# Supplementary material for: One-Pot Time-Induced Proteome Integral Solubility Alteration Assay for Automated and Sensitive Drug–Target Identification
Source: Anal Chem. 2024 Nov 20;96(48):18917–21. doi: 10.1021/acs.analchem.4c05127 (PMC11618734; doi:10.1021/acs.analchem.4c05127)
Supplement: Supplementary file 2 — ac4c05127_si_002.xlsx [file ac4c05127_si_002.xlsx]

## Sheet: OPTI-PISA manual_MTX
Table S1. Manual OPTI-PISA for MTX in A549 cell lysate
								Normalized Quan values of biological replicates
Majority protein IDs	Protein names	Gene names	Peptides	Unique peptides	Sequence coverage (%)	Molecular weight (kDa)	Abundance	DMSO_1	DMSO_2	DMSO_3	DMSO_4	DMSO_5	MTX_1	MTX_2	MTX_3	MTX_4	MTX_5	p value	log2 FC (MTX/DMSO)	-log10 (p value)
A0A024RBG1;Q9NZJ9	Diphosphoinositol polyphosphate phosphohydrolase 2	NUDT4B	3	3	26	20.434	364860000	4.94783e-05	4.7279e-05	4.96425e-05	4.52875e-05	4.82243e-05	4.77157e-05	4.74948e-05	5.15526e-05	4.94828e-05	4.77811e-05	0.480677	0.0245379	0.318147
A0A096LP55;P07919	Cytochrome b-c1 complex subunit 6;Cytochrome b-c1 complex subunit 6, mitochondrial	UQCRHL	2	2	36.3	10.752	79905000	6.1053e-06	7.46973e-06	7.64978e-06	7.21054e-06	7.76105e-06	7.36316e-06	6.4405e-06	7.42896e-06	6.55842e-06	7.45667e-06	0.62582	-0.038316	0.20355
P0DPI2;A0A0B4J2D5	NA	GATD3	7	7	36.2	28.17	3559800000	0.000157039	0.000152095	0.000161732	0.000154911	0.000168925	0.000162639	0.000161893	0.000163712	0.000155864	0.000163415	0.457634	0.0230913	0.339482
A0A2Z4LIS9;P0CG31;Q9HBT8	Putative zinc finger protein 286B;Zinc finger protein 286A	FOXO3B	2	2	8.3	29.9	18128000	4.69121e-06	4.97921e-06	4.39649e-06	4.67703e-06	4.87663e-06	4.29581e-06	4.75446e-06	4.53834e-06	4.82614e-06	4.44398e-06	0.307373	-0.0472976	0.512334
A0AVT1	Ubiquitin-like modifier-activating enzyme 6	UBA6	11	11	13.7	117.97	513250000	0.00011848	0.000112482	0.000104224	0.000110789	0.00011014	0.000108581	0.000105711	0.000113232	0.000114193	0.00010805	0.662294	-0.0165629	0.178949
A0JNW5	UHRF1-binding protein 1-like	UHRF1BP1L	5	5	5.7	164.2	79556000	3.4385e-05	2.97637e-05	3.10362e-05	3.03606e-05	3.18536e-05	2.72258e-05	2.9964e-05	2.97827e-05	3.15873e-05	3.0863e-05	0.182728	-0.075028	0.738194
A0MZ66	Shootin-1	SHTN1	29	29	51.5	71.639	10726000000	0.000862166	0.000845899	0.000859716	0.000850156	0.000875525	0.00088369	0.00087186	0.000878609	0.000882298	0.000863112	0.0276424	0.0286476	1.55842
A1X283	SH3 and PX domain-containing protein 2B	SH3PXD2B	14	14	24.7	101.58	732680000	0.000183202	0.000181773	0.000181368	0.000185087	0.00018412	0.000172272	0.000180762	0.0001862	0.000187919	0.000188977	0.97168	0.00091177	0.0124768
A2RUC4	tRNA wybutosine-synthesizing protein 5	TYW5	3	3	9.5	36.547	90684000	3.02972e-05	2.98198e-05	3.26792e-05	3.1002e-05	3.46252e-05	3.19887e-05	3.07376e-05	3.09111e-05	3.24752e-05	3.29207e-05	0.903941	0.00554236	0.04386
A3KN83	Protein strawberry notch homolog 1	SBNO1	11	11	13.8	154.31	576910000	0.00012104	0.000125038	0.000116265	0.000122366	0.000101595	0.000109078	0.000117861	0.000119229	0.000113805	0.000129189	0.917454	0.00701469	0.0374157
A4D2B0	Metallo-beta-lactamase domain-containing protein 1	MBLAC1	2	2	15.4	27.202	36865000	2.68066e-06	2.29535e-06	2.58195e-06	2.70559e-06	3.00952e-06	2.92704e-06	3.01974e-06	2.94951e-06	2.39166e-06	2.63647e-06	0.451849	0.069116	0.345007
A4FU69	EF-hand calcium-binding domain-containing protein 5	EFCAB5	2	2	1.4	173.4	160310000	3.12241e-05	2.77407e-05	4.6476e-05	4.34737e-05	3.98981e-05	4.31168e-05	3.33359e-05	2.44522e-05	4.57868e-05	3.8678e-05	0.89827	-0.0265508	0.046593
A5D8V6	Vacuolar protein sorting-associated protein 37C	VPS37C	2	2	12.1	38.658	78999000	1.40615e-05	1.23325e-05	1.57245e-05	1.25992e-05	1.42308e-05	1.35779e-05	1.29366e-05	1.23826e-05	1.35542e-05	1.41708e-05	0.517035	-0.0495138	0.28648
A5YKK6	CCR4-NOT transcription complex subunit 1	CNOT1	11	11	7.2	266.94	304140000	4.91231e-05	4.86815e-05	4.64132e-05	4.62897e-05	4.70554e-05	4.33303e-05	4.61283e-05	4.83119e-05	4.66609e-05	4.56207e-05	0.170912	-0.0463483	0.767227
A6H8Y1	Transcription factor TFIIIB component B homolog	BDP1	3	3	1.8	293.88	25036000	1.36873e-05	1.32736e-05	1.37913e-05	1.57291e-05	1.51483e-05	1.43697e-05	1.3984e-05	1.53147e-05	1.38077e-05	1.40998e-05	0.984689	-0.00107982	0.00670111
Q9H492;Q9GZQ8;A6NCE7	Microtubule-associated proteins 1A/1B light chain 3A;Microtubule-associated proteins 1A/1B light chain 3B;Microtubule-associated proteins 1A/1B light chain 3 beta 2	MAP1LC3A	2	2	11.6	14.272	772510000	2.91256e-05	2.71226e-05	2.48715e-05	2.56105e-05	2.61196e-05	3.04472e-05	2.98615e-05	2.99548e-05	2.65534e-05	2.72873e-05	0.0707722	0.117316	1.15014
A6NDG6	Phosphoglycolate phosphatase	PGP	4	4	14.6	34.006	1568400000	9.32054e-05	0.000100535	9.79876e-05	9.29734e-05	9.51828e-05	0.000108393	0.000105345	9.16876e-05	8.76588e-05	0.000103382	0.463705	0.0490112	0.333758
A6NDU8	UPF0600 protein C5orf51	RIMOC1	4	4	16	33.62	1115400000	4.00942e-05	3.37055e-05	3.40222e-05	3.33093e-05	3.3757e-05	3.67034e-05	3.87762e-05	3.70584e-05	3.56025e-05	3.19348e-05	0.562536	0.0421672	0.249849
A6NED2	RCC1 domain-containing protein 1	RCCD1	3	3	14.9	40.078	162260000	3.88165e-05	3.92942e-05	3.91847e-05	3.79167e-05	4.20559e-05	3.86878e-05	3.86979e-05	4.11174e-05	3.82537e-05	3.88194e-05	0.704645	-0.0124266	0.15203
A6NIH7	Protein unc-119 homolog B	UNC119B	2	2	14.3	28.136	66786000	3.82784e-05	4.59917e-05	4.29803e-05	3.72262e-05	3.47571e-05	4.80563e-05	4.62184e-05	3.70475e-05	3.55985e-05	4.03838e-05	0.626854	0.0572898	0.202834
A6NKD9	Coiled-coil domain-containing protein 85C	CCDC85C	3	3	12.9	45.209	38122000	9.99846e-06	8.81556e-06	8.32709e-06	9.41779e-06	9.76133e-06	8.89781e-06	9.79525e-06	9.7177e-06	9.97924e-06	9.46273e-06	0.419366	0.0469589	0.377407
A6QL63	Ankyrin repeat and BTB/POZ domain-containing protein BTBD11	ABTB3	2	2	2.6	120.88	51639000	3.07095e-05	3.32593e-05	3.08765e-05	2.92485e-05	3.03602e-05	2.37405e-05	2.68665e-05	2.75404e-05	2.98789e-05	2.90842e-05	0.0241882	-0.171839	1.6164
A8CG34;Q96HA1	Nuclear envelope pore membrane protein POM 121C;Nuclear envelope pore membrane protein POM 121	POM121C	4	4	5	125.09	117060000	1.90401e-05	1.76677e-05	2.05522e-05	1.91022e-05	2.08003e-05	1.8249e-05	1.85951e-05	1.95472e-05	2.07647e-05	2.06184e-05	0.876961	0.00905758	0.0570199
A8MT69	Centromere protein X	CENPX	2	2	21	8.9593	81264000	4.5778e-05	3.87761e-05	3.74173e-05	3.58235e-05	3.74212e-05	4.38439e-05	4.24344e-05	4.20411e-05	3.62432e-05	3.49416e-05	0.741	0.0313454	0.130182
P62308;A8MWD9	Small nuclear ribonucleoprotein G;Putative small nuclear ribonucleoprotein G-like protein 15	SNRPG	4	4	27.6	8.496	776390000	7.42848e-05	7.49289e-05	8.23747e-05	8.00749e-05	7.37597e-05	8.46695e-05	7.86445e-05	8.14129e-05	7.01122e-05	7.28299e-05	0.891852	0.00838281	0.0497074
A8MXV4	Nucleoside diphosphate-linked moiety X motif 19, mitochondrial	NUDT19	7	7	28.8	42.233	348040000	6.16083e-05	6.19033e-05	6.35917e-05	6.17094e-05	6.10544e-05	6.17854e-05	6.09885e-05	6.16914e-05	5.79329e-05	6.01835e-05	0.116014	-0.0343253	0.935488
A9UHW6	MIF4G domain-containing protein	MIF4GD	2	2	8.1	25.423	45577000	7.06951e-05	6.79925e-05	7.78207e-05	6.80417e-05	8.20377e-05	6.32945e-05	6.69514e-05	7.6773e-05	7.21621e-05	7.41406e-05	0.497752	-0.0531766	0.302987
B3KNS4	NA	ERVK3-1	5	5	40.4	11.601	2525900000	0.000157439	0.000165072	0.000178241	0.000190741	0.000190716	0.000168985	0.000167448	0.000164598	0.000173125	0.00017946	0.449637	-0.0475331	0.347138
P0DPB3;B3KU38	NA	SCHIP1	2	2	6.4	53.479	24988000	1.26504e-05	1.29451e-05	1.28159e-05	1.24577e-05	1.29579e-05	1.23462e-05	1.18197e-05	1.29286e-05	1.22147e-05	1.31384e-05	0.317422	-0.0315152	0.498362
C4AMC7;Q6VEQ5;A8K0Z3	Putative WAS protein family homolog 3;WAS protein family homolog 2;WAS protein family homolog 1	WASH3P	5	3	14	49.994	422130000	0.000109724	0.000103058	0.000104992	0.000106211	0.000108833	0.000104175	0.00010716	0.000109398	0.000106878	0.00010705	0.80967	0.0049774	0.0916921
C9J7I0	UBAP1-MVB12-associated (UMA)-domain containing protein 1	UMAD1	3	3	38.7	15.2	118420000	3.20501e-05	2.78669e-05	3.34522e-05	3.04869e-05	3.36447e-05	2.98576e-05	3.14197e-05	3.15304e-05	3.18146e-05	3.25042e-05	0.94997	-0.0034315	0.0222903
C9JLW8	Protein FAM195B	MCRIP1	4	4	43.3	10.92	856300000	5.66005e-05	5.42227e-05	5.90236e-05	5.53818e-05	5.94558e-05	5.74444e-05	5.88403e-05	6.12637e-05	5.97201e-05	5.75705e-05	0.139936	0.0505637	0.85407
E9PAV3	Nascent polypeptide-associated complex subunit alpha, muscle-specific form	NACA	9	9	6.1	205.42	36937000000	0.000605403	0.000624092	0.000610251	0.00065814	0.000625697	0.000637382	0.000650206	0.000626034	0.000693413	0.000643157	0.124908	0.0573227	0.90341
E9PRG8	Uncharacterized protein C11orf98	C11orf98	3	3	22.8	14.234	110500000	2.59635e-05	2.39891e-05	2.46423e-05	2.39874e-05	2.53203e-05	2.46842e-05	2.51553e-05	2.70415e-05	2.48553e-05	2.41114e-05	0.553709	0.0224737	0.256718
L0R819	NA	ASDURF	4	4	50	11.25	1131400000	0.00017838	0.00018023	0.000178856	0.000183666	0.000187947	0.000189551	0.000188103	0.000191072	0.000192122	0.000193722	0.00211096	0.0704437	2.67552
O00115	Deoxyribonuclease-2-alpha	DNASE2	3	3	7.5	39.58	205510000	5.64169e-05	6.01948e-05	6.13055e-05	6.46212e-05	6.81023e-05	6.1241e-05	5.73823e-05	6.05151e-05	7.06603e-05	6.56115e-05	0.761965	0.021982	0.118065
O00116	Alkyldihydroxyacetonephosphate synthase, peroxisomal	AGPS	2	2	5.8	72.911	50230000	2.82062e-05	2.53258e-05	2.18105e-05	2.43382e-05	2.26134e-05	2.67228e-05	2.467e-05	2.48733e-05	2.50529e-05	2.3662e-05	0.673025	0.0313531	0.171969
O00148	ATP-dependent RNA helicase DDX39A	DDX39A	12	2	31.4	49.129	40811000	6.65272e-06	7.833e-06	6.6335e-06	8.69334e-06	7.99875e-06	5.89686e-06	5.52429e-06	6.30587e-06	7.65359e-06	8.02098e-06	0.202395	-0.178902	0.693799
O00151	PDZ and LIM domain protein 1	PDLIM1	15	15	56.8	36.071	15964000000	0.000622894	0.000647559	0.000679262	0.000665098	0.000664919	0.000629599	0.000651736	0.000668796	0.000663722	0.000668189	0.970638	0.00101523	0.0129428
O00154	Cytosolic acyl coenzyme A thioester hydrolase	ACOT7	13	13	44.2	41.796	8104000000	0.00052432	0.000553528	0.000563436	0.000557566	0.000565505	0.000545975	0.00055117	0.000560335	0.000558779	0.000567822	0.649343	0.0102582	0.187526
O00161	Synaptosomal-associated protein 23	SNAP23	6	6	37.4	23.354	476100000	7.36177e-05	7.67758e-05	7.9613e-05	7.81863e-05	8.05402e-05	7.6383e-05	7.61413e-05	7.69836e-05	7.3875e-05	7.45345e-05	0.147519	-0.0407086	0.831151
O00170	AH receptor-interacting protein	AIP	9	9	31.5	37.664	1561900000	0.000141358	0.000133029	0.000126708	0.000121331	0.00012199	0.000123538	0.000134592	0.000127239	0.000126098	0.00013172	0.955287	-0.0027556	0.0198661
O00193	Small acidic protein	SMAP	7	7	44.3	20.332	8106100000	0.000359695	0.000368574	0.000380605	0.000371011	0.000402618	0.000383419	0.000381358	0.00037558	0.000382765	0.000391319	0.433747	0.024271	0.362763
O00203	AP-3 complex subunit beta-1	AP3B1	10	10	11	121.32	642700000	0.000258167	0.000243487	0.000232298	0.000274827	0.000260471	0.000210335	0.000222437	0.000230573	0.00025062	0.000234657	0.0409561	-0.144071	1.38768
O00214	Galectin-8	LGALS8	2	2	5.7	35.808	23543000	1.05296e-05	1.00858e-05	9.67195e-06	1.08047e-05	1.0207e-05	1.02784e-05	1.0694e-05	1.24842e-05	1.00877e-05	9.80944e-06	0.446643	0.0566584	0.350039
O00231	26S proteasome non-ATPase regulatory subunit 11	PSMD11	23	23	55	47.463	5915000000	0.000642082	0.000638538	0.000612384	0.000663987	0.00061197	0.000667573	0.000635326	0.000632054	0.000652816	0.000627706	0.472868	0.0210215	0.32526
O00232	26S proteasome non-ATPase regulatory subunit 12	PSMD12	16	16	35.1	52.904	8039800000	0.000451014	0.000427911	0.000403241	0.000429422	0.00040588	0.000402721	0.000398778	0.000389362	0.000428633	0.000410082	0.147302	-0.0611628	0.83179
O00233	26S proteasome non-ATPase regulatory subunit 9	PSMD9	9	9	30	24.682	5146900000	0.000256871	0.000261511	0.00025347	0.000260894	0.000249304	0.000306479	0.000298124	0.000280465	0.000258317	0.000261213	0.0381401	0.131705	1.41862
O00244	Copper transport protein ATOX1	ATOX1	3	3	25	7.4016	5841800000	0.000151136	0.000145798	0.000136968	0.000139159	0.000136936	0.000172911	0.000166658	0.000142298	0.000149041	0.000142877	0.102398	0.124117	0.989707
O00267	Transcription elongation factor SPT5	SUPT5H	30	30	41.4	121	6955100000	0.000619095	0.000605136	0.00060513	0.000590724	0.000605849	0.000551946	0.000588571	0.00060343	0.000613931	0.000606283	0.329468	-0.0297566	0.482187
O00268	Transcription initiation factor TFIID subunit 4	TAF4	3	3	4.7	110.11	170720000	2.84699e-05	2.8416e-05	2.98023e-05	2.85714e-05	3.0447e-05	2.99095e-05	2.85514e-05	2.89919e-05	2.98207e-05	2.92824e-05	0.736214	0.00838377	0.132996
O00273	DNA fragmentation factor subunit alpha	DFFA	9	9	40.8	36.521	3582800000	0.000175769	0.000182169	0.000186404	0.000180673	0.000186093	0.000185664	0.0001886	0.000191014	0.000176528	0.000179596	0.555914	0.0162097	0.254992
O00291	Huntingtin-interacting protein 1	HIP1	9	9	9.9	116.22	249060000	0.000171842	0.000165596	0.000153617	0.000149391	0.000144405	0.000144622	0.000150753	0.000150576	0.000157371	0.000152317	0.31923	-0.0547231	0.495897
O00299	Chloride intracellular channel protein 1	CLIC1	8	8	43.6	26.922	43177000000	0.000554747	0.000566919	0.000570167	0.000566564	0.000582917	0.000575136	0.000572967	0.000582293	0.000583897	0.000574976	0.091783	0.0241457	1.03724
O00303	Eukaryotic translation initiation factor 3 subunit F	EIF3F	7	7	26.1	37.563	648670000	0.000104966	0.000107246	9.70731e-05	9.7651e-05	9.52363e-05	0.000101581	9.51785e-05	9.84623e-05	0.00010307	9.88305e-05	0.722052	-0.014582	0.141432
O00330	Pyruvate dehydrogenase protein X component, mitochondrial	PDHX	11	11	32.7	54.122	634070000	0.000195039	0.000187569	0.000190086	0.000193431	0.000200759	0.000189882	0.000182423	0.000198558	0.000195965	0.000186381	0.484992	-0.0205498	0.314266
O00399	Dynactin subunit 6	DCTN6	2	2	13.2	20.747	36024000	1.63513e-05	1.68814e-05	1.99578e-05	1.4348e-05	1.62792e-05	1.59503e-05	1.68121e-05	1.6507e-05	1.38391e-05	1.67115e-05	0.472997	-0.0705031	0.325142
O00401	Neural Wiskott-Aldrich syndrome protein	WASL	7	7	24.8	54.826	863680000	0.000151975	0.00014439	0.000156452	0.000147327	0.000155007	0.000144863	0.000157165	0.000152021	0.000151821	0.00015406	0.761904	0.00909914	0.118099
O00410	Importin-5	IPO5	34	34	42	123.63	18987000000	0.00114903	0.00118181	0.00115149	0.00116572	0.00108785	0.00103025	0.00107475	0.00112171	0.00111926	0.00114023	0.0859169	-0.0642134	1.06592
O00423	Echinoderm microtubule-associated protein-like 1	EML1	14	14	21.2	89.86	1371100000	0.000232181	0.000229279	0.000234986	0.000234834	0.000232184	0.000242744	0.000241064	0.000246156	0.000240359	0.000232655	0.0123358	0.0481851	1.90883
O00429	Dynamin-1-like protein	DNM1L	20	20	35.9	81.876	1801800000	0.000330882	0.000320031	0.00029667	0.000293549	0.000285352	0.000255399	0.000273488	0.000282324	0.000300645	0.000292637	0.0696512	-0.120164	1.15707
O00469	Procollagen-lysine,2-oxoglutarate 5-dioxygenase 2	PLOD2	14	14	22.4	84.685	2806700000	0.000409075	0.000383568	0.000368955	0.000389569	0.000424718	0.00037323	0.000371485	0.000425523	0.000426474	0.000439879	0.50744	0.0436567	0.294615
O00487	26S proteasome non-ATPase regulatory subunit 14	PSMD14	12	12	50.6	34.577	5053500000	0.000222257	0.000224592	0.00022122	0.000225338	0.000207932	0.000212952	0.000208201	0.000212921	0.000214299	0.000217115	0.0737195	-0.0477448	1.13242
O00488	Zinc finger protein 593	ZNF593	3	3	38.8	15.199	385610000	2.65753e-05	2.5992e-05	2.61006e-05	2.62917e-05	2.86743e-05	2.45729e-05	2.43282e-05	2.79492e-05	2.64198e-05	2.66107e-05	0.397677	-0.0410963	0.40047
O00499	Myc box-dependent-interacting protein 1	BIN1	10	10	21.8	64.699	1325300000	0.000123118	0.000120278	0.000120325	0.000118004	0.000116487	0.000124545	0.000128144	0.000127544	0.000121861	0.000120628	0.0307052	0.0579324	1.51279
O00505	Importin subunit alpha-4	KPNA3	8	5	17.7	57.81	1430100000	0.000202517	0.000213894	0.000190098	0.000188075	0.000172134	0.00017567	0.000188871	0.000180238	0.000192613	0.000190036	0.340338	-0.0598597	0.46809
O00541	Pescadillo homolog	PES1	4	4	11.2	68.002	127340000	3.80185e-05	3.35824e-05	3.21299e-05	3.24451e-05	3.35187e-05	3.28166e-05	3.43415e-05	3.45475e-05	3.80835e-05	3.33881e-05	0.632632	0.0293083	0.198849
O00560	Syntenin-1	SDCBP	5	5	25.5	32.444	642850000	4.73537e-05	4.60496e-05	4.70381e-05	4.56377e-05	4.68046e-05	4.33814e-05	4.52786e-05	4.465e-05	4.67415e-05	4.71793e-05	0.176546	-0.0354509	0.753143
O00566	U3 small nucleolar ribonucleoprotein protein MPP10	MPHOSPH10	5	5	10.4	78.863	117330000	5.38139e-05	5.11544e-05	5.65655e-05	5.7292e-05	6.24747e-05	5.51615e-05	5.25348e-05	5.70384e-05	5.40976e-05	5.50086e-05	0.483917	-0.0387745	0.315229
O00567	Nucleolar protein 56	NOP56	3	3	7.1	66.049	155840000	1.47019e-05	1.46249e-05	1.64487e-05	1.67751e-05	1.74338e-05	1.47126e-05	1.53564e-05	1.71067e-05	1.5205e-05	1.5273e-05	0.523959	-0.042667	0.280703
O00571;O15523	ATP-dependent RNA helicase DDX3X;ATP-dependent RNA helicase DDX3Y	DDX3X	10	10	20.7	73.243	562430000	0.00013172	0.000130158	0.000122306	0.000126874	0.000124105	0.000128358	0.00012466	0.000132982	0.000132516	0.000123921	0.590415	0.0164245	0.228842
O00592	Podocalyxin	PODXL	2	2	4.3	58.635	80397000	3.1484e-05	3.18739e-05	3.13837e-05	3.12529e-05	2.75927e-05	3.57507e-05	3.25615e-05	3.33479e-05	3.07343e-05	3.08397e-05	0.15066	0.0878844	0.822003
O00625	Pirin	PIR	12	12	47.6	32.113	8077200000	0.00039185	0.000406742	0.000397772	0.000400322	0.000422199	0.000410128	0.000409493	0.000390342	0.000410567	0.000428896	0.467487	0.0216605	0.330231
O00629	Importin subunit alpha-3	KPNA4	6	3	17.1	57.886	2704200000	0.00010414	0.000101279	9.35616e-05	9.24296e-05	8.58232e-05	7.67965e-05	9.00917e-05	9.20579e-05	9.83535e-05	8.93523e-05	0.238627	-0.0955426	0.622281
O00712	Nuclear factor 1 B-type	NFIB	2	2	4.8	47.441	21249000	9.60264e-06	9.40009e-06	1.05687e-05	1.0517e-05	1.07858e-05	9.24446e-06	8.82106e-06	1.06392e-05	1.08283e-05	1.03363e-05	0.690471	-0.0287865	0.160855
O00743	Serine/threonine-protein phosphatase 6 catalytic subunit;Serine/threonine-protein phosphatase 6 catalytic subunit, N-terminally processed	PPP6C	11	11	30.8	35.144	2004800000	0.000206526	0.000209067	0.000197262	0.00019891	0.00019928	0.000210862	0.000203649	0.000204433	0.000195639	0.000192037	0.834043	-0.00632713	0.0788117
O00746	Nucleoside diphosphate kinase, mitochondrial	NME4	3	3	23	20.658	159690000	1.95382e-05	2.06111e-05	2.12375e-05	2.7992e-05	2.52484e-05	2.11997e-05	2.17811e-05	2.02697e-05	2.32e-05	2.50191e-05	0.734291	-0.0402968	0.134132
O00754	Lysosomal alpha-mannosidase;Lysosomal alpha-mannosidase A peptide;Lysosomal alpha-mannosidase B peptide;Lysosomal alpha-mannosidase C peptide;Lysosomal alpha-mannosidase D peptide;Lysosomal alpha-mannosidase E peptide	MAN2B1	7	7	12	113.74	465130000	9.12486e-05	9.67255e-05	9.96153e-05	9.99255e-05	0.000100846	9.6084e-05	9.64301e-05	9.7983e-05	0.000100032	0.00010479	0.57236	0.0204106	0.242331
O00762	Ubiquitin-conjugating enzyme E2 C	UBE2C	5	5	31.3	19.652	1150900000	0.000197726	0.000203636	0.000202187	0.000189332	0.000187691	0.000203831	0.00020542	0.000203939	0.000193926	0.000197215	0.26439	0.0345373	0.577755
O00764	Pyridoxal kinase	PDXK	14	14	67	35.102	12660000000	0.000319974	0.000316496	0.000325768	0.000314692	0.000327848	0.000315646	0.000312221	0.000335905	0.00030326	0.00031896	0.544576	-0.0169881	0.263942
O14497	AT-rich interactive domain-containing protein 1A	ARID1A	15	13	12.1	242.04	781130000	0.000119001	0.000114591	0.000121831	0.000118887	0.000126322	0.000120643	0.000120078	0.0001231	0.000119766	0.000123598	0.548267	0.0156545	0.261008
O14530	Thioredoxin domain-containing protein 9	TXNDC9	7	7	44.2	26.534	1266400000	0.000168824	0.000166047	0.000172565	0.000173879	0.000175349	0.000173129	0.000172205	0.000177464	0.000174707	0.000172997	0.192896	0.0231195	0.714676
O14545	TRAF-type zinc finger domain-containing protein 1	TRAFD1	4	4	9.1	64.84	136320000	4.13935e-05	3.93442e-05	4.29815e-05	4.06759e-05	4.11068e-05	3.95585e-05	4.11755e-05	4.28275e-05	4.03001e-05	4.27437e-05	0.807514	0.00772427	0.0928497
O14562	Ubiquitin domain-containing protein UBFD1	UBFD1	9	9	44.7	33.382	4782400000	0.000357205	0.000367214	0.000359176	0.000359083	0.000354168	0.000364981	0.000370416	0.000371666	0.000373686	0.000362607	0.0148363	0.0368678	1.82867
O14578	Citron Rho-interacting kinase	CIT	5	5	3.7	231.43	30462000	1.26739e-05	1.29311e-05	1.37297e-05	1.33832e-05	1.26994e-05	1.14559e-05	1.35419e-05	1.46212e-05	1.19977e-05	1.42089e-05	0.903276	0.00897933	0.0441797
O14579	Coatomer subunit epsilon	COPE	6	6	30.2	34.482	1958500000	0.000137743	0.000136534	0.000140882	0.000131488	0.000131492	0.000131313	0.000138223	0.000140744	0.000132025	0.000138577	0.840263	0.00582406	0.075585
P47813;O14602	Eukaryotic translation initiation factor 1A, X-chromosomal;Eukaryotic translation initiation factor 1A, Y-chromosomal	EIF1AX	5	5	45.1	16.46	18133000000	0.00031625	0.000313095	0.000321061	0.000307062	0.000327646	0.000323503	0.000326245	0.000321063	0.000323587	0.000322621	0.113901	0.02875	0.943473
O14617	AP-3 complex subunit delta-1	AP3D1	12	12	14.7	130.16	579160000	0.000162064	0.000151388	0.000146789	0.000144146	0.000143698	0.000135885	0.000146486	0.000145007	0.000154174	0.000150431	0.502211	-0.0313956	0.299114
O14618	Copper chaperone for superoxide dismutase	CCS	10	10	37.6	29.04	1860100000	0.000158424	0.00016178	0.000166139	0.000167172	0.000177446	0.000162263	0.000161973	0.000167531	0.000166793	0.000171538	0.963732	-0.00150059	0.0160438
O14639	Actin-binding LIM protein 1	ABLIM1	3	3	7.3	87.687	67005000	2.75182e-05	2.32077e-05	2.58463e-05	2.42832e-05	2.60429e-05	2.57776e-05	2.80449e-05	2.61506e-05	2.39474e-05	2.71737e-05	0.433945	0.0469307	0.362565
O14686	Histone-lysine N-methyltransferase 2D	KMT2D	4	4	1.4	593.38	83786000	2.61369e-05	2.79839e-05	2.55671e-05	2.62028e-05	2.78304e-05	2.40218e-05	2.42784e-05	2.53083e-05	2.55508e-05	2.51528e-05	0.011128	-0.105262	1.95358
O14732	Inositol monophosphatase 2	IMPA2	6	6	27.1	31.321	457180000	0.000129496	0.000133821	0.000128982	0.000134815	0.000136603	0.000133072	0.000135888	0.000133461	0.000130786	0.000131707	0.89356	0.00260131	0.0488763
O14737	Programmed cell death protein 5	PDCD5	14	14	81.6	14.285	22576000000	0.000577702	0.000595292	0.000571063	0.000594992	0.000549864	0.000673979	0.000653602	0.000603169	0.000579272	0.000599291	0.0564142	0.106069	1.24861
O14744	Protein arginine N-methyltransferase 5;Protein arginine N-methyltransferase 5, N-terminally processed	PRMT5	19	19	36.1	72.683	5829800000	0.000619089	0.000653593	0.000663594	0.000659076	0.000605077	0.00062775	0.000639264	0.00062252	0.000608678	0.000628171	0.279204	-0.033771	0.554078
O14745	Na(+)/H(+) exchange regulatory cofactor NHE-RF1	SLC9A3R1	15	15	58.7	38.868	9260100000	0.000456192	0.000460551	0.000478532	0.000459114	0.000485256	0.000475811	0.000489975	0.000500655	0.000465867	0.000466124	0.227458	0.0358024	0.643098
O14772	Fucose-1-phosphate guanylyltransferase	FPGT	3	3	5.8	68.009	1545600000	4.41585e-05	4.2988e-05	4.39149e-05	4.34468e-05	4.37786e-05	3.7705e-05	4.03828e-05	4.16141e-05	4.33914e-05	4.42836e-05	0.101418	-0.07397	0.993887
O14776	Transcription elongation regulator 1	TCERG1	12	12	12.5	123.9	1485700000	0.000315158	0.00028733	0.000359902	0.000351774	0.000341605	0.000344182	0.000311109	0.000279964	0.000391758	0.000348783	0.8664	0.0173456	0.0622816
O14786	Neuropilin-1	NRP1	2	2	4.1	103.13	19321000	9.06386e-06	9.35133e-06	9.09706e-06	8.96932e-06	8.98404e-06	8.32107e-06	9.22581e-06	8.60746e-06	8.91548e-06	9.72034e-06	0.60759	-0.021594	0.21639
O14787	Transportin-2	TNPO2	7	4	11.1	101.39	144470000	5.03665e-05	5.07393e-05	4.71917e-05	4.82244e-05	4.56107e-05	4.88143e-05	5.35302e-05	4.85755e-05	5.06225e-05	4.77546e-05	0.339685	0.0420681	0.468924
O14818	Proteasome subunit alpha type-7	PSMA7	12	12	60.5	27.887	10377000000	0.000407397	0.000466902	0.000431851	0.000557443	0.000391155	0.000507799	0.000456343	0.000456078	0.000469955	0.000422239	0.732555	0.0364335	0.13516
O14907	Tax1-binding protein 3	TAX1BP3	4	4	62.1	13.735	3732600000	0.000142648	0.000134522	0.000137815	0.000134657	0.000148868	0.000135095	0.000142782	0.000138697	0.000146517	0.000140585	0.764512	0.0106288	0.116616
O14908	PDZ domain-containing protein GIPC1	GIPC1	12	12	42	36.049	2069500000	0.000360286	0.00033021	0.000317952	0.000311102	0.000332566	0.000307329	0.000323339	0.000318318	0.000343338	0.000332596	0.616393	-0.023947	0.210142
O14929	Histone acetyltransferase type B catalytic subunit	HAT1	5	5	19.6	49.54	414500000	8.51047e-05	8.0055e-05	7.5504e-05	7.91978e-05	7.9524e-05	6.62166e-05	7.03841e-05	7.53353e-05	8.22229e-05	8.28505e-05	0.248541	-0.0831819	0.604603
O14933	Ubiquitin/ISG15-conjugating enzyme E2 L6	UBE2L6	4	4	24.2	17.769	236840000	2.90805e-05	3.23109e-05	3.35985e-05	3.03823e-05	2.74388e-05	3.07194e-05	3.31075e-05	3.27721e-05	2.8094e-05	3.1129e-05	0.682385	0.0281503	0.16597
O14936	Peripheral plasma membrane protein CASK	CASK	6	6	8.4	105.12	154180000	6.6559e-05	7.01624e-05	6.34271e-05	6.85621e-05	6.20052e-05	6.02341e-05	6.33833e-05	6.37064e-05	7.12656e-05	6.68576e-05	0.673744	-0.023169	0.171505
P19105;O14950	Myosin regulatory light chain 12A;Myosin regulatory light chain 12B	MYL12A	9	2	55	19.794	15376000000	0.000435918	0.000445813	0.000487189	0.000592595	0.000586981	0.000491128	0.000447443	0.000513638	0.000577445	0.000597767	0.727356	0.0440012	0.138253
O14964	Hepatocyte growth factor-regulated tyrosine kinase substrate	HGS	14	14	22.1	86.191	1986000000	0.000204442	0.00023168	0.000230207	0.000222608	0.000209079	0.000229337	0.000236094	0.000225948	0.000210508	0.000226909	0.400522	0.0398866	0.397374
O14974	Protein phosphatase 1 regulatory subunit 12A	PPP1R12A	37	36	42.2	115.28	7888700000	0.000854478	0.000806219	0.000836732	0.000841386	0.000879447	0.000832558	0.0008338	0.000842521	0.000889549	0.000866599	0.580334	0.0159061	0.236322
O14976	Cyclin-G-associated kinase	GAK	4	4	4.3	143.19	109460000	2.53027e-05	2.54745e-05	2.46789e-05	2.44663e-05	2.67085e-05	2.53279e-05	2.51406e-05	2.60446e-05	2.3964e-05	2.48713e-05	0.634104	-0.0146848	0.197839
O14979	Heterogeneous nuclear ribonucleoprotein D-like	HNRNPDL	8	7	20	46.437	13288000000	0.000361716	0.000362149	0.000389597	0.000395633	0.000394482	0.000376997	0.000387777	0.000399302	0.000394562	0.0003839	0.395128	0.02923	0.403262
O14980	Exportin-1	XPO1	23	23	25.6	123.38	7601600000	0.000715782	0.000715948	0.000667435	0.000615048	0.000612564	0.0005911	0.000631959	0.000617873	0.000651959	0.000621159	0.125767	-0.095333	0.900434
O14981	TATA-binding protein-associated factor 172	BTAF1	2	2	1.1	206.89	8354000	6.41764e-06	6.2007e-06	5.22377e-06	5.02417e-06	4.4509e-06	5.22958e-06	5.22428e-06	5.21974e-06	5.12203e-06	5.41757e-06	0.569777	-0.0595151	0.244295
O15013	Rho guanine nucleotide exchange factor 10	ARHGEF10	4	4	5.7	151.61	207090000	3.37617e-05	3.4209e-05	3.39229e-05	3.47102e-05	3.69874e-05	3.3094e-05	3.50354e-05	3.69669e-05	3.52754e-05	3.45619e-05	0.762356	0.0111141	0.117842
O15014	Zinc finger protein 609	ZNF609	14	14	15.9	151.19	422120000	0.000126974	0.000120686	0.000127634	0.000120297	0.000130143	0.0001272	0.000127024	0.000126454	0.000126829	0.00012589	0.462808	0.0175601	0.334599
O15027	Protein transport protein Sec16A	SEC16A	17	17	12.9	251.89	1084100000	0.000191284	0.000190019	0.000198542	0.000192852	0.000201484	0.000195687	0.00019753	0.00019988	0.000196364	0.000204189	0.186303	0.0285469	0.729779
O15042	U2 snRNP-associated SURP motif-containing protein	U2SURP	5	5	8.4	118.29	249610000	5.50935e-05	4.81378e-05	5.5217e-05	5.32459e-05	4.89208e-05	5.64428e-05	4.84053e-05	4.81129e-05	5.7459e-05	5.06891e-05	0.969413	0.0027331	0.0134914
O15056	Synaptojanin-2	SYNJ2	2	2	1.7	165.54	14613000	3.85827e-06	4.41241e-06	4.83567e-06	5.07819e-06	5.08991e-06	4.19971e-06	4.44603e-06	4.87381e-06	4.47778e-06	5.19107e-06	0.954517	-0.00534395	0.0202166
O15061	Synemin	SYNM	14	14	14.5	172.87	596670000	0.000163653	0.0001578	0.00016481	0.000177375	0.000177179	0.00015836	0.000158321	0.000169564	0.000166216	0.000163751	0.304455	-0.0428465	0.516477
O15067	Phosphoribosylformylglycinamidine synthase	PFAS	26	26	30	144.73	8267800000	0.000627863	0.000580012	0.000599186	0.000558332	0.000625579	0.000600506	0.000607081	0.000617067	0.000582698	0.000604547	0.779642	0.0100597	0.108105
O15085	Rho guanine nucleotide exchange factor 11	ARHGEF11	2	2	2.4	167.7	11155000	5.66374e-06	5.4213e-06	4.88097e-06	5.26851e-06	4.87264e-06	5.07475e-06	4.77181e-06	5.2962e-06	5.38069e-06	5.04121e-06	0.578867	-0.0302947	0.237421
O15116	U6 snRNA-associated Sm-like protein LSm1	LSM1	5	5	54.9	15.179	1069900000	0.000108873	0.000104893	0.00011243	0.000106153	0.000112761	0.000106453	0.000106896	0.000109071	0.000108717	0.000106817	0.42023	-0.0190613	0.376513
O15143	Actin-related protein 2/3 complex subunit 1B	ARPC1B	10	10	26.6	40.949	9649600000	0.000399843	0.000422565	0.000406283	0.00043441	0.000416298	0.000399082	0.00040729	0.000410877	0.000432213	0.000414059	0.70796	-0.0110591	0.149992
O15144	Actin-related protein 2/3 complex subunit 2	ARPC2	20	20	74	34.333	15386000000	0.000923032	0.000965975	0.000998836	0.000989666	0.000939824	0.000916626	0.000924631	0.000954198	0.000943565	0.000955183	0.170861	-0.0373545	0.767358
O15145	Actin-related protein 2/3 complex subunit 3	ARPC3	9	9	55.6	20.546	7501100000	0.000311282	0.000317221	0.000321689	0.000318972	0.000314923	0.000304682	0.000313897	0.000316103	0.000307805	0.000331454	0.693742	-0.00927019	0.158802
O15160	DNA-directed RNA polymerases I and III subunit RPAC1	POLR1C	2	2	9.2	39.249	61323000	6.27227e-06	6.20984e-06	6.2031e-06	6.29197e-06	6.41148e-06	6.56888e-06	6.0165e-06	7.54006e-06	5.89664e-06	5.80296e-06	0.794837	0.0199185	0.099722
O15182	Centrin-3	CETN3	2	2	23.4	19.55	73056000	1.01611e-05	1.03424e-05	1.0887e-05	1.0876e-05	1.16891e-05	1.0822e-05	9.81794e-06	1.06602e-05	1.16522e-05	1.08128e-05	0.925572	-0.00510026	0.0335896
O15212	Prefoldin subunit 6	PFDN6	7	7	53.5	14.582	7332000000	0.000248681	0.000246071	0.00024446	0.000249545	0.000259282	0.000257851	0.000253097	0.000263372	0.000247731	0.000244497	0.410946	0.0212378	0.386215
O15231	Zinc finger protein 185	ZNF185	14	14	33.2	73.525	1411100000	0.000182021	0.00018599	0.00019372	0.000188613	0.000196546	0.000179114	0.00018284	0.000197716	0.000189558	0.000191902	0.79113	-0.00880157	0.101752
O15234	Protein CASC3	CASC3	8	8	11.7	76.277	2309500000	0.00016005	0.000156374	0.000164189	0.000163775	0.000176068	0.000166669	0.000160971	0.000163472	0.000164412	0.000161646	0.854336	-0.005788	0.0683711
O15294	UDP-N-acetylglucosamine--peptide N-acetylglucosaminyltransferase 110 kDa subunit	OGT	3	3	3.1	116.92	65147000	4.37684e-05	3.8564e-05	3.60511e-05	4.04491e-05	4.23791e-05	3.74899e-05	3.60542e-05	3.80612e-05	4.46151e-05	4.02805e-05	0.654083	-0.0341787	0.184367
O15305	Phosphomannomutase 2	PMM2	13	12	47.6	28.082	6278600000	0.000594075	0.000555996	0.000554956	0.000534657	0.000573682	0.000572068	0.000592758	0.000547264	0.000572649	0.000563767	0.58676	0.0179076	0.231539
O15318	DNA-directed RNA polymerase III subunit RPC7	POLR3G	2	2	15.7	25.914	185570000	9.37836e-05	9.22333e-05	8.95502e-05	8.85297e-05	9.67814e-05	8.8557e-05	9.36927e-05	9.58047e-05	9.29119e-05	9.04886e-05	0.954221	0.00180456	0.0203511
O15327	Type II inositol 3,4-bisphosphate 4-phosphatase	INPP4B	3	3	4.5	104.74	25043000	1.36809e-05	1.32846e-05	1.29902e-05	1.18589e-05	1.31088e-05	1.06446e-05	1.14955e-05	1.29773e-05	1.35862e-05	1.18439e-05	0.18774	-0.100674	0.726443
O15344	E3 ubiquitin-protein ligase Midline-1	MID1	7	7	12	75.25	615390000	8.25062e-05	8.03049e-05	8.24174e-05	8.1256e-05	8.43316e-05	7.41249e-05	7.89299e-05	8.16888e-05	8.32336e-05	8.19918e-05	0.253226	-0.0386042	0.596492
O15347	High mobility group protein B3	HMGB3	6	5	34.5	22.98	11750000000	0.000376545	0.000390772	0.000395151	0.000410934	0.000407277	0.000403428	0.000410781	0.000398482	0.000405331	0.000407041	0.207825	0.0319709	0.682302
O15355	Protein phosphatase 1G	PPM1G	16	16	37.5	59.271	4808100000	0.000606	0.000557721	0.000529101	0.00054303	0.000547095	0.00054287	0.000521601	0.000537186	0.000577787	0.000556038	0.574447	-0.0248187	0.24075
O15371	Eukaryotic translation initiation factor 3 subunit D	EIF3D	10	10	20.6	63.972	4720400000	0.000242353	0.000193914	0.000183953	0.000207949	0.000232184	0.000208034	0.000156872	0.000198508	0.00023787	0.000200515	0.51177	-0.0819534	0.290925
O15372	Eukaryotic translation initiation factor 3 subunit H	EIF3H	13	13	40.9	39.93	3948100000	0.000419602	0.000429368	0.000381617	0.000392189	0.000347126	0.000346513	0.000410928	0.000394009	0.000397508	0.000395406	0.78704	-0.0188255	0.104003
O15382	Branched-chain-amino-acid aminotransferase, mitochondrial	BCAT2	11	11	35.7	44.287	638130000	0.000161251	0.000177713	0.000158885	0.000161916	0.000160938	0.000183333	0.000168919	0.000167705	0.000153317	0.000170298	0.45846	0.0396533	0.338698
O15392	Baculoviral IAP repeat-containing protein 5	BIRC5	2	2	12	16.389	51424000	1.05201e-05	1.04229e-05	9.51467e-06	9.75516e-06	9.99428e-06	1.01588e-05	9.58372e-06	1.10589e-05	1.07746e-05	1.02866e-05	0.330645	0.0468047	0.480638
O15397	Importin-8	IPO8	2	2	2.5	119.94	27825000	8.3078e-06	7.47704e-06	7.4803e-06	6.87434e-06	6.53806e-06	6.03574e-06	6.79504e-06	6.99641e-06	7.68214e-06	6.60247e-06	0.240248	-0.104625	0.61934
O15400	Syntaxin-7	STX7	5	5	29.1	29.815	430260000	5.65986e-05	5.70003e-05	5.84841e-05	5.89789e-05	6.11554e-05	5.85926e-05	5.72798e-05	6.20966e-05	6.01369e-05	5.61107e-05	0.771288	0.00983737	0.112783
O15446	DNA-directed RNA polymerase I subunit RPA34	POLR1G	15	15	58.8	54.985	2190700000	0.000273587	0.000290926	0.000311149	0.000308547	0.00032291	0.00029223	0.000290447	0.000309459	0.00029783	0.000312839	0.931668	-0.00413493	0.0307387
O15457	MutS protein homolog 4	MSH4	2	2	2.9	104.75	333410000	2.87647e-05	2.52886e-05	2.22946e-05	2.33302e-05	2.84271e-05	3.05833e-05	2.7089e-05	2.93586e-05	3.30645e-05	2.3957e-05	0.154395	0.169265	0.811366
O15460	Prolyl 4-hydroxylase subunit alpha-2	P4HA2	3	3	7.3	60.901	101990000	2.91758e-05	2.65204e-05	2.8352e-05	2.76207e-05	2.9073e-05	2.62092e-05	2.78985e-05	2.86397e-05	2.77719e-05	2.84075e-05	0.592772	-0.0187262	0.227112
O15498	Synaptobrevin homolog YKT6	YKT6	5	5	23.7	22.417	590150000	0.000125519	0.000125696	0.000114911	0.000111257	0.000103437	8.9903e-05	0.000102739	0.000102739	0.000117996	0.000110581	0.110612	-0.148641	0.956197
O15511	Actin-related protein 2/3 complex subunit 5	ARPC5	9	8	58.9	16.32	10606000000	0.000405193	0.00044811	0.000446483	0.000463546	0.000449755	0.000455501	0.000454784	0.000434664	0.000456509	0.000454374	0.446212	0.0275996	0.350459
O15514	DNA-directed RNA polymerase II subunit RPB4	POLR2D	5	5	54.9	16.311	1227000000	8.8669e-05	8.52969e-05	8.91722e-05	8.75006e-05	9.34357e-05	8.66772e-05	8.63296e-05	9.38224e-05	9.13189e-05	8.71699e-05	0.90416	0.00403422	0.0437547
O15541	RING finger protein 113A	RNF113A	6	6	30	38.787	794390000	7.52759e-05	7.94699e-05	8.64288e-05	8.42029e-05	8.86281e-05	7.23638e-05	7.74588e-05	8.57333e-05	8.98685e-05	9.16314e-05	0.89339	0.0105906	0.0489587
O43143	Pre-mRNA-splicing factor ATP-dependent RNA helicase DHX15	DHX15	16	16	21.8	90.932	2950100000	0.000415263	0.000433092	0.000415952	0.000432311	0.000401857	0.000374012	0.000401266	0.000397182	0.000419645	0.000434442	0.259241	-0.050317	0.586296
O43148	mRNA cap guanine-N7 methyltransferase	RNMT	12	12	33	54.843	1410200000	0.000204194	0.000183199	0.000194597	0.000185789	0.000199707	0.000172249	0.000172908	0.000188146	0.000193669	0.000194349	0.18201	-0.0705383	0.739904
O43150	Arf-GAP with SH3 domain, ANK repeat and PH domain-containing protein 2	ASAP2	4	4	5.1	111.65	68198000	1.19801e-05	1.24806e-05	1.28031e-05	1.30938e-05	1.3255e-05	1.33396e-05	1.32257e-05	1.37491e-05	1.36353e-05	1.43762e-05	0.0146802	0.10312	1.83327
O43164	E3 ubiquitin-protein ligase Praja-2	PJA2	5	5	11.2	78.213	157290000	4.18535e-05	4.21078e-05	4.39813e-05	3.99269e-05	4.51098e-05	4.1464e-05	4.25756e-05	4.47691e-05	4.23568e-05	4.20296e-05	0.968562	0.0014608	0.0138726
O43169	Cytochrome b5 type B	CYB5B	4	4	53.3	16.694	134770000	6.40239e-05	5.35785e-05	5.02814e-05	5.01522e-05	4.75587e-05	6.46232e-05	6.82132e-05	5.05694e-05	4.9923e-05	4.99447e-05	0.495915	0.0929697	0.304593
O43172	U4/U6 small nuclear ribonucleoprotein Prp4	PRPF4	6	6	14.8	58.449	315670000	6.33543e-05	6.39026e-05	5.95577e-05	5.86339e-05	5.96163e-05	5.1316e-05	5.56469e-05	5.25067e-05	6.00399e-05	5.80993e-05	0.0235183	-0.136062	1.62859
O43175	D-3-phosphoglycerate dehydrogenase	PHGDH	13	13	29.5	56.65	3403000000	0.000339078	0.000381112	0.000333608	0.00031178	0.000314483	0.000328316	0.000335211	0.000319008	0.000329212	0.000326947	0.533576	-0.0359683	0.272804
O43181	NADH dehydrogenase [ubiquinone] iron-sulfur protein 4, mitochondrial	NDUFS4	3	3	20	20.108	261340000	6.06032e-05	5.83145e-05	6.23541e-05	6.16392e-05	6.19933e-05	5.62525e-05	5.9439e-05	6.07729e-05	6.35458e-05	6.26802e-05	0.77256	-0.0105137	0.112068
O43237	Cytoplasmic dynein 1 light intermediate chain 2	DYNC1LI2	7	7	19.9	54.099	831870000	0.000169384	0.000156209	0.000145899	0.000157612	0.000152012	0.000143442	0.000151258	0.00014712	0.000163926	0.000157856	0.530502	-0.0327157	0.275313
O43242	26S proteasome non-ATPase regulatory subunit 3	PSMD3	21	21	45.7	60.977	7250300000	0.000593344	0.000602162	0.000566314	0.000589028	0.000570158	0.00055572	0.000559829	0.0005429	0.00060274	0.000574511	0.20377	-0.0427605	0.69086
O43252	Bifunctional 3-phosphoadenosine 5-phosphosulfate synthase 1;Sulfate adenylyltransferase;Adenylyl-sulfate kinase	PAPSS1	7	7	13.5	70.832	568100000	0.000226425	0.00021846	0.000197889	0.000195945	0.000193866	0.00016573	0.000184999	0.000188356	0.000204838	0.000196725	0.0848959	-0.134534	1.07111
O43290	U4/U6.U5 tri-snRNP-associated protein 1	SART1	26	26	46.4	90.254	1682400000	0.000338208	0.000331435	0.000361517	0.000358364	0.000368454	0.00035592	0.00034971	0.000355314	0.000361553	0.00035471	0.615736	0.0156945	0.210605
O43293	Death-associated protein kinase 3	DAPK3	2	2	4	52.535	383330000	3.77028e-05	3.83653e-05	3.43472e-05	3.90569e-05	3.36102e-05	4.06331e-05	3.94869e-05	4.3839e-05	4.23043e-05	3.67145e-05	0.0419123	0.148829	1.37766
O43294	Transforming growth factor beta-1-induced transcript 1 protein	TGFB1I1	3	3	11.7	49.814	142330000	2.61172e-05	3.00983e-05	3.15782e-05	3.55522e-05	3.09366e-05	2.85365e-05	2.70436e-05	2.9681e-05	3.26922e-05	3.49861e-05	0.900681	-0.0126151	0.0454289
O43301	Heat shock 70 kDa protein 12A	HSPA12A	3	3	4.7	74.977	33888000	2.81935e-05	2.52252e-05	2.49209e-05	2.62192e-05	2.63703e-05	2.41639e-05	2.27531e-05	2.48937e-05	2.88288e-05	2.58443e-05	0.468353	-0.0498336	0.329426
O43310	CBP80/20-dependent translation initiation factor	CTIF	4	4	6.9	67.586	95813000	2.50022e-05	2.41896e-05	2.46667e-05	2.42242e-05	2.82203e-05	2.09884e-05	2.29053e-05	2.92635e-05	2.49101e-05	2.50153e-05	0.692501	-0.0372609	0.159579
O43318	Mitogen-activated protein kinase kinase kinase 7	MAP3K7	5	5	14.2	67.195	70293000	3.2254e-05	3.20055e-05	3.13221e-05	2.87451e-05	2.87319e-05	2.91275e-05	2.95797e-05	2.95496e-05	2.94941e-05	3.11329e-05	0.356938	-0.0398998	0.447407
O43324	Eukaryotic translation elongation factor 1 epsilon-1	EEF1E1	3	3	17.2	19.81	157510000	4.70436e-05	4.57515e-05	4.77904e-05	4.89062e-05	5.37485e-05	5.08919e-05	4.3582e-05	4.85566e-05	4.89975e-05	4.80968e-05	0.742243	-0.0185982	0.129454
O43353	Receptor-interacting serine/threonine-protein kinase 2	RIPK2	2	2	4.1	61.194	54799000	2.33795e-05	2.30096e-05	2.12173e-05	2.10224e-05	2.10463e-05	1.85536e-05	1.93841e-05	2.20095e-05	1.99094e-05	2.07578e-05	0.050326	-0.1244	1.29821
O43379	WD repeat-containing protein 62	WDR62	5	5	4.3	165.95	54474000	2.37995e-05	2.44139e-05	2.63944e-05	2.64379e-05	2.46648e-05	2.37864e-05	2.64112e-05	2.59059e-05	2.57632e-05	2.63214e-05	0.511171	0.0281581	0.291434
O43390	Heterogeneous nuclear ribonucleoprotein R	HNRNPR	17	13	33	70.942	745040000	0.000182675	0.00016893	0.000168523	0.000199529	0.000169263	0.000169768	0.000161915	0.000164692	0.000176391	0.000166941	0.170891	-0.0821706	0.767281
O43395	U4/U6 small nuclear ribonucleoprotein Prp3	PRPF3	8	8	15.5	77.528	901810000	0.000189689	0.000186533	0.000195804	0.000185543	0.000187745	0.000180814	0.000191652	0.000191617	0.00018881	0.000192702	0.984718	0.000427692	0.0066882
O43396	Thioredoxin-like protein 1	TXNL1	15	15	61.6	32.251	10095000000	0.000720865	0.000705464	0.000716145	0.00068872	0.000731951	0.000711359	0.000716188	0.000699329	0.000732869	0.000719196	0.738522	0.00638116	0.131637
O43399	Tumor protein D54	TPD52L2	15	15	69.4	22.237	9839800000	0.000512141	0.000527483	0.000530869	0.000549941	0.000532595	0.000568255	0.000562698	0.000566216	0.000542706	0.000551777	0.00712505	0.0734791	2.14721
O43414	ERI1 exoribonuclease 3	ERI3	2	2	4.7	37.238	334980000	4.50404e-05	4.25253e-05	4.31662e-05	4.16243e-05	4.44216e-05	3.54153e-05	3.99275e-05	4.37046e-05	4.43821e-05	4.39685e-05	0.333509	-0.0638153	0.476893
O43422	52 kDa repressor of the inhibitor of the protein kinase	THAP12	4	4	9.3	87.703	46724000	2.38763e-05	2.2216e-05	3.34772e-05	1.96898e-05	2.14873e-05	2.00906e-05	2.11356e-05	2.1902e-05	2.12209e-05	2.17663e-05	0.266154	-0.186348	0.574867
O43432	Eukaryotic translation initiation factor 4 gamma 3	EIF4G3	13	9	8.8	176.65	365580000	8.27413e-05	7.705e-05	7.47481e-05	7.64731e-05	7.953e-05	7.42347e-05	7.22629e-05	8.0498e-05	7.83459e-05	7.59936e-05	0.38701	-0.0344201	0.412278
O43447	Peptidyl-prolyl cis-trans isomerase H	PPIH	8	8	54.8	19.208	1981600000	0.000221863	0.000209628	0.000207382	0.000210089	0.000216008	0.00023254	0.000214247	0.000215252	0.000221637	0.000209354	0.274751	0.0375195	0.561061
O43464	Serine protease HTRA2, mitochondrial	HTRA2	5	5	16.4	48.84	242340000	5.03506e-05	5.21747e-05	5.21267e-05	5.20332e-05	5.13727e-05	5.24003e-05	5.34534e-05	5.33003e-05	5.2207e-05	5.2914e-05	0.018903	0.0343452	1.72347
O43488	Aflatoxin B1 aldehyde reductase member 2	AKR7A2	6	6	18.4	39.589	415220000	0.000111656	0.000123222	0.000112662	0.000110111	0.000101868	0.000112003	0.000119954	0.000110385	0.000113805	0.000109671	0.753482	0.0161513	0.122927
O43491	Band 4.1-like protein 2	EPB41L2	43	43	46.7	112.59	9689000000	0.00102621	0.00102071	0.000997495	0.000998904	0.00100062	0.00092219	0.00097001	0.000974965	0.00100894	0.00098314	0.0428837	-0.0538175	1.36771
O43493	Trans-Golgi network integral membrane protein 2	TGOLN2	9	9	25.6	45.879	215490000	5.83401e-05	5.80444e-05	6.25796e-05	6.25397e-05	6.44476e-05	6.39976e-05	6.29873e-05	6.11621e-05	6.09249e-05	6.29817e-05	0.409462	0.0284912	0.387787
O43502	DNA repair protein RAD51 homolog 3	RAD51C	2	2	8.2	42.189	12296000	9.13057e-06	9.12824e-06	8.58253e-06	7.79349e-06	8.73267e-06	8.27369e-06	7.75393e-06	8.54284e-06	8.28282e-06	8.49424e-06	0.190196	-0.0688133	0.720799
O43504	Ragulator complex protein LAMTOR5	LAMTOR5	3	3	48.4	9.6138	704200000	6.21713e-05	6.31894e-05	6.92247e-05	6.38494e-05	6.51964e-05	6.76807e-05	6.82842e-05	7.3687e-05	6.47163e-05	6.324e-05	0.235397	0.0609989	0.628198
O43516	WAS/WASL-interacting protein family member 1	WIPF1	9	9	33.6	51.258	234110000	6.3468e-05	6.64382e-05	6.6713e-05	6.61414e-05	7.01763e-05	6.51646e-05	6.61397e-05	6.65906e-05	6.73657e-05	7.03764e-05	0.707547	0.0116529	0.150245
O43583	Density-regulated protein	DENR	7	7	30.3	22.092	8459700000	0.000421743	0.000432702	0.000434924	0.000442327	0.000427921	0.000446139	0.000455823	0.000429059	0.000449468	0.000447207	0.0418898	0.0447767	1.37789
O43592	Exportin-T	XPOT	23	23	32.2	109.96	2361200000	0.000485386	0.000478276	0.000465046	0.000458693	0.000456969	0.000463343	0.000469093	0.000486742	0.000466404	0.000463045	0.907469	0.00261742	0.0421681
O43598	2-deoxynucleoside 5-phosphate N-hydrolase 1	DNPH1	5	5	38.5	19.108	5017500000	0.000198578	0.00020171	0.000213728	0.000203412	0.000219532	0.000206508	0.000195759	0.000210873	0.000205226	0.000212479	0.810055	-0.00853275	0.0914857
O43615	Mitochondrial import inner membrane translocase subunit TIM44	TIMM44	11	11	23	51.355	347730000	0.000167077	0.0001605	0.000166322	0.000161816	0.00016691	0.000144728	0.000149165	0.000159856	0.000152329	0.00015754	0.00501062	-0.107386	2.30011
O43617	Trafficking protein particle complex subunit 3	TRAPPC3	5	5	23.3	20.274	1168300000	0.000119585	0.000111842	0.000121428	0.000124629	0.000119571	0.000109957	0.000110754	0.000117443	0.000126298	0.000125167	0.722278	-0.0180821	0.141296
O43633	Charged multivesicular body protein 2a	CHMP2A	7	7	27	25.104	2162800000	0.000125824	0.00015652	0.000158921	0.000146269	0.000145808	0.000145021	0.000154947	0.000143961	0.000132322	0.000150586	0.856734	-0.0128547	0.0671538
O43639	Cytoplasmic protein NCK2	NCK2	2	2	5.8	42.915	3394600	2.66287e-06	2.62516e-06	2.40284e-06	3.02262e-06	3.12558e-06	2.65897e-06	2.67391e-06	2.52829e-06	2.67362e-06	2.46124e-06	0.265247	-0.0906758	0.576349
O43660	Pleiotropic regulator 1	PLRG1	5	5	15.4	57.193	392500000	8.70235e-05	8.12619e-05	8.5746e-05	8.39748e-05	8.87172e-05	8.77675e-05	8.76324e-05	8.80279e-05	8.81099e-05	8.60078e-05	0.144699	0.0361315	0.839535
O43665	Regulator of G-protein signaling 10	RGS10	5	5	36.5	21.21	1363600000	0.000112768	0.000112969	0.000119612	0.000117309	0.000120736	0.000114281	0.000121959	0.000117523	0.000117225	0.000119524	0.514397	0.0174976	0.288702
O43670	BUB3-interacting and GLEBS motif-containing protein ZNF207	ZNF207	8	8	20.5	50.75	7683300000	0.00023762	0.00022881	0.000256586	0.000262139	0.000234121	0.000251467	0.000236431	0.000217147	0.000266568	0.000250682	0.955925	0.00356864	0.0195764
O43678	NADH dehydrogenase [ubiquinone] 1 alpha subcomplex subunit 2	NDUFA2	4	4	48.5	10.921	423960000	3.72777e-05	3.7707e-05	3.80245e-05	3.39659e-05	3.8668e-05	3.50942e-05	3.70753e-05	3.73953e-05	3.69895e-05	3.88142e-05	0.958151	-0.00213609	0.0185659
O43681	ATPase ASNA1	GET3	7	7	33.6	38.792	570710000	0.00010332	0.000102102	9.69085e-05	9.46457e-05	0.000100008	9.19784e-05	9.60129e-05	9.75328e-05	9.94327e-05	9.37492e-05	0.117533	-0.0540598	0.92984
O43683	Mitotic checkpoint serine/threonine-protein kinase BUB1	BUB1	2	2	2	122.37	32287000	1.34484e-05	1.2199e-05	1.38614e-05	1.42615e-05	1.41773e-05	1.26899e-05	1.24316e-05	1.367e-05	1.41635e-05	1.37763e-05	0.641273	-0.0260581	0.192957
O43684	Mitotic checkpoint protein BUB3	BUB3	11	11	37.2	37.154	6762500000	0.000433516	0.000431038	0.000485421	0.000428697	0.000410486	0.000500136	0.000430257	0.000377475	0.000432995	0.000407912	0.743158	-0.0268608	0.128919
O43707	Alpha-actinin-4	ACTN4	52	38	66.1	104.85	146580000000	0.00387441	0.00389438	0.00394791	0.00403579	0.00389354	0.00393999	0.00392622	0.00403187	0.00394824	0.00392333	0.505847	0.00904976	0.295981
O43708	Maleylacetoacetate isomerase	GSTZ1	3	3	11.1	24.212	330520000	0.000100359	9.42082e-05	0.000101383	9.92882e-05	0.000108851	9.80466e-05	9.84941e-05	0.000108388	0.000100677	0.000100845	0.878929	0.00674292	0.056046
O43709	Probable 18S rRNA (guanine-N(7))-methyltransferase	BUD23	5	5	26.7	31.88	323730000	7.85416e-05	6.7706e-05	6.73409e-05	6.83224e-05	8.33095e-05	6.11334e-05	6.68343e-05	7.51247e-05	6.84049e-05	6.43002e-05	0.184571	-0.121176	0.733837
O43716	Glutamyl-tRNA(Gln) amidotransferase subunit C, mitochondrial	GATC	4	4	40.4	15.086	202730000	3.09223e-05	3.18117e-05	3.30279e-05	2.95239e-05	3.44553e-05	2.90937e-05	3.16422e-05	3.22515e-05	3.05013e-05	3.07849e-05	0.308258	-0.0502456	0.511085
O43719	HIV Tat-specific factor 1	HTATSF1	37	37	56.4	85.852	8697700000	0.000878558	0.000857358	0.000937323	0.000926401	0.000942973	0.000889029	0.000850561	0.000811806	0.000975941	0.000926645	0.609517	-0.0284272	0.215014
O43747	AP-1 complex subunit gamma-1	AP1G1	8	8	11.7	91.35	1178300000	0.000134325	0.000135973	0.000132938	0.000133791	0.000130743	0.000115236	0.000121549	0.000126839	0.000131283	0.000132166	0.0380835	-0.0907198	1.41926
O43765	Small glutamine-rich tetratricopeptide repeat-containing protein alpha	SGTA	8	8	24	34.063	8116600000	0.00024863	0.000256506	0.000251952	0.000256818	0.00025681	0.000256851	0.000262839	0.000260075	0.000262434	0.000255357	0.0425925	0.0301529	1.37067
O43768	Alpha-endosulfine	ENSA	10	9	72.7	13.389	3670900000	0.000262913	0.000271153	0.000261579	0.000281803	0.000246505	0.000312262	0.000300862	0.000298778	0.00028452	0.000281945	0.00504254	0.159152	2.29735
O43776	Asparagine--tRNA ligase, cytoplasmic	NARS1	18	18	35	62.942	17297000000	0.000780079	0.000758797	0.000809603	0.000751926	0.000787336	0.000775786	0.000789446	0.00080331	0.000764331	0.000794737	0.539695	0.0147187	0.267851
O43805	Sjoegren syndrome nuclear autoantigen 1	SSNA1	5	5	42	13.596	719960000	0.000127076	0.000128652	0.000128433	0.000127278	0.000122751	0.000133155	0.000135397	0.000133679	0.00012921	0.000126458	0.0411431	0.0529533	1.3857
O43809	Cleavage and polyadenylation specificity factor subunit 5	NUDT21	9	9	40.5	26.227	1527500000	0.000198978	0.000195865	0.000259622	0.000230641	0.000188119	0.00027492	0.000200787	0.000171096	0.000216566	0.000186743	0.841211	-0.0314092	0.0750949
O43813	LanC-like protein 1	LANCL1	3	3	8.3	45.283	933300000	6.94498e-05	6.75658e-05	6.74019e-05	6.99069e-05	6.61769e-05	7.49528e-05	7.45311e-05	7.35127e-05	7.02321e-05	6.77938e-05	0.0287637	0.0844281	1.54116
O43815	Striatin	STRN	19	19	34.9	86.131	1155000000	0.000242709	0.000233131	0.000251136	0.000240388	0.00025199	0.000235488	0.000241672	0.000244486	0.000247217	0.000246537	0.852248	-0.00468723	0.069434
O43818	U3 small nucleolar RNA-interacting protein 2	RRP9	9	9	18.9	51.84	807260000	0.000257627	0.000256049	0.000263792	0.000258228	0.000260203	0.000275807	0.000270861	0.000263307	0.000252881	0.000256803	0.317735	0.0262122	0.497934
O43823	A-kinase anchor protein 8	AKAP8	8	8	19.1	76.107	426630000	3.34803e-05	3.46893e-05	3.32462e-05	3.40969e-05	3.35104e-05	3.35264e-05	3.32217e-05	3.32985e-05	3.48208e-05	3.23144e-05	0.465637	-0.0158004	0.331952
O43847	Nardilysin	NRDC	30	30	30.4	131.7	6168700000	0.000699072	0.000667856	0.000684261	0.000687375	0.000695999	0.000680002	0.000647351	0.000665085	0.000692271	0.000683878	0.208144	-0.0279826	0.681636
O43852	Calumenin	CALU	16	16	69.8	37.106	45843000000	0.00129496	0.00130121	0.00138071	0.00133604	0.00141494	0.00134456	0.00134417	0.00134674	0.00139254	0.00137402	0.570716	0.0158134	0.24358
O43865	Putative adenosylhomocysteinase 2	AHCYL1	8	6	17.7	58.951	706340000	0.000152877	0.000146676	0.000139693	0.000136756	0.000135676	0.000137862	0.000144268	0.000143162	0.000145986	0.000139513	0.961851	-0.00179764	0.0168923
O43924	Retinal rod rhodopsin-sensitive cGMP 3,5-cyclic phosphodiesterase subunit delta	PDE6D	2	2	16	17.42	213110000	5.78045e-05	5.35852e-05	5.79086e-05	5.5097e-05	5.91129e-05	5.50351e-05	5.59668e-05	6.06487e-05	5.7282e-05	5.71889e-05	0.717502	0.0132375	0.144177
O60216	Double-strand-break repair protein rad21 homolog	RAD21	7	7	21.9	71.689	231800000	6.35919e-05	6.24092e-05	6.37745e-05	6.41652e-05	6.03294e-05	5.87016e-05	5.95415e-05	6.2668e-05	6.55157e-05	6.02397e-05	0.315215	-0.0353351	0.501393
O60218	Aldo-keto reductase family 1 member B10	AKR1B10	38	25	81.3	36.019	379760000000	0.00485678	0.00514518	0.00526943	0.00512988	0.00529689	0.00541636	0.00513842	0.00519359	0.00490117	0.00518274	0.818641	0.0075105	0.0869063
O60220	Mitochondrial import inner membrane translocase subunit Tim8 A	TIMM8A	3	3	52.6	10.998	892790000	7.31412e-05	7.75194e-05	7.81804e-05	7.3842e-05	7.2488e-05	8.38122e-05	8.35922e-05	7.73902e-05	6.98153e-05	7.95383e-05	0.215037	0.0711906	0.667487
O60231	Putative pre-mRNA-splicing factor ATP-dependent RNA helicase DHX16	DHX16	5	5	7.4	119.26	110330000	3.34129e-05	3.17806e-05	3.36321e-05	3.20615e-05	3.51066e-05	3.16901e-05	3.06922e-05	3.29471e-05	3.47603e-05	3.42004e-05	0.733409	-0.0148825	0.134654
O60232	Sjoegren syndrome/scleroderma autoantigen 1	ZNRD2	3	3	25.6	21.474	992290000	4.98728e-05	5.90495e-05	6.27321e-05	6.12826e-05	6.17794e-05	5.63104e-05	5.5382e-05	6.29491e-05	6.14274e-05	6.0403e-05	0.902282	0.00856779	0.0446579
O60237	Protein phosphatase 1 regulatory subunit 12B	PPP1R12B	3	2	3.5	110.4	2187100	1.22222e-06	1.00474e-06	1.0601e-06	1.32575e-06	1.13486e-06	1.43194e-06	1.22377e-06	1.09144e-06	1.47145e-06	1.26639e-06	0.140719	0.174122	0.851648
O60239	SH3 domain-binding protein 5	SH3BP5	2	2	6.2	50.424	14148000	3.43405e-06	3.17069e-06	3.31133e-06	2.92848e-06	2.95407e-06	3.06848e-06	3.6339e-06	3.35338e-06	3.34842e-06	2.81874e-06	0.631869	0.0382343	0.199373
O60256	Phosphoribosyl pyrophosphate synthase-associated protein 2	PRPSAP2	13	11	48	40.925	3415800000	0.000287571	0.000297588	0.000290579	0.000283621	0.000285792	0.000254512	0.000270663	0.000275985	0.000292394	0.000280408	0.0651805	-0.0728788	1.18588
O60264	SWI/SNF-related matrix-associated actin-dependent regulator of chromatin subfamily A member 5	SMARCA5	3	2	3.5	121.9	11339000	2.5675e-06	2.75133e-06	2.90823e-06	2.94134e-06	3.36459e-06	2.39736e-06	2.60863e-06	2.72449e-06	3.07474e-06	2.56726e-06	0.218904	-0.120066	0.659746
O60269	G protein-regulated inducer of neurite outgrowth 2	GPRIN2	2	2	7.4	47.45	80384000	1.82357e-05	1.83345e-05	1.91976e-05	1.56414e-05	1.77648e-05	1.55074e-05	1.89984e-05	1.97709e-05	1.72e-05	1.71919e-05	0.918586	-0.00820081	0.0368803
O60271	C-Jun-amino-terminal kinase-interacting protein 4	SPAG9	42	42	42.5	146.2	9425800000	0.00119909	0.00122374	0.0011599	0.00119647	0.00115471	0.00107062	0.00115372	0.00114103	0.00121125	0.00116967	0.192315	-0.0463544	0.715987
O60292	Signal-induced proliferation-associated 1-like protein 3	SIPA1L3	9	9	7.2	194.61	250410000	7.68643e-05	7.48984e-05	7.74976e-05	7.2807e-05	7.97261e-05	7.74432e-05	7.71953e-05	7.83995e-05	7.83459e-05	7.80081e-05	0.240996	0.0284311	0.617991
O60306	Intron-binding protein aquarius	AQR	5	5	3.7	171.29	61014000	3.19529e-05	3.27723e-05	3.05333e-05	3.11704e-05	2.88662e-05	3.28308e-05	3.12031e-05	3.30676e-05	3.08878e-05	3.01121e-05	0.539999	0.0258384	0.267607
O60341	Lysine-specific histone demethylase 1A	KDM1A	9	9	17.8	92.902	423870000	0.000142292	0.000128098	0.000128049	0.000124074	0.000130006	0.000116432	0.000121893	0.000127529	0.000132516	0.000125457	0.200433	-0.0648733	0.698031
O60343	TBC1 domain family member 4	TBC1D4	3	3	3.6	146.56	49010000	1.94067e-05	2.04758e-05	1.88751e-05	1.93039e-05	2.01294e-05	1.86438e-05	1.95971e-05	1.95923e-05	1.89193e-05	1.86704e-05	0.163513	-0.0412543	0.786448
O60353	Frizzled-6	FZD6	2	2	2.8	79.291	25092000	2.16526e-05	2.09933e-05	1.94323e-05	2.25496e-05	2.36278e-05	2.17283e-05	2.02024e-05	2.35714e-05	2.25359e-05	2.14564e-05	0.791169	0.0164159	0.101731
O60437	Periplakin	PPL	4	4	2.7	204.74	178490000	3.44828e-05	3.13473e-05	3.08265e-05	3.21352e-05	3.22381e-05	3.10953e-05	3.24957e-05	2.9713e-05	3.24849e-05	3.21356e-05	0.471614	-0.0280938	0.326413
O60443	Non-syndromic hearing impairment protein 5	GSDME	5	5	14.7	54.554	201120000	4.54661e-05	4.53438e-05	4.43544e-05	4.46127e-05	4.16827e-05	3.54431e-05	4.07495e-05	4.39087e-05	4.50759e-05	4.4126e-05	0.234403	-0.08145	0.630037
O60493	Sorting nexin-3	SNX3	6	4	51.2	18.762	325100000	8.05493e-05	7.66478e-05	7.76317e-05	6.91059e-05	7.71113e-05	7.96164e-05	8.0445e-05	7.58508e-05	7.34525e-05	8.08942e-05	0.463524	0.0344663	0.333928
O60502	Protein O-GlcNAcase	OGA	16	16	28.3	102.91	1800600000	0.000197421	0.000203642	0.00019233	0.000193846	0.00019093	0.000179761	0.000188578	0.000193258	0.000200938	0.00019473	0.348466	-0.0311666	0.45784
O60504	Vinexin	SORBS3	10	10	18.8	75.34	1243200000	0.000164574	0.000168278	0.000166139	0.000190648	0.000173697	0.00017646	0.000179986	0.000185212	0.00017578	0.000176019	0.269874	0.0494764	0.568839
O60506	Heterogeneous nuclear ribonucleoprotein Q	SYNCRIP	21	16	48.8	69.602	11327000000	0.000583382	0.000591507	0.000644573	0.000726141	0.000645783	0.000600078	0.000602785	0.000619608	0.000641853	0.00064266	0.550729	-0.0386693	0.259062
O60508	Pre-mRNA-processing factor 17	CDC40	4	4	9.3	65.521	70701000	6.65081e-05	4.30355e-05	5.75129e-05	6.29607e-05	5.17934e-05	4.28611e-05	4.77203e-05	4.55802e-05	4.61042e-05	5.13942e-05	0.0596477	-0.270316	1.22441
O60524	Nuclear export mediator factor NEMF	NEMF	8	8	9.4	122.95	128270000	5.26512e-05	5.08545e-05	5.09642e-05	5.59279e-05	5.67472e-05	5.25515e-05	4.7156e-05	5.31718e-05	5.70724e-05	5.38302e-05	0.748179	-0.0182772	0.125995
O60551	Glycylpeptide N-tetradecanoyltransferase 2	NMT2	4	2	10.6	56.98	72947000	1.64275e-05	1.60067e-05	1.66231e-05	1.63342e-05	2.02382e-05	1.67226e-05	1.68487e-05	1.95828e-05	1.77322e-05	1.80344e-05	0.502894	0.0544085	0.298523
O60563	Cyclin-T1	CCNT1	3	3	4.8	80.684	163980000	8.96157e-05	9.36108e-05	9.44822e-05	0.000101235	0.000100412	8.62861e-05	9.09041e-05	9.28929e-05	9.16329e-05	9.61445e-05	0.150976	-0.0661898	0.821092
O60566	Mitotic checkpoint serine/threonine-protein kinase BUB1 beta	BUB1B	5	5	4.5	119.54	421280000	0.000101973	9.30379e-05	9.28849e-05	9.49731e-05	9.43449e-05	9.44974e-05	9.94383e-05	9.98129e-05	9.74742e-05	9.17928e-05	0.623071	0.0174333	0.205462
O60568	Procollagen-lysine,2-oxoglutarate 5-dioxygenase 3	PLOD3	9	9	14.6	84.784	448560000	9.9057e-05	0.000103863	0.000105035	0.000104246	0.000108577	0.000104295	0.000104935	0.000110392	9.98609e-05	0.000110046	0.501694	0.024039	0.299561
O60573	Eukaryotic translation initiation factor 4E type 2	EIF4E2	4	4	20.4	28.362	222200000	5.23482e-05	5.03163e-05	5.1091e-05	5.20168e-05	4.93486e-05	4.6202e-05	4.80401e-05	4.96559e-05	5.18678e-05	5.00828e-05	0.132262	-0.05341	0.878564
O60610	Protein diaphanous homolog 1	DIAPH1	18	18	16.7	141.35	1072100000	0.000261344	0.000255915	0.000225336	0.000224362	0.000206393	0.000206252	0.000224772	0.000225171	0.000228146	0.000222835	0.266785	-0.0837481	0.573838
O60664	Perilipin-3	PLIN3	19	19	62.4	47.074	18847000000	0.000755872	0.000796405	0.000802897	0.000749529	0.000769509	0.000788418	0.000809866	0.000787843	0.000745488	0.000775368	0.673981	0.0121522	0.171352
O60671	Cell cycle checkpoint protein RAD1	RAD1	3	3	14.2	31.827	416170000	2.87031e-05	2.83063e-05	2.94566e-05	2.89117e-05	3.092e-05	2.69288e-05	2.74901e-05	2.99693e-05	2.90201e-05	2.96324e-05	0.410913	-0.0324829	0.38625
O60678	Protein arginine N-methyltransferase 3	PRMT3	6	6	15.1	59.902	972710000	0.00015336	0.000146219	0.000141065	0.000140814	0.000149302	0.000123493	0.000131138	0.000134325	0.00014763	0.000138545	0.0443712	-0.114231	1.3529
O60684;O15131	Importin subunit alpha-7;Importin subunit alpha-6	KPNA6	4	3	10.8	60.029	264060000	3.73705e-05	3.50684e-05	3.41673e-05	3.62878e-05	3.59201e-05	3.23586e-05	3.54863e-05	3.85143e-05	3.61296e-05	3.47408e-05	0.787403	-0.0128414	0.103803
O60701	UDP-glucose 6-dehydrogenase	UGDH	28	28	54.5	55.023	83965000000	0.00217822	0.00217332	0.00218861	0.00196477	0.00205442	0.00197011	0.00221866	0.0019837	0.00199105	0.00220252	0.603473	-0.0266565	0.219342
O60716	Catenin delta-1	CTNND1	8	8	11.1	108.17	1190100000	0.000107641	0.000104119	0.000107419	0.000105977	0.000111763	0.000109085	0.000108038	0.000112927	0.000110213	0.000105242	0.364344	0.0228903	0.438488
O60749	Sorting nexin-2	SNX2	14	12	32.4	58.47	1688600000	0.00035413	0.000356499	0.000340497	0.000333707	0.000345539	0.000324233	0.000338578	0.000342933	0.000352959	0.000347556	0.476654	-0.0202447	0.321797
O60763	General vesicular transport factor p115	USO1	27	27	37.2	107.89	3023100000	0.000697611	0.000719605	0.000618786	0.000646972	0.000558439	0.000598454	0.000640903	0.000624045	0.000630718	0.000641794	0.498465	-0.0477368	0.302365
O60784	Target of Myb protein 1	TOM1	5	5	17.5	53.818	167270000	4.23999e-05	4.37444e-05	4.49842e-05	4.55161e-05	4.62282e-05	4.20956e-05	4.42781e-05	4.41977e-05	4.50964e-05	4.25874e-05	0.325384	-0.0302042	0.487603
Q99879;Q99877;Q93079;Q5QNW6;P62807;P58876;O60814;P57053;Q99880	Histone H2B type 1-M;Histone H2B type 1-N;Histone H2B type 1-H;Histone H2B type 2-F;Histone H2B type 1-C/E/F/G/I;Histone H2B type 1-D;Histone H2B type 1-K;Histone H2B type F-S;Histone H2B type 1-L	H2BC14	9	2	58.7	13.989	10394000000	0.000374054	0.000391979	0.000383129	0.00039175	0.000358892	0.000444966	0.00041163	0.000388788	0.000376581	0.000371136	0.245198	0.0691635	0.610483
O60825	6-phosphofructo-2-kinase/fructose-2,6-bisphosphatase 2;6-phosphofructo-2-kinase;Fructose-2,6-bisphosphatase	PFKFB2	6	5	13.7	58.476	262130000	5.51234e-05	5.33804e-05	5.45988e-05	5.40972e-05	5.72434e-05	5.31605e-05	5.29593e-05	5.87056e-05	5.78016e-05	5.5569e-05	0.591141	0.0195946	0.228309
O60826	Coiled-coil domain-containing protein 22	CCDC22	8	8	20.6	70.755	195910000	5.72854e-05	5.53546e-05	5.62723e-05	5.6564e-05	5.55337e-05	5.35944e-05	5.47635e-05	5.41477e-05	5.62628e-05	5.64522e-05	0.121293	-0.0300333	0.916163
O60828	Polyglutamine-binding protein 1	PQBP1	12	12	46	30.472	2652600000	0.000277596	0.000271787	0.000314867	0.000316593	0.000295669	0.000311901	0.00029535	0.000279935	0.000316752	0.00030748	0.555764	0.0337113	0.255109
O60832	H/ACA ribonucleoprotein complex subunit 4	DKC1	12	11	31.5	57.673	805120000	0.000190833	0.000185308	0.000192372	0.000200518	0.00018661	0.0001851	0.000187825	0.000193338	0.00018475	0.000185465	0.255132	-0.0292245	0.593235
O60841	Eukaryotic translation initiation factor 5B	EIF5B	38	38	39.4	138.83	7941000000	0.00113498	0.00109916	0.00107687	0.00105661	0.00114508	0.000992648	0.001026	0.0010234	0.00113051	0.0010898	0.136003	-0.0670516	0.866452
O60869	Endothelial differentiation-related factor 1	EDF1	12	12	56.1	16.368	12655000000	0.000392219	0.000395868	0.000394761	0.000386523	0.000361852	0.00043034	0.000442158	0.000417288	0.000379716	0.000420406	0.0321285	0.113926	1.49311
O60870	DNA/RNA-binding protein KIN17	KIN	3	3	8.9	45.373	23956000	1.06872e-05	9.88771e-06	1.01359e-05	1.04802e-05	1.1499e-05	1.03122e-05	9.31218e-06	1.06747e-05	1.13805e-05	1.0009e-05	0.662011	-0.0276824	0.179135
O60879	Protein diaphanous homolog 2	DIAPH2	2	2	2.7	125.57	32667000	1.47521e-05	1.26611e-05	1.27287e-05	1.3361e-05	1.38582e-05	1.30997e-05	1.24799e-05	1.22853e-05	1.47487e-05	1.29234e-05	0.549216	-0.0396035	0.260257
O60884	DnaJ homolog subfamily A member 2	DNAJA2	11	11	31.8	45.745	1923300000	0.000210999	0.000202289	0.000194902	0.000201792	0.000185885	0.000183731	0.000188147	0.000193003	0.000194138	0.000187498	0.0643957	-0.0733248	1.19114
O60885	Bromodomain-containing protein 4	BRD4	7	7	6.3	152.22	220160000	6.59236e-05	6.40062e-05	6.45244e-05	6.37734e-05	6.92849e-05	6.32991e-05	6.3687e-05	6.47208e-05	7.02093e-05	6.55986e-05	0.999788	9.70537e-06	9.21606e-05
O60888	Protein CutA	CUTA	5	5	38.5	19.116	2519100000	0.000211628	0.000212371	0.000229207	0.000216112	0.000230484	0.000214433	0.000219158	0.000236215	0.000218285	0.00021162	0.997662	-0.000117802	0.0010166
O60907	F-box-like/WD repeat-containing protein TBL1X	TBL1X	2	2	4.2	62.495	23588000	1.49783e-05	1.62432e-05	1.65481e-05	1.45754e-05	1.78754e-05	1.57864e-05	1.54054e-05	1.69579e-05	1.65502e-05	1.53053e-05	0.950514	-0.00387684	0.0220415
O60925	Prefoldin subunit 1	PFDN1	8	8	63.1	14.21	6228000000	0.000177878	0.000177238	0.000178204	0.000177071	0.000170773	0.000196913	0.000191814	0.000188494	0.000169356	0.000176535	0.149694	0.0670958	0.824795
O60927	Protein phosphatase 1 regulatory subunit 11	PPP1R11	4	4	53.2	13.952	514660000	5.32599e-05	5.41325e-05	5.72916e-05	5.73388e-05	6.03353e-05	5.76752e-05	5.52744e-05	5.81748e-05	5.39502e-05	5.6737e-05	0.943254	-0.00279495	0.0253713
O60934	Nibrin	NBN	9	9	15.1	84.958	516160000	0.0001105	0.000103766	0.00010773	0.000105907	0.000115768	0.000102641	0.000101488	0.000107001	0.000114358	0.000110685	0.650579	-0.0200313	0.1867
O60936	Nucleolar protein 3	NOL3	4	4	43.8	22.629	1969500000	9.65537e-05	9.72314e-05	0.000102328	9.91479e-05	0.000104061	0.000101581	0.000100002	0.000102296	0.000101511	0.000101213	0.35958	0.0208839	0.444205
O60942	mRNA-capping enzyme;Polynucleotide 5-triphosphatase;mRNA guanylyltransferase	RNGTT	2	2	3.7	68.556	30509000	2.08216e-05	1.73672e-05	1.5769e-05	1.66412e-05	1.75271e-05	1.5706e-05	1.54244e-05	1.59449e-05	1.86926e-05	1.6042e-05	0.260064	-0.107295	0.58492
O75044	SLIT-ROBO Rho GTPase-activating protein 2	SRGAP2	4	2	5.3	120.87	32439000	1.33791e-05	1.32157e-05	1.17051e-05	1.37422e-05	1.35884e-05	1.24959e-05	1.23848e-05	1.41979e-05	1.31385e-05	1.27659e-05	0.798701	-0.0143063	0.0976155
O75083	WD repeat-containing protein 1	WDR1	23	23	49.3	66.193	16888000000	0.00102151	0.00109343	0.000969634	0.000999606	0.0009154	0.00103754	0.00101985	0.000992102	0.00097674	0.000981138	0.961911	0.00224755	0.0168651
O75113	NEDD4-binding protein 1	N4BP1	7	7	11.5	100.38	183960000	4.37697e-05	4.30843e-05	4.26993e-05	4.65791e-05	4.46243e-05	4.20347e-05	4.34803e-05	4.61909e-05	4.65736e-05	4.40092e-05	0.786879	0.00997751	0.104092
O75116	Rho-associated protein kinase 2	ROCK2	41	36	30.8	160.9	4941300000	0.000953656	0.000874973	0.000850693	0.000861266	0.000852824	0.00075413	0.000830945	0.000832645	0.000913017	0.000864597	0.254537	-0.0665558	0.594249
O75122	CLIP-associating protein 2	CLASP2	7	7	8.6	141.06	107730000	3.55985e-05	3.31289e-05	3.3818e-05	3.07921e-05	3.22612e-05	2.99118e-05	3.08174e-05	3.24904e-05	3.31279e-05	3.26631e-05	0.227261	-0.0585707	0.643476
O75131	Copine-3	CPNE3	10	9	18.8	60.13	4329200000	0.000251534	0.000267386	0.000257933	0.000262765	0.000253987	0.000272581	0.000272171	0.000263539	0.000252316	0.000258934	0.315292	0.0286384	0.501288
O75143	Autophagy-related protein 13	ATG13	5	5	12.4	56.571	213760000	4.91829e-05	4.9402e-05	5.07551e-05	5.14456e-05	5.28649e-05	4.81766e-05	4.99555e-05	5.40482e-05	5.05077e-05	4.98297e-05	0.852865	-0.00645556	0.0691198
O75150	E3 ubiquitin-protein ligase BRE1B	RNF40	7	5	9.3	113.68	121800000	4.28961e-05	4.21944e-05	4.1761e-05	4.25154e-05	4.69621e-05	4.06782e-05	3.71799e-05	4.25116e-05	4.57805e-05	4.34378e-05	0.45635	-0.0456711	0.340702
O75152;A0A1B0GTU1	Zinc finger CCCH domain-containing protein 11A	ZC3H11A	10	10	20.4	89.13	583680000	0.000100296	9.57015e-05	0.000101517	9.97267e-05	0.000105618	9.36101e-05	9.59251e-05	0.000101396	0.000104012	0.000100993	0.593414	-0.0200003	0.226642
O75153	Clustered mitochondria protein homolog	CLUH	23	22	24.8	146.67	1661700000	0.000410199	0.000360607	0.000361804	0.000333286	0.000357555	0.000319488	0.000341029	0.000337763	0.000356916	0.000350668	0.132917	-0.0961674	0.876419
O75157	TSC22 domain family protein 2	TSC22D2	5	4	11	79.227	989840000	6.40557e-05	6.00614e-05	6.37258e-05	6.08031e-05	6.35443e-05	6.13004e-05	6.42491e-05	6.23115e-05	6.30319e-05	6.19242e-05	0.900703	0.00289366	0.0454182
O75167	Phosphatase and actin regulator 2	PHACTR2	6	6	12.6	69.699	96618000	2.54393e-05	2.24774e-05	2.49867e-05	2.48066e-05	2.43641e-05	2.48715e-05	2.43311e-05	2.45364e-05	2.44373e-05	2.31526e-05	0.807428	-0.00883448	0.0928963
O75175	CCR4-NOT transcription complex subunit 3	CNOT3	8	8	12.1	81.871	735570000	0.000139484	0.000133254	0.000142589	0.000136732	0.000141078	0.000149051	0.000154574	0.000150424	0.000141389	0.000143897	0.0123939	0.0930867	1.90679
O75179	Ankyrin repeat domain-containing protein 17	ANKRD17	17	11	9.8	274.25	675410000	0.00018096	0.000171411	0.000173937	0.000168324	0.000172657	0.000165534	0.000168297	0.000175119	0.000173348	0.000172848	0.402278	-0.020339	0.395473
O75190	DnaJ homolog subfamily B member 6	DNAJB6	3	2	9.2	36.087	133370000	4.40467e-05	4.24315e-05	4.52555e-05	4.52138e-05	4.55275e-05	4.01691e-05	4.02642e-05	4.42318e-05	4.6026e-05	4.57027e-05	0.413181	-0.0399837	0.38386
O75208	Ubiquinone biosynthesis protein COQ9, mitochondrial	COQ9	4	4	23.9	35.509	126040000	4.02994e-05	3.71054e-05	3.35998e-05	3.63632e-05	3.55493e-05	3.11886e-05	3.60564e-05	3.78034e-05	3.45622e-05	3.58229e-05	0.364325	-0.0602655	0.438511
O75223	Gamma-glutamylcyclotransferase	GGCT	10	10	72.3	21.007	8990200000	0.000606223	0.000603984	0.000622687	0.000614989	0.000620943	0.0006269	0.000626492	0.000630253	0.000631232	0.000634744	0.00411295	0.0374908	2.38585
O75312	Zinc finger protein ZPR1	ZPR1	13	13	41.6	50.925	1655700000	0.000210567	0.000211274	0.000217337	0.000224046	0.000232338	0.000198063	0.000208245	0.000221722	0.000217919	0.000219303	0.34275	-0.0404747	0.465023
O75323	Protein NipSnap homolog 2	NIPSNAP2	4	2	10.8	33.742	30480000	1.58487e-05	1.59531e-05	1.94122e-05	1.6326e-05	1.96766e-05	1.55616e-05	1.60817e-05	1.85096e-05	1.68186e-05	1.77239e-05	0.632695	-0.0423207	0.198806
O75330	Hyaluronan mediated motility receptor	HMMR	12	12	18.8	84.099	483720000	0.000171537	0.000162396	0.000166243	0.000162132	0.000180667	0.000155526	0.000164001	0.000164677	0.000177156	0.000168012	0.595358	-0.0234704	0.225222
O75340	Programmed cell death protein 6	PDCD6	5	5	35.1	21.868	1439000000	0.000181601	0.000202143	0.000181033	0.000171084	0.000187073	0.000182987	0.000176348	0.000164343	0.000174176	0.000188822	0.301427	-0.0578209	0.520818
O75347	Tubulin-specific chaperone A	TBCA	6	6	42.6	12.855	30922000000	0.000593357	0.000609251	0.00061019	0.00061534	0.000619577	0.000677295	0.000658908	0.000641399	0.00062832	0.000618983	0.014502	0.0815298	1.83857
O75348	V-type proton ATPase subunit G 1	ATP6V1G1	3	3	28.8	13.757	688060000	9.71636e-05	9.77007e-05	9.62867e-05	0.000100054	9.5266e-05	0.000104002	0.000108741	0.00010772	0.00010327	0.000100154	0.00273998	0.106902	2.56225
O75351	Vacuolar protein sorting-associated protein 4B	VPS4B	5	5	12.2	49.301	150780000	4.9639e-05	4.58497e-05	4.26919e-05	4.98207e-05	5.4883e-05	4.63719e-05	3.85362e-05	4.69439e-05	5.53349e-05	4.89194e-05	0.699467	-0.0408332	0.155233
O75362	Zinc finger protein 217	ZNF217	3	3	6.1	115.27	21438000	1.20703e-05	1.30981e-05	1.39846e-05	1.49309e-05	1.38582e-05	1.26275e-05	1.20949e-05	1.27362e-05	1.44975e-05	1.55706e-05	0.921012	-0.00884634	0.0357348
O75363	Breast carcinoma-amplified sequence 1	BCAS1	7	7	18	61.708	169870000	0.000100334	9.28489e-05	9.9658e-05	9.48912e-05	9.9818e-05	9.62645e-05	9.43295e-05	9.92538e-05	9.68232e-05	9.73132e-05	0.689303	-0.0105911	0.16159
O75367	Core histone macro-H2A.1	MACROH2A1	3	3	11.1	39.183	196360000	2.91993e-05	2.85526e-05	3.10722e-05	3.00659e-05	3.02289e-05	3.00607e-05	3.07039e-05	3.18674e-05	3.0306e-05	3.06247e-05	0.135074	0.0423649	0.869428
O75368	SH3 domain-binding glutamic acid-rich-like protein	SH3BGRL	11	11	85.1	12.774	9655800000	0.000544531	0.00054213	0.000544989	0.000529097	0.000544165	0.00058276	0.000567346	0.000559863	0.000538851	0.000542996	0.0776952	0.0456233	1.10961
O75369	Filamin-B	FLNB	165	148	67.7	278.16	663950000000	0.0143118	0.0143903	0.0145424	0.0147497	0.0141095	0.0146134	0.0145125	0.0147926	0.0141777	0.0143039	0.709611	0.00591641	0.14898
O75376	Nuclear receptor corepressor 1	NCOR1	9	9	4.7	270.21	142030000	9.64838e-05	9.266e-05	9.09584e-05	9.53824e-05	9.92357e-05	8.98429e-05	9.21337e-05	9.59789e-05	9.72229e-05	9.40914e-05	0.593826	-0.01666	0.22634
O75380	NADH dehydrogenase [ubiquinone] iron-sulfur protein 6, mitochondrial	NDUFS6	2	2	26.6	13.711	601700000	2.02479e-05	2.08525e-05	2.06839e-05	2.17299e-05	2.11795e-05	2.06718e-05	1.963e-05	2.19173e-05	2.02246e-05	2.01813e-05	0.393157	-0.028791	0.405434
O75390	Citrate synthase, mitochondrial	CS	14	14	44.4	51.712	19489000000	0.000486117	0.000510105	0.000515281	0.000508977	0.000499185	0.000577662	0.000541619	0.000532822	0.000494388	0.000515762	0.0903686	0.079416	1.04398
O75391	Sperm-associated antigen 7	SPAG7	7	7	38.8	26.034	3517000000	0.000244875	0.000245882	0.000261304	0.00024606	0.000264672	0.000252136	0.000255973	0.000265921	0.000253327	0.000255266	0.445579	0.0224778	0.351075
O75396	Vesicle-trafficking protein SEC22b	SEC22B	3	3	19.1	24.74	36608000	1.90433e-05	2.05075e-05	2.00895e-05	2.00202e-05	1.90996e-05	2.00958e-05	2.02946e-05	2.04926e-05	1.99077e-05	2.08644e-05	0.121207	0.0416843	0.916474
O75400	Pre-mRNA-processing factor 40 homolog A	PRPF40A	9	9	12.2	108.8	480330000	0.000155755	0.000143366	0.000148448	0.000175989	0.000170232	0.000163451	0.000159646	0.000157554	0.000155733	0.00014739	0.775623	-0.0183212	0.11035
O75410	Transforming acidic coiled-coil-containing protein 1	TACC1	17	15	28.1	87.793	2379000000	0.000344174	0.000337396	0.00034485	0.000337063	0.000356355	0.000342377	0.000349776	0.000358393	0.000346073	0.00034139	0.457991	0.0151634	0.339143
O75414	Nucleoside diphosphate kinase 6	NME6	2	2	12.9	21.142	7925200	4.32983e-06	3.79569e-06	3.97145e-06	3.5986e-06	4.18051e-06	3.90683e-06	3.77289e-06	4.02947e-06	4.28559e-06	3.42178e-06	0.647957	-0.0337462	0.188454
O75420	PERQ amino acid-rich with GYF domain-containing protein 1	GIGYF1	4	4	4.5	114.6	232970000	4.68975e-05	5.09947e-05	4.91456e-05	6.09259e-05	5.27615e-05	5.98168e-05	5.58175e-05	6.24705e-05	5.88008e-05	5.2415e-05	0.0893512	0.150139	1.0489
O75436	Vacuolar protein sorting-associated protein 26A	VPS26A	18	16	60.9	38.169	10590000000	0.000730014	0.000702965	0.000707671	0.000738654	0.000739974	0.000751761	0.000722929	0.000737741	0.000746059	0.000701246	0.518	0.016038	0.28567
O75439	Mitochondrial-processing peptidase subunit beta	PMPCB	6	6	17.6	54.366	304300000	5.23285e-05	4.77679e-05	4.79434e-05	5.00189e-05	5.20876e-05	4.90594e-05	4.74648e-05	5.08489e-05	5.20403e-05	5.02856e-05	0.944719	-0.00258118	0.0246975
O75475	PC4 and SFRS1-interacting protein	PSIP1	14	13	28.9	60.103	1860200000	0.0003542	0.000350897	0.000363633	0.000356662	0.000379109	0.000379065	0.000366991	0.000375529	0.000371722	0.000361677	0.12418	0.0398066	0.905949
O75489	NADH dehydrogenase [ubiquinone] iron-sulfur protein 3, mitochondrial	NDUFS3	3	3	15.9	30.241	35240000	3.05443e-05	2.99588e-05	3.03309e-05	2.87328e-05	3.04808e-05	2.87169e-05	3.09696e-05	3.10948e-05	2.97025e-05	2.88498e-05	0.819711	-0.00688144	0.0863394
O75496	Geminin	GMNN	2	2	13.4	23.565	118410000	4.64966e-05	4.43941e-05	4.39874e-05	4.76678e-05	4.74292e-05	4.91459e-05	4.74341e-05	4.96959e-05	4.75334e-05	4.48853e-05	0.163141	0.0536878	0.787437
O75506	Heat shock factor-binding protein 1	HSBP1	5	5	81.6	8.5435	4150600000	0.000118829	0.000127202	0.000129939	0.000129032	0.000132312	0.000120259	0.000128217	0.000120428	0.00012728	0.000132857	0.634378	-0.0188512	0.197652
O75531	Barrier-to-autointegration factor;Barrier-to-autointegration factor, N-terminally processed	BANF1	3	3	27	10.058	1083200000	6.94053e-05	6.3799e-05	7.84364e-05	0.000131716	0.000152868	8.64816e-05	7.55046e-05	7.4355e-05	0.000110584	0.000134516	0.893675	-0.0436323	0.0488203
O75533	Splicing factor 3B subunit 1	SF3B1	24	24	25.2	145.83	2181100000	0.000240104	0.000245285	0.000269205	0.000266881	0.000248752	0.000237887	0.000247183	0.000255319	0.00025689	0.000247874	0.481693	-0.0287646	0.31723
O75534	Cold shock domain-containing protein E1	CSDE1	21	21	30.3	88.884	2229800000	0.000495958	0.000438254	0.000418714	0.000460347	0.000490461	0.000449966	0.000393098	0.000460297	0.000517308	0.000469295	0.914379	-0.00865032	0.0388739
O75554	WW domain-binding protein 4	WBP4	7	7	34.6	42.506	573040000	0.000126625	0.000127781	0.000129762	0.00013095	0.000134255	0.000126335	0.000125326	0.000130615	0.000135388	0.000134619	0.818343	0.0064518	0.0870644
O75575	DNA-directed RNA polymerase III subunit RPC9	CRCP	2	2	14.9	16.871	14260000	4.71294e-06	4.35725e-06	4.99625e-06	4.84256e-06	5.13269e-06	4.5335e-06	5.06077e-06	5.01214e-06	4.4172e-06	4.99899e-06	0.984475	-0.00114673	0.00679526
O75581	Low-density lipoprotein receptor-related protein 6	LRP6	4	4	3	180.43	118100000	4.49178e-05	4.56156e-05	4.44319e-05	4.57348e-05	4.63227e-05	5.02016e-05	5.05645e-05	5.06587e-05	4.54036e-05	4.45606e-05	0.0732046	0.0885234	1.13546
O75607	Nucleoplasmin-3	NPM3	2	2	17.4	19.343	268110000	2.95849e-05	2.80985e-05	3.11008e-05	2.92047e-05	3.31562e-05	2.90839e-05	3.21026e-05	2.92671e-05	3.0748e-05	3.05156e-05	0.914587	0.00544982	0.0387752
O75608	Acyl-protein thioesterase 1	LYPLA1	6	6	38.3	24.669	1407900000	0.000151213	0.000168601	0.000159208	0.00014938	0.000148215	0.000138276	0.000144898	0.000145377	0.000140658	0.000157695	0.0867075	-0.0954356	1.06194
O75629	Protein CREG1	CREG1	2	2	15	24.074	78889000	1.40437e-05	1.49882e-05	1.35554e-05	1.55776e-05	1.39509e-05	1.49863e-05	1.46632e-05	1.52965e-05	1.38352e-05	1.49172e-05	0.499103	0.0313191	0.30181
O75643	U5 small nuclear ribonucleoprotein 200 kDa helicase	SNRNP200	25	25	14.4	244.5	1249300000	0.000297546	0.000280985	0.000276301	0.000276938	0.000267988	0.000248136	0.000258381	0.000270851	0.000285947	0.000267805	0.124228	-0.0725364	0.905781
O75663	TIP41-like protein	TIPRL	10	10	40.8	31.444	1993000000	0.000292539	0.000303263	0.000290921	0.000264548	0.000248288	0.000249181	0.000293945	0.000258231	0.000245333	0.000280247	0.323652	-0.0768733	0.489921
O75674	TOM1-like protein 1	TOM1L1	9	9	35.1	52.988	1291700000	0.000151524	0.000156752	0.000164195	0.000160957	0.00015909	0.000148375	0.000156843	0.000159072	0.000162773	0.00016605	0.975016	0.00108277	0.0109882
O75683	Surfeit locus protein 6	SURF6	2	2	11.6	41.45	31421000	6.94625e-06	6.3738e-06	7.21632e-06	7.35262e-06	7.20542e-06	7.45655e-06	7.29107e-06	8.37946e-06	7.44118e-06	7.13707e-06	0.0977513	0.103527	1.00988
O75688	Protein phosphatase 1B	PPM1B	11	10	26.9	52.642	3047000000	0.000302108	0.000305402	0.000308594	0.000293848	0.000286767	0.000279424	0.000301791	0.000338235	0.000375256	0.000298241	0.304178	0.0898967	0.516873
O75717	WD repeat and HMG-box DNA-binding protein 1	WDHD1	16	16	17.4	125.97	651250000	0.000277704	0.000260206	0.000258268	0.000255567	0.000259894	0.000265483	0.000272639	0.000261702	0.000263833	0.000264138	0.479202	0.0176606	0.319482
O75781	Paralemmin-1	PALM	4	4	15	42.075	39449000	2.77844e-05	2.81363e-05	2.68169e-05	2.74991e-05	2.78275e-05	2.8659e-05	2.99215e-05	2.87109e-05	2.67881e-05	3.06609e-05	0.0912458	0.0681299	1.03979
O75792	Ribonuclease H2 subunit A	RNASEH2A	5	5	20.7	33.395	139580000	5.23018e-05	5.46829e-05	5.0449e-05	5.22659e-05	4.78041e-05	5.23168e-05	5.54047e-05	5.50641e-05	4.92607e-05	4.97581e-05	0.630249	0.0238957	0.200488
O75794	Cell division cycle protein 123 homolog	CDC123	4	4	15.8	39.134	246200000	6.7423e-05	6.21837e-05	6.72373e-05	6.46972e-05	7.2797e-05	6.34269e-05	6.00618e-05	6.40353e-05	7.09287e-05	6.98793e-05	0.66921	-0.0261529	0.174438
O75815	Breast cancer anti-estrogen resistance protein 3	BCAR3	4	4	7.3	92.565	32090000	2.65048e-05	2.60072e-05	2.72442e-05	2.60982e-05	2.64898e-05	2.5479e-05	2.60621e-05	2.62399e-05	2.62994e-05	2.76844e-05	0.791411	-0.00632949	0.101598
O75817	Ribonuclease P protein subunit p20	POP7	2	2	16.4	15.651	247770000	3.76577e-05	3.36043e-05	3.52501e-05	3.60942e-05	3.43067e-05	3.82095e-05	3.67569e-05	3.53905e-05	3.58361e-05	3.68695e-05	0.190031	0.0492966	0.721175
O75818	Ribonuclease P protein subunit p40	RPP40	2	2	6.9	41.833	126150000	2.7365e-05	2.671e-05	2.79807e-05	2.8896e-05	2.92192e-05	2.79229e-05	2.95804e-05	2.87e-05	2.91526e-05	2.75411e-05	0.390232	0.0277887	0.408677
O75821	Eukaryotic translation initiation factor 3 subunit G	EIF3G	15	15	58.8	35.611	13026000000	0.000686874	0.000662066	0.000675665	0.000661765	0.000671812	0.000633893	0.00069729	0.000660728	0.000695298	0.000694725	0.733113	0.0101681	0.134829
O75822	Eukaryotic translation initiation factor 3 subunit J	EIF3J	19	19	64.3	29.062	21895000000	0.000978371	0.00107368	0.00111058	0.00111976	0.00116683	0.000994979	0.000981501	0.0010597	0.00117356	0.00110485	0.586623	-0.0360928	0.231641
O75828	Carbonyl reductase [NADPH] 3	CBR3	7	5	39.7	30.85	1511900000	0.000133537	0.000136448	0.000141114	0.000137773	0.000139907	0.000145953	0.000144093	0.000146343	0.000140144	0.000141134	0.0133266	0.0592727	1.87528
O75832	26S proteasome non-ATPase regulatory subunit 10	PSMD10	4	4	24.3	24.428	719320000	0.000115443	0.000121094	0.000109912	0.000129897	0.000115102	0.000127876	0.000124477	0.000119687	0.000124425	0.000120667	0.203046	0.0613258	0.692406
O75874	Isocitrate dehydrogenase [NADP] cytoplasmic	IDH1	22	21	62.3	46.659	16089000000	0.001067	0.00102784	0.000853802	0.000803439	0.000903277	0.00135606	0.00110651	0.000948752	0.000889093	0.000881384	0.335738	0.154562	0.473999
O75880	Protein SCO1 homolog, mitochondrial	SCO1	2	2	6	33.814	41045000	2.11367e-05	1.80541e-05	2.22854e-05	2.04792e-05	2.19579e-05	2.02883e-05	1.87224e-05	2.26471e-05	2.2323e-05	2.10045e-05	0.841216	0.0148048	0.0750923
O75884	Putative hydrolase RBBP9	RBBP9	6	6	40.9	21	682950000	0.000118683	0.000126415	0.000134968	0.000115291	0.000130678	0.000121131	0.000126431	0.000130223	0.000113376	0.000127775	0.771665	-0.016453	0.112571
O75886	Signal transducing adapter molecule 2	STAM2	15	14	33.1	58.164	1859800000	0.000387269	0.000397087	0.000387732	0.000394007	0.000382484	0.000379276	0.000392615	0.000401532	0.000403064	0.000395522	0.373417	0.0172423	0.427806
O75909	Cyclin-K	CCNK	7	7	19.5	64.239	594400000	9.85805e-05	9.67133e-05	9.9847e-05	9.66512e-05	9.79699e-05	8.37671e-05	8.88035e-05	9.33504e-05	0.000100735	9.44723e-05	0.0844731	-0.0869137	1.07328
O75934	Pre-mRNA-splicing factor SPF27	BCAS2	6	6	34.2	26.131	557190000	6.49515e-05	6.58104e-05	6.5134e-05	6.85913e-05	6.51548e-05	6.7725e-05	6.84826e-05	6.92271e-05	6.91986e-05	6.68576e-05	0.0200422	0.0509466	1.69806
O75935	Dynactin subunit 3	DCTN3	2	2	9.1	21.119	189930000	4.39088e-05	4.58588e-05	4.31028e-05	4.54734e-05	4.8686e-05	4.95978e-05	5.19998e-05	4.70876e-05	4.77418e-05	4.39446e-05	0.144287	0.0823841	0.840773
O75937	DnaJ homolog subfamily C member 8	DNAJC8	16	16	56.1	29.841	7380600000	0.000445067	0.000464842	0.000458901	0.000474947	0.000473876	0.000477871	0.00048327	0.00045981	0.00046167	0.000478224	0.268552	0.0266517	0.570972
O75940	Survival of motor neuron-related-splicing factor 30	SMNDC1	7	7	42	26.711	2379800000	0.000280804	0.000270288	0.000283946	0.000288047	0.000310668	0.000286327	0.000295694	0.000305821	0.000296836	0.00029735	0.225262	0.0477767	0.647313
O75970	Multiple PDZ domain protein	MPDZ	3	3	3	221.62	34900000	1.54593e-05	1.519e-05	1.48661e-05	1.59846e-05	1.54989e-05	1.45743e-05	1.4896e-05	1.5115e-05	1.54311e-05	1.60936e-05	0.591635	-0.0167522	0.227946
O76003	Glutaredoxin-3	GLRX3	12	12	49.6	37.432	32764000000	0.000511397	0.000529043	0.000520737	0.000509983	0.000499161	0.000525477	0.000536034	0.00053842	0.000505117	0.000502649	0.434603	0.0208278	0.361907
O76021	Ribosomal L1 domain-containing protein 1	RSL1D1	7	7	18.8	54.972	171060000	5.32561e-05	5.54893e-05	5.60498e-05	5.51467e-05	5.52823e-05	5.27011e-05	5.45125e-05	5.70754e-05	5.38469e-05	5.53327e-05	0.698365	-0.00923245	0.155917
O76031	ATP-dependent Clp protease ATP-binding subunit clpX-like, mitochondrial	CLPX	3	3	5.2	69.223	47417000	2.34507e-05	2.50375e-05	2.49581e-05	2.49013e-05	2.51747e-05	2.45316e-05	2.33774e-05	2.53664e-05	2.49267e-05	2.58049e-05	0.857256	0.00565151	0.0668893
O76041	Nebulette	NEBL	5	5	6.2	116.45	209460000	6.1778e-05	6.28054e-05	6.4372e-05	6.82873e-05	7.3831e-05	6.28915e-05	6.22181e-05	6.58724e-05	6.64578e-05	6.19313e-05	0.357933	-0.0519187	0.446199
O76054	SEC14-like protein 2	SEC14L2	4	4	13.6	46.145	184790000	5.64957e-05	5.20382e-05	5.40063e-05	5.11538e-05	5.56947e-05	5.31756e-05	5.52312e-05	5.32074e-05	5.53806e-05	5.30115e-05	0.917472	0.00330365	0.0374072
O76070	Gamma-synuclein	SNCG	8	8	83.5	13.331	937100000	0.00014294	0.000138612	0.000142211	0.000145059	0.000142801	0.000139893	0.000147064	0.000142814	0.00014839	0.000139416	0.587192	0.0120196	0.23122
O76071	Probable cytosolic iron-sulfur protein assembly protein CIAO1	CIAO1	2	2	5	37.84	137500000	1.85166e-05	1.77634e-05	1.78418e-05	1.59916e-05	1.83977e-05	1.90972e-05	1.86339e-05	1.83607e-05	1.79691e-05	1.6204e-05	0.616043	0.0283101	0.210389
O76080	AN1-type zinc finger protein 5	ZFAND5	3	3	25.8	23.132	392610000	3.30641e-05	3.42785e-05	3.76825e-05	3.69362e-05	3.70783e-05	3.24338e-05	3.43884e-05	3.70671e-05	3.73344e-05	3.86296e-05	0.912747	0.00654159	0.0396496
O76094	Signal recognition particle subunit SRP72	SRP72	6	6	9.2	74.605	108750000	4.57437e-05	4.41454e-05	4.33065e-05	4.69527e-05	4.74458e-05	4.36792e-05	4.25141e-05	4.67369e-05	4.86766e-05	4.71361e-05	0.873108	0.0072634	0.0589322
O94760	N(G),N(G)-dimethylarginine dimethylaminohydrolase 1	DDAH1	5	4	21.1	31.121	474540000	6.42844e-05	5.57173e-05	6.30978e-05	5.66073e-05	6.70564e-05	6.19546e-05	5.53908e-05	6.19688e-05	5.93033e-05	6.14503e-05	0.613626	-0.0318379	0.212096
O94762	ATP-dependent DNA helicase Q5	RECQL5	4	4	4.2	108.86	64452000	1.52432e-05	3.1652e-05	2.5041e-05	1.82819e-05	1.38867e-05	1.9765e-05	2.33225e-05	1.9797e-05	1.34086e-05	1.90262e-05	0.646435	-0.127196	0.189475
O94763	Unconventional prefoldin RPB5 interactor 1	URI1	13	13	38.7	59.832	1505300000	0.000194975	0.000195639	0.000187355	0.000198009	0.000185802	0.000202763	0.000200253	0.000197462	0.000195771	0.000188396	0.220786	0.0338945	0.656028
O94776	Metastasis-associated protein MTA2	MTA2	9	8	19	75.022	417820000	0.000156645	0.000157757	0.000154648	0.000157057	0.000153141	0.000139216	0.000144883	0.000146096	0.000157634	0.000159664	0.152488	-0.0600218	0.816765
O94817	Ubiquitin-like protein ATG12	ATG12	2	2	13.6	15.113	79335000	3.90605e-05	3.71536e-05	3.64565e-05	3.61199e-05	3.51286e-05	3.4928e-05	3.60791e-05	3.5169e-05	3.45279e-05	3.48718e-05	0.0457944	-0.0669761	1.33919
O94819	Kelch repeat and BTB domain-containing protein 11	KBTBD11	4	4	12	65.719	54942000	1.12679e-05	9.94927e-06	1.10376e-05	1.09982e-05	1.14526e-05	1.05446e-05	1.11207e-05	1.16209e-05	1.11258e-05	1.05855e-05	0.863379	0.00767936	0.0637986
O94826	Mitochondrial import receptor subunit TOM70	TOMM70	3	3	6.1	67.454	62357000	4.17499e-05	4.37365e-05	4.39917e-05	4.1919e-05	4.70857e-05	4.31882e-05	4.06273e-05	4.48265e-05	4.47989e-05	4.62593e-05	0.862323	0.00801618	0.0643301
O94830	Phospholipase DDHD2	DDHD2	5	5	10.5	81.031	143910000	4.40022e-05	4.12234e-05	4.26566e-05	4.58693e-05	4.39688e-05	4.09955e-05	4.42276e-05	4.21616e-05	4.39562e-05	4.31162e-05	0.522677	-0.0217869	0.281766
O94842	TOX high mobility group box family member 4	TOX4	6	6	14	66.194	318620000	7.84527e-05	8.65525e-05	8.73006e-05	8.50565e-05	8.48486e-05	8.49326e-05	8.59929e-05	8.34533e-05	8.45126e-05	8.54525e-05	0.799485	0.00727037	0.0971898
O94855	Protein transport protein Sec24D	SEC24D	2	2	1.6	113.01	58217000	3.84855e-05	3.80307e-05	3.60517e-05	3.47026e-05	3.45925e-05	3.09916e-05	3.44133e-05	3.48278e-05	3.59257e-05	3.56602e-05	0.133715	-0.0819672	0.873821
O94880	PHD finger protein 14	PHF14	3	3	4.4	106.99	28458000	5.09961e-06	5.29391e-06	5.80287e-06	5.16672e-06	6.00323e-06	5.03731e-06	5.33128e-06	4.90227e-06	5.75389e-06	5.74259e-06	0.647344	-0.0319279	0.188865
O94885	SAM and SH3 domain-containing protein 1	SASH1	3	3	2.9	136.65	331050000	2.69895e-05	2.86763e-05	2.89945e-05	2.85884e-05	3.31021e-05	3.04457e-05	2.90608e-05	3.40356e-05	3.04219e-05	2.9746e-05	0.302255	0.0707783	0.519626
O94888	UBX domain-containing protein 7	UBXN7	8	8	22.7	54.862	581740000	0.000174797	0.000166601	0.000165999	0.000161325	0.000162923	0.000165339	0.000169871	0.000168076	0.000164001	0.000172041	0.591798	0.0132648	0.227826
O94903	Proline synthase co-transcribed bacterial homolog protein	PLPBP	6	6	28	30.344	1055900000	0.000157045	0.000137125	0.000120599	0.000118361	0.000127635	0.000136201	0.000140601	0.000145341	0.000130289	0.000122894	0.727001	0.0314448	0.138465
O94906	Pre-mRNA-processing factor 6	PRPF6	3	3	5	106.92	82871000	1.37527e-05	1.48742e-05	1.54014e-05	1.71318e-05	1.69192e-05	1.44434e-05	1.38266e-05	1.62238e-05	1.68437e-05	1.64074e-05	0.940591	-0.00619078	0.026599
O94916	Nuclear factor of activated T-cells 5	NFAT5	2	2	1.9	165.76	24482000	1.06205e-05	1.05302e-05	1.12576e-05	1.18028e-05	1.11567e-05	1.12296e-05	1.13674e-05	1.22119e-05	9.95982e-06	1.08515e-05	0.910072	0.00656725	0.0409242
O94925	Glutaminase kidney isoform, mitochondrial	GLS	2	2	3.4	73.46	70811000	2.4952e-05	2.67149e-05	2.57586e-05	2.8085e-05	2.7071e-05	2.67822e-05	2.06035e-05	2.44725e-05	2.93387e-05	2.97292e-05	0.856428	-0.0181251	0.0673092
O94952	F-box only protein 21	FBXO21	2	2	6.5	72.269	54645000	1.48601e-05	1.44e-05	1.4471e-05	1.42006e-05	1.5093e-05	1.31125e-05	1.3416e-05	1.27449e-05	1.32607e-05	1.49844e-05	0.0303167	-0.113105	1.51832
O94966	Ubiquitin carboxyl-terminal hydrolase 19	USP19	3	3	3.6	145.65	63444000	2.93264e-05	3.05177e-05	3.00876e-05	2.96567e-05	3.11191e-05	2.66889e-05	2.65927e-05	3.13133e-05	2.93153e-05	2.98867e-05	0.194831	-0.0677158	0.710341
O94973	AP-2 complex subunit alpha-2	AP2A2	16	10	19.9	103.96	1440200000	0.000323868	0.00031318	0.000304406	0.000306261	0.00029076	0.000271032	0.000292496	0.000296716	0.000313835	0.000303555	0.210973	-0.0582123	0.675772
O94979	Protein transport protein Sec31A	SEC31A	20	20	22	133.01	3366600000	0.000417861	0.000443545	0.000421445	0.000420839	0.000396836	0.000393848	0.000417551	0.000417129	0.000397873	0.00041903	0.265134	-0.0383451	0.576535
O94992	Protein HEXIM1	HEXIM1	10	9	38.4	40.623	11368000000	0.000406984	0.000414769	0.00042339	0.000425411	0.000430911	0.000444063	0.00043459	0.000446863	0.000427771	0.000419631	0.0617489	0.0482385	1.20937
O95059	Ribonuclease P protein subunit p14	RPP14	2	2	22.6	13.693	233000000	2.61255e-05	2.87025e-05	2.92036e-05	2.99993e-05	2.70579e-05	3.21398e-05	3.01733e-05	2.94624e-05	2.90972e-05	3.13756e-05	0.040397	0.109823	1.39365
O95071	E3 ubiquitin-protein ligase UBR5	UBR5	2	2	0.8	309.35	14447000	8.42089e-06	7.7946e-06	7.59491e-06	7.92212e-06	8.78199e-06	7.04847e-06	7.49849e-06	8.27853e-06	8.90349e-06	7.31269e-06	0.488213	-0.0534241	0.311391
O95081	Arf-GAP domain and FG repeat-containing protein 2	AGFG2	2	2	5.6	48.962	75725000	2.506e-05	2.71653e-05	2.54891e-05	2.53761e-05	2.60732e-05	2.45173e-05	2.63256e-05	2.91066e-05	2.42324e-05	2.59902e-05	0.836201	0.0112202	0.0776892
O95104	Splicing factor, arginine/serine-rich 15	SCAF4	6	6	6.5	125.87	708430000	0.000127266	0.000117346	0.000135676	0.000125465	0.000130482	0.000137186	0.000128488	0.000116064	0.00013476	0.00013163	0.631622	0.0267167	0.199543
O95149	Snurportin-1	SNUPN	2	2	5	41.142	19823000	1.88825e-05	1.69692e-05	1.65499e-05	1.67166e-05	1.63659e-05	1.57646e-05	1.61732e-05	1.58404e-05	1.64817e-05	1.67418e-05	0.106944	-0.0777053	0.970844
O95155	Ubiquitin conjugation factor E4 B	UBE4B	6	6	6.9	146.18	128610000	3.42528e-05	3.40694e-05	3.02358e-05	3.02133e-05	2.92977e-05	3.22481e-05	3.28521e-05	3.19697e-05	3.2566e-05	3.24461e-05	0.472435	0.0361704	0.325658
O95163	Elongator complex protein 1	ELP1	5	5	5.2	150.25	54873000	3.31442e-05	3.3402e-05	3.03997e-05	3.57329e-05	3.06365e-05	3.69064e-05	3.55741e-05	3.74549e-05	3.48699e-05	3.46549e-05	0.0213057	0.136005	1.6715
O95202	LETM1 and EF-hand domain-containing protein 1, mitochondrial	LETM1	5	5	10.3	83.353	131250000	5.24384e-05	5.64298e-05	6.18481e-05	6.03821e-05	6.37107e-05	5.39674e-05	5.48001e-05	6.50497e-05	5.86524e-05	5.73374e-05	0.731839	-0.0246888	0.135585
O95208	Epsin-2	EPN2	6	6	16.5	68.481	353740000	9.67189e-05	9.3623e-05	9.70305e-05	9.53181e-05	9.87424e-05	9.04444e-05	8.98941e-05	9.49188e-05	9.90215e-05	0.000100922	0.614066	-0.0187961	0.211785
O95218	Zinc finger Ran-binding domain-containing protein 2	ZRANB2	9	9	25.2	37.404	2415200000	0.000247029	0.000269288	0.000284215	0.000286018	0.000303275	0.000258091	0.000254414	0.000268883	0.000298195	0.000296349	0.839293	-0.014493	0.0760866
O95229	ZW10 interactor	ZWINT	4	4	22.7	31.293	302470000	4.52945e-05	4.55187e-05	4.64833e-05	4.31615e-05	4.58562e-05	4.59508e-05	4.69152e-05	4.9144e-05	4.58484e-05	4.27108e-05	0.491163	0.0268726	0.308774
O95232	Luc7-like protein 3	LUC7L3	10	10	25.7	51.466	1500800000	0.000191525	0.00022386	0.00023762	0.000240763	0.000244657	0.000183769	0.000196483	0.000228431	0.000249381	0.000244536	0.670918	-0.0461306	0.173331
O95243	Methyl-CpG-binding domain protein 4	MBD4	2	2	4.1	66.05	12505000	1.08486e-05	1.13219e-05	1.27397e-05	1.09602e-05	1.22638e-05	1.26764e-05	1.19639e-05	1.31145e-05	1.18567e-05	1.1616e-05	0.221504	0.0747924	0.654619
O95249	Golgi SNAP receptor complex member 1	GOSR1	2	2	11.2	28.612	113380000	5.93084e-06	5.91068e-06	5.98058e-06	5.62407e-06	6.50775e-06	5.70541e-06	5.76085e-06	5.77173e-06	5.94004e-06	5.93002e-06	0.295699	-0.0413267	0.52915
O95251	Histone acetyltransferase KAT7	KAT7	3	3	4.7	70.642	412900000	6.14482e-05	5.76196e-05	6.01301e-05	6.93105e-05	7.14896e-05	6.10101e-05	5.64418e-05	6.51783e-05	6.70174e-05	5.99995e-05	0.54776	-0.0474386	0.26141
O95260	Arginyl-tRNA--protein transferase 1	ATE1	10	10	28.2	59.09	1210100000	0.000151556	0.0001477	0.000151984	0.00015187	0.000155661	0.000141442	0.000144063	0.000150075	0.000151005	0.000150167	0.0924128	-0.042486	1.03427
O95273	Cyclin-D1-binding protein 1	CCNDBP1	3	3	12.2	40.262	23552000	1.2475e-05	1.13049e-05	1.16612e-05	1.05767e-05	1.13195e-05	1.0819e-05	1.14333e-05	1.07285e-05	1.06222e-05	1.14397e-05	0.232533	-0.0589222	0.633516
O95292	Vesicle-associated membrane protein-associated protein B/C	VAPB	3	2	15.2	27.228	371080000	3.6995e-05	3.56487e-05	4.08691e-05	3.79121e-05	4.12393e-05	3.51807e-05	3.72421e-05	3.65429e-05	3.92392e-05	3.92526e-05	0.461835	-0.0395248	0.335513
O95295	SNARE-associated protein Snapin	SNAPIN	3	3	25.7	14.874	255850000	1.82529e-05	2.09957e-05	2.10857e-05	1.95442e-05	2.28262e-05	1.97108e-05	1.9802e-05	1.82213e-05	1.86932e-05	2.07694e-05	0.252653	-0.0795208	0.597476
O95302	Peptidyl-prolyl cis-trans isomerase FKBP9	FKBP9	9	9	19.3	63.083	776290000	0.000150971	0.000146639	0.000146869	0.000147333	0.00015285	0.000131456	0.000144685	0.000142226	0.000147933	0.000148959	0.119814	-0.0581211	0.921492
O95336	6-phosphogluconolactonase	PGLS	9	9	45.7	27.547	5013900000	0.000283956	0.000298003	0.000310338	0.000306349	0.000329482	0.000281763	0.000286794	0.000290202	0.000300045	0.000312168	0.250429	-0.054994	0.601315
O95340	Bifunctional 3-phosphoadenosine 5-phosphosulfate synthase 2;Sulfate adenylyltransferase;Adenylyl-sulfate kinase	PAPSS2	11	11	21.8	69.5	618110000	0.000172224	0.000163487	0.000148137	0.000154022	0.000157319	0.000138253	0.00014216	0.000150605	0.000163852	0.000160691	0.256274	-0.0737464	0.591295
O95347	Structural maintenance of chromosomes protein 2	SMC2	14	14	13	135.65	429960000	0.00025269	0.000227706	0.000203126	0.00022176	0.000217916	0.000206824	0.000194243	0.00021425	0.000245258	0.000217412	0.461254	-0.0592728	0.33606
O95352	Ubiquitin-like modifier-activating enzyme ATG7	ATG7	7	7	13.1	77.959	427910000	0.000143131	0.000147645	0.000154794	0.000146631	0.000151412	0.000108424	0.000133033	0.000138174	0.000155184	0.00014905	0.189678	-0.120842	0.721982
O95359	Transforming acidic coiled-coil-containing protein 2	TACC2	26	24	10.8	309.42	4515200000	0.000478461	0.000483439	0.000496205	0.000497178	0.000504272	0.000480811	0.000488672	0.000506405	0.000488964	0.00049833	0.913756	0.00212634	0.0391697
O95361;Q309B1	Tripartite motif-containing protein 16;Tripartite motif-containing protein 16-like protein	TRIM16	23	23	48.6	63.954	5046900000	0.000703012	0.000668344	0.000622078	0.00064896	0.000676329	0.000642187	0.000620834	0.000658695	0.000698552	0.000649207	0.611473	-0.0215688	0.213622
O95372	Acyl-protein thioesterase 2	LYPLA2	4	4	29.9	24.737	258360000	6.92211e-05	7.41914e-05	6.99441e-05	6.27034e-05	6.37464e-05	5.91709e-05	6.57789e-05	6.44333e-05	6.2735e-05	7.03183e-05	0.249791	-0.0756988	0.602424
O95373	Importin-7	IPO7	25	25	31.7	119.52	22602000000	0.00105036	0.00102888	0.00101219	0.00105088	0.000952957	0.000918054	0.00095764	0.00102986	0.0010351	0.000996053	0.299639	-0.0456085	0.523401
O95376	E3 ubiquitin-protein ligase ARIH2	ARIH2	3	3	8.9	57.818	197070000	2.72297e-05	2.41811e-05	2.51904e-05	2.40628e-05	2.94219e-05	2.22735e-05	2.36863e-05	2.82716e-05	2.79472e-05	2.29595e-05	0.562449	-0.0559424	0.249917
O95379	Tumor necrosis factor alpha-induced protein 8	TNFAIP8	3	3	21.2	23.003	593960000	3.2139e-05	3.55036e-05	3.32254e-05	3.67198e-05	3.3533e-05	3.44107e-05	3.36309e-05	3.61544e-05	3.76924e-05	3.7049e-05	0.20432	0.0644383	0.68969
O95391	Pre-mRNA-splicing factor SLU7	SLU7	3	3	6.1	68.386	72357000	2.61623e-05	2.46906e-05	2.6459e-05	2.50118e-05	2.80016e-05	2.44263e-05	2.62941e-05	2.59988e-05	2.6329e-05	2.7053e-05	0.952627	-0.0024827	0.0210773
O95394	Phosphoacetylglucosamine mutase	PGM3	15	15	35.2	59.851	1670500000	0.000297476	0.000290609	0.00030279	0.000291468	0.00032121	0.000286004	0.000284372	0.000293724	0.000288563	0.000301063	0.155016	-0.048622	0.809623
O95400	CD2 antigen cytoplasmic tail-binding protein 2	CD2BP2	7	7	30.5	37.646	778700000	0.000157661	0.000140453	0.000149502	0.000134405	0.000150669	0.000145795	0.000152532	0.000147969	0.000145774	0.000141005	0.986757	0.000757034	0.00578964
O95405	Zinc finger FYVE domain-containing protein 9	ZFYVE9	2	2	2.5	156.4	21335000	1.00372e-05	8.80032e-06	9.45858e-06	9.61483e-06	9.83859e-06	1.03882e-05	8.86718e-06	9.14044e-06	9.173e-06	9.5557e-06	0.721716	-0.0190099	0.141634
O95425	Supervillin	SVIL	3	3	1.7	247.74	39928000	1.9805e-05	1.73477e-05	1.86556e-05	1.81643e-05	1.95013e-05	1.78505e-05	1.78873e-05	1.97789e-05	1.74198e-05	1.93987e-05	0.734089	-0.0176829	0.134251
O95429	BAG family molecular chaperone regulator 4	BAG4	4	4	12.5	49.593	533080000	4.48263e-05	4.60679e-05	4.87658e-05	4.70392e-05	4.9679e-05	4.97677e-05	4.61261e-05	4.78987e-05	4.52597e-05	4.73498e-05	0.996852	0.000145626	0.00136912
O95433	Activator of 90 kDa heat shock protein ATPase homolog 1	AHSA1	15	15	60.9	38.274	12470000000	0.000761908	0.000794333	0.000742665	0.000723627	0.000717273	0.000640488	0.000697641	0.000707527	0.000754738	0.000725006	0.10493	-0.0851761	0.979101
O95453	Poly(A)-specific ribonuclease PARN	PARN	14	14	22.1	73.45	1536300000	0.000324192	0.000305908	0.000306113	0.000309021	0.000318233	0.000280364	0.000298403	0.000296098	0.000318094	0.00031703	0.215807	-0.0502104	0.665935
O95456	Proteasome assembly chaperone 1	PSMG1	7	7	25.7	32.854	859300000	0.000159745	0.000160287	0.000154239	0.000170534	0.000149195	0.000147074	0.000151844	0.000160647	0.000172588	0.000161001	0.976807	-0.00153978	0.010191
O95479	GDH/6PGL endoplasmic bifunctional protein;Glucose 1-dehydrogenase;6-phosphogluconolactonase	H6PD	3	3	3.8	88.892	57402000	1.98787e-05	1.82419e-05	1.90275e-05	1.93139e-05	1.95714e-05	1.89115e-05	1.91426e-05	2.16319e-05	1.88496e-05	1.91314e-05	0.599197	0.0243359	0.222431
O95486	Protein transport protein Sec24A	SEC24A	6	6	8.1	119.75	94590000	4.99192e-05	4.99006e-05	4.97174e-05	4.82092e-05	4.69841e-05	4.55305e-05	4.52976e-05	4.54836e-05	4.83928e-05	4.61224e-05	0.0094514	-0.0843828	2.0245
O95487	Protein transport protein Sec24B	SEC24B	5	5	6.3	137.42	99631000	2.94623e-05	3.11827e-05	2.8074e-05	2.82329e-05	2.81799e-05	2.71619e-05	2.70429e-05	2.835e-05	2.82733e-05	2.74429e-05	0.0700246	-0.0698643	1.15475
O95551	Tyrosyl-DNA phosphodiesterase 2	TDP2	3	3	10.5	40.929	97060000	3.94169e-05	3.52537e-05	3.43295e-05	3.42612e-05	4.17332e-05	3.02171e-05	3.28316e-05	3.49236e-05	3.88258e-05	4.05639e-05	0.547212	-0.0607851	0.261844
O95571	Persulfide dioxygenase ETHE1, mitochondrial	ETHE1	2	2	12.2	27.873	1207100000	3.98013e-05	3.74468e-05	3.87896e-05	3.74987e-05	3.84832e-05	3.53717e-05	3.76498e-05	4.19082e-05	3.49956e-05	3.74822e-05	0.499971	-0.0350746	0.301055
O95602	DNA-directed RNA polymerase I subunit RPA1	POLR1A	2	2	2	194.81	1259800000	6.84396e-05	6.6682e-05	7.05233e-05	8.23143e-05	8.10988e-05	6.47827e-05	6.66454e-05	6.74576e-05	8.94003e-05	7.7285e-05	0.905054	-0.0136962	0.0433257
O95613	Pericentrin	PCNT	2	2	0.7	378.03	2293500000	0.00011867	0.000170478	0.000134743	0.000142889	0.000118175	0.000325692	0.000225467	0.000127819	0.00012853	8.88745e-05	0.365248	0.388106	0.437412
O95628	CCR4-NOT transcription complex subunit 4	CNOT4	5	5	13	63.509	196930000	4.06584e-05	3.78558e-05	4.04753e-05	3.84085e-05	4.01174e-05	3.61958e-05	3.6205e-05	4.22582e-05	4.02835e-05	4.16997e-05	0.90623	-0.00639146	0.0427616
O95630	STAM-binding protein	STAMBP	8	8	21.5	48.076	1008100000	0.000210465	0.000206074	0.000217648	0.000200442	0.000222533	0.00018795	0.000199308	0.000199059	0.000218936	0.000217922	0.371532	-0.0471437	0.430004
O95684	FGFR1 oncogene partner	CEP43	8	8	32.8	43.064	492160000	5.81095e-05	6.13121e-05	6.15676e-05	6.06511e-05	5.77426e-05	6.12861e-05	6.25979e-05	6.14634e-05	6.31746e-05	6.16168e-05	0.0422054	0.0509227	1.37463
O95716	Ras-related protein Rab-3D	RAB3D	2	2	10.5	24.267	44632000	1.62096e-05	1.56416e-05	1.56519e-05	1.4686e-05	1.59072e-05	1.63504e-05	1.54866e-05	1.59878e-05	1.43222e-05	1.44427e-05	0.547516	-0.0281044	0.261603
O95721	Synaptosomal-associated protein 29	SNAP29	10	10	50	28.97	1110200000	0.000193889	0.000181486	0.000187093	0.000179889	0.000194864	0.000189814	0.000190269	0.000194681	0.000187503	0.000182959	0.670271	0.0122705	0.173749
O95747	Serine/threonine-protein kinase OSR1	OXSR1	4	4	9.5	58.022	166360000	3.92244e-05	3.98544e-05	4.15568e-05	4.23915e-05	4.44489e-05	4.43236e-05	4.04962e-05	4.38876e-05	4.34451e-05	4.3042e-05	0.215784	0.0526971	0.665981
O95757	Heat shock 70 kDa protein 4L	HSPA4L	13	11	23.7	94.511	646070000	0.000163684	0.000149035	0.000149393	0.00015494	0.000168937	0.000138682	0.000127193	0.000149973	0.000166696	0.000156642	0.272204	-0.0885709	0.565106
O95777	U6 snRNA-associated Sm-like protein LSm8	LSM8	4	4	62.5	10.403	3014500000	4.30162e-05	4.46142e-05	4.38692e-05	4.52904e-05	4.42861e-05	4.98632e-05	4.62272e-05	4.93008e-05	4.49908e-05	4.24267e-05	0.139696	0.0746023	0.854815
O95782	AP-2 complex subunit alpha-1	AP2A1	11	5	13.9	107.54	192520000	5.89761e-05	5.90617e-05	5.85548e-05	5.6847e-05	5.51278e-05	5.20762e-05	5.39225e-05	5.74995e-05	5.77959e-05	5.49963e-05	0.100516	-0.0627233	0.997765
O95785	Protein Wiz	WIZ	4	4	3.7	178.67	66526000	1.43563e-05	1.5374e-05	1.53136e-05	1.56063e-05	1.71129e-05	1.44314e-05	1.43675e-05	1.58585e-05	1.52072e-05	1.60794e-05	0.539614	-0.0341481	0.267916
O95793	Double-stranded RNA-binding protein Staufen homolog 1	STAU1	4	4	8	63.182	319690000	7.99013e-05	7.98478e-05	8.48133e-05	8.20278e-05	8.73861e-05	8.32257e-05	8.18064e-05	8.89283e-05	8.5272e-05	8.71893e-05	0.237573	0.0427332	0.624204
O95801	Tetratricopeptide repeat protein 4	TTC4	2	2	7	44.678	88328000	1.67503e-05	1.60366e-05	1.49167e-05	1.64646e-05	1.55738e-05	1.27824e-05	1.44158e-05	1.54272e-05	1.50508e-05	1.46551e-05	0.0292991	-0.14072	1.53314
O95810	Serum deprivation-response protein	CAVIN2	10	10	32.9	47.173	1143400000	0.000200941	0.000194158	0.000207942	0.000205493	0.000215788	0.000231172	0.000212307	0.000222063	0.000204512	0.000198558	0.234673	0.061068	0.629537
O95816	BAG family molecular chaperone regulator 2	BAG2	10	10	45.5	23.772	4549400000	0.000302622	0.000299197	0.00030557	0.000313125	0.000302948	0.000307442	0.000318918	0.000310062	0.00031456	0.000309095	0.0478339	0.0342615	1.32026
O95817	BAG family molecular chaperone regulator 3	BAG3	32	32	66.6	61.594	14532000000	0.000855749	0.000809937	0.000862947	0.000826593	0.00087392	0.000861207	0.000866809	0.000871275	0.000839645	0.000855106	0.351652	0.0219702	0.453886
O95819	Mitogen-activated protein kinase kinase kinase kinase 4	MAP4K4	4	4	5.1	142.1	171730000	3.75389e-05	3.83976e-05	3.70967e-05	3.56756e-05	3.52753e-05	3.79464e-05	4.00915e-05	3.76909e-05	3.66686e-05	3.97653e-05	0.0974755	0.0627466	1.0111
O95822	Malonyl-CoA decarboxylase, mitochondrial	MLYCD	2	2	5.9	55.003	21726000	4.29355e-06	4.14666e-06	4.19317e-06	4.68352e-06	4.82106e-06	4.07361e-06	3.92315e-06	5.06079e-06	4.52352e-06	4.64523e-06	0.944455	0.00574517	0.0248189
O95825	Quinone oxidoreductase-like protein 1	CRYZL1	6	6	22.9	38.696	503400000	6.1278e-05	6.20679e-05	6.50487e-05	6.57906e-05	6.47388e-05	6.73167e-05	6.60167e-05	6.86455e-05	6.66577e-05	6.47399e-05	0.0303765	0.0639397	1.51746
O95831	Apoptosis-inducing factor 1, mitochondrial	AIFM1	12	12	24.6	66.9	1245400000	0.000297666	0.000291316	0.00030532	0.000308266	0.000324062	0.00030172	0.000299618	0.000318594	0.000313795	0.00031302	0.562382	0.0188837	0.249969
O95834	Echinoderm microtubule-associated protein-like 2	EML2	7	7	13.6	70.678	794380000	0.000161817	0.000160945	0.000161433	0.000154063	0.000163541	0.000169361	0.000166621	0.00016968	0.000152586	0.000160394	0.38106	0.029995	0.419007
O95848	Uridine diphosphate glucose pyrophosphatase	NUDT14	2	2	21.6	24.118	138200000	3.10863e-05	2.98673e-05	3.71131e-05	3.46705e-05	3.75323e-05	3.17292e-05	3.28594e-05	3.29188e-05	3.49362e-05	3.63917e-05	0.874753	-0.0122032	0.0581144
O95861	3(2),5-bisphosphate nucleotidase 1	BPNT1	6	6	25.3	33.392	554670000	0.00016519	0.000169637	0.000170663	0.0001538	0.000168372	0.000146856	0.000154478	0.000154287	0.000155247	0.000154602	0.00693744	-0.112696	2.1588
O95865	N(G),N(G)-dimethylarginine dimethylaminohydrolase 2	DDAH2	9	8	42.5	29.644	1787300000	0.000214131	0.00021409	0.000232218	0.000209738	0.000228612	0.000214486	0.000221581	0.00022976	0.000212997	0.000215023	0.860356	-0.00650489	0.0653218
O95881	Thioredoxin domain-containing protein 12	TXNDC12	6	6	42.4	19.206	5660900000	0.000305532	0.000307133	0.000286172	0.000304594	0.000292269	0.000339994	0.000321634	0.00030174	0.000307657	0.000297873	0.133177	0.0689292	0.875571
O95926	Pre-mRNA-splicing factor SYF2	SYF2	4	4	26.7	28.722	203500000	3.68463e-05	3.34885e-05	3.47697e-05	3.4346e-05	3.99694e-05	3.76531e-05	3.66127e-05	3.91475e-05	3.59331e-05	3.53696e-05	0.452157	0.0419696	0.344711
O95983	Methyl-CpG-binding domain protein 3	MBD3	4	4	15.1	32.844	151660000	4.54947e-05	4.3901e-05	4.47501e-05	4.83209e-05	4.65627e-05	4.612e-05	4.54477e-05	4.46203e-05	4.84287e-05	4.61347e-05	0.737959	0.0108062	0.131967
O95989	Diphosphoinositol polyphosphate phosphohydrolase 1	NUDT3	4	4	30.2	19.471	549750000	9.23223e-05	9.22272e-05	9.97495e-05	9.76159e-05	9.97705e-05	9.30386e-05	9.30413e-05	9.82009e-05	9.74056e-05	9.91404e-05	0.938205	-0.00257373	0.0277022
O95994	Anterior gradient protein 2 homolog	AGR2	7	7	51.4	19.979	17908000000	0.000567594	0.000548127	0.000600106	0.000526986	0.000572155	0.000553352	0.000571115	0.000568721	0.000532588	0.0005564	0.652961	-0.0169049	0.185113
O95997;Q9NZH5	Securin;Securin-2	PTTG1	3	3	16.3	22.024	117120000	3.65687e-05	3.47137e-05	3.6059e-05	3.67807e-05	3.54037e-05	3.732e-05	3.69589e-05	3.99462e-05	3.81406e-05	3.66984e-05	0.0258933	0.0746846	1.58681
O95999	B-cell lymphoma/leukemia 10	BCL10	7	7	39.5	26.251	399860000	7.53458e-05	7.7367e-05	7.87656e-05	7.78764e-05	8.05996e-05	7.88945e-05	7.88348e-05	8.16743e-05	8.17433e-05	7.85892e-05	0.11955	0.0357421	0.92245
O96007	Molybdopterin synthase catalytic subunit	MOCS2	4	4	21.8	20.944	366400000	7.5943e-05	7.49594e-05	7.76256e-05	7.21639e-05	7.57683e-05	7.20728e-05	7.27621e-05	7.51828e-05	7.47715e-05	7.27525e-05	0.139065	-0.0345897	0.856781
O96013	Serine/threonine-protein kinase PAK 4	PAK4	4	4	11	64.071	132840000	2.63173e-05	2.40768e-05	2.37352e-05	2.16457e-05	2.70252e-05	2.28066e-05	2.42565e-05	2.33173e-05	2.42461e-05	2.34186e-05	0.371267	-0.0569765	0.430313
O96019	Actin-like protein 6A	ACTL6A	11	11	41	47.46	2801000000	0.000341436	0.000348417	0.000358237	0.000357054	0.000355772	0.000364282	0.000359254	0.00037062	0.000365161	0.000363052	0.0102013	0.0494899	1.99134
P00167	Cytochrome b5	CYB5A	3	3	35.8	15.33	41864000	1.40075e-05	1.36131e-05	1.43577e-05	1.44334e-05	1.50491e-05	1.26154e-05	1.43068e-05	1.46263e-05	1.45009e-05	1.49534e-05	0.851747	-0.0092736	0.0696892
P00338	L-lactate dehydrogenase A chain	LDHA	27	27	57.8	36.688	196090000000	0.00291688	0.00293748	0.00294609	0.00297859	0.00296917	0.00322436	0.00304778	0.00287189	0.0028207	0.00286103	0.844284	0.0075661	0.0735113
P00352	Retinal dehydrogenase 1	ALDH1A1	32	30	68.3	54.861	437650000000	0.00655615	0.00711255	0.00681579	0.00703162	0.00621122	0.00702561	0.00723273	0.00665078	0.00620897	0.00665348	0.971628	0.00189176	0.0125001
P00367	Glutamate dehydrogenase 1, mitochondrial	GLUD1	20	9	43	61.397	15645000000	0.000650405	0.000675597	0.000676945	0.000738654	0.000648279	0.000744843	0.000708613	0.000695379	0.000687532	0.000676711	0.255664	0.0515014	0.59233
P00374	Dihydrofolate reductase	DHFR	9	9	56.7	21.452	2095000000	0.000178666	0.000202204	0.000105096	0.000101621	0.000122846	0.000420813	0.000405248	0.000390995	0.000368039	0.000353238	6.68849e-06	1.44805	5.17467
P00390	Glutathione reductase, mitochondrial	GSR	20	20	45.6	56.256	17370000000	0.000733572	0.000858638	0.000843073	0.000776952	0.000713232	0.000957532	0.000903405	0.000903152	0.000717909	0.000757612	0.283958	0.111068	0.546746
P00441	Superoxide dismutase [Cu-Zn]	SOD1	6	6	35.7	15.936	7448200000	0.000257824	0.000282887	0.000261768	0.000284796	0.000275339	0.00030402	0.000274732	0.000293608	0.000278673	0.000268263	0.220119	0.0588001	0.657343
P00491	Purine nucleoside phosphorylase	PNP	14	14	63	32.118	27010000000	0.000844122	0.000853822	0.000855753	0.000876819	0.000863699	0.000942117	0.000903844	0.000896762	0.000844327	0.000861046	0.12556	0.0507934	0.901149
P00492	Hypoxanthine-guanine phosphoribosyltransferase	HPRT1	8	7	41.3	24.579	10019000000	0.000366074	0.000407821	0.000414208	0.000414881	0.000417902	0.000420016	0.000403938	0.00039451	0.000411178	0.000416583	0.648279	0.0179761	0.188238
P00505	Aspartate aminotransferase, mitochondrial	GOT2	26	26	51.6	47.517	14100000000	0.000628371	0.000673952	0.000645	0.000642704	0.000650538	0.000752926	0.000707288	0.000708732	0.000623124	0.000623819	0.22658	0.0760166	0.644778
P00533	Epidermal growth factor receptor	EGFR	4	4	5.1	134.28	849500000	7.56127e-05	7.84824e-05	7.60161e-05	7.8771e-05	7.72421e-05	8.26843e-05	8.20625e-05	8.84055e-05	7.59706e-05	7.95383e-05	0.0682681	0.08184	1.16578
P00558	Phosphoglycerate kinase 1	PGK1	30	30	56.8	44.614	111140000000	0.00280214	0.00287111	0.0028113	0.00273114	0.00278726	0.00319751	0.00307764	0.00278359	0.00269097	0.00274178	0.370835	0.0494761	0.430819
P00568	Adenylate kinase isoenzyme 1	AK1	9	9	45.4	21.635	3656000000	0.000370102	0.0003806	0.000371997	0.000359007	0.000378723	0.000381088	0.000386445	0.000366482	0.000371476	0.000372756	0.515014	0.013752	0.288181
P00813	Adenosine deaminase	ADA	15	15	57	40.764	4720600000	0.000356462	0.000351275	0.000377356	0.000363825	0.000380149	0.000379057	0.000378021	0.000373714	0.000364288	0.000373641	0.239091	0.0309434	0.621438
P00918	Carbonic anhydrase 2	CA2	2	2	11.5	29.246	27246000	1.48334e-05	1.39581e-05	1.5263e-05	1.47228e-05	1.65924e-05	1.38313e-05	1.49582e-05	1.72541e-05	1.50708e-05	1.46764e-05	0.909021	0.00803913	0.0414261
P01034	Cystatin-C	CST3	3	3	24.7	15.799	130200000	2.76484e-05	2.82338e-05	2.8808e-05	3.00215e-05	3.3719e-05	2.85387e-05	2.81261e-05	3.09481e-05	3.01787e-05	3.08042e-05	0.979227	0.0016044	0.00911683
P01112;P01111	GTPase HRas;GTPase HRas, N-terminally processed;GTPase NRas	HRAS	4	2	32.3	21.298	187780000	4.5142e-05	4.79239e-05	5.23261e-05	5.02329e-05	5.45579e-05	4.75788e-05	4.73624e-05	4.69881e-05	4.79086e-05	5.35881e-05	0.529679	-0.0394996	0.275987
P01137	Transforming growth factor beta-1;Latency-associated peptide	TGFB1	2	2	6.9	44.341	52689000	1.8439e-05	1.72947e-05	1.7718e-05	1.91297e-05	1.92344e-05	1.7467e-05	1.79634e-05	1.90477e-05	2.00904e-05	1.90617e-05	0.560868	0.0282307	0.251139
P02144	Myoglobin	MB	3	3	19.5	17.184	251090000	4.88258e-05	4.97622e-05	4.87658e-05	5.00592e-05	4.9833e-05	5.18552e-05	5.0006e-05	5.52703e-05	4.9002e-05	4.98226e-05	0.169514	0.0499496	0.770794
P02458	Collagen alpha-1(II) chain;Collagen alpha-1(II) chain;Chondrocalcin	COL2A1	3	2	2	141.78	912190000	1.7817e-05	1.63889e-05	1.8071e-05	2.06107e-05	1.95149e-05	1.8237e-05	1.8396e-05	2.00853e-05	2.1688e-05	1.85619e-05	0.380478	0.0695794	0.41967
P02545	Prelamin-A/C;Lamin-A/C	LMNA	40	38	60.5	74.139	119630000000	0.00231851	0.00230291	0.00229676	0.0023215	0.00226069	0.00241646	0.00240976	0.0023729	0.00232423	0.00228549	0.0544303	0.0381878	1.26416
P02671	Fibrinogen alpha chain;Fibrinopeptide A;Fibrinogen alpha chain	FGA	2	2	3.1	94.972	14611000	3.08868e-06	3.39962e-06	3.63919e-06	3.83067e-06	3.86317e-06	4.09805e-06	4.1802e-06	4.01575e-06	3.61124e-06	3.33462e-06	0.22697	0.110492	0.644031
P02686	Myelin basic protein	MBP	3	3	24.7	33.117	37600000	8.30399e-06	8.93929e-06	9.7256e-06	9.13421e-06	9.16351e-06	8.80156e-06	8.7691e-06	8.78173e-06	8.97715e-06	9.147e-06	0.528923	-0.0254023	0.276607
P02786	Transferrin receptor protein 1;Transferrin receptor protein 1, serum form	TFRC	12	12	19.3	84.87	738650000	0.000200477	0.000205806	0.000196054	0.000202839	0.000200771	0.000230442	0.000211517	0.000211955	0.000197569	0.000198765	0.187484	0.0621751	0.727037
P02792	Ferritin light chain	FTL	2	2	13.7	20.019	176910000	7.56953e-05	7.85068e-05	7.91802e-05	7.60054e-05	6.979e-05	8.62636e-05	7.49849e-05	8.28434e-05	7.59649e-05	7.29461e-05	0.388168	0.051666	0.41098
P04040	Catalase	CAT	14	14	38.9	59.755	1335400000	0.000233287	0.000230224	0.000238406	0.00025017	0.000223781	0.000248858	0.000239425	0.000252959	0.000230984	0.000222848	0.603663	0.0233731	0.219206
P04062	Glucosylceramidase	GBA1	4	4	9.7	59.716	437210000	3.48767e-05	3.70908e-05	4.02326e-05	3.65409e-05	4.07211e-05	3.57326e-05	3.79784e-05	3.6158e-05	4.03132e-05	3.93495e-05	0.992465	0.000529105	0.00328485
P04066	Tissue alpha-L-fucosidase	FUCA1	3	3	8.4	53.688	111170000	3.32458e-05	3.40292e-05	3.41448e-05	3.29286e-05	3.60277e-05	3.68259e-05	3.41264e-05	3.63541e-05	3.38079e-05	3.39847e-05	0.294836	0.0394483	0.530419
P04075	Fructose-bisphosphate aldolase A	ALDOA	31	26	78.8	39.42	184960000000	0.00313194	0.00322762	0.00324091	0.00336034	0.00318482	0.00340189	0.00332905	0.00339274	0.00318237	0.00323919	0.200747	0.035272	0.697351
P04080	Cystatin-B	CSTB	9	9	90.8	11.139	10490000000	0.000175019	0.000214687	0.000219148	0.000215018	0.000223193	0.000193221	0.000180403	0.000236084	0.000205363	0.000207753	0.713342	-0.0337924	0.146702
P04083	Annexin A1	ANXA1	25	25	61.8	38.714	269560000000	0.00377866	0.00376668	0.00353592	0.00345401	0.00351363	0.00383073	0.0039323	0.00371107	0.00349253	0.00366732	0.279824	0.0460229	0.553115
P04150	Glucocorticoid receptor	NR3C1	10	10	16.5	85.658	433560000	0.000151003	0.00015062	0.000155971	0.00015532	0.000158989	0.000155037	0.000153337	0.000159812	0.000160803	0.000154602	0.315178	0.0216833	0.501444
P04156	Major prion protein	PRNP	2	2	7.5	27.661	466770000	2.76033e-05	2.68965e-05	2.77685e-05	2.79406e-05	2.94926e-05	2.83282e-05	2.71344e-05	2.9482e-05	2.94644e-05	2.82694e-05	0.358737	0.030419	0.445224
P04179	Superoxide dismutase [Mn], mitochondrial	SOD2	6	6	46.4	24.75	1589200000	9.1598e-05	0.000108727	9.00257e-05	0.000109398	8.90263e-05	0.000123733	0.000114874	0.000116085	0.000105262	0.000102478	0.0403749	0.202514	1.39389
P04181	Ornithine aminotransferase, mitochondrial;Ornithine aminotransferase, hepatic form;Ornithine aminotransferase, renal form	OAT	2	2	6.8	48.534	65883000	1.62001e-05	1.35016e-05	1.37242e-05	1.41445e-05	1.52565e-05	1.44991e-05	1.30047e-05	1.55833e-05	1.39653e-05	1.41373e-05	0.631955	-0.0328023	0.199314
P04183	Thymidine kinase, cytosolic	TK1	3	3	14.5	25.468	352890000	4.59292e-05	4.64007e-05	4.59657e-05	5.97682e-05	7.15431e-05	4.46146e-05	3.99612e-05	3.87721e-05	5.43379e-05	6.14477e-05	0.392768	-0.173041	0.405864
P04406	Glyceraldehyde-3-phosphate dehydrogenase	GAPDH	42	42	91.9	36.053	493370000000	0.0111777	0.0113414	0.0111192	0.0110778	0.0117337	0.0123673	0.0114801	0.0120006	0.0102687	0.0107921	0.825168	0.011687	0.0834579
P04424	Argininosuccinate lyase	ASL	4	4	12.1	51.657	127070000	4.36452e-05	4.31647e-05	4.55542e-05	4.77152e-05	4.76841e-05	4.32431e-05	4.42254e-05	4.3892e-05	4.50359e-05	4.6105e-05	0.359537	-0.0337222	0.444256
P04632	Calpain small subunit 1	CAPNS1	8	6	55.6	28.315	14120000000	0.000393223	0.000419243	0.000434375	0.000382576	0.00042104	0.000362883	0.000387309	0.00036622	0.000382799	0.000389001	0.0186401	-0.118925	1.72955
P04792	Heat shock protein beta-1	HSPB1	11	11	71.7	22.782	11906000000	0.000451344	0.000424735	0.000441868	0.000417553	0.000442231	0.000498617	0.000447428	0.000439559	0.000423214	0.000428638	0.443734	0.0390332	0.352877
P04920	Anion exchange protein 2	SLC4A2	4	4	6.9	137.01	68619000	2.25612e-05	2.19789e-05	2.35547e-05	2.17796e-05	2.34662e-05	2.25149e-05	2.3245e-05	2.31771e-05	2.19615e-05	2.21402e-05	0.896899	-0.00384729	0.0472567
P05091	Aldehyde dehydrogenase, mitochondrial	ALDH2	18	16	46.4	56.381	4952200000	0.000463511	0.00046934	0.000462474	0.000488068	0.000446112	0.000519349	0.000495713	0.000496857	0.000471834	0.0004722	0.0532941	0.0762593	1.27332
P05114	Non-histone chromosomal protein HMG-14	HMGN1	5	5	43	10.659	7856200000	0.000366328	0.000379283	0.000368174	0.000383289	0.000370308	0.000436702	0.000408088	0.000387663	0.00039821	0.000383571	0.0191453	0.109213	1.71794
P05121	Plasminogen activator inhibitor 1	SERPINE1	2	2	5.5	45.059	101960000	2.94541e-05	2.6916e-05	2.77557e-05	2.8903e-05	3.04119e-05	2.78101e-05	2.88712e-05	3.12734e-05	2.92782e-05	2.90061e-05	0.522165	0.0278735	0.282192
P05165	Propionyl-CoA carboxylase alpha chain, mitochondrial	PCCA	4	4	7.4	80.058	104050000	6.16751e-05	6.15986e-05	5.94424e-05	6.33349e-05	5.91783e-05	5.7779e-05	5.68363e-05	5.99531e-05	5.86923e-05	6.26576e-05	0.181506	-0.0446942	0.74111
P05166	Propionyl-CoA carboxylase beta chain, mitochondrial	PCCB	3	3	7.6	58.215	64996000	2.0023e-05	2.02356e-05	1.88916e-05	2.19076e-05	1.845e-05	2.01628e-05	2.00618e-05	2.04484e-05	1.98785e-05	1.92057e-05	0.939611	0.00361135	0.0270519
P05198	Eukaryotic translation initiation factor 2 subunit 1	EIF2S1	18	18	54	36.112	16680000000	0.000689796	0.000768428	0.000731386	0.000721814	0.000699921	0.000739068	0.000751679	0.000707418	0.000724932	0.000739727	0.529864	0.0204202	0.275836
P05204	Non-histone chromosomal protein HMG-17	HMGN2	5	3	47.8	9.3926	12739000000	0.000400872	0.000387755	0.000379374	0.00038778	0.000392634	0.000442259	0.000413767	0.00040005	0.000399541	0.000393295	0.0663274	0.0725565	1.17831
P05387	60S acidic ribosomal protein P2	RPLP2	8	6	91.3	11.665	67989000000	0.00120576	0.00116242	0.00129591	0.00130061	0.00138784	0.00130102	0.00129279	0.00128117	0.00130626	0.00129809	0.541091	0.0285089	0.266729
P05388;Q8NHW5	60S acidic ribosomal protein P0;60S acidic ribosomal protein P0-like	RPLP0	10	10	42	34.273	3041500000	0.000245466	0.000265308	0.000238766	0.000253872	0.00020691	0.000228886	0.000251091	0.00023941	0.000232708	0.000242676	0.776323	-0.0186559	0.109958
P05455	Lupus La protein	SSB	28	28	58.8	46.836	63835000000	0.00221971	0.0021376	0.00211801	0.00218322	0.00209566	0.00242767	0.00235392	0.00217953	0.00215938	0.0021468	0.135033	0.0672404	0.869562
P05556	Integrin beta-1	ITGB1	6	6	7.3	88.414	250520000	8.24617e-05	7.97259e-05	7.77536e-05	8.25774e-05	7.5073e-05	7.60371e-05	7.71001e-05	7.8247e-05	7.5725e-05	7.65231e-05	0.0994596	-0.0515628	1.00235
P05783	Keratin, type I cytoskeletal 18	KRT18	40	24	82.6	48.057	176770000000	0.00679821	0.00354475	0.00356963	0.00342594	0.00351048	0.00345415	0.00346036	0.00343732	0.00343812	0.00343508	0.302412	-0.275473	0.519401
P05997	Collagen alpha-2(V) chain	COL5A2	6	5	5.6	144.91	71604000	3.01847e-05	3.09157e-05	3.03601e-05	3.1395e-05	3.55636e-05	3.05757e-05	3.09198e-05	3.31032e-05	3.19168e-05	3.26727e-05	0.892804	0.00698862	0.0492437
P06132	Uroporphyrinogen decarboxylase	UROD	6	6	28.6	40.786	1230900000	0.000143042	0.00014809	0.000157361	0.00014617	0.000160278	0.000146848	0.000145388	0.000159827	0.000143525	0.000151109	0.718726	-0.01584	0.143437
P06280	Alpha-galactosidase A	GLA	4	4	10.3	48.766	562260000	0.000110328	0.0001051	0.000108138	9.80077e-05	0.000117468	0.000104325	0.000104554	0.000101468	0.00011011	0.000110123	0.652853	-0.0228231	0.185185
P06400	Retinoblastoma-associated protein	RB1	3	3	3.1	106.16	46605000	2.61496e-05	2.62388e-05	2.65371e-05	2.68372e-05	2.70014e-05	2.57174e-05	2.63549e-05	2.69079e-05	2.68104e-05	2.59631e-05	0.4974	-0.0110223	0.303294
P06454	Prothymosin alpha;Prothymosin alpha, N-terminally processed;Thymosin alpha-1	PTMA	8	8	39.6	12.203	97314000000	0.00122889	0.00120162	0.00122599	0.00121062	0.00125217	0.00138757	0.00129798	0.00122352	0.00123563	0.00126116	0.0992772	0.0660283	1.00315
P06493	Cyclin-dependent kinase 1	CDK1	9	8	39.4	34.095	1110300000	0.000195236	0.000177463	0.000156251	0.000168061	0.000184976	0.000158105	0.00014347	0.000158796	0.000195228	0.000168794	0.322095	-0.0974245	0.492017
P06576	ATP synthase subunit beta, mitochondrial	ATP5F1B	22	22	64.3	56.559	9726900000	0.000575631	0.000555893	0.000537185	0.000524857	0.00053808	0.000530868	0.000522472	0.000549377	0.000539588	0.000537218	0.323709	-0.0277942	0.489845
P06703	Protein S100-A6	S100A6	7	7	82.2	10.18	138590000000	0.000668957	0.000669746	0.000643903	0.000619257	0.000626292	0.000749076	0.000730622	0.000679615	0.000624095	0.00063282	0.204542	0.0816943	0.689217
P06730	Eukaryotic translation initiation factor 4E	EIF4E	5	5	24.4	25.097	1523400000	0.000184822	0.000185015	0.000201657	0.000206698	0.000245359	0.000162526	0.000169431	0.000183825	0.000214659	0.000214254	0.341093	-0.115661	0.467127
P06733	Alpha-enolase	ENO1	30	29	69.1	47.168	305810000000	0.00627227	0.00670477	0.0066457	0.00655392	0.00662601	0.00667287	0.00650769	0.00644514	0.00624152	0.00656567	0.499461	-0.0163557	0.301499
P06737	Glycogen phosphorylase, liver form	PYGL	32	29	41.3	97.147	6539000000	0.000875381	0.000989137	0.000886845	0.000867405	0.000802609	0.000871584	0.000882765	0.000838817	0.000827368	0.000878737	0.468037	-0.0404034	0.32972
P06744	Glucose-6-phosphate isomerase	GPI	40	29	66.3	63.146	202260000000	0.00408083	0.0041953	0.00418177	0.00420588	0.00421818	0.00441883	0.00421379	0.00418182	0.00406958	0.00418197	0.569464	0.0126582	0.244533
P06748	Nucleophosmin	NPM1	17	17	60.9	32.575	66496000000	0.00187459	0.00194633	0.00204803	0.0020209	0.00202019	0.00200199	0.00198833	0.00206422	0.00191682	0.00205034	0.601604	0.0161635	0.220689
P06753	Tropomyosin alpha-3 chain	TPM3	20	6	54.7	32.95	44636000000	0.000708412	0.000536217	0.000498589	0.000509339	0.000476966	0.000626178	0.000598694	0.000532756	0.000511724	0.000511947	0.834492	0.0271094	0.078578
P06865	Beta-hexosaminidase subunit alpha	HEXA	14	14	26.7	60.702	1815100000	0.00027473	0.000289024	0.00029289	0.000284171	0.000286862	0.000299614	0.000294267	0.000294494	0.000270394	0.000288918	0.518415	0.0200792	0.285323
P07108	Acyl-CoA-binding protein	DBI	7	7	65.5	10.044	31919000000	0.000846346	0.000875217	0.000886723	0.000882081	0.000905594	0.000920686	0.000914311	0.000925008	0.000914502	0.000889197	0.0191326	0.0540266	1.71823
P07195	L-lactate dehydrogenase B chain	LDHB	22	22	50.6	36.638	144320000000	0.00339561	0.00336641	0.00332901	0.00334835	0.00331669	0.00371034	0.00343935	0.00331468	0.00323119	0.00318876	0.79341	0.011001	0.100502
P07237	Protein disulfide-isomerase	P4HB	36	36	71.5	57.116	136750000000	0.00311066	0.00323633	0.00311679	0.00313213	0.00310674	0.0036165	0.00335562	0.00310011	0.0031754	0.00308507	0.254963	0.0567556	0.593523
P07311	Acylphosphatase-1	ACYP1	4	4	46.5	11.261	1567100000	0.000100868	0.000102382	9.93898e-05	9.81012e-05	9.47014e-05	0.000116093	0.000113615	0.000112767	0.000104492	9.64932e-05	0.0372503	0.133459	1.42887
P07339	Cathepsin D;Cathepsin D light chain;Cathepsin D heavy chain	CTSD	12	12	34.2	44.552	5129500000	0.000611985	0.000637014	0.000669447	0.000626332	0.000761902	0.000598303	0.00061694	0.000625911	0.000641053	0.000729397	0.604376	-0.0420897	0.218693
P07355;A6NMY6	Annexin A2;Putative annexin A2-like protein	ANXA2	36	36	77	38.604	408590000000	0.00396743	0.00423376	0.00415708	0.0041674	0.00404377	0.00437905	0.00435659	0.00428202	0.00398678	0.0041823	0.188575	0.0426595	0.724517
P07384	Calpain-1 catalytic subunit	CAPN1	28	28	50	81.889	8738600000	0.000747549	0.000769525	0.000758089	0.000776893	0.000763744	0.000713351	0.000747946	0.000732077	0.000758335	0.000761163	0.0785755	-0.0394497	1.10471
P07437	Tubulin beta chain	TUBB	17	4	51.6	49.67	10182000000	0.000649134	0.000692237	0.000595455	0.000613469	0.000542661	0.000581114	0.000566504	0.000546182	0.000562759	0.000591356	0.100025	-0.119081	0.999891
P07602	Prosaposin;Saposin-A;Saposin-B-Val;Saposin-B;Saposin-C;Saposin-D	PSAP	8	8	17.7	58.112	1413400000	0.000128175	0.000154734	0.000142802	0.000147953	0.000150758	0.000163489	0.000153483	0.000186556	0.000160666	0.000148765	0.057569	0.166351	1.23981
P07686	Beta-hexosaminidase subunit beta;Beta-hexosaminidase subunit beta chain B;Beta-hexosaminidase subunit beta chain A	HEXB	13	13	23.2	63.137	2851200000	0.000400358	0.000418024	0.000417878	0.00042723	0.000426394	0.000450635	0.000422902	0.000446515	0.000415745	0.000410224	0.271456	0.0382411	0.5663
P07711	Cathepsin L1;Cathepsin L1 heavy chain;Cathepsin L1 light chain	CTSL	6	5	23.1	37.564	2653300000	0.000166156	0.00016587	0.000178936	0.000173118	0.000171201	0.000174054	0.000173179	0.000179846	0.00017413	0.000172222	0.225707	0.030295	0.646454
P07737	Profilin-1	PFN1	13	13	67.1	15.054	201210000000	0.0027839	0.00299569	0.00302254	0.00307565	0.00302723	0.00318458	0.00311614	0.00306235	0.00297841	0.00304924	0.152967	0.0462634	0.815402
P07738	Bisphosphoglycerate mutase	BPGM	3	3	15.8	30.005	102660000	1.79187e-05	1.6548e-05	1.6303e-05	1.68318e-05	1.66993e-05	1.72963e-05	1.75631e-05	1.81015e-05	1.70944e-05	1.59755e-05	0.462432	0.0293056	0.334952
P07741	Adenine phosphoribosyltransferase	APRT	10	10	48.9	19.608	13152000000	0.000189206	0.000208811	0.000196768	0.000197857	0.000207492	0.000232743	0.000217416	0.000199844	0.00019267	0.000203259	0.285888	0.0645945	0.543804
P07814	Bifunctional glutamate/proline--tRNA ligase;Glutamate--tRNA ligase;Proline--tRNA ligase	EPRS1	15	14	13	170.59	800890000	0.000219862	0.000220727	0.000219739	0.000236547	0.000234733	0.000224321	0.000199067	0.00022655	0.000230932	0.000232339	0.621703	-0.0236487	0.206417
P07858	Cathepsin B;Cathepsin B light chain;Cathepsin B heavy chain	CTSB	2	2	6.2	37.821	40282000	1.9542e-05	2.08e-05	2.14295e-05	2.0685e-05	2.35684e-05	2.23201e-05	2.17562e-05	2.03358e-05	2.26159e-05	2.32778e-05	0.332176	0.0571057	0.478631
P07900	Heat shock protein HSP 90-alpha	HSP90AA1	49	28	62.8	84.659	143450000000	0.00315266	0.00333361	0.00309118	0.00312237	0.0030258	0.00278447	0.00295585	0.00286644	0.00320795	0.00310186	0.118904	-0.0762013	0.924803
P07902	Galactose-1-phosphate uridylyltransferase	GALT	5	5	15	43.363	228980000	9.46413e-05	9.95476e-05	0.000104303	0.000104159	0.000106486	0.000102242	0.000103171	0.000107982	9.85134e-05	0.000102859	0.676848	0.0158691	0.169509
P07910;A0A0G2JPF8;A0A0G2JNQ3;P0DMR1;O60812;B7ZW38;B2RXH8	Heterogeneous nuclear ribonucleoproteins C1/C2;Heterogeneous nuclear ribonucleoprotein C-like 4;Heterogeneous nuclear ribonucleoprotein C-like 1;Heterogeneous nuclear ribonucleoprotein C-like 3;Heterogeneous nuclear ribonucleoprotein C-like 2	HNRNPC	11	11	39.5	33.67	3642500000	0.000397422	0.000383702	0.000362127	0.00042806	0.000359427	0.000420407	0.000395828	0.000391569	0.000405194	0.000372104	0.486675	0.0400606	0.312761
P07942	Laminin subunit beta-1	LAMB1	16	16	10	198.04	1287700000	0.000319465	0.000298405	0.000335729	0.000392873	0.000397483	0.000299434	0.000296609	0.000319828	0.000394978	0.000386974	0.760067	-0.0386772	0.119148
P07951	Tropomyosin beta chain	TPM2	25	2	61.3	32.85	2450500000	7.42085e-05	4.81616e-05	4.25968e-05	4.66446e-05	4.36705e-05	5.6903e-05	5.09019e-05	5.09956e-05	5.09714e-05	4.60262e-05	0.986961	0.00291343	0.00569999
P07954	Fumarate hydratase, mitochondrial	FH	9	9	24.9	54.636	988740000	0.000310348	0.000272464	0.000248782	0.000256392	0.000283076	0.000265077	0.000234836	0.000276842	0.000287575	0.000259663	0.521275	-0.0503991	0.282933
P07992	DNA excision repair protein ERCC-1	ERCC1	2	2	9.4	32.562	76268000	3.16549e-05	2.74969e-05	2.73711e-05	2.82727e-05	3.01706e-05	2.71085e-05	2.78509e-05	2.91575e-05	3.01575e-05	2.87943e-05	0.710194	-0.0190075	0.148623
P08047	Transcription factor Sp1	SP1	4	4	10.2	80.692	661380000	6.35049e-05	6.12938e-05	6.83834e-05	6.37383e-05	6.79419e-05	6.20155e-05	6.32076e-05	6.63727e-05	6.54015e-05	6.72644e-05	0.94495	-0.00266961	0.0245912
P08133	Annexin A6	ANXA6	38	37	63	75.872	15445000000	0.00102246	0.00101455	0.00102633	0.00100481	0.00106925	0.00101671	0.00102424	0.00102122	0.00103521	0.00104628	0.921453	0.00175575	0.035527
P08195	4F2 cell-surface antigen heavy chain	SLC3A2	13	13	30	67.993	5602800000	0.000312731	0.000317142	0.000320732	0.000329807	0.000326457	0.000334031	0.000327211	0.000336021	0.000326168	0.00032062	0.111541	0.0330021	0.952566
P08237	ATP-dependent 6-phosphofructokinase, muscle type	PFKM	12	11	20.9	85.182	1067800000	0.000166588	0.000167607	0.000172102	0.000180287	0.000177803	0.00015997	0.000164594	0.000168686	0.000172725	0.000178388	0.366483	-0.0338148	0.435947
P08238	Heat shock protein HSP 90-beta	HSP90AB1	50	24	69.6	83.263	402380000000	0.00574023	0.00580853	0.00548464	0.00547743	0.00534021	0.004833	0.00520803	0.00502615	0.0056096	0.00534919	0.0514963	-0.0977786	1.28822
P08243	Asparagine synthetase [glutamine-hydrolyzing]	ASNS	14	14	34	64.369	2905900000	0.000386069	0.000415416	0.000397547	0.000361229	0.000411157	0.000350671	0.000362409	0.000369996	0.000377923	0.00037634	0.0401989	-0.101616	1.39579
P08397	Porphobilinogen deaminase	HMBS	14	14	46.5	39.33	2190200000	0.000241203	0.000244188	0.000242747	0.000248071	0.000250725	0.000218411	0.00022606	0.000240274	0.00024149	0.000238576	0.034731	-0.0749615	1.45928
P08559	Pyruvate dehydrogenase E1 component subunit alpha, somatic form, mitochondrial	PDHA1	9	9	27.7	43.295	790760000	0.0002629	0.000257561	0.000240741	0.000267466	0.000258129	0.000308668	0.000258674	0.000270662	0.000270217	0.000253665	0.196509	0.0818207	0.706617
P08572	Collagen alpha-2(IV) chain;Canstatin	COL4A2	2	2	1.5	167.55	40088000	2.88378e-05	2.71415e-05	2.80502e-05	2.77593e-05	2.91414e-05	2.82703e-05	2.81415e-05	2.91647e-05	2.7511e-05	2.7583e-05	0.914589	-0.00266038	0.038774
P08579	U2 small nuclear ribonucleoprotein B	SNRPB2	11	9	43.6	25.486	5265300000	0.000277037	0.000285788	0.000296133	0.000316072	0.00028228	0.000319586	0.000296675	0.000274351	0.000314274	0.000283824	0.585593	0.0307552	0.232404
P08581	Hepatocyte growth factor receptor	MET	2	2	1.5	155.54	32307000	1.33334e-05	1.30603e-05	1.25806e-05	1.32219e-05	1.31159e-05	1.26064e-05	1.1726e-05	1.21865e-05	1.3436e-05	1.30203e-05	0.191332	-0.0525625	0.718212
P08621	U1 small nuclear ribonucleoprotein 70 kDa	SNRNP70	10	10	33.4	51.556	2190500000	0.000283778	0.000245248	0.000349586	0.000336589	0.00027005	0.000421279	0.000284328	0.000219703	0.000334722	0.000291494	0.741241	0.06298	0.13004
P08651	Nuclear factor 1 C-type	NFIC	4	4	12.2	55.674	61886000	1.85801e-05	1.67113e-05	1.75881e-05	1.58144e-05	1.56707e-05	1.47969e-05	1.67133e-05	1.59428e-05	1.68631e-05	1.5927e-05	0.247087	-0.0722618	0.60715
P08670	Vimentin	VIM	31	26	72.3	53.651	64581000000	0.00223344	0.00168619	0.00171138	0.00165798	0.00169691	0.00164917	0.00171232	0.00167575	0.00165622	0.00167974	0.297498	-0.101884	0.526516
P08708	40S ribosomal protein S17	RPS17	5	5	47.4	15.55	3006000000	0.000301167	0.00035745	0.000370723	0.000350815	0.000331514	0.000307713	0.000308671	0.000332448	0.000266973	0.000337116	0.104486	-0.140419	0.980943
P08754	Guanine nucleotide-binding protein G(k) subunit alpha	GNAI3	2	2	7.1	40.532	41582000	1.40551e-05	1.36198e-05	1.37913e-05	1.41527e-05	1.50924e-05	1.33358e-05	1.35932e-05	1.47287e-05	1.37261e-05	1.38422e-05	0.418299	-0.0306304	0.378513
P08758	Annexin A5	ANXA5	26	26	79.4	35.936	96980000000	0.00216387	0.00195901	0.00201748	0.00189309	0.0020565	0.00211403	0.00201724	0.00205093	0.00197758	0.0019482	0.948529	0.00257504	0.0229493
P08865;A0A8I5KQE6	40S ribosomal protein SA	RPSA	16	16	49.8	32.854	17466000000	0.000740052	0.000664809	0.000645915	0.000623994	0.000745441	0.000644721	0.000592209	0.000628118	0.000714654	0.000661409	0.295436	-0.0775963	0.529537
P09012	U1 small nuclear ribonucleoprotein A	SNRPA	9	7	37.9	31.279	3572300000	0.00024309	0.000235984	0.000296877	0.00031982	0.000315945	0.000321609	0.000277587	0.000240056	0.000299035	0.000290054	0.885869	0.0168904	0.0526305
P09104	Gamma-enolase	ENO2	12	11	48.4	47.268	4038600000	0.000347084	0.000358455	0.000375277	0.000356539	0.000382496	0.000352822	0.00034821	0.000361043	0.000356082	0.000364924	0.332305	-0.0294482	0.478464
P09110	3-ketoacyl-CoA thiolase, peroxisomal	ACAA1	3	3	9.9	44.292	161850000	1.35215e-05	1.68454e-05	1.48972e-05	1.45316e-05	1.31023e-05	1.51886e-05	1.60751e-05	1.58121e-05	1.4224e-05	1.45324e-05	0.453019	0.056932	0.343884
P09211	Glutathione S-transferase P	GSTP1	13	13	56.7	23.356	62189000000	0.00188793	0.0018031	0.00185947	0.00169961	0.00186384	0.0019389	0.00194683	0.00188197	0.00178018	0.00185923	0.232277	0.0456748	0.633994
P09234	U1 small nuclear ribonucleoprotein C	SNRPC	2	2	13.2	17.394	671670000	8.97682e-05	9.64146e-05	0.000135352	0.000138077	9.33228e-05	0.000150548	0.000115775	8.61255e-05	0.000126395	0.000122862	0.531447	0.121944	0.27454
P09382	Galectin-1	LGALS1	4	4	31.1	14.716	19101000000	0.000356627	0.000340566	0.000341362	0.000333993	0.000342217	0.000358838	0.000347507	0.000357492	0.000330787	0.000340687	0.541199	0.0171827	0.266643
P09417	Dihydropteridine reductase	QDPR	7	7	42.2	25.789	822190000	0.000122692	0.000121753	0.00011282	9.85456e-05	0.000107217	0.000143885	0.000133824	0.000125271	0.00011252	0.000107941	0.171321	0.147048	0.76619
P09429;B2RPK0	High mobility group protein B1;Putative high mobility group protein B1-like 1	HMGB1	12	10	37.7	24.893	34203000000	0.00105423	0.000936779	0.00094915	0.00090886	0.000887648	0.001188	0.00121432	0.000957175	0.00092615	0.000960348	0.176884	0.147345	0.752311
P09493	Tropomyosin alpha-1 chain	TPM1	25	10	62	32.708	43460000000	0.00153074	0.000807316	0.000739738	0.000760404	0.000733675	0.000916551	0.000845145	0.000781744	0.000748286	0.000759743	0.528024	-0.174341	0.277347
P09496	Clathrin light chain A	CLTA	5	5	16.1	27.076	11993000000	0.00019744	0.000190403	0.000192988	0.000193197	0.000192125	0.00021599	0.000209511	0.000204585	0.000195142	0.000188958	0.0907823	0.0699982	1.042
P09497	Clathrin light chain B	CLTB	5	5	17.9	25.19	3025400000	0.000179822	0.000180639	0.000182941	0.00018535	0.00018163	0.000201417	0.000191652	0.000185655	0.000189689	0.000184399	0.0279614	0.0657207	1.55344
P09525	Annexin A4	ANXA4	23	23	71.2	35.882	62127000000	0.00105538	0.00103296	0.00102383	0.00103171	0.00106093	0.00113048	0.00112569	0.00107793	0.00105868	0.00104796	0.0340814	0.0639576	1.46748
P09543	2,3-cyclic-nucleotide 3-phosphodiesterase	CNP	7	7	17.1	47.578	432580000	0.000104978	0.000101961	9.11169e-05	9.29266e-05	9.73934e-05	8.42408e-05	8.49609e-05	9.27985e-05	9.32659e-05	9.63899e-05	0.0735849	-0.11277	1.13321
P09601	Heme oxygenase 1	HMOX1	6	6	28.8	32.818	854880000	0.000121269	0.000118412	0.000118947	0.000116467	0.000117747	0.000113206	0.000117817	0.000117806	0.000114661	0.00011893	0.159516	-0.0255883	0.797196
P09622	Dihydrolipoyl dehydrogenase, mitochondrial	DLD	12	12	27.7	54.177	9259900000	0.000585822	0.000618546	0.00060341	0.000621362	0.000555896	0.00069914	0.000681788	0.000607772	0.000601084	0.000603281	0.128502	0.0971935	0.89109
P09651;Q32P51;A0A2R8Y4L2	Heterogeneous nuclear ribonucleoprotein A1;Heterogeneous nuclear ribonucleoprotein A1, N-terminally processed;Heterogeneous nuclear ribonucleoprotein A1-like 2	HNRNPA1	17	14	51.9	38.746	46903000000	0.000891201	0.000898562	0.000936226	0.000923244	0.000906248	0.000968811	0.000965691	0.00100307	0.000920726	0.000949953	0.0123616	0.0779078	1.90792
P09661	U2 small nuclear ribonucleoprotein A	SNRPA1	11	11	50.6	28.415	6241900000	0.000218204	0.000226103	0.000235059	0.000240289	0.000218652	0.000229984	0.000217753	0.000210961	0.000230829	0.000218961	0.335521	-0.0382981	0.474281
P09874	Poly [ADP-ribose] polymerase 1	PARP1	8	8	7.6	113.08	256750000	8.80909e-05	8.43826e-05	8.50998e-05	8.32849e-05	9.34892e-05	8.2188e-05	7.97424e-05	9.11865e-05	8.9309e-05	8.88809e-05	0.838569	-0.0101348	0.076461
P09884	DNA polymerase alpha catalytic subunit	POLA1	14	14	12.9	165.91	440060000	0.000213413	0.000214327	0.000208266	0.00020675	0.000200159	0.000193003	0.000206108	0.00021327	0.000211456	0.000209225	0.667514	-0.0136974	0.17554
P09936	Ubiquitin carboxyl-terminal hydrolase isozyme L1	UCHL1	11	11	45.3	24.824	63966000000	0.00156855	0.00159696	0.00160982	0.00149777	0.00156998	0.00163286	0.00165538	0.00159863	0.00150143	0.00157514	0.486098	0.0219723	0.313276
P09960	Leukotriene A-4 hydrolase	LTA4H	29	29	57.3	69.284	39556000000	0.00140316	0.00147481	0.00147253	0.00147181	0.00153468	0.00150247	0.00142709	0.00146967	0.00143296	0.0014464	0.547696	-0.0154553	0.26146
P09972	Fructose-bisphosphate aldolase C	ALDOC	9	4	30.2	39.455	11690000000	9.79197e-05	9.81152e-05	0.000102981	0.000103685	0.000104917	9.80391e-05	9.82013e-05	0.000103465	0.000102881	0.000103854	0.907412	-0.00334787	0.0421956
Q71UI9;P0C0S5	Histone H2A.V;Histone H2A.Z	H2AZ2	3	2	25.8	13.509	735780000	5.00171e-05	4.77703e-05	4.74654e-05	4.96476e-05	4.85137e-05	5.09378e-05	4.98911e-05	4.95724e-05	5.26695e-05	4.74208e-05	0.19323	0.0413498	0.713925
P0C7T5	Ataxin-1-like	ATXN1L	5	5	7.7	73.305	51581000	2.2816e-05	2.29846e-05	2.26031e-05	2.31232e-05	2.3676e-05	2.33879e-05	2.24742e-05	2.4389e-05	2.39292e-05	2.37666e-05	0.175432	0.0339623	0.75589
P0CAP2	DNA-directed RNA polymerase II subunit GRINL1A	POLR2M	6	6	25.3	41.739	163380000	3.26937e-05	3.38884e-05	3.36308e-05	3.49769e-05	3.46413e-05	3.38715e-05	3.38936e-05	3.70374e-05	3.49493e-05	3.40131e-05	0.309915	0.0330372	0.508758
P0CG12	Chromosome transmission fidelity protein 8 homolog isoform 2	DERPC	2	2	5.3	51.391	18443000	2.24862e-06	2.41159e-06	3.27304e-06	2.6936e-06	2.38412e-06	2.93426e-06	2.60079e-06	1.86185e-06	3.05727e-06	2.65816e-06	0.94344	0.0111961	0.0252857
P62987;P62979;P0CG47;P0CG48;A0A2R8Y422	Ubiquitin-60S ribosomal protein L40;Ubiquitin;60S ribosomal protein L40;Ubiquitin-40S ribosomal protein S27a;Ubiquitin;40S ribosomal protein S27a;Polyubiquitin-B;Ubiquitin;Polyubiquitin-C;Ubiquitin	UBA52	9	9	56.2	14.728	77334000000	0.000940949	0.00117419	0.00120014	0.00126874	0.00126696	0.00107055	0.000974401	0.00123274	0.00123112	0.0011862	0.702119	-0.0389825	0.153589
P0DMV9;P0DMV8	Heat shock 70 kDa protein 1B;Heat shock 70 kDa protein 1A	HSPA1B	37	17	71.8	70.051	140400000000	0.00205687	0.00207171	0.00213478	0.00221924	0.00223941	0.00217434	0.0021484	0.00206575	0.00221557	0.00224204	0.619927	0.0165981	0.207659
P0DP25;P0DP24;P0DP23	NA	CALM3	12	10	90.6	16.837	161340000000	0.00205522	0.00197261	0.00202974	0.00202254	0.00205228	0.00223201	0.00218214	0.00211658	0.00204358	0.00205047	0.0377713	0.0684587	1.42284
P10109	Adrenodoxin, mitochondrial	FDX1	5	5	28.8	19.393	2584700000	0.000106611	0.000105241	0.000110534	0.000109772	0.000115227	0.000108078	0.000107972	0.000112992	0.000112908	0.000105823	0.973436	0.00102255	0.0116926
P10155	60 kDa SS-A/Ro ribonucleoprotein	RO60	9	9	18.6	60.67	938810000	0.000144993	0.000145774	0.00014874	0.000169827	0.000169133	0.000141442	0.000139913	0.000148565	0.000144946	0.000139023	0.0611417	-0.124935	1.21366
P10253	Lysosomal alpha-glucosidase;76 kDa lysosomal alpha-glucosidase;70 kDa lysosomal alpha-glucosidase	GAA	12	12	22.5	105.32	2148900000	0.00014606	0.000148377	0.000147832	0.000144187	0.000150182	0.00016306	0.000146896	0.000162644	0.000140807	0.000148966	0.291799	0.0495414	0.534917
P10301	Ras-related protein R-Ras	RRAS	5	3	31.2	23.48	621700000	8.39802e-05	7.79521e-05	8.12286e-05	9.39382e-05	0.000113153	8.80683e-05	8.01376e-05	8.211e-05	9.06965e-05	0.000101691	0.843735	-0.0243943	0.0737941
P10412	Histone H1.4	H1-4	6	2	28.8	21.865	534900000	1.1841e-05	1.12665e-05	1.21416e-05	1.3119e-05	9.55394e-06	1.46074e-05	1.31906e-05	1.23753e-05	1.09768e-05	1.11782e-05	0.352624	0.105777	0.452688
P10451	Osteopontin	SPP1	4	4	19.7	35.422	129610000	2.65429e-05	2.51295e-05	2.55421e-05	2.62256e-05	2.62253e-05	2.59956e-05	2.68189e-05	2.65914e-05	2.68498e-05	2.7122e-05	0.049476	0.0407233	1.30561
P10515	Dihydrolipoyllysine-residue acetyltransferase component of pyruvate dehydrogenase complex, mitochondrial	DLAT	8	8	16.4	68.996	708620000	0.000182465	0.000184796	0.000181941	0.000174229	0.000172217	0.000164617	0.000169702	0.000177094	0.000174787	0.000170382	0.0449959	-0.064342	1.34683
P10586	Receptor-type tyrosine-protein phosphatase F	PTPRF	17	17	13.1	212.88	711400000	0.00021903	0.000220581	0.000227384	0.000235442	0.000233782	0.000215321	0.000220197	0.000236222	0.000232126	0.000233501	0.966348	0.00145762	0.0148667
P10599	Thioredoxin	TXN	8	8	49.5	11.737	93316000000	0.000922397	0.000902584	0.000902025	0.000960899	0.000902207	0.000991069	0.000989259	0.000910195	0.000953615	0.000933682	0.0892167	0.0578232	1.04955
P10606	Cytochrome c oxidase subunit 5B, mitochondrial	COX5B	3	3	30.2	13.696	1369200000	5.33571e-05	5.9383e-05	5.77415e-05	6.11656e-05	4.97218e-05	7.03945e-05	6.83574e-05	6.62798e-05	5.4025e-05	6.11597e-05	0.0632196	0.186583	1.19915
P10619	Lysosomal protective protein;Lysosomal protective protein 32 kDa chain;Lysosomal protective protein 20 kDa chain	CTSA	3	3	7.7	54.465	471710000	6.76327e-05	5.49529e-05	5.41825e-05	5.93238e-05	6.25638e-05	6.08898e-05	5.80293e-05	5.99545e-05	6.54871e-05	6.1017e-05	0.641319	0.0321119	0.192926
P10636	Microtubule-associated protein tau	MAPT	5	5	10	78.927	89313000	3.61792e-05	3.4457e-05	3.50269e-05	3.57802e-05	3.96372e-05	3.51408e-05	3.49666e-05	3.5482e-05	3.62323e-05	3.59985e-05	0.506461	-0.0262122	0.295454
P10644	cAMP-dependent protein kinase type I-alpha regulatory subunit;cAMP-dependent protein kinase type I-alpha regulatory subunit, N-terminally processed	PRKAR1A	3	3	12.1	42.981	204070000	3.87327e-05	3.65983e-05	3.80629e-05	3.90703e-05	4.21694e-05	3.41949e-05	3.3696e-05	3.40443e-05	4.10709e-05	3.84062e-05	0.166097	-0.101489	0.779638
P10768	S-formylglutathione hydrolase	ESD	8	8	42.6	31.462	8851500000	0.000448917	0.000455199	0.000450336	0.000452916	0.00045436	0.00050337	0.000470023	0.000476896	0.000447744	0.00045981	0.0757043	0.0600415	1.12088
P10809	60 kDa heat shock protein, mitochondrial	HSPD1	31	31	72.1	61.054	133380000000	0.0032897	0.00314454	0.00315136	0.00318399	0.00335965	0.00299689	0.0030226	0.00316263	0.00339598	0.00329446	0.574758	-0.0231444	0.240515
P10909	Clusterin;Clusterin beta chain;Clusterin alpha chain	CLU	2	2	6.5	52.494	41398000	2.14576e-05	1.98723e-05	1.86245e-05	1.96442e-05	2.01353e-05	2.0817e-05	2.14569e-05	2.09363e-05	1.90352e-05	1.86233e-05	0.762215	0.0163196	0.117923
P11021	78 kDa glucose-regulated protein	HSPA5	39	37	55.5	72.332	117200000000	0.00276922	0.0027695	0.00280996	0.00295695	0.00295692	0.00296478	0.00289751	0.00277256	0.00295529	0.00297841	0.318368	0.0306245	0.497071
P11047	Laminin subunit gamma-1	LAMC1	9	9	8.1	177.6	267150000	7.23597e-05	6.81693e-05	7.55894e-05	7.96948e-05	8.49199e-05	6.83161e-05	6.97466e-05	7.14193e-05	8.36504e-05	8.0397e-05	0.741695	-0.0275583	0.129775
P11117	Lysosomal acid phosphatase	ACP2	2	2	4.5	48.344	65382000	1.66721e-05	1.85283e-05	1.78479e-05	1.83152e-05	1.86194e-05	1.99447e-05	1.86178e-05	1.97585e-05	1.72822e-05	1.9821e-05	0.118575	0.0847043	0.926009
P11137	Microtubule-associated protein 2	MAP2	2	2	1.4	199.52	250290000	2.11723e-05	2.02527e-05	2.04736e-05	2.11715e-05	2.21392e-05	2.26622e-05	2.20497e-05	2.134e-05	1.99196e-05	2.01729e-05	0.771512	0.0127686	0.112657
P11142	Heat shock cognate 71 kDa protein	HSPA8	47	32	83	70.897	475630000000	0.00717053	0.0072759	0.00739556	0.00775197	0.00760238	0.00771951	0.00767635	0.00727357	0.00752854	0.00774593	0.308267	0.0287072	0.511073
P11171	Protein 4.1	EPB41	2	2	2.5	97.016	19878000	1.64739e-05	1.70789e-05	1.67804e-05	1.69394e-05	1.68015e-05	1.5827e-05	1.67324e-05	1.64314e-05	1.67158e-05	1.73488e-05	0.466395	-0.0175878	0.331246
P11172	Uridine 5-monophosphate synthase;Orotate phosphoribosyltransferase;Orotidine 5-phosphate decarboxylase	UMPS	10	10	25.8	52.221	1798400000	0.000223426	0.000215485	0.00020893	0.000188777	0.000213316	0.000187032	0.000198906	0.000189017	0.000207687	0.000206287	0.128635	-0.0863599	0.890642
P11177	Pyruvate dehydrogenase E1 component subunit beta, mitochondrial	PDHB	7	7	25.1	39.233	430050000	0.00018061	0.000165858	0.000163146	0.000174843	0.000181184	0.000192349	0.000160714	0.00018286	0.000185767	0.000176238	0.352407	0.0528289	0.452955
P11216	Glycogen phosphorylase, brain form	PYGB	31	28	42.9	96.695	20987000000	0.000855241	0.000869365	0.000804665	0.000758767	0.000688689	0.000724285	0.000779418	0.000780727	0.000744061	0.000781308	0.369349	-0.061867	0.432563
P11234	Ras-related protein Ral-B	RALB	2	2	8.3	23.408	40677000	1.38652e-05	1.34266e-05	1.45192e-05	1.40866e-05	1.59517e-05	1.36013e-05	1.52349e-05	1.56429e-05	1.46751e-05	1.44259e-05	0.551674	0.0343366	0.258317
P11310	Medium-chain specific acyl-CoA dehydrogenase, mitochondrial	ACADM	5	5	14.7	46.588	504550000	0.00019751	0.000178999	0.000178954	0.000184807	0.000191756	0.0002008	0.000190057	0.000188262	0.000184111	0.000181513	0.61975	0.0195515	0.207783
P11387	DNA topoisomerase 1	TOP1	3	3	5.1	90.725	112370000	3.82492e-05	3.91297e-05	3.88414e-05	4.07391e-05	4.14135e-05	3.73576e-05	3.87265e-05	3.91976e-05	4.01099e-05	3.99428e-05	0.456951	-0.0222685	0.34013
P11388	DNA topoisomerase 2-alpha	TOP2A	5	5	4.2	174.38	145040000	5.02108e-05	5.35522e-05	5.8439e-05	5.73738e-05	6.55351e-05	5.26424e-05	5.50936e-05	5.78175e-05	5.8207e-05	6.07168e-05	0.966545	-0.00320996	0.014778
P11413	Glucose-6-phosphate 1-dehydrogenase	G6PD	46	46	75	59.256	217000000000	0.00387702	0.00382782	0.00378502	0.00351002	0.00378307	0.00393931	0.00384374	0.0037579	0.00365744	0.00379465	0.609949	0.0160476	0.214706
P11441	Ubiquitin-like protein 4A	UBL4A	3	3	23.6	17.776	154660000	4.38904e-05	4.64111e-05	4.63705e-05	4.41239e-05	4.63001e-05	4.81044e-05	4.87947e-05	4.66708e-05	4.28621e-05	4.55277e-05	0.440018	0.030573	0.356529
P11498	Pyruvate carboxylase, mitochondrial	PC	3	3	3.7	129.63	41391000	3.56887e-05	3.16471e-05	3.51202e-05	3.3635e-05	3.58476e-05	3.34076e-05	3.18838e-05	3.68115e-05	3.37948e-05	3.46045e-05	0.805694	-0.0121033	0.0938296
P11586	C-1-tetrahydrofolate synthase, cytoplasmic;Methylenetetrahydrofolate dehydrogenase;Methenyltetrahydrofolate cyclohydrolase;Formyltetrahydrofolate synthetase;C-1-tetrahydrofolate synthase, cytoplasmic, N-terminally processed	MTHFD1	18	17	21.8	101.53	1233200000	0.000423433	0.000386451	0.000320104	0.000383833	0.000362547	0.000349047	0.000261075	0.000363526	0.000427668	0.00037111	0.5313	-0.082218	0.27466
P11717	Cation-independent mannose-6-phosphate receptor	IGF2R	2	2	0.9	274.37	18064000	1.16923e-05	1.1055e-05	1.10497e-05	1.14058e-05	1.12506e-05	1.08664e-05	1.15884e-05	1.13391e-05	1.13867e-05	1.10252e-05	0.787211	-0.00633564	0.103909
P11766	Alcohol dehydrogenase class-3	ADH5	16	16	41.4	39.724	14027000000	0.000606712	0.000669624	0.000670178	0.000632647	0.000657906	0.000707103	0.000672398	0.00065391	0.000608849	0.00066057	0.529769	0.029015	0.275914
P11802	Cyclin-dependent kinase 4	CDK4	2	2	10.9	33.729	51643000	2.16323e-05	2.13187e-05	1.86916e-05	1.93197e-05	2.00296e-05	1.69632e-05	1.7394e-05	1.88371e-05	2.11262e-05	2.2421e-05	0.49848	-0.062033	0.302353
P11908	Ribose-phosphate pyrophosphokinase 2	PRPS2	9	4	36.2	34.769	2073400000	0.000196087	0.000223714	0.000210076	0.000190034	0.000194157	0.000190627	0.000197654	0.000183019	0.000182895	0.000196596	0.107413	-0.0929554	0.968942
P11940	Polyadenylate-binding protein 1	PABPC1	24	6	45.9	70.67	22642000000	0.000893489	0.000937144	0.000925984	0.00088594	0.000857756	0.000943621	0.000965984	0.000917166	0.00085135	0.000911924	0.475974	0.0284828	0.322417
P12004	Proliferating cell nuclear antigen	PCNA	13	13	54.8	28.768	45845000000	0.00116218	0.00124325	0.00124092	0.00119905	0.00120207	0.0013135	0.00127507	0.0012294	0.00118755	0.00122203	0.213399	0.0423354	0.670807
P12081	Histidine--tRNA ligase, cytoplasmic	HARS1	19	14	39.7	57.41	9802500000	0.00048679	0.000411472	0.000447361	0.000737426	0.000889847	0.000427829	0.000375327	0.0004193	0.000704034	0.000863435	0.791548	-0.0916424	0.101523
P12268	Inosine-5-monophosphate dehydrogenase 2	IMPDH2	15	14	36.8	55.804	8334300000	0.000454216	0.000411569	0.000420914	0.000438456	0.000446831	0.000468389	0.000440395	0.000431477	0.000463172	0.000451442	0.15353	0.0540319	0.813807
P12270	Nucleoprotein TPR	TPR	103	103	47.4	267.29	35740000000	0.00320336	0.00324956	0.00321372	0.00325153	0.00309687	0.0033361	0.0033674	0.00324054	0.00321052	0.00319348	0.174839	0.0296904	0.757362
P12277	Creatine kinase B-type	CKB	7	7	30.4	42.644	696880000	8.10131e-05	8.11217e-05	8.88918e-05	8.18056e-05	9.25383e-05	8.27745e-05	8.0284e-05	8.83401e-05	8.43356e-05	8.36705e-05	0.671912	-0.0203767	0.172688
P12429	Annexin A3	ANXA3	26	26	66.3	36.375	28568000000	0.00100817	0.00100889	0.000984204	0.00103095	0.000987781	0.00106235	0.00105674	0.0010409	0.00105445	0.00102317	0.00415764	0.0612268	2.38115
P12814	Alpha-actinin-1	ACTN1	45	32	58.3	103.06	35302000000	0.00146968	0.00149285	0.00152563	0.00155917	0.00150818	0.00150871	0.00147716	0.00155085	0.00148972	0.00150128	0.784428	-0.00531498	0.105447
P12931	Proto-oncogene tyrosine-protein kinase Src	SRC	14	14	32.5	59.834	2479800000	0.000372663	0.000368305	0.000365029	0.000366327	0.000378978	0.000325165	0.000352755	0.000355873	0.000375862	0.000372827	0.181166	-0.0546531	0.741924
P12955	Xaa-Pro dipeptidase	PEPD	18	18	35.9	54.548	9716600000	0.00028982	0.000321793	0.000316483	0.00032206	0.000302859	0.000333557	0.000314432	0.000339121	0.000303494	0.000322079	0.219895	0.0543915	0.657784
P12956	X-ray repair cross-complementing protein 6	XRCC6	27	27	51.9	69.842	11250000000	0.0009149	0.000946836	0.000882151	0.000906931	0.000738607	0.000864816	0.00089755	0.000878028	0.000875903	0.000869504	0.984753	-0.00119125	0.00667267
P13010	X-ray repair cross-complementing protein 5	XRCC5	26	26	49.2	82.704	13861000000	0.000751044	0.000758249	0.000701087	0.000711816	0.000602284	0.000692169	0.000729011	0.000696809	0.000691929	0.000686913	0.853079	-0.0113619	0.0690106
P13051	Uracil-DNA glycosylase	UNG	6	6	23	34.645	399430000	9.16679e-05	8.61259e-05	9.10865e-05	8.96231e-05	9.97824e-05	7.39015e-05	8.07817e-05	8.40487e-05	9.80223e-05	9.80105e-05	0.401037	-0.0760121	0.396815
P13073	Cytochrome c oxidase subunit 4 isoform 1, mitochondrial	COX4I1	3	3	20.1	19.576	122450000	3.34625e-05	3.36488e-05	3.421e-05	3.31789e-05	3.31847e-05	3.60883e-05	3.56832e-05	3.6259e-05	3.32129e-05	3.59959e-05	0.0126563	0.0799453	1.89769
P13196	5-aminolevulinate synthase, nonspecific, mitochondrial	ALAS1	2	2	6.4	70.58	22984000	1.01973e-05	9.63049e-06	1.02523e-05	9.87093e-06	1.01779e-05	1.06717e-05	9.62032e-06	1.10843e-05	1.00763e-05	1.04932e-05	0.227692	0.0513604	0.642652
P13489	Ribonuclease inhibitor	RNH1	7	7	16.1	49.973	11584000000	0.00022375	0.000235526	0.00022914	0.000222549	0.000220394	0.000222472	0.000230539	0.00023514	0.000225656	0.000215985	0.943375	-0.00199947	0.0253158
P13639	Elongation factor 2	EEF2	48	47	51.3	95.337	166600000000	0.00319738	0.00351227	0.00323384	0.00311254	0.00299306	0.00306254	0.00318333	0.00300622	0.00295038	0.00314822	0.18558	-0.0641889	0.731469
P13667	Protein disulfide-isomerase A4	PDIA4	37	37	60.5	72.932	84918000000	0.00245072	0.00245279	0.00248837	0.00247212	0.00254112	0.0025746	0.00254897	0.00256968	0.00252773	0.00247725	0.0416502	0.033691	1.38038
P13674	Prolyl 4-hydroxylase subunit alpha-1	P4HA1	6	6	17	61.049	173640000	6.86747e-05	6.4823e-05	6.54084e-05	6.8872e-05	7.83236e-05	6.07146e-05	6.12629e-05	7.35563e-05	7.52968e-05	7.85375e-05	0.886513	0.0135522	0.0523148
P13693	Translationally-controlled tumor protein	TPT1	9	9	50	19.595	31327000000	0.000847362	0.000867537	0.000941164	0.000894126	0.000917064	0.000891435	0.000870762	0.000883474	0.000877787	0.000933166	0.91822	-0.00343657	0.0370533
P13716	Delta-aminolevulinic acid dehydratase	ALAD	3	3	13	36.294	140200000	2.28382e-05	2.19155e-05	2.51739e-05	2.27578e-05	2.33652e-05	2.42188e-05	2.42857e-05	2.72071e-05	2.1873e-05	2.3414e-05	0.362244	0.0602389	0.440999
P13797	Plastin-3	PLS3	34	31	50.5	70.81	74692000000	0.00237976	0.00240384	0.00245399	0.00244674	0.00242048	0.00233999	0.00243275	0.00239287	0.00245338	0.00245427	0.812026	-0.00376687	0.09043
P13798	Acylamino-acid-releasing enzyme	APEH	15	15	31.1	81.224	2269400000	0.000283981	0.000310711	0.000314727	0.000346658	0.000303667	0.000348558	0.000323764	0.000329994	0.000309238	0.000290293	0.567644	0.0384263	0.245924
P13804	Electron transfer flavoprotein subunit alpha, mitochondrial	ETFA	14	14	59.2	35.079	9500300000	0.000395281	0.000407199	0.000419963	0.000405473	0.000413451	0.00038793	0.000408007	0.000424237	0.000414524	0.000420586	0.724451	0.0098021	0.139991
P13861	cAMP-dependent protein kinase type II-alpha regulatory subunit	PRKAR2A	14	14	35.9	45.518	1442700000	0.000351398	0.000343742	0.000333778	0.000343407	0.000344499	0.000331053	0.000341308	0.000342323	0.000344605	0.000346265	0.576197	-0.00950113	0.239429
P13929	Beta-enolase	ENO3	7	6	27.9	46.986	1333700000	0.000141892	0.000145859	0.000154154	0.000146567	0.000160557	0.000146442	0.000149253	0.000152471	0.000148846	0.00015284	0.964189	0.00158237	0.015838
P13984	General transcription factor IIF subunit 2	GTF2F2	14	14	59	28.38	1052100000	0.000336683	0.000346478	0.000339503	0.000347243	0.000330807	0.000336723	0.000347082	0.000352126	0.00033519	0.000333365	0.879071	0.00319576	0.0559762
P13995	Bifunctional methylenetetrahydrofolate dehydrogenase/cyclohydrolase, mitochondrial;NAD-dependent methylenetetrahydrofolate dehydrogenase;Methenyltetrahydrofolate cyclohydrolase	MTHFD2	9	9	31.7	37.895	896020000	9.87901e-05	8.21396e-05	7.76805e-05	8.22909e-05	9.70131e-05	7.6571e-05	6.86421e-05	8.45135e-05	9.46706e-05	8.3748e-05	0.358597	-0.101566	0.445393
P14174	Macrophage migration inhibitory factor	MIF	5	5	53	12.476	9045100000	0.000360407	0.000409509	0.000415757	0.000401304	0.000419477	0.000393675	0.000377567	0.000387764	0.000404406	0.000413213	0.642327	-0.0216092	0.192244
P14209	CD99 antigen	CD99	4	4	45.4	18.848	1698800000	0.000162535	0.000160006	0.000165176	0.000159103	0.000177446	0.000151518	0.000153805	0.00017538	0.000165862	0.000172693	0.868724	-0.0087919	0.0611182
P14314	Glucosidase 2 subunit beta	PRKCSH	16	16	36.4	59.425	23877000000	0.000773662	0.000768367	0.000789912	0.000802094	0.000788466	0.000786539	0.000809134	0.000829523	0.000794936	0.000804874	0.0622734	0.0372173	1.2057
P14324	Farnesyl pyrophosphate synthase	FDPS	8	8	18.6	48.275	8722300000	0.000526982	0.000499914	0.000487378	0.000510965	0.000503	0.000553908	0.000534739	0.000529242	0.000526324	0.000513742	0.0231981	0.0721833	1.63455
P14550	Alcohol dehydrogenase [NADP(+)]	AKR1A1	15	15	49.5	36.573	22093000000	0.000401057	0.000398751	0.000401327	0.000392627	0.000400621	0.000445597	0.000430023	0.000432101	0.000406204	0.000395942	0.0368383	0.0812104	1.4337
P14618	Pyruvate kinase PKM	PKM	47	43	78.7	57.936	500600000000	0.0063339	0.00649693	0.00656766	0.00650714	0.00669673	0.00680491	0.0066521	0.00660627	0.00628206	0.00676582	0.379799	0.0223412	0.420446
P14621	Acylphosphatase-2	ACYP2	4	4	36.4	11.139	75664000	1.88114e-05	1.84881e-05	1.91909e-05	1.91618e-05	1.88191e-05	2.02064e-05	2.05566e-05	2.14025e-05	1.88764e-05	1.82236e-05	0.142889	0.0714175	0.845002
P14625	Endoplasmin	HSP90B1	46	45	55.2	92.468	62500000000	0.0022626	0.00241073	0.00227103	0.0021931	0.00208372	0.00212546	0.00226653	0.00210191	0.0021455	0.00220666	0.255468	-0.0490539	0.592663
P14635	G2/mitotic-specific cyclin-B1	CCNB1	4	4	12.9	48.337	133480000	5.72543e-05	5.5357e-05	5.14561e-05	5.50982e-05	5.06982e-05	5.69082e-05	5.55123e-05	5.5478e-05	5.7322e-05	5.21974e-05	0.354278	0.0398284	0.450656
P14649	Myosin light chain 6B	MYL6B	4	3	22.6	22.764	68276000	2.91154e-05	3.12808e-05	3.05772e-05	3.36817e-05	3.45016e-05	3.28301e-05	3.11987e-05	3.29616e-05	3.30314e-05	3.45329e-05	0.366061	0.0481186	0.436446
P14678	Small nuclear ribonucleoprotein-associated proteins B and B	SNRPB	7	2	30.8	24.61	202810000	4.93696e-05	4.89997e-05	5.18439e-05	5.22893e-05	5.14268e-05	5.40351e-05	5.22406e-05	4.79916e-05	5.14693e-05	5.24634e-05	0.498998	0.024062	0.301901
P14735	Insulin-degrading enzyme	IDE	31	31	32.4	117.97	4290400000	0.000705617	0.000697357	0.000679689	0.000680593	0.000680488	0.000658203	0.000669799	0.000664403	0.000704262	0.000684266	0.237044	-0.0265563	0.62517
P14854	Cytochrome c oxidase subunit 6B1	COX6B1	4	4	34.9	10.192	3101600000	0.000146028	0.000122856	0.000136389	0.000162243	0.000169525	0.000130298	0.000131123	0.000128611	0.000161956	0.000167386	0.776478	-0.0350022	0.109871
P14859	POU domain, class 2, transcription factor 1	POU2F1	3	3	8.3	76.471	123060000	3.44669e-05	3.60345e-05	3.64992e-05	3.45652e-05	3.78544e-05	3.12863e-05	3.55521e-05	3.37502e-05	3.65555e-05	3.57241e-05	0.281251	-0.0536697	0.550905
P14866	Heterogeneous nuclear ribonucleoprotein L	HNRNPL	8	8	23.9	64.132	997200000	0.000171614	0.000162536	0.000160744	0.000176849	0.000183918	0.000154322	0.000143397	0.000162964	0.000176231	0.000176935	0.31309	-0.0722751	0.504331
P14868	Aspartate--tRNA ligase, cytoplasmic	DARS1	16	16	35.9	57.136	803080000	0.000216488	0.000212608	0.000200621	0.000192659	0.000192285	0.000209155	0.000196864	0.000196162	0.000201749	0.000210742	0.999742	1.38938e-05	0.000112146
P14923	Junction plakoglobin	JUP	4	4	8.2	81.744	140420000	1.48258e-05	1.57696e-05	1.74644e-05	1.99208e-05	2.05299e-05	1.49901e-05	1.62493e-05	1.57757e-05	1.50811e-05	1.44698e-05	0.0735625	-0.209146	1.13334
P14927	Cytochrome b-c1 complex subunit 7	UQCRB	4	4	35.1	13.53	235750000	0.000102094	0.00010073	0.000108028	0.000104621	0.000113967	0.000103408	0.000107702	0.000105208	0.000111235	0.000108593	0.636717	0.018156	0.196054
P15104	Glutamine synthetase	GLUL	4	4	9.7	42.064	47765000	3.2857e-05	3.03123e-05	3.14154e-05	3.25749e-05	3.23652e-05	3.23676e-05	3.10304e-05	3.25376e-05	3.30936e-05	3.08068e-05	0.925516	0.00281128	0.0336159
P15121	Aldose reductase	AKR1B1	30	29	68.4	35.853	180070000000	0.00386024	0.00391894	0.00377142	0.00363655	0.00371443	0.00395683	0.00387521	0.00431353	0.00329531	0.0035134	0.955855	0.00401672	0.0196079
P15151	Poliovirus receptor	PVR	3	3	11.3	45.302	36139000	1.76639e-05	1.77225e-05	1.64969e-05	1.70177e-05	1.74796e-05	1.74099e-05	1.69856e-05	1.86708e-05	1.81707e-05	1.64235e-05	0.596513	0.0212183	0.22438
P15170	Eukaryotic peptide chain release factor GTP-binding subunit ERF3A	GSPT1	20	10	39.3	55.755	12455000000	0.000762861	0.000815727	0.00075376	0.00075713	0.000724048	0.000703433	0.000745458	0.000744421	0.000753139	0.000765166	0.293812	-0.0390776	0.531931
P15311	Ezrin	EZR	44	28	56.3	69.412	120670000000	0.00212638	0.00221721	0.00226049	0.0022487	0.00221986	0.00233781	0.00230071	0.00226471	0.00216914	0.0022186	0.282877	0.0281697	0.548402
P15336	Cyclic AMP-dependent transcription factor ATF-2	ATF2	3	2	8.3	54.537	7862400	2.20446e-06	2.48607e-06	2.37986e-06	3.02875e-06	2.70543e-06	2.61438e-06	2.31842e-06	2.47419e-06	2.66636e-06	2.76792e-06	0.965077	0.00412923	0.015438
P15374	Ubiquitin carboxyl-terminal hydrolase isozyme L3	UCHL3	5	5	31.3	26.182	1880000000	0.000169523	0.000173934	0.000181984	0.000180094	0.000185469	0.000166301	0.000169951	0.000178735	0.000177807	0.000180054	0.384675	-0.029701	0.414906
P15408	Fos-related antigen 2	FOSL2	4	4	19.9	35.193	50948000	7.77347e-06	7.63674e-06	8.10213e-06	7.10529e-06	8.36304e-06	7.88719e-06	7.9596e-06	8.29378e-06	7.21963e-06	7.15063e-06	0.768583	-0.0174945	0.114309
P15428	15-hydroxyprostaglandin dehydrogenase [NAD(+)]	HPGD	5	5	24.4	28.977	346350000	0.000142311	0.000124191	0.000116819	0.000112906	0.000127202	0.000106551	0.00011079	0.000115976	0.00013524	0.000128324	0.494273	-0.0627808	0.306033
P15529	Membrane cofactor protein	CD46	2	2	3.8	43.747	3748800000	4.72616e-05	4.15483e-05	4.52841e-05	6.09551e-05	5.54903e-05	4.43251e-05	4.37035e-05	4.23591e-05	6.02169e-05	5.99414e-05	0.999812	3.78e-05	8.15681e-05
P15531	Nucleoside diphosphate kinase A	NME1	15	7	80.3	17.149	45803000000	0.000854415	0.000913861	0.000894831	0.00094365	0.000893056	0.000918882	0.000919288	0.000881005	0.000907764	0.000936652	0.480163	0.0203047	0.318611
P15559	NAD(P)H dehydrogenase [quinone] 1	NQO1	17	17	57.7	30.867	115710000000	0.00182535	0.00205995	0.00176461	0.00127406	0.00119476	0.00224427	0.00199623	0.00179193	0.00141098	0.00132656	0.603039	0.111316	0.219655
P15586	N-acetylglucosamine-6-sulfatase	GNS	7	7	15.4	62.081	2494000000	0.000198502	0.000208982	0.000202504	0.000205271	0.000201437	0.000224389	0.000208362	0.000201928	0.000202348	0.000204899	0.297271	0.035365	0.526848
P15880	40S ribosomal protein S2	RPS2	5	5	15.7	31.324	589540000	0.000117952	0.000140093	0.000126513	0.000124693	0.000121241	0.000114717	0.000118907	0.000111562	0.000118167	0.000121822	0.0624446	-0.107611	1.20451
P15882	N-chimaerin	CHN1	2	2	6.1	53.172	25499000	1.719e-05	1.75446e-05	1.52581e-05	1.50584e-05	1.45267e-05	1.23666e-05	1.4175e-05	1.5237e-05	1.46911e-05	1.44401e-05	0.0564685	-0.166382	1.24819
P15924	Desmoplakin	DSP	3	3	0.9	331.77	41298000	1.48265e-05	1.34577e-05	1.37889e-05	1.2253e-05	1.32609e-05	1.36817e-05	1.39167e-05	1.44128e-05	1.35639e-05	1.20331e-05	0.994301	0.000453412	0.00248225
P15927	Replication protein A 32 kDa subunit	RPA2	5	5	44.1	29.247	865570000	0.000123099	0.000121728	0.000116082	0.000113432	0.000113991	0.000119222	0.000117568	0.000128814	0.000106233	0.000111815	0.832548	-0.011523	0.079591
P16035	Metalloproteinase inhibitor 2	TIMP2	2	2	7.3	24.399	42000000	3.40463e-05	2.94333e-05	3.17574e-05	3.31304e-05	3.74676e-05	3.70357e-05	3.44455e-05	3.2091e-05	3.49065e-05	3.51372e-05	0.343381	0.0661505	0.464224
P16070	CD44 antigen	CD44	5	5	9.7	81.537	2015400000	7.09111e-05	6.6487e-05	6.18786e-05	6.64572e-05	5.81924e-05	7.45399e-05	6.79783e-05	6.42517e-05	6.555e-05	6.16291e-05	0.534962	0.0439624	0.271677
P16083	Ribosyldihydronicotinamide dehydrogenase [quinone]	NQO2	9	9	37.7	25.918	1373200000	0.000257112	0.000267868	0.000245472	0.000270635	0.000279124	0.000280221	0.000266842	0.000279456	0.000269075	0.000276747	0.143994	0.0558701	0.841656
P16152	Carbonyl reductase [NADPH] 1	CBR1	15	13	69.3	30.375	21078000000	0.000770358	0.000791468	0.000820028	0.000784903	0.00084391	0.000802555	0.000814916	0.000815872	0.000800075	0.000803647	0.708222	0.00946442	0.14983
P16220	Cyclic AMP-responsive element-binding protein 1	CREB1	2	2	13.1	35.136	233930000	4.4088e-05	3.97983e-05	4.2364e-05	4.52015e-05	4.59714e-05	4.14512e-05	4.20194e-05	4.49056e-05	4.01545e-05	4.01707e-05	0.249677	-0.0590659	0.602621
P16278	Beta-galactosidase	GLB1	4	4	8.1	76.074	160530000	5.10851e-05	4.6202e-05	4.73337e-05	4.3997e-05	5.0136e-05	4.99866e-05	4.69744e-05	4.89784e-05	4.64234e-05	4.78734e-05	0.842848	0.00892979	0.0742506
P16333	Cytoplasmic protein NCK1	NCK1	8	8	27.6	42.864	830720000	0.00020326	0.000176732	0.000180631	0.000169371	0.000198269	0.000171144	0.00018317	0.000184406	0.00019657	0.000182023	0.781516	-0.0171193	0.107062
P16383	GC-rich sequence DNA-binding factor 2	GCFC2	3	3	5.8	89.384	235100000	3.0524e-05	3.08279e-05	3.24323e-05	3.48108e-05	3.46561e-05	2.97328e-05	3.03775e-05	3.39586e-05	3.39564e-05	3.52483e-05	0.997563	0.000197902	0.00105949
P16401	Histone H1.5	H1-5	4	2	17.7	22.58	225940000	7.76775e-05	7.76108e-05	8.07957e-05	8.07181e-05	7.6214e-05	9.14971e-05	8.65492e-05	9.04168e-05	7.46687e-05	8.05972e-05	0.0989201	0.108554	1.00472
P16402	Histone H1.3	H1-3	7	3	32.6	22.35	1291800000	0.000179803	0.000188179	0.000189818	0.00019394	0.000139271	0.00023939	0.000227736	0.000201666	0.000157594	0.000178027	0.247177	0.172839	0.606991
P16403;Q02539	Histone H1.2;Histone H1.1	H1-2	6	2	29.6	21.364	1103600000	3.81933e-05	3.35312e-05	3.6195e-05	3.79343e-05	3.3609e-05	4.40101e-05	3.94533e-05	4.0509e-05	3.71174e-05	3.59185e-05	0.0776653	0.134571	1.10977
P16435	NADPH--cytochrome P450 reductase	POR	2	2	3	76.689	65766000	1.63068e-05	1.52119e-05	1.84636e-05	2.07306e-05	2.1454e-05	1.37719e-05	1.70581e-05	1.58288e-05	2.07727e-05	2.07397e-05	0.674623	-0.0639414	0.170939
P16455	Methylated-DNA--protein-cysteine methyltransferase	MGMT	2	2	10.6	21.646	36504000	2.80029e-05	2.97332e-05	3.13069e-05	2.86568e-05	3.25572e-05	2.59693e-05	2.78707e-05	2.87908e-05	3.07171e-05	3.24274e-05	0.539793	-0.0436866	0.267773
P16930	Fumarylacetoacetase	FAH	3	3	9.3	46.374	134370000	6.98628e-05	8.33099e-05	7.19498e-05	8.57465e-05	8.05283e-05	8.58726e-05	8.13745e-05	8.39979e-05	8.6848e-05	7.27654e-05	0.362577	0.0700074	0.4406
P16949	Stathmin	STMN1	11	8	56.4	17.302	36523000000	0.000455106	0.000466573	0.000444514	0.00046696	0.000430394	0.000531808	0.000528876	0.000495557	0.000467026	0.000455051	0.0362226	0.130777	1.44102
P16989	Y-box-binding protein 3	YBX3	11	9	50	40.089	6117300000	0.00016162	0.000158105	0.000176637	0.000172154	0.000189029	0.000153473	0.000163796	0.000177036	0.000171583	0.00019156	0.998234	-0.000162355	0.000767715
P17096	High mobility group protein HMG-I/HMG-Y	HMGA1	6	6	51.4	11.676	6515800000	0.000220942	0.000219941	0.000212704	0.000228548	0.000199297	0.000269416	0.000257935	0.000249808	0.000230196	0.00021479	0.0332755	0.176472	1.47788
P17174	Aspartate aminotransferase, cytoplasmic	GOT1	24	24	64.9	46.247	13393000000	0.00110627	0.00113969	0.00108156	0.00112584	0.00112862	0.00121079	0.00113798	0.00118039	0.00109905	0.00109477	0.289504	0.0359882	0.538345
P17252	Protein kinase C alpha type	PRKCA	2	2	6.5	76.749	31443000	2.84496e-06	2.90628e-06	3.22031e-06	3.40267e-06	3.19029e-06	3.10728e-06	3.02933e-06	3.08602e-06	3.24878e-06	4.14905e-06	0.392656	0.0947006	0.405988
P17275	Transcription factor jun-B	JUNB	3	2	8.6	35.879	81431000	3.93108e-05	3.44863e-05	3.62529e-05	3.75402e-05	3.57959e-05	3.64913e-05	3.59093e-05	3.79167e-05	3.65761e-05	3.5307e-05	0.804646	-0.00935826	0.094395
P17480	Nucleolar transcription factor 1	UBTF	7	7	9.7	89.405	120880000	5.20839e-05	4.67122e-05	5.20194e-05	5.15847e-05	5.61387e-05	5.41343e-05	5.45198e-05	5.36097e-05	5.34877e-05	5.15162e-05	0.302638	0.0479044	0.519076
P17544	Cyclic AMP-dependent transcription factor ATF-7	ATF7	3	2	8.9	51.756	165860000	2.59539e-05	2.6813e-05	2.95463e-05	2.81218e-05	3.00619e-05	2.85214e-05	2.79343e-05	2.86935e-05	2.89493e-05	2.83049e-05	0.646349	0.0194462	0.189533
P17612;P22694	cAMP-dependent protein kinase catalytic subunit alpha;cAMP-dependent protein kinase catalytic subunit beta	PRKACA	8	7	28.2	40.589	752790000	0.000155882	0.000162457	0.000152051	0.000170581	0.00016067	0.000145254	0.00015117	0.000155049	0.000164897	0.000160607	0.321763	-0.0450843	0.492464
P17655	Calpain-2 catalytic subunit	CAPN2	21	21	36.6	79.994	14510000000	0.000743547	0.000729784	0.000739738	0.000732456	0.000732664	0.000613049	0.000671995	0.000709604	0.000739778	0.000709963	0.0657228	-0.0947479	1.18228
P17676	CCAAT/enhancer-binding protein beta	CEBPB	3	3	11.6	36.105	175030000	2.78098e-05	2.68636e-05	2.59036e-05	2.75605e-05	2.85655e-05	2.91516e-05	2.75391e-05	2.86702e-05	2.65306e-05	2.64531e-05	0.655633	0.0172216	0.183339
P17706	Tyrosine-protein phosphatase non-receptor type 2	PTPN2	2	2	5.5	48.473	31591000	1.38925e-05	1.28445e-05	1.23001e-05	1.31359e-05	1.34731e-05	1.06235e-05	1.118e-05	1.30492e-05	1.42982e-05	1.23081e-05	0.272237	-0.0950837	0.565054
P17707	S-adenosylmethionine decarboxylase proenzyme;S-adenosylmethionine decarboxylase alpha chain;S-adenosylmethionine decarboxylase beta chain	AMD1	3	3	12	38.339	132410000	2.3309e-05	2.21751e-05	2.26244e-05	2.19456e-05	2.40979e-05	2.39939e-05	2.39066e-05	2.41269e-05	2.27535e-05	2.24649e-05	0.272244	0.0385811	0.565042
P17812	CTP synthase 1	CTPS1	16	14	35.9	66.69	3768200000	0.000307305	0.000328711	0.000300419	0.000271711	0.000309188	0.000315879	0.000299252	0.000257628	0.000289568	0.000293405	0.379634	-0.0597937	0.420635
P17844	Probable ATP-dependent RNA helicase DDX5	DDX5	15	11	25.9	69.147	570280000	0.000212574	0.00018813	0.00017076	0.000175539	0.000167885	0.000169497	0.00016392	0.000163232	0.00018358	0.00017627	0.232337	-0.0951434	0.633882
P17858	ATP-dependent 6-phosphofructokinase, liver type	PFKL	8	4	13.7	85.018	119710000	3.78311e-05	3.6744e-05	4.00668e-05	3.82576e-05	3.62166e-05	3.51288e-05	3.55382e-05	3.63149e-05	3.59805e-05	4.11631e-05	0.46141	-0.038583	0.335913
P17900	Ganglioside GM2 activator;Ganglioside GM2 activator isoform short	GM2A	2	2	9.3	20.838	160620000	4.28459e-05	4.8314e-05	4.42922e-05	4.44923e-05	4.25592e-05	5.01204e-05	4.86549e-05	4.48076e-05	4.16328e-05	4.50932e-05	0.416565	0.0497415	0.380317
P17931	Galectin-3	LGALS3	10	10	38	26.152	3115400000	0.00026675	0.000269203	0.000258031	0.00024661	0.000254486	0.00027101	0.000265979	0.000260976	0.000238955	0.000247008	0.766816	-0.0124772	0.115309
P17980	26S protease regulatory subunit 6A	PSMC3	17	17	57.4	49.203	4999200000	0.00046691	0.00045412	0.000454853	0.000477081	0.000507083	0.000449425	0.000425039	0.000443748	0.000491442	0.000491383	0.495641	-0.0365325	0.304833
P17987	T-complex protein 1 subunit alpha	TCP1	24	24	57.6	60.343	16621000000	0.0008635	0.000886249	0.000800337	0.000899856	0.000697662	0.000782553	0.000791861	0.000795468	0.000807612	0.000792542	0.369386	-0.0631262	0.432519
P18077	60S ribosomal protein L35a	RPL35A	3	3	25.5	12.538	591770000	6.87509e-05	6.33296e-05	6.47561e-05	6.97783e-05	7.31951e-05	6.59467e-05	6.05105e-05	6.76115e-05	7.36295e-05	6.60893e-05	0.672844	-0.0257987	0.172086
P18085	ADP-ribosylation factor 4	ARF4	7	3	47.2	20.511	328720000	3.27629e-05	2.94535e-05	2.52093e-05	2.67975e-05	3.43881e-05	2.6222e-05	2.47439e-05	2.46526e-05	2.97105e-05	3.12497e-05	0.304268	-0.121811	0.516744
P18124	60S ribosomal protein L7	RPL7	4	4	15.3	29.225	107920000	7.76331e-05	7.12169e-05	7.78938e-05	8.01334e-05	7.56791e-05	7.3324e-05	6.87541e-05	6.91734e-05	7.10315e-05	7.70977e-05	0.0628383	-0.090159	1.20178
P18206	Vinculin	VCL	69	69	68.1	123.8	132950000000	0.00398661	0.00420078	0.0041466	0.00432527	0.00410753	0.00400608	0.00398595	0.00425472	0.00421415	0.00408642	0.586909	-0.0153285	0.231429
P18583	Protein SON	SON	12	12	9.2	263.83	550730000	0.000156956	0.000150144	0.000162213	0.000160354	0.000171747	0.000155774	0.00015352	0.000168039	0.000158056	0.00015672	0.678892	-0.0168512	0.168199
P18615	Negative elongation factor E	NELFE	10	10	38.7	43.239	596530000	0.000159491	0.00015499	0.000160037	0.000156297	0.000167564	0.000157451	0.000159346	0.000166703	0.00016464	0.000165017	0.326167	0.0264598	0.486559
P18621	60S ribosomal protein L17	RPL17	4	4	26.6	21.397	986630000	0.000107717	0.000105033	0.000102212	0.000105147	9.89148e-05	0.00010913	0.000102241	0.000106072	0.000106239	9.93276e-05	0.735405	0.011038	0.133473
P18669	Phosphoglycerate mutase 1	PGAM1	17	10	77.2	28.804	61937000000	0.00155266	0.00163517	0.00167651	0.00158068	0.00162031	0.00160526	0.00163642	0.00157177	0.0015189	0.00166353	0.686486	-0.0124796	0.163368
P18754	Regulator of chromosome condensation	RCC1	2	2	8.1	44.969	79926000	1.92421e-05	1.96681e-05	1.93982e-05	1.7475e-05	1.94127e-05	1.89063e-05	1.49919e-05	2.0863e-05	1.96342e-05	2.01096e-05	0.903234	-0.0105153	0.0441996
P18846	Cyclic AMP-dependent transcription factor ATF-1	ATF1	2	2	12.2	29.232	92787000	1.79155e-05	1.92957e-05	2.07065e-05	1.98091e-05	2.1331e-05	2.08109e-05	1.96886e-05	1.9418e-05	2.13563e-05	2.35109e-05	0.257496	0.0810848	0.58923
P18858	DNA ligase 1	LIG1	17	17	23.4	101.73	1398500000	0.000309662	0.00030091	0.000302912	0.000312669	0.000450402	0.000276198	0.000277023	0.000284764	0.00030507	0.00030688	0.164512	-0.209512	0.783803
P18887	DNA repair protein XRCC1	XRCC1	6	6	8.4	69.497	355840000	4.86047e-05	4.49567e-05	4.26255e-05	4.43327e-05	4.26127e-05	4.3395e-05	4.79179e-05	4.4064e-05	4.64251e-05	4.44656e-05	0.661421	0.0201315	0.179522
P19022	Cadherin-2	CDH2	3	3	5	99.808	190910000	4.75068e-05	4.65848e-05	4.69734e-05	4.46788e-05	4.68575e-05	4.76239e-05	4.95208e-05	4.95978e-05	4.53003e-05	4.58338e-05	0.330844	0.0323541	0.480376
P19174	1-phosphatidylinositol 4,5-bisphosphate phosphodiesterase gamma-1	PLCG1	13	13	15.3	148.53	895970000	0.000197784	0.000183046	0.000188019	0.000179229	0.000189831	0.000169083	0.000184253	0.00018286	0.000193127	0.000186975	0.418229	-0.0336309	0.378586
P19338	Nucleolin	NCL	40	40	53.2	76.613	134000000000	0.00292285	0.00310132	0.00334827	0.003495	0.00336328	0.00338475	0.00341088	0.00336485	0.0033089	0.0034489	0.228594	0.059856	0.640935
P19367	Hexokinase-1	HK1	14	14	16.7	102.48	1350500000	0.000246032	0.000214559	0.000207065	0.000199541	0.000210083	0.000213794	0.000220395	0.000214816	0.000219667	0.000203401	0.906424	-0.00699001	0.0426685
P19387	DNA-directed RNA polymerase II subunit RPB3	POLR2C	3	3	18.9	31.441	40163000	2.06831e-05	2.08665e-05	1.93116e-05	2.18076e-05	2.01264e-05	2.08019e-05	1.84106e-05	1.81306e-05	2.13694e-05	2.00734e-05	0.324362	-0.0573953	0.48897
P19388	DNA-directed RNA polymerases I, II, and III subunit RPABC1	POLR2E	3	3	19	24.551	166940000	2.31482e-05	2.10152e-05	2.00584e-05	2.17538e-05	2.245e-05	2.31187e-05	1.96593e-05	2.2247e-05	2.34444e-05	2.27871e-05	0.531711	0.0371824	0.274325
P19404	NADH dehydrogenase [ubiquinone] flavoprotein 2, mitochondrial	NDUFV2	6	6	28.9	27.391	507240000	7.89864e-05	8.27064e-05	8.39415e-05	8.40918e-05	8.75406e-05	8.18271e-05	8.1155e-05	8.21173e-05	8.60372e-05	8.69698e-05	0.928878	0.00290005	0.0320414
P19474	E3 ubiquitin-protein ligase TRIM21	TRIM21	3	3	8.6	54.169	248980000	4.32258e-05	3.77174e-05	4.12727e-05	3.72952e-05	4.51454e-05	4.11158e-05	3.95923e-05	4.4369e-05	4.30471e-05	4.00048e-05	0.706352	0.0242739	0.150979
P19525	Interferon-induced, double-stranded RNA-activated protein kinase	EIF2AK2	2	2	4.2	62.094	139230000	4.95094e-05	4.62629e-05	4.9487e-05	4.77806e-05	5.09252e-05	4.65607e-05	4.70359e-05	4.77281e-05	5.06556e-05	4.75047e-05	0.430396	-0.02674	0.366132
P19623	Spermidine synthase	SRM	9	9	41.7	33.824	3605100000	0.000171817	0.000210713	0.000210948	0.000192004	0.000204158	0.000207591	0.000204637	0.000183687	0.000180822	0.000212046	0.986466	-0.00125087	0.00591773
P19784	Casein kinase II subunit alpha	CSNK2A2	6	6	24	41.213	456770000	8.59053e-05	8.34257e-05	7.88815e-05	8.39281e-05	8.50804e-05	8.05713e-05	8.47267e-05	8.61255e-05	8.6454e-05	8.64145e-05	0.41757	0.0242463	0.379271
P19838	Nuclear factor NF-kappa-B p105 subunit;Nuclear factor NF-kappa-B p50 subunit	NFKB1	3	3	5	105.35	58954000	2.67704e-05	2.69008e-05	2.70437e-05	2.66612e-05	2.82446e-05	2.49512e-05	2.63702e-05	2.57265e-05	2.73174e-05	2.99145e-05	0.7744	-0.0143337	0.111035
P19971	Thymidine phosphorylase	TYMP	9	9	31.1	49.955	575720000	0.000110487	0.000115145	0.000116667	0.000115853	0.000122489	0.000108401	0.000108543	0.00011724	0.000108843	0.000115766	0.149054	-0.0553334	0.826655
P20042	Eukaryotic translation initiation factor 2 subunit 2	EIF2S2	21	21	54.1	38.388	16361000000	0.000742213	0.00079543	0.000838561	0.000819927	0.000852408	0.000691823	0.000734259	0.000774628	0.000872819	0.00084187	0.509895	-0.0482417	0.292519
P20073	Annexin A7	ANXA7	13	13	28.5	52.739	7652000000	0.000345858	0.000374035	0.000350434	0.000349383	0.000335532	0.000320473	0.000354958	0.000354885	0.000358578	0.00034713	0.692966	-0.0158818	0.159288
P20290	Transcription factor BTF3	BTF3	11	9	64.1	22.168	33044000000	0.000852699	0.00084218	0.000854961	0.000790634	0.000776402	0.000800299	0.000855757	0.000813403	0.000781061	0.000817658	0.649598	-0.017167	0.187355
P20338	Ras-related protein Rab-4A	RAB4A	4	3	23.4	24.389	206780000	6.79123e-05	6.3738e-05	6.56522e-05	7.11933e-05	7.21908e-05	5.94295e-05	6.37961e-05	6.70524e-05	6.58412e-05	6.79488e-05	0.170204	-0.072149	0.769029
P20339	Ras-related protein Rab-5A	RAB5A	6	4	36.3	23.658	360330000	5.51507e-05	4.90692e-05	4.93693e-05	5.38662e-05	5.32826e-05	4.58644e-05	4.99511e-05	5.17726e-05	5.35483e-05	5.26203e-05	0.468514	-0.0391557	0.329277
P20340;Q9NRW1	Ras-related protein Rab-6A;Ras-related protein Rab-6B	RAB6A	5	5	27.4	23.593	935130000	0.000130748	0.000135845	0.000125434	0.000133429	0.000134309	0.000136554	0.000131891	0.000126069	0.000131083	0.000134019	0.990935	-0.000323769	0.00395467
P20618	Proteasome subunit beta type-1	PSMB1	12	12	46.5	26.489	6594800000	0.000272786	0.000312991	0.000298182	0.000377975	0.000286856	0.000329797	0.000293923	0.000317476	0.000330536	0.000279453	0.982285	0.00222991	0.00776238
P20674	Cytochrome c oxidase subunit 5A, mitochondrial	COX5A	3	3	34.7	16.762	620060000	0.000119839	0.000124069	0.000143058	0.000119876	0.000143591	0.000122124	0.000127302	0.000123927	0.000119497	0.000133625	0.446096	-0.0541416	0.350571
P20700	Lamin-B1	LMNB1	31	30	60.1	66.408	9411500000	0.000840945	0.000833403	0.000849535	0.000854951	0.000852289	0.000865117	0.00087325	0.000875341	0.000861057	0.000846971	0.0227097	0.0305703	1.64379
P20810	Calpastatin	CAST	39	39	50.4	76.572	53104000000	0.00235561	0.00239787	0.00244551	0.00243809	0.00254837	0.00248286	0.00245748	0.00245749	0.00250614	0.00247067	0.289923	0.0222268	0.537717
P20839	Inosine-5-monophosphate dehydrogenase 1	IMPDH1	5	4	14.4	55.405	155130000	3.81018e-05	3.90492e-05	3.98595e-05	4.31761e-05	4.00098e-05	3.92262e-05	4.02445e-05	4.00355e-05	4.08848e-05	3.98905e-05	0.985323	0.000612403	0.00642153
P20936	Ras GTPase-activating protein 1	RASA1	7	7	8.9	116.4	118900000	5.07293e-05	4.87986e-05	4.92267e-05	5.22179e-05	5.02662e-05	4.53718e-05	4.70571e-05	4.93386e-05	5.12946e-05	4.86721e-05	0.14397	-0.0556366	0.841728
P20962	Parathymosin	PTMS	3	3	22.5	11.53	22292000000	0.000265315	0.000269276	0.000277917	0.000277821	0.000283653	0.00029123	0.000269397	0.000283667	0.000282036	0.000281209	0.200962	0.0348122	0.696887
P21281	V-type proton ATPase subunit B, brain isoform	ATP6V1B2	8	8	22.7	56.5	711070000	0.000160984	0.000168844	0.000155727	0.000154192	0.000142569	0.000147668	0.000157823	0.000153386	0.00015346	0.000153001	0.482156	-0.0316546	0.316812
P21283	V-type proton ATPase subunit C 1	ATP6V1C1	18	18	49.5	43.941	3719100000	0.000466192	0.000458503	0.000460986	0.000450448	0.000452043	0.000391577	0.000429321	0.000437751	0.000470418	0.000460378	0.197646	-0.0636306	0.704112
P21291	Cysteine and glycine-rich protein 1	CSRP1	9	9	37.3	20.567	28813000000	0.000544855	0.000562939	0.000553036	0.00059201	0.000528447	0.000593799	0.000608494	0.000634907	0.000602683	0.000584906	0.00707202	0.121082	2.15046
P21333	Filamin-A	FLNA	142	125	56.1	280.74	453320000000	0.00931482	0.00940558	0.0093903	0.00932541	0.00900543	0.00962495	0.00945271	0.00947227	0.0091513	0.00892231	0.809449	0.00564274	0.0918105
P21399	Cytoplasmic aconitate hydratase	ACO1	18	16	28.6	98.398	1461800000	0.000250613	0.000250819	0.000247478	0.000246615	0.000258361	0.000248895	0.000238532	0.000240383	0.000246949	0.000259773	0.393159	-0.0224428	0.405431
P21912	Succinate dehydrogenase [ubiquinone] iron-sulfur subunit, mitochondrial	SDHB	5	5	15	31.629	258620000	5.36252e-05	5.14689e-05	5.1411e-05	5.11643e-05	5.21232e-05	5.47795e-05	5.61498e-05	5.26577e-05	5.29162e-05	5.30625e-05	0.0416964	0.053276	1.3799
P21964	Catechol O-methyltransferase	COMT	5	5	20.7	30.037	426510000	0.000122552	0.000120113	0.000121532	0.00011076	0.000119767	0.000111672	0.000117414	0.000123085	0.000118561	0.000117232	0.640266	-0.0164941	0.19364
P21980	Protein-glutamine gamma-glutamyltransferase 2	TGM2	22	22	42.1	77.328	25472000000	0.000978562	0.000928367	0.000946651	0.000986918	0.00107775	0.000990166	0.00095259	0.000903805	0.000988902	0.00106391	0.920841	-0.00554717	0.0358155
P22033	Methylmalonyl-CoA mutase, mitochondrial	MMUT	3	3	6	83.134	95300000	3.23246e-05	3.20836e-05	3.21098e-05	3.15534e-05	3.39674e-05	3.58108e-05	3.44923e-05	3.28701e-05	3.24392e-05	2.93818e-05	0.624099	0.0260782	0.204746
P22059	Oxysterol-binding protein 1	OSBP	19	19	28.6	89.42	1559600000	0.000351754	0.000344375	0.000339107	0.000330672	0.000318619	0.000294072	0.000318069	0.000331083	0.00033338	0.000340331	0.212182	-0.0590812	0.673292
P22061	Protein-L-isoaspartate(D-aspartate) O-methyltransferase	PCMT1	9	9	45.8	24.636	5945200000	0.000276853	0.000274079	0.00027407	0.000250942	0.000265872	0.00025555	0.0002707	0.000270132	0.000261166	0.000258075	0.381565	-0.0284412	0.418432
P22087	rRNA 2-O-methyltransferase fibrillarin	FBL	2	2	8.1	33.784	44801000	2.32575e-05	2.3986e-05	2.55811e-05	2.56783e-05	2.56311e-05	2.33811e-05	2.4214e-05	2.296e-05	2.36374e-05	2.44645e-05	0.0931351	-0.0651019	1.03089
P22102	Trifunctional purine biosynthetic protein adenosine-3;Phosphoribosylamine--glycine ligase;Phosphoribosylformylglycinamidine cyclo-ligase;Phosphoribosylglycinamide formyltransferase	GART	14	14	18.3	107.77	1199500000	0.000255251	0.000241829	0.00021691	0.000230606	0.000234151	0.000219637	0.000210858	0.000233107	0.000252938	0.000246711	0.767612	-0.0190908	0.114858
P22234	Multifunctional protein ADE2;Phosphoribosylaminoimidazole-succinocarboxamide synthase;Phosphoribosylaminoimidazole carboxylase	PAICS	16	16	37.2	47.079	25340000000	0.000546468	0.000559641	0.000529046	0.00057413	0.000498864	0.000522018	0.000541253	0.000539843	0.000543608	0.000520424	0.573049	-0.0220113	0.241808
P22307	Non-specific lipid-transfer protein	SCP2	14	14	27.8	58.993	2975200000	0.000454299	0.0004825	0.000472947	0.000457254	0.000467351	0.000460426	0.00048925	0.000464682	0.000443461	0.000479238	0.95563	0.00167187	0.0197101
P22314	Ubiquitin-like modifier-activating enzyme 1	UBA1	37	37	49.9	117.85	18414000000	0.00126288	0.001167	0.00110491	0.00114689	0.00127831	0.00110815	0.00102812	0.00111801	0.0012511	0.00121874	0.395267	-0.0582566	0.40311
P22392	Nucleoside diphosphate kinase B	NME2	20	5	90.1	17.298	116400000000	0.00317896	0.00345034	0.00339351	0.00361392	0.0033546	0.00350611	0.00344579	0.00345039	0.00337451	0.00342049	0.591159	0.0173828	0.228295
P22626	Heterogeneous nuclear ribonucleoproteins A2/B1	HNRNPA2B1	17	16	61.8	37.429	84132000000	0.00129903	0.00124995	0.00132548	0.00125711	0.0012795	0.00133253	0.00134021	0.00135879	0.00132893	0.00133024	0.00560569	0.0615922	2.25137
P22670	MHC class II regulatory factor RFX1	RFX1	2	2	4.5	104.76	55606000	6.06096e-06	5.79945e-06	6.54389e-06	6.95093e-06	6.34433e-06	6.02507e-06	6.57481e-06	7.04688e-06	6.82736e-06	7.52189e-06	0.186306	0.100902	0.729773
P22676	Calretinin	CALB2	6	6	23.6	31.54	831480000	0.000207651	0.000204142	0.000201395	0.000200699	0.000208413	0.000207425	0.000208955	0.000207461	0.000209497	0.000200256	0.35302	0.0158521	0.452201
P22681	E3 ubiquitin-protein ligase CBL	CBL	5	5	7	99.632	205960000	5.39175e-05	5.56508e-05	5.4547e-05	5.39744e-05	5.54814e-05	5.4799e-05	5.53776e-05	5.43518e-05	5.41752e-05	5.56632e-05	0.740833	0.00419013	0.13028
P22830	Ferrochelatase, mitochondrial	FECH	6	6	18.2	47.862	349050000	0.000103187	9.39948e-05	8.89161e-05	8.96289e-05	9.16232e-05	8.07368e-05	8.94183e-05	9.25807e-05	9.54129e-05	9.31552e-05	0.403949	-0.0504038	0.393673
P23025	DNA repair protein complementing XP-A cells	XPA	2	2	15.8	31.368	91746000	1.29408e-05	1.28086e-05	1.32201e-05	1.40229e-05	1.59624e-05	1.25215e-05	1.34534e-05	1.34246e-05	1.45163e-05	1.4331e-05	0.841192	-0.01489	0.0751051
P23141	Liver carboxylesterase 1	CES1	20	20	44.4	62.52	13225000000	0.000733508	0.000736245	0.00073096	0.000736256	0.000723988	0.000766687	0.000774661	0.000765479	0.000732698	0.000730688	0.0512314	0.042425	1.29046
P23193	Transcription elongation factor A protein 1	TCEA1	15	15	46.5	33.969	10229000000	0.000444451	0.000473637	0.000465747	0.000456839	0.000464255	0.000482699	0.000500236	0.000475211	0.000472948	0.00047364	0.0228555	0.0611544	1.64101
P23246	Splicing factor, proline- and glutamine-rich	SFPQ	25	24	39.6	76.149	28366000000	0.000689479	0.000650851	0.000688772	0.00067995	0.000707943	0.000657128	0.000663951	0.000662718	0.000725732	0.0007334	0.79416	0.0109085	0.100092
P23258;Q9NRH3	Tubulin gamma-1 chain;Tubulin gamma-2 chain	TUBG1	4	4	16.2	51.169	189830000	2.69857e-05	2.84209e-05	3.03211e-05	2.92766e-05	3.14418e-05	2.35232e-05	2.65239e-05	2.61172e-05	2.83892e-05	3.02134e-05	0.124673	-0.119903	0.904227
P23284	Peptidyl-prolyl cis-trans isomerase B	PPIB	13	13	56.5	23.742	53813000000	0.00119369	0.00114481	0.00113082	0.00113567	0.00115976	0.0013105	0.00122574	0.0011517	0.00117111	0.00114229	0.19087	0.0580272	0.719263
P23368	NAD-dependent malic enzyme, mitochondrial	ME2	13	12	31.3	65.443	3949200000	0.000279222	0.000297991	0.000302205	0.000303834	0.000304921	0.000276131	0.000290864	0.000307767	0.000305961	0.000303845	0.92713	-0.0034999	0.0328594
P23378	Glycine dehydrogenase (decarboxylating), mitochondrial	GLDC	15	15	21.6	112.73	1777500000	0.000274457	0.000277791	0.000279697	0.000289842	0.000312035	0.000295576	0.000282893	0.000285199	0.000287158	0.000281138	0.960469	-0.00187082	0.0175165
P23381	Tryptophan--tRNA ligase, cytoplasmic;T1-TrpRS;T2-TrpRS	WARS1	15	15	38.9	53.165	11353000000	0.000831288	0.000822493	0.000839659	0.000821389	0.000836363	0.000786238	0.000825236	0.000818704	0.000833307	0.000831927	0.267157	-0.019517	0.573233
P23396	40S ribosomal protein S3	RPS3	9	9	47.7	26.688	1276800000	0.000212339	0.000211274	0.000186678	0.000206154	0.000190758	0.000211448	0.000169249	0.000193744	0.000215761	0.000192089	0.626035	-0.0361326	0.203401
P23434	Glycine cleavage system H protein, mitochondrial	GCSH	3	3	15.6	18.884	1129200000	0.000110874	0.000129231	0.000138407	0.000128535	0.000142629	0.000127019	0.00011658	0.000147258	0.000124031	0.000123533	0.772803	-0.0252129	0.111931
P23497	Nuclear autoantigen Sp-100	SP100	10	8	14.7	100.42	801880000	9.47366e-05	9.58661e-05	9.97556e-05	9.79434e-05	0.000100906	9.40839e-05	9.70229e-05	0.00010332	9.47277e-05	9.70291e-05	0.770006	-0.00894423	0.113506
P23511	Nuclear transcription factor Y subunit alpha	NFYA	2	2	11.5	36.876	169600000	2.7008e-05	2.57232e-05	2.93896e-05	2.62052e-05	3.04054e-05	2.72002e-05	2.83969e-05	2.8175e-05	2.73751e-05	2.70717e-05	0.917185	-0.00533695	0.037543
P23526	Adenosylhomocysteinase	AHCY	20	20	43.1	47.716	85092000000	0.00166804	0.00170332	0.00166078	0.00175305	0.0016631	0.00188769	0.00175389	0.00178002	0.00168523	0.00162808	0.261849	0.0481339	0.581949
P23528	Cofilin-1	CFL1	16	11	65.7	18.502	193120000000	0.00195458	0.00201253	0.00213655	0.00194986	0.00192208	0.00219073	0.00217123	0.00197324	0.00194577	0.0020147	0.345088	0.0455628	0.46207
P23588	Eukaryotic translation initiation factor 4B	EIF4B	30	30	52.5	69.15	62434000000	0.00143131	0.00143238	0.00147795	0.00146392	0.00152166	0.00148826	0.00146522	0.0015046	0.00148344	0.00147603	0.343377	0.0176758	0.464229
P23919	Thymidylate kinase	DTYMK	6	6	24.5	23.819	722020000	9.07149e-05	8.97464e-05	8.7959e-05	0.000116759	0.000173043	8.84668e-05	7.56875e-05	9.25081e-05	0.000118647	0.000125212	0.555524	-0.157409	0.255297
P23921	Ribonucleoside-diphosphate reductase large subunit	RRM1	22	22	36.2	90.069	5154100000	0.000490316	0.000493581	0.000476124	0.000510971	0.000482623	0.000411429	0.000453064	0.000453435	0.000515789	0.000513354	0.335872	-0.0640475	0.473827
P24386	Rab proteins geranylgeranyltransferase component A 1	CHM	6	5	11.6	73.475	285460000	8.13943e-05	8.9588e-05	9.18912e-05	8.50449e-05	8.94719e-05	8.28197e-05	8.4046e-05	8.54284e-05	8.34848e-05	8.48585e-05	0.122249	-0.056344	0.912755
P24534	Elongation factor 1-beta	EEF1B2	10	9	50.7	24.763	28752000000	0.00136041	0.00147883	0.0014749	0.00153326	0.00139325	0.00153999	0.00145659	0.00144506	0.00145489	0.00149295	0.430928	0.0293533	0.365596
P24666	Low molecular weight phosphotyrosine protein phosphatase	ACP1	4	4	31.6	18.042	4924700000	0.000158144	0.000154137	0.000149533	0.00015114	0.000149255	0.000183709	0.000172081	0.000168018	0.000151187	0.000140746	0.208795	0.0979271	0.680281
P24752	Acetyl-CoA acetyltransferase, mitochondrial	ACAT1	15	15	44.3	45.199	7661200000	0.000647038	0.000647986	0.000663107	0.000610838	0.000648517	0.000638848	0.000646663	0.000651964	0.000614845	0.000636868	0.613304	-0.0127439	0.212324
P24928	DNA-directed RNA polymerase II subunit RPB1	POLR2A	2	2	1.5	217.17	30616000	9.32626e-06	8.9076e-06	9.29642e-06	1.0237e-05	1.03764e-05	9.14746e-06	9.11383e-06	9.47082e-06	8.73904e-06	9.24385e-06	0.156784	-0.0746769	0.804699
P24941	Cyclin-dependent kinase 2	CDK2	9	8	41.3	33.929	1212600000	0.000219227	0.000208006	0.000196829	0.000192957	0.000199577	0.000178723	0.00018931	0.000189671	0.000209834	0.000198552	0.187207	-0.0735162	0.727678
P25054	Adenomatous polyposis coli protein	APC	17	17	7.4	311.64	150250000	6.96722e-05	6.9754e-05	7.512e-05	8.64247e-05	8.45515e-05	7.67439e-05	7.55338e-05	7.38322e-05	7.34696e-05	7.27912e-05	0.491343	-0.0500748	0.308615
P25098	Beta-adrenergic receptor kinase 1	GRK2	3	3	5.1	79.573	45212000	5.12541e-05	5.52742e-05	5.8656e-05	5.92595e-05	5.07594e-05	5.65917e-05	6.01994e-05	6.11976e-05	5.08389e-05	5.70701e-05	0.424853	0.0550025	0.371761
P25205	DNA replication licensing factor MCM3	MCM3	27	27	42.1	90.98	4365600000	0.00063719	0.000624641	0.0005768	0.000572423	0.000577069	0.000526297	0.000565743	0.00056252	0.000614559	0.000593467	0.252113	-0.0619202	0.598405
P25208	Nuclear transcription factor Y subunit beta	NFYB	2	2	10.1	22.831	697020000	5.5807e-05	5.63256e-05	5.44245e-05	5.82521e-05	5.86773e-05	5.29004e-05	5.70551e-05	5.49828e-05	6.23296e-05	6.08401e-05	0.644896	0.0233295	0.190511
P25325	3-mercaptopyruvate sulfurtransferase	MPST	9	9	46.5	33.178	2865100000	0.000186964	0.00019328	0.000188025	0.000184292	0.000177779	0.00021208	0.000201621	0.000193679	0.000176128	0.000189648	0.225401	0.0649126	0.647045
P25398	40S ribosomal protein S12	RPS12	3	3	30.3	14.515	26387000000	0.000546615	0.000513848	0.000541227	0.000458932	0.000491519	0.000545516	0.000555957	0.000552587	0.000505597	0.000458448	0.607977	0.0368147	0.216113
P25440	Bromodomain-containing protein 2	BRD2	9	9	14.9	88.06	228190000	6.26846e-05	6.62127e-05	6.6585e-05	6.68314e-05	6.93443e-05	6.73874e-05	6.66088e-05	7.33529e-05	6.74685e-05	6.41594e-05	0.451752	0.0314915	0.3451
P25685	DnaJ homolog subfamily B member 1	DNAJB1	17	17	40	38.044	4910400000	0.000385573	0.000340048	0.000361194	0.000351593	0.000408644	0.000327556	0.000339383	0.000341546	0.000404514	0.000383048	0.60971	-0.0403984	0.214876
P25686	DnaJ homolog subfamily B member 2	DNAJB2	4	3	16.4	35.58	91262000	3.39644e-05	3.35751e-05	3.53854e-05	3.53253e-05	3.78206e-05	3.55356e-05	3.41308e-05	3.523e-05	3.38878e-05	3.55763e-05	0.689899	-0.0140819	0.161215
P25705	ATP synthase subunit alpha, mitochondrial	ATP5F1A	18	18	41.8	59.75	4163900000	0.000292596	0.000295888	0.000287799	0.000281931	0.000279273	0.000272213	0.000274681	0.000275876	0.000289602	0.000284902	0.115745	-0.0409351	0.936499
P25786	Proteasome subunit alpha type-1	PSMA1	18	18	67.3	29.555	10738000000	0.000382485	0.000450884	0.00040927	0.000530932	0.000391315	0.000464374	0.000407722	0.000423671	0.000442325	0.000403109	0.876171	-0.0158721	0.0574113
P25787	Proteasome subunit alpha type-2	PSMA2	14	14	62.8	25.898	9021400000	0.000458022	0.000557831	0.000537423	0.000664338	0.0004838	0.000566052	0.000502417	0.00054908	0.000518581	0.000465104	0.62969	-0.054518	0.200873
P25788	Proteasome subunit alpha type-3	PSMA3	15	15	58.4	28.433	6643700000	0.000380916	0.000456309	0.000408441	0.000517671	0.000368097	0.000477232	0.000413262	0.000453377	0.000424533	0.000386341	0.886455	0.0156923	0.0523434
P25789	Proteasome subunit alpha type-4	PSMA4	10	10	37.9	29.483	4510100000	0.000204811	0.000238483	0.000218514	0.000290468	0.000188886	0.000270138	0.000223901	0.000232853	0.000235169	0.000209212	0.773646	0.0375744	0.111458
P25815	Protein S100-P	S100P	4	4	42.1	10.4	2460000000	7.89355e-05	8.22493e-05	7.79731e-05	7.67655e-05	7.90664e-05	8.68275e-05	8.33068e-05	8.43174e-05	8.08012e-05	7.6465e-05	0.129708	0.0598407	0.887032
P26038	Moesin	MSN	48	34	66.4	67.819	132810000000	0.00287685	0.00301788	0.0029756	0.00292111	0.00287379	0.003337	0.00321809	0.00303207	0.00285742	0.00295697	0.146673	0.0706767	0.833651
P26196	Probable ATP-dependent RNA helicase DDX6	DDX6	15	15	37.9	54.416	3899100000	0.000391965	0.000375534	0.000350239	0.000332181	0.000337404	0.000277168	0.000309828	0.000322224	0.000359314	0.000336806	0.0758581	-0.15492	1.12
P26358	DNA (cytosine-5)-methyltransferase 1	DNMT1	36	36	26.9	183.16	3995800000	0.000654598	0.000671087	0.000710598	0.000696672	0.000727732	0.000640969	0.000656083	0.000677967	0.000713455	0.000704152	0.495604	-0.0286561	0.304865
P26368	Splicing factor U2AF 65 kDa subunit	U2AF2	9	9	34.5	53.5	2330100000	0.000239475	0.000238952	0.000248557	0.000238775	0.000241383	0.000257588	0.000248698	0.000237972	0.000237424	0.000245162	0.371199	0.0233576	0.430393
P26373	60S ribosomal protein L13	RPL13	7	7	28.4	24.261	2626100000	0.000198266	0.000192579	0.000184959	0.000184889	0.000175919	0.000221238	0.00019824	0.000193221	0.000180942	0.000175399	0.484491	0.0491042	0.314714
P26374	Rab proteins geranylgeranyltransferase component A 2	CHML	6	5	9.1	74.071	124250000	5.48e-05	5.59873e-05	5.77921e-05	5.60711e-05	6.0995e-05	4.99542e-05	5.54332e-05	5.3463e-05	5.82869e-05	5.77371e-05	0.281298	-0.055453	0.550834
P26447	Protein S100-A4	S100A4	6	6	36.6	11.728	64086000000	0.000462107	0.000526477	0.000509538	0.000513497	0.000506102	0.000575903	0.000552678	0.0005319	0.000492664	0.000519352	0.12219	0.0860695	0.912965
P26583	High mobility group protein B2	HMGB2	10	9	45.9	24.033	15704000000	0.000258434	0.000242731	0.000243283	0.000233658	0.000235262	0.000280695	0.00028263	0.000263554	0.000246355	0.000241501	0.0664657	0.115753	1.1774
P26599	Polypyrimidine tract-binding protein 1	PTBP1	15	12	44.7	59.632	3194800000	0.000346258	0.000337854	0.000329096	0.000309915	0.000334866	0.000310593	0.000325967	0.000306206	0.00032244	0.00033434	0.180138	-0.0517735	0.744395
P26639	Threonine--tRNA ligase, cytoplasmic	TARS1	30	30	39.3	83.434	26647000000	0.00103244	0.00103144	0.00103956	0.0010624	0.00107389	0.00107371	0.00105279	0.00103327	0.00106433	0.00106423	0.403452	0.0133213	0.394208
P26640	Valine--tRNA ligase	VARS1	13	13	15.4	140.47	621690000	0.000196799	0.000169722	0.000156733	0.000177866	0.000190455	0.000164541	0.000154464	0.000173173	0.000185498	0.000176548	0.426413	-0.0617398	0.370169
P26641	Elongation factor 1-gamma	EEF1G	27	27	58.4	50.118	61723000000	0.00116434	0.00128896	0.00128073	0.001207	0.00122168	0.00122981	0.00125839	0.00118467	0.00114358	0.00122087	0.437057	-0.0296575	0.359462
P26885	Peptidyl-prolyl cis-trans isomerase FKBP2	FKBP2	2	2	16.2	15.649	472100000	2.86872e-05	2.88171e-05	2.71619e-05	2.61151e-05	2.77407e-05	3.11352e-05	3.25923e-05	3.43689e-05	2.45327e-05	2.56028e-05	0.362041	0.0977395	0.441242
P27144;A0A8I5KW96	Adenylate kinase 4, mitochondrial	AK4	4	4	20.2	25.268	156460000	6.71371e-05	6.70234e-05	6.56035e-05	6.44517e-05	7.06695e-05	6.39811e-05	6.25657e-05	6.26158e-05	6.78853e-05	6.43551e-05	0.0954922	-0.0592832	1.02003
P27348	14-3-3 protein theta	YWHAQ	14	9	55.9	27.764	62589000000	0.00118886	0.00118553	0.00118606	0.00117028	0.00121544	0.00128267	0.00126387	0.00119912	0.00123426	0.00121906	0.0165385	0.0600729	1.7815
P27540	Aryl hydrocarbon receptor nuclear translocator	ARNT	3	3	5.7	86.636	80201000	3.51804e-05	3.33252e-05	3.34912e-05	3.36624e-05	3.60419e-05	3.02584e-05	3.21246e-05	3.25928e-05	3.44577e-05	3.39195e-05	0.104988	-0.0719077	0.978859
P27635	60S ribosomal protein L10	RPL10	2	2	9.8	24.577	184890000	2.61045e-05	2.42944e-05	2.39796e-05	2.42868e-05	2.60375e-05	2.30668e-05	1.96051e-05	2.37958e-05	2.58374e-05	2.5934e-05	0.329837	-0.0767868	0.481701
P27694	Replication protein A 70 kDa DNA-binding subunit;Replication protein A 70 kDa DNA-binding subunit, N-terminally processed	RPA1	20	20	43.8	68.137	2254800000	0.00046393	0.000445099	0.000451451	0.000442625	0.000443943	0.000413369	0.000445115	0.000420854	0.00044514	0.000460301	0.226098	-0.0405444	0.645704
P27695	DNA-(apurinic or apyrimidinic site) lyase;DNA-(apurinic or apyrimidinic site) lyase, mitochondrial	APEX1	10	10	37.7	35.554	14000000000	0.000571781	0.000502511	0.000500424	0.000476508	0.000540302	0.000562556	0.000560773	0.000521211	0.000533313	0.000525977	0.270213	0.0612023	0.568293
P27707	Deoxycytidine kinase	DCK	5	5	15	30.518	258370000	0.000140666	0.00014272	0.000130994	0.000121536	0.000128194	0.000141818	0.000138515	0.000131944	0.000130666	0.000130448	0.695637	0.0200225	0.157617
P27708	CAD protein;Glutamine-dependent carbamoyl-phosphate synthase;Aspartate carbamoyltransferase;Dihydroorotase	CAD	17	14	10.8	242.98	951750000	0.000200509	0.000190269	0.000205431	0.000200266	0.000207023	0.000184784	0.000188776	0.000197745	0.000196456	0.000189545	0.0417983	-0.067986	1.37884
P27797	Calreticulin	CALR	21	21	60.9	48.141	60599000000	0.00160133	0.001472	0.00156379	0.00166886	0.00189076	0.00154097	0.00145717	0.00148507	0.00190072	0.0018008	0.983716	-0.00211544	0.0071302
P27816	Microtubule-associated protein 4	MAP4	61	61	60.3	121	82669000000	0.00344784	0.00356054	0.00356634	0.00361498	0.00354399	0.00383832	0.00383466	0.00379566	0.00365418	0.00361838	0.00583914	0.0797215	2.23365
P27824	Calnexin	CANX	9	9	19.9	67.567	745610000	0.000185077	0.000191324	0.000194293	0.000209294	0.000220501	0.000178911	0.000166694	0.000182569	0.000218599	0.000207139	0.443191	-0.0687744	0.353409
P27986	Phosphatidylinositol 3-kinase regulatory subunit alpha	PIK3R1	2	2	5.2	83.597	23398000	5.62918e-06	5.76543e-06	6.62558e-06	6.17737e-06	5.73272e-06	6.11492e-06	5.81472e-06	6.18548e-06	6.96497e-06	5.88431e-06	0.475483	0.0490046	0.322865
P28065	Proteasome subunit beta type-9	PSMB9	4	4	25.1	23.264	320470000	8.87135e-05	9.36047e-05	9.02634e-05	0.000110976	8.55617e-05	0.000102649	9.22947e-05	9.90141e-05	9.38484e-05	8.95201e-05	0.754322	0.0250183	0.122443
P28066	Proteasome subunit alpha type-5	PSMA5	10	10	46.5	26.411	7146100000	0.000401749	0.000458832	0.000436229	0.000566821	0.000380565	0.000483405	0.000418642	0.000473258	0.000452986	0.000430943	0.933022	0.00963479	0.0301082
P28070	Proteasome subunit beta type-4	PSMB4	7	7	45.1	29.204	5567700000	0.000224366	0.000242274	0.00023665	0.000301729	0.000222889	0.000260693	0.000238334	0.000254107	0.000252407	0.000238718	0.834721	0.0190829	0.0784587
P28072	Proteasome subunit beta type-6	PSMB6	6	6	37.7	25.357	2602700000	0.000250536	0.000295546	0.000310009	0.000370484	0.000297196	0.000296366	0.000274586	0.000288844	0.000309518	0.000288982	0.532918	-0.0633627	0.27334
P28074	Proteasome subunit beta type-5	PSMB5	12	12	50.2	28.48	5548800000	0.000325317	0.000400921	0.000363876	0.000447858	0.000342009	0.00041679	0.000366559	0.000402461	0.000376067	0.000346762	0.826447	0.021826	0.0827853
P28161	Glutathione S-transferase Mu 2	GSTM2	3	2	18.3	25.744	7291300	8.15023e-06	7.39415e-06	7.44128e-06	8.02328e-06	7.4663e-06	7.64732e-06	7.14153e-06	7.5495e-06	7.97334e-06	7.97514e-06	0.870421	-0.00708158	0.0602709
P28290	Sperm-specific antigen 2	ITPRID2	7	7	7.1	138.38	90780000	5.47116e-05	4.92856e-05	4.98894e-05	4.50624e-05	5.27763e-05	5.19055e-05	5.33509e-05	5.39233e-05	4.97203e-05	4.81323e-05	0.605886	0.0301003	0.217609
P28331	NADH-ubiquinone oxidoreductase 75 kDa subunit, mitochondrial	NDUFS1	2	2	3.4	79.467	40913000	3.8415e-05	3.85427e-05	3.61761e-05	4.05836e-05	3.85984e-05	3.67289e-05	3.61684e-05	3.66888e-05	4.19377e-05	4.12348e-05	0.952126	0.00331847	0.0213057
P28340	DNA polymerase delta catalytic subunit	POLD1	5	5	7.6	123.63	87464000	3.62974e-05	3.54006e-05	3.55677e-05	3.45845e-05	3.54007e-05	3.04667e-05	3.42435e-05	3.4008e-05	3.38125e-05	3.69844e-05	0.186429	-0.0643794	0.729487
P28370	Probable global transcription activator SNF2L1	SMARCA1	3	2	2.9	122.6	302710000	4.50379e-05	3.11485e-05	2.28707e-05	3.51248e-05	3.43804e-05	3.4416e-05	3.67935e-05	3.79472e-05	5.50751e-05	3.22266e-05	0.3327	0.220942	0.477948
P28482	Mitogen-activated protein kinase 1	MAPK1	10	8	34.7	41.389	4809500000	0.000255899	0.000258835	0.00027201	0.0002619	0.000265159	0.000240564	0.000254949	0.00026502	0.000260624	0.000264118	0.311157	-0.0316711	0.507021
P28676	Grancalcin	GCA	2	2	14.3	24.01	17536000	9.23985e-06	1.06137e-05	9.33177e-06	9.76627e-06	1.03716e-05	9.64901e-06	9.85746e-06	1.0096e-05	9.26093e-06	1.02459e-05	0.898306	-0.00626946	0.0465758
P28827	Receptor-type tyrosine-protein phosphatase mu	PTPRM	7	7	8.4	163.68	194440000	9.14074e-05	9.2276e-05	9.12876e-05	9.91186e-05	0.000102302	9.38658e-05	9.48565e-05	9.65381e-05	0.000100146	9.75263e-05	0.618996	0.0196747	0.208312
P28838	Cytosol aminopeptidase	LAP3	14	14	32.2	56.166	697130000	0.000169981	0.000151065	0.000145442	0.000149719	0.000161966	0.00015715	0.000126424	0.000152827	0.00016215	0.000146002	0.40657	-0.0637136	0.390864
P29083	General transcription factor IIE subunit 1	GTF2E1	13	13	37.1	49.452	1388300000	0.0001961	0.000193884	0.000189592	0.000182561	0.000190978	0.000188814	0.000191206	0.000188204	0.000195451	0.00018746	0.888138	-0.00300076	0.0515196
P29084	Transcription initiation factor IIE subunit beta	GTF2E2	3	3	10.3	33.043	60005000	3.76704e-05	3.27071e-05	2.86531e-05	2.86363e-05	3.00405e-05	3.60319e-05	3.24159e-05	3.17795e-05	3.04282e-05	3.02147e-05	0.759803	0.0286464	0.119299
P29144	Tripeptidyl-peptidase 2	TPP2	20	20	21	138.35	850930000	0.000210522	0.000204313	0.000202608	0.000206154	0.00020811	0.000197447	0.000192553	0.000212551	0.000205791	0.00020805	0.453819	-0.0215781	0.343117
P29218	Inositol monophosphatase 1	IMPA1	8	8	35.7	30.188	3196900000	0.000289553	0.000298125	0.000290329	0.000289205	0.00028414	0.000273469	0.000280566	0.000287828	0.000289642	0.000287711	0.126317	-0.0323049	0.898538
P29323	Ephrin type-B receptor 2	EPHB2	3	3	4.5	117.49	117360000	3.02692e-05	2.86806e-05	3.01419e-05	3.72543e-05	3.95356e-05	2.64731e-05	2.79746e-05	3.03607e-05	3.6423e-05	3.9465e-05	0.762303	-0.045815	0.117872
P29353	SHC-transforming protein 1	SHC1	11	11	28.1	62.821	750470000	0.000122012	0.00012238	0.000121349	0.000113625	0.000117063	0.000113815	0.000116755	0.000123956	0.000117231	0.000118665	0.628025	-0.0146056	0.202023
P29372	DNA-3-methyladenine glycosylase	MPG	2	2	10.1	32.868	16133000	5.25025e-06	5.14018e-06	4.97266e-06	4.81285e-06	5.78876e-06	4.50275e-06	5.00463e-06	4.84571e-06	5.02131e-06	4.96038e-06	0.128276	-0.0935329	0.891855
P29401	Transketolase	TKT	45	45	70	67.877	274490000000	0.00570891	0.0059347	0.00599954	0.00585228	0.00592086	0.00605966	0.00588652	0.00567828	0.00578073	0.00588089	0.754231	-0.00640058	0.122496
P29590	Protein PML	PML	4	4	5.3	97.55	81250000	2.96536e-05	3.06945e-05	3.03717e-05	3.28023e-05	3.01201e-05	3.11758e-05	3.11438e-05	3.17091e-05	3.16684e-05	3.0546e-05	0.40014	0.0242174	0.397788
P29692	Elongation factor 1-delta	EEF1D	15	14	65.5	31.121	52933000000	0.000878812	0.000909167	0.000919948	0.000957274	0.000889965	0.0009452	0.000922289	0.000975401	0.000927178	0.000911149	0.190827	0.0393796	0.719361
P29966	Myristoylated alanine-rich C-kinase substrate	MARCKS	16	15	70.5	31.554	21081000000	0.00103543	0.000995842	0.00103767	0.0010144	0.0010875	0.00105235	0.00104854	0.00105564	0.00103452	0.00104209	0.453397	0.0172819	0.343521
P30040	Endoplasmic reticulum resident protein 29	ERP29	10	10	45.2	28.993	10749000000	0.000556119	0.000603795	0.00059162	0.000588385	0.000546976	0.000665776	0.000647761	0.000614583	0.000566345	0.000607291	0.0683834	0.103566	1.16505
P30041	Peroxiredoxin-6	PRDX6	15	15	68.3	25.035	39416000000	0.00128848	0.0013206	0.00131707	0.00119267	0.00124076	0.001399	0.00126988	0.00131036	0.00117624	0.00122145	0.940928	0.00393133	0.0264435
P30043	Flavin reductase (NADPH)	BLVRB	7	7	41.3	22.119	5933100000	0.000310094	0.000294693	0.000294688	0.000292848	0.000340821	0.000299561	0.000286245	0.000282905	0.000320418	0.000321975	0.728801	-0.0208886	0.137391
P30044	Peroxiredoxin-5, mitochondrial	PRDX5	6	6	36.9	22.086	18460000000	0.000438383	0.000514482	0.000524742	0.000471275	0.0004896	0.000514694	0.000522713	0.000468923	0.000438511	0.000504296	0.925583	0.00628978	0.0335848
P30046;A6NHG4	D-dopachrome decarboxylase;D-dopachrome decarboxylase-like protein	DDT	6	6	44.1	12.712	5296800000	0.000152668	0.000164322	0.000151837	0.000156425	0.000155714	0.00018249	0.000175902	0.000179149	0.000154648	0.000157398	0.057497	0.121501	1.24036
P30048	Thioredoxin-dependent peroxide reductase, mitochondrial	PRDX3	11	11	35.5	27.692	26488000000	0.000820106	0.000884847	0.00084167	0.000751342	0.000736587	0.00090482	0.000921264	0.000892986	0.000793451	0.000766587	0.278553	0.0849018	0.555093
P30049	ATP synthase subunit delta, mitochondrial	ATP5F1D	4	4	43.5	17.49	1521000000	0.00011961	0.000118315	0.000120794	0.000127178	0.000121348	0.000123681	0.000122494	0.000128771	0.00011759	0.000122139	0.544982	0.0175394	0.263618
P30050	60S ribosomal protein L12	RPL12	7	7	38.8	17.818	13727000000	0.000251299	0.000268313	0.000267571	0.000270039	0.000246179	0.000343603	0.000328148	0.000287857	0.000261041	0.000283611	0.0362658	0.206773	1.4405
P30084	Enoyl-CoA hydratase, mitochondrial	ECHS1	12	12	42.1	31.387	5402100000	0.000451833	0.000490722	0.000467698	0.000483987	0.000445803	0.000509874	0.000495318	0.000484861	0.000467026	0.000474001	0.154922	0.0550623	0.809888
P30085	UMP-CMP kinase	CMPK1	14	14	62.2	22.222	6623500000	0.000447526	0.000452255	0.000460889	0.000466142	0.000490111	0.000461027	0.000467666	0.000448163	0.000476105	0.000494972	0.581043	0.0191821	0.235792
P30086	Phosphatidylethanolamine-binding protein 1;Hippocampal cholinergic neurostimulating peptide	PEBP1	8	8	58.3	21.057	29518000000	0.000690749	0.00069431	0.000702794	0.000687492	0.000667296	0.000792479	0.000774222	0.000768819	0.000666348	0.000683168	0.104882	0.098163	0.979301
P30101	Protein disulfide-isomerase A3	PDIA3	24	24	53.7	56.782	49755000000	0.00144465	0.0013821	0.00136694	0.00138884	0.0013933	0.00155819	0.00151068	0.00145348	0.0014586	0.00141063	0.0199794	0.0835162	1.69942
P30153	Serine/threonine-protein phosphatase 2A 65 kDa regulatory subunit A alpha isoform	PPP2R1A	22	19	44.1	65.308	21980000000	0.00119623	0.00120357	0.00115692	0.00118116	0.00108999	0.0010977	0.00114999	0.00115679	0.00113736	0.00114268	0.247228	-0.0359311	0.606903
P30154	Serine/threonine-protein phosphatase 2A 65 kDa regulatory subunit A beta isoform	PPP2R1B	5	2	10.8	66.213	16451000	1.36562e-05	1.35461e-05	1.23641e-05	1.26079e-05	1.33667e-05	1.38607e-05	1.30486e-05	1.37317e-05	1.20594e-05	1.2682e-05	0.942198	-0.00349675	0.0258577
P30260	Cell division cycle protein 27 homolog	CDC27	4	4	8.6	91.866	1105800000	0.000102481	5.3245e-05	4.85451e-05	5.57016e-05	5.11302e-05	5.2468e-05	5.53256e-05	5.37839e-05	5.57192e-05	5.10881e-05	0.425304	-0.213091	0.371301
P30405	Peptidyl-prolyl cis-trans isomerase F, mitochondrial	PPIF	7	6	29	22.04	4287200000	0.000292419	0.000283082	0.000282563	0.000269103	0.00028865	0.000305645	0.000296221	0.000297652	0.00027752	0.000283107	0.208136	0.0444777	0.681653
P30419	Glycylpeptide N-tetradecanoyltransferase 1	NMT1	14	12	37.3	56.806	8401200000	0.000447323	0.000467786	0.000487774	0.000471316	0.000457011	0.000495023	0.000506479	0.000483823	0.000458319	0.000507724	0.0675701	0.0725087	1.17025
P30519	Heme oxygenase 2	HMOX2	2	2	7	36.032	84833000	1.55419e-05	1.46743e-05	1.46826e-05	1.64728e-05	1.47983e-05	1.41795e-05	1.50482e-05	1.5791e-05	1.48544e-05	1.51064e-05	0.598428	-0.0227242	0.222988
P30520	Adenylosuccinate synthetase isozyme 2	ADSS2	14	13	37.7	50.097	12564000000	0.000492362	0.000500725	0.000513824	0.00049761	0.000513655	0.000481819	0.000487237	0.000502579	0.000498322	0.000505193	0.206171	-0.0248633	0.685773
P30533	Alpha-2-macroglobulin receptor-associated protein	LRPAP1	10	10	27.5	41.465	2298200000	0.000280379	0.00028911	0.000289823	0.000297882	0.00029908	0.000296253	0.000289422	0.000289171	0.00031026	0.000294709	0.385003	0.023136	0.414536
P30566	Adenylosuccinate lyase	ADSL	16	16	40.1	54.889	5094900000	0.000527313	0.000544446	0.000541745	0.000543971	0.000513495	0.000510806	0.000515687	0.000519497	0.000520094	0.000525738	0.0419178	-0.0433968	1.3776
P30622	CAP-Gly domain-containing linker protein 1	CLIP1	63	59	47.8	162.24	21797000000	0.00170737	0.00176567	0.00173504	0.00181433	0.00171094	0.00184964	0.0018437	0.00182293	0.00180736	0.00174366	0.0412509	0.054138	1.38457
P30626	Sorcin	SRI	7	7	31.8	21.676	3779200000	0.000261128	0.000267984	0.000277411	0.000258631	0.000264731	0.000265242	0.000273078	0.000268586	0.000266185	0.000267721	0.554244	0.0118064	0.256299
P30740	Leukocyte elastase inhibitor	SERPINB1	20	20	58	42.741	9288300000	0.000611198	0.000755628	0.000733215	0.000669016	0.0006689	0.000784132	0.000743701	0.000684669	0.000616672	0.000718421	0.582418	0.0452899	0.234765
P30837	Aldehyde dehydrogenase X, mitochondrial	ALDH1B1	4	3	8.1	57.249	91745000	2.84578e-05	2.63126e-05	2.61292e-05	2.84083e-05	2.99514e-05	2.93042e-05	2.46795e-05	2.86426e-05	2.95089e-05	2.76483e-05	0.928929	0.00542068	0.0320173
P30838	Aldehyde dehydrogenase, dimeric NADP-preferring	ALDH3A1	21	20	51.2	50.394	39457000000	0.00116059	0.00110269	0.00111199	0.00098838	0.00111905	0.00103874	0.00100016	0.00105557	0.00114433	0.00113319	0.595395	-0.0294299	0.225195
P30876	DNA-directed RNA polymerase II subunit RPB2	POLR2B	4	4	4	133.9	60769000	2.98073e-05	2.65777e-05	2.56342e-05	2.81306e-05	2.79814e-05	2.57219e-05	2.56617e-05	2.73872e-05	2.98378e-05	2.76676e-05	0.732416	-0.0195047	0.135242
P31040	Succinate dehydrogenase [ubiquinone] flavoprotein subunit, mitochondrial	SDHA	6	6	13.9	72.691	525290000	8.44503e-05	8.68024e-05	9.19582e-05	8.92313e-05	9.41072e-05	8.51507e-05	8.40753e-05	9.19635e-05	9.27292e-05	9.11795e-05	0.910938	-0.00469666	0.0405113
P31150	Rab GDP dissociation inhibitor alpha	GDI1	24	14	59.1	50.582	8819800000	0.000693291	0.000696809	0.00071584	0.000707664	0.000721789	0.000739579	0.00070985	0.000717076	0.00070883	0.000723715	0.142078	0.0257452	0.847475
P31153	S-adenosylmethionine synthase isoform type-2	MAT2A	14	14	41.3	43.66	6904400000	0.00037354	0.00039894	0.000388183	0.000385342	0.00039472	0.000419956	0.000407312	0.000376792	0.000389725	0.00038862	0.370571	0.0306569	0.431129
P31321	cAMP-dependent protein kinase type I-beta regulatory subunit	PRKAR1B	2	2	9.2	43.072	5575900	1.27775e-06	1.31694e-06	1.20118e-06	1.14993e-06	9.87602e-07	1.22583e-06	1.23694e-06	1.51484e-06	1.2302e-06	1.20744e-06	0.273039	0.112647	0.563775
P31327	Carbamoyl-phosphate synthase [ammonia], mitochondrial	CPS1	33	30	29.6	164.94	4605000000	0.000684078	0.000686935	0.000684383	0.000684276	0.000674367	0.000709381	0.000679548	0.000681626	0.000662294	0.000668641	0.772057	-0.00531257	0.11235
P31350	Ribonucleoside-diphosphate reductase subunit M2	RRM2	14	13	45.5	44.877	2153700000	0.000338005	0.000318568	0.000340137	0.000317587	0.0003307	0.000282349	0.000301491	0.000312894	0.000318842	0.000332506	0.0803793	-0.0876022	1.09486
P31483	Nucleolysin TIA-1 isoform p40	TIA1	10	7	28	42.963	850880000	0.000100201	9.92124e-05	0.000101944	0.000101615	0.000105077	9.33695e-05	9.92333e-05	9.76055e-05	0.000105731	0.00010262	0.440622	-0.027204	0.355933
P31689	DnaJ homolog subfamily A member 1	DNAJA1	13	13	41.8	44.868	5001800000	0.000500857	0.000477593	0.000482994	0.000486624	0.000463577	0.00043789	0.000449397	0.000443952	0.000481798	0.000474363	0.0470077	-0.0763092	1.32783
P31749	RAC-alpha serine/threonine-protein kinase	AKT1	7	5	17.9	55.686	167700000	3.79601e-05	3.58541e-05	3.69759e-05	3.76852e-05	3.91761e-05	3.26045e-05	3.38563e-05	3.84889e-05	3.3113e-05	3.44935e-05	0.0337923	-0.120989	1.47118
P31751	RAC-beta serine/threonine-protein kinase	AKT2	7	6	17.7	55.768	357600000	5.94812e-05	5.92147e-05	5.63894e-05	5.22986e-05	5.54826e-05	4.79909e-05	5.35361e-05	5.31144e-05	5.43534e-05	5.6684e-05	0.115088	-0.0904383	0.938968
P31937	3-hydroxyisobutyrate dehydrogenase, mitochondrial	HIBADH	11	11	40.5	35.329	2535800000	0.000299687	0.000321463	0.000313142	0.000318019	0.000304291	0.000337339	0.000313143	0.000353288	0.000300405	0.000312187	0.285698	0.0543501	0.544093
P31939	Bifunctional purine biosynthesis protein PURH;Phosphoribosylaminoimidazolecarboxamide formyltransferase;IMP cyclohydrolase	ATIC	26	26	55.6	64.615	11966000000	0.000965474	0.000825662	0.000775098	0.000797825	0.000907912	0.000842559	0.000766537	0.000833008	0.00096355	0.000826439	0.872335	-0.0135305	0.0593169
P31942	Heterogeneous nuclear ribonucleoprotein H3	HNRNPH3	8	8	35.3	36.926	1433100000	0.000140031	0.000125629	0.000129287	0.000120431	0.000145071	0.000122079	0.000122552	0.000128153	0.000141047	0.000133063	0.651595	-0.0299156	0.186022
P31943	Heterogeneous nuclear ribonucleoprotein H;Heterogeneous nuclear ribonucleoprotein H, N-terminally processed	HNRNPH1	14	9	41.9	49.229	14016000000	0.000636554	0.000593531	0.000625187	0.000600606	0.000656124	0.000571038	0.000601467	0.000603321	0.000650932	0.000649658	0.720952	-0.0165919	0.142093
P31946	14-3-3 protein beta/alpha;14-3-3 protein beta/alpha, N-terminally processed	YWHAB	15	8	69.9	28.082	56111000000	0.000740497	0.000771354	0.000783328	0.000806771	0.000801836	0.000793983	0.000783371	0.000801785	0.000798533	0.000801194	0.259892	0.0274832	0.585207
P31947	14-3-3 protein sigma	SFN	16	12	58.9	27.774	45380000000	0.00115443	0.0012121	0.00119014	0.00123454	0.00116701	0.00129095	0.00127412	0.00125677	0.0012221	0.00122081	0.0161142	0.0723744	1.79279
P31948	Stress-induced-phosphoprotein 1	STIP1	37	37	59.5	62.639	131260000000	0.00288962	0.0029882	0.0030009	0.00299554	0.00294724	0.0032588	0.00317776	0.00306816	0.002963	0.00299881	0.0605354	0.0614582	1.21799
P31949	Protein S100-A11;Protein S100-A11, N-terminally processed	S100A11	4	4	39	11.74	61373000000	0.000603713	0.000686569	0.000675726	0.000752043	0.000658738	0.000720141	0.000737919	0.000726123	0.000719165	0.00071855	0.0770438	0.101094	1.11326
P32121	Beta-arrestin-2	ARRB2	6	5	16.4	46.105	220010000	0.000118848	0.000123167	0.000116179	0.000113976	0.00012338	0.00010904	0.000115899	0.000114408	0.000116711	0.000121564	0.228228	-0.0440978	0.64163
P32321	Deoxycytidylate deaminase	DCTD	4	4	21.3	20.016	8807500000	5.52237e-05	5.78878e-05	6.21163e-05	7.28304e-05	6.33542e-05	5.51788e-05	5.90079e-05	6.37732e-05	6.04624e-05	5.78959e-05	0.391321	-0.0716795	0.407467
P32322	Pyrroline-5-carboxylate reductase 1, mitochondrial	PYCR1	2	2	10.7	33.36	43206000	9.21063e-06	8.2682e-06	8.78188e-06	9.07048e-06	8.32381e-06	8.71133e-06	8.46243e-06	9.22612e-06	8.09439e-06	8.10879e-06	0.480445	-0.0351902	0.318356
P32969	60S ribosomal protein L9	RPL9P9	4	4	36.5	21.863	429800000	8.37578e-05	8.10059e-05	8.3472e-05	8.59979e-05	9.04287e-05	8.66396e-05	7.3199e-05	8.2582e-05	8.08526e-05	8.3438e-05	0.227395	-0.0623116	0.643219
P33176	Kinesin-1 heavy chain	KIF5B	43	43	47.6	109.68	9901500000	0.00102189	0.000961221	0.000954271	0.00114327	0.00114746	0.000859929	0.00089045	0.000869823	0.00115078	0.00114242	0.4507	-0.0895668	0.346112
P33240	Cleavage stimulation factor subunit 2	CSTF2	14	7	38.8	60.959	7099200000	0.000364149	0.000371914	0.000385915	0.000370566	0.000382318	0.000370779	0.000367371	0.000373576	0.000377986	0.000371684	0.554104	-0.0103998	0.256408
P33316	Deoxyuridine 5-triphosphate nucleotidohydrolase, mitochondrial	DUT	9	9	44.4	26.563	6526200000	0.000185305	0.0001898	0.000200724	0.000186075	0.000202233	0.000196056	0.000200253	0.000209189	0.000189335	0.000197861	0.272535	0.0421086	0.564577
P33552	Cyclin-dependent kinases regulatory subunit 2	CKS2	3	2	32.9	9.8602	111720000	8.65597e-06	7.63491e-06	8.41427e-06	7.64497e-06	8.0564e-06	9.67382e-06	8.73689e-06	8.89138e-06	8.48324e-06	8.93006e-06	0.0164104	0.146184	1.78488
P33764	Protein S100-A3	S100A3	2	2	19.8	11.713	987280000	5.88744e-05	5.85625e-05	5.78446e-05	7.16084e-05	6.39247e-05	6.16094e-05	6.00084e-05	6.54738e-05	6.00399e-05	5.72587e-05	0.671948	-0.0301326	0.172665
P33991	DNA replication licensing factor MCM4	MCM4	12	12	19.2	96.557	762920000	0.000186684	0.000170673	0.000148698	0.000179883	0.000173738	0.000148826	0.00013528	0.000156204	0.00018905	0.000179634	0.415668	-0.0876649	0.381254
P33992	DNA replication licensing factor MCM5	MCM5	15	15	28.5	82.285	864580000	0.000220917	0.000208994	0.000196426	0.000194986	0.000205911	0.000177528	0.00018437	0.00018893	0.000207019	0.000204201	0.115901	-0.0945848	0.935911
P33993	DNA replication licensing factor MCM7	MCM7	7	7	11.7	81.307	234190000	0.000118289	0.000113457	0.000104084	0.000115414	0.000112006	0.000103047	9.41392e-05	0.000101425	0.000120691	0.000113526	0.281427	-0.0801083	0.550634
P34896	Serine hydroxymethyltransferase, cytosolic	SHMT1	11	10	31.3	53.082	2688700000	0.000234449	0.000228121	0.000236254	0.000231039	0.000229854	0.000246293	0.000237302	0.000249351	0.00022625	0.000230938	0.226264	0.0373508	0.645385
P34897	Serine hydroxymethyltransferase, mitochondrial	SHMT2	19	18	49.4	55.992	11168000000	0.000620563	0.000693152	0.000701209	0.000666735	0.000663611	0.000742565	0.000713663	0.000645581	0.000628035	0.000665477	0.706336	0.0214253	0.150989
P34913	Bifunctional epoxide hydrolase 2;Cytosolic epoxide hydrolase 2;Lipid-phosphate phosphatase	EPHX2	2	2	5.8	62.615	111350000	2.35904e-05	2.34527e-05	2.50611e-05	2.4147e-05	2.51996e-05	2.10839e-05	2.33884e-05	2.69275e-05	2.48148e-05	2.40268e-05	0.818179	-0.0144395	0.0871517
P34932	Heat shock 70 kDa protein 4	HSPA4	47	45	64	94.33	95440000000	0.00298696	0.00303196	0.00304607	0.00309202	0.00304666	0.00320563	0.00314739	0.0030153	0.00305835	0.00303484	0.232846	0.0242622	0.632931
P34949	Mannose-6-phosphate isomerase	MPI	3	3	11.3	46.655	181660000	5.2371e-05	5.49938e-05	5.88249e-05	6.0616e-05	6.51786e-05	5.21695e-05	4.83702e-05	5.69963e-05	5.77787e-05	5.81471e-05	0.242199	-0.0945512	0.615828
P35080	Profilin-2	PFN2	7	7	52.1	15.046	5810100000	0.000181245	0.000195024	0.000187056	0.000184777	0.000188309	0.000195236	0.000191243	0.000195843	0.000183174	0.000187156	0.356237	0.0248056	0.448261
P35219	Carbonic anhydrase-related protein	CA8	6	6	27.2	32.973	3302800000	0.000167998	0.000184515	0.000202364	0.00019294	0.000205305	0.000169151	0.000160597	0.000212304	0.000187817	0.000192554	0.602377	-0.0472352	0.220132
P35221	Catenin alpha-1	CTNNA1	24	24	39	100.07	6335300000	0.000651548	0.000648595	0.000646402	0.000643698	0.000631521	0.000631208	0.000644555	0.000651006	0.00066081	0.000652951	0.551872	0.00837858	0.258162
P35222	Catenin beta-1	CTNNB1	6	6	11.4	85.496	115570000	4.11419e-05	4.11094e-05	3.94237e-05	3.83997e-05	3.70141e-05	3.789e-05	3.9334e-05	3.95113e-05	3.86642e-05	3.70413e-05	0.341374	-0.0344325	0.466769
P35237	Serpin B6	SERPINB6	16	16	61.4	42.621	8065900000	0.000651231	0.000688824	0.000727546	0.000698309	0.000733615	0.000724382	0.000706886	0.000748415	0.000678339	0.000745022	0.323739	0.0420572	0.489805
P35240	Merlin	NF2	9	9	17.6	69.689	347700000	0.000130538	0.000118431	0.000124269	0.000123922	0.00012735	0.000117883	0.0001189	0.000122838	0.000131014	0.000127265	0.690358	-0.0153502	0.160926
P35241	Radixin	RDX	42	24	53.3	68.563	25070000000	0.000860196	0.000886005	0.000896782	0.000904358	0.000873861	0.00097227	0.000961959	0.000943742	0.000881213	0.000906436	0.032205	0.0776297	1.49208
P35244	Replication protein A 14 kDa subunit	RPA3	5	5	61.2	13.569	1071600000	9.54101e-05	8.85822e-05	9.24582e-05	9.10264e-05	8.90619e-05	9.31514e-05	9.24265e-05	9.49478e-05	9.61837e-05	9.03143e-05	0.227097	0.0327587	0.643788
P35251	Replication factor C subunit 1	RFC1	4	4	4.5	128.25	70676000	2.14423e-05	2.19057e-05	2.26256e-05	2.22596e-05	2.32796e-05	2.23682e-05	2.29258e-05	2.24583e-05	2.30498e-05	2.25682e-05	0.306552	0.0238343	0.513497
P35268	60S ribosomal protein L22	RPL22	3	3	30.5	14.787	4517200000	0.000137311	0.000136211	0.000142455	0.000136399	0.000134125	0.000152638	0.000147928	0.000142799	0.000138334	0.00013542	0.111317	0.0629526	0.953438
P35269	General transcription factor IIF subunit 1	GTF2F1	16	16	45.3	58.24	3329000000	0.000355591	0.000347435	0.000349745	0.000351429	0.000358749	0.00032785	0.000336374	0.000336986	0.000362283	0.000357022	0.25427	-0.0351504	0.594706
P35270	Sepiapterin reductase	SPR	11	11	54	28.048	6507400000	0.000243662	0.000263875	0.000265743	0.000246849	0.000246684	0.000221908	0.000239835	0.000244275	0.000231395	0.000253962	0.0702771	-0.0885771	1.15319
P35398	Nuclear receptor ROR-alpha	RORA	2	2	3.3	58.974	229400000	1.51873e-05	1.45585e-05	1.28866e-05	1.33072e-05	1.04025e-05	1.04619e-05	1.24572e-05	1.15345e-05	1.29353e-05	1.2598e-05	0.213984	-0.14528	0.66962
P35520	Cystathionine beta-synthase	CBS	3	3	9.1	60.586	166560000	4.13509e-05	3.89651e-05	4.09423e-05	4.11472e-05	4.31398e-05	4.00112e-05	3.81153e-05	4.02693e-05	4.08551e-05	4.04632e-05	0.191484	-0.0415197	0.717867
P35568	Insulin receptor substrate 1	IRS1	4	4	4.3	131.59	85923000	1.16364e-05	1.06703e-05	1.0815e-05	1.16718e-05	1.20891e-05	1.09897e-05	1.14816e-05	1.07248e-05	1.13176e-05	1.20608e-05	0.866403	-0.00783244	0.0622799
P35573	Glycogen debranching enzyme;4-alpha-glucanotransferase;Amylo-alpha-1,6-glucosidase	AGL	13	13	10.1	174.76	434840000	0.00014038	0.000132431	0.00013142	0.000134136	0.000140691	0.00013326	0.00013831	0.000138682	0.000139385	0.000133599	0.734693	0.00884831	0.133894
P35579	Myosin-9	MYH9	96	80	49.8	226.53	111650000000	0.00411298	0.00469462	0.00464815	0.00585871	0.00538353	0.00439845	0.0042662	0.00423802	0.00582413	0.00583214	0.955579	-0.00814596	0.0197333
P35580	Myosin-10	MYH10	70	55	41.8	229	7048200000	0.000925447	0.000963537	0.00102639	0.00113251	0.00112993	0.00094144	0.000953468	0.000941782	0.00114495	0.00112299	0.821301	-0.0205353	0.0854976
P35606	Coatomer subunit beta	COPB2	30	30	38.5	102.49	7067900000	0.000727536	0.000704245	0.000728582	0.000739823	0.000765587	0.000743286	0.000735357	0.000760323	0.000751426	0.000732496	0.337897	0.0223055	0.471215
P35611	Alpha-adducin	ADD1	13	13	26.2	80.954	1476300000	0.000290385	0.000289762	0.000290561	0.000297484	0.000304315	0.000257595	0.000273715	0.00028724	0.000295945	0.000288479	0.0948598	-0.069787	1.02292
P35612	Beta-adducin	ADD2	20	20	31.8	80.853	1716500000	0.000268015	0.000271415	0.000271833	0.000268869	0.000279826	0.000264077	0.000276928	0.000277335	0.00027632	0.000275669	0.54331	0.0109615	0.264952
P35637	RNA-binding protein FUS	FUS	8	7	20.5	53.425	5967800000	0.000361417	0.000334373	0.000356018	0.000354382	0.000347631	0.000392871	0.000408388	0.000365233	0.000369221	0.00038472	0.00660086	0.130929	2.1804
P35658	Nuclear pore complex protein Nup214	NUP214	42	42	29	213.62	3847100000	0.000808098	0.000785312	0.00079991	0.000792388	0.000812058	0.000750731	0.000776784	0.000786827	0.00082006	0.000815463	0.504664	-0.0173909	0.296997
P35659	Protein DEK	DEK	12	12	30.4	42.674	1600300000	0.000248973	0.000245876	0.000231438	0.000240459	0.000245668	0.000266934	0.00025388	0.000245851	0.000241798	0.000247738	0.140633	0.0511856	0.851914
P35790	Choline kinase alpha	CHKA	3	3	7.9	52.248	58122000	2.54133e-05	2.35392e-05	2.53166e-05	2.4727e-05	2.7194e-05	2.36059e-05	2.5093e-05	2.62348e-05	2.49587e-05	2.56312e-05	0.860795	-0.00763866	0.0651004
P35813	Protein phosphatase 1A	PPM1A	7	6	23.8	42.447	528520000	7.03647e-05	6.67125e-05	6.53474e-05	6.27268e-05	6.5749e-05	5.4408e-05	6.35641e-05	6.50025e-05	6.79367e-05	6.5618e-05	0.308168	-0.0640583	0.511213
P35998	26S protease regulatory subunit 7	PSMC2	17	17	47.6	48.633	2404600000	0.00036068	0.000342096	0.000323018	0.000383862	0.000340405	0.000310164	0.000295497	0.000312857	0.000378231	0.000354045	0.317149	-0.084245	0.498737
P36404	ADP-ribosylation factor-like protein 2	ARL2	4	4	29.9	20.878	203400000	2.61611e-05	2.22928e-05	2.15904e-05	2.51755e-05	3.05308e-05	2.23479e-05	1.9147e-05	2.22324e-05	2.66277e-05	2.54375e-05	0.364024	-0.119022	0.43887
P36405	ADP-ribosylation factor-like protein 3	ARL3	9	9	62.6	20.455	2344300000	0.000277507	0.000290372	0.000287031	0.000275891	0.000279665	0.000279342	0.000292225	0.000280726	0.000276349	0.000278155	0.858166	-0.00375808	0.0664287
P36507;A0A1B0GUL7	Dual specificity mitogen-activated protein kinase kinase 2	MAP2K2	4	2	11.8	44.424	52062000	2.65327e-05	2.55092e-05	2.456e-05	2.42756e-05	2.3632e-05	2.26284e-05	2.13778e-05	2.38045e-05	2.65883e-05	2.48151e-05	0.333569	-0.0627016	0.476814
P36543	V-type proton ATPase subunit E 1	ATP6V1E1	10	10	44.2	26.145	2773600000	0.000288193	0.000290469	0.000283593	0.000290901	0.000301552	0.000285583	0.000287446	0.000287254	0.00030491	0.00028833	0.960522	-0.00117547	0.0174928
P36551	Oxygen-dependent coproporphyrinogen-III oxidase, mitochondrial	CPOX	9	9	25.3	50.151	2240700000	0.000269552	0.000275743	0.000272881	0.00027757	0.00028181	0.000296817	0.000290212	0.000292359	0.00026256	0.000264034	0.480042	0.0294664	0.318721
P36578	60S ribosomal protein L4	RPL4	5	5	12.4	47.697	1163100000	7.9304e-05	8.18775e-05	7.56869e-05	8.64774e-05	6.89818e-05	8.92187e-05	7.58266e-05	7.63591e-05	7.63417e-05	7.05895e-05	0.856319	-0.0147547	0.0673645
P36639	7,8-dihydro-8-oxoguanine triphosphatase	NUDT1	4	4	30.1	17.951	2312000000	0.000163977	0.000158227	0.000159787	0.00015197	0.000158192	0.000180453	0.00016799	0.00016825	0.000157406	0.000159296	0.105551	0.0732207	0.976537
P36776	Lon protease homolog, mitochondrial	LONP1	6	6	9.5	106.49	258610000	7.81731e-05	7.47034e-05	7.30411e-05	7.47307e-05	7.82939e-05	6.52684e-05	6.5388e-05	6.92424e-05	8.05214e-05	7.60259e-05	0.197296	-0.0882938	0.704882
P36871	Phosphoglucomutase-1	PGM1	23	23	48.6	61.448	10362000000	0.000785226	0.000857419	0.000834964	0.000833258	0.000871543	0.000801653	0.000793544	0.000795032	0.000818404	0.000839933	0.155806	-0.0469234	0.807416
P36873	Serine/threonine-protein phosphatase PP1-gamma catalytic subunit	PPP1CC	8	3	29.7	36.983	724050000	4.509e-05	4.10948e-05	4.42148e-05	4.43718e-05	4.62603e-05	4.28491e-05	4.03389e-05	4.4462e-05	4.70835e-05	4.44947e-05	0.803385	-0.0118203	0.0950763
P36954	DNA-directed RNA polymerase II subunit RPB9	POLR2I	3	3	39.2	14.523	869960000	2.36572e-05	2.42298e-05	2.50239e-05	2.58146e-05	2.43082e-05	2.67822e-05	2.49232e-05	2.40891e-05	2.37345e-05	2.31377e-05	0.922735	-0.00431044	0.034923
P36957	Dihydrolipoyllysine-residue succinyltransferase component of 2-oxoglutarate dehydrogenase complex, mitochondrial	DLST	14	14	41.7	48.755	7161900000	0.000406336	0.000429337	0.000424993	0.000433474	0.000437067	0.000390758	0.000404091	0.000428507	0.000436769	0.000437496	0.552173	-0.0229168	0.257924
P37108	Signal recognition particle 14 kDa protein	SRP14	6	6	43.4	14.57	4497200000	0.000189467	0.000189696	0.00018327	0.000203143	0.000199226	0.000202643	0.000198986	0.00019418	0.000192927	0.000177839	0.950758	0.00264843	0.0219298
P37198	Nuclear pore glycoprotein p62	NUP62	11	11	30.1	53.254	2643600000	0.000366093	0.0003604	0.000353397	0.000342495	0.000356729	0.000340234	0.00036934	0.000347399	0.000359897	0.000360663	0.962447	-0.00128228	0.016623
P37235;P84074	Hippocalcin-like protein 1;Neuron-specific calcium-binding protein hippocalcin	HPCAL1	8	8	43	22.313	2015500000	0.000266293	0.000261474	0.000251294	0.000265899	0.000266389	0.000274582	0.000272017	0.000270924	0.000264569	0.000262769	0.105496	0.0364046	0.976765
P37275	Zinc finger E-box-binding homeobox 1	ZEB1	2	2	3.3	124.07	9295900	5.00857e-06	4.29666e-06	5.06185e-06	4.78321e-06	4.7526e-06	3.9263e-06	5.13806e-06	5.04801e-06	4.96792e-06	5.05664e-06	0.863755	0.014057	0.0636095
P37802	Transgelin-2	TAGLN2	16	15	65.8	22.391	97517000000	0.00227689	0.00217113	0.00227049	0.00216497	0.00216103	0.00237631	0.00238459	0.00225802	0.00218085	0.00220375	0.190508	0.0461495	0.720087
P37837	Transaldolase	TALDO1	18	18	48.4	37.54	50419000000	0.00124242	0.00128982	0.00116576	0.00116964	0.00110741	0.00148284	0.00141223	0.00127558	0.00119098	0.00118568	0.129148	0.131956	0.888911
P38117	Electron transfer flavoprotein subunit beta	ETFB	15	15	46.7	27.843	16801000000	0.000707586	0.000714302	0.000716511	0.000707781	0.000706458	0.000725954	0.000745311	0.000728592	0.00073521	0.000714611	0.00756651	0.0388786	2.1211
P38159;Q96E39	RNA-binding motif protein, X chromosome;RNA-binding motif protein, X chromosome, N-terminally processed;RNA binding motif protein, X-linked-like-1	RBMX	14	11	33	42.331	2608700000	0.000267418	0.000270471	0.000287793	0.000285463	0.00024004	0.000305163	0.00028607	0.000295292	0.000271456	0.000289919	0.094196	0.0997374	1.02597
P38398	Breast cancer type 1 susceptibility protein	BRCA1	5	5	6.2	207.72	49580000	8.85483e-06	8.56443e-06	9.4281e-06	8.81496e-06	8.82299e-06	8.20451e-06	8.7508e-06	9.79177e-06	9.04224e-06	8.34574e-06	0.830597	-0.011404	0.0806099
P38432	Coilin	COIL	6	6	17.7	62.608	364530000	5.90187e-05	6.11353e-05	6.14152e-05	6.28379e-05	6.56064e-05	6.02101e-05	6.13281e-05	6.30536e-05	6.48419e-05	6.31445e-05	0.714099	0.0118855	0.146241
P38571	Lysosomal acid lipase/cholesteryl ester hydrolase	LIPA	3	3	9.3	45.418	346770000	5.31487e-05	5.11739e-05	5.17079e-05	5.2577e-05	5.27514e-05	4.74164e-05	4.89872e-05	5.14182e-05	5.12215e-05	5.16001e-05	0.0449586	-0.0603954	1.34719
P38606	V-type proton ATPase catalytic subunit A	ATP6V1A	14	14	33.4	68.303	2392800000	0.000319777	0.000329454	0.000303863	0.000294082	0.000285703	0.000289064	0.000294736	0.000292235	0.000299948	0.000310173	0.322321	-0.0446576	0.491712
P38646	Stress-70 protein, mitochondrial	HSPA9	38	37	57.9	73.68	98134000000	0.0022713	0.00233491	0.00229353	0.00240739	0.00235012	0.00231954	0.00235853	0.00223072	0.00229944	0.00244258	0.97637	-0.000797675	0.0103854
P38919	Eukaryotic initiation factor 4A-III;Eukaryotic initiation factor 4A-III, N-terminally processed	EIF4A3	17	13	50.4	46.871	1862400000	0.000236483	0.000230108	0.000213807	0.000213872	0.00020622	0.000198018	0.000206071	0.000211948	0.000220831	0.000209967	0.151814	-0.0721108	0.818688
P39019	40S ribosomal protein S19	RPS19	6	6	41.4	16.06	5002000000	0.000189518	0.000209408	0.000216874	0.000206394	0.000192986	0.000226292	0.000235641	0.000219354	0.000198648	0.000213583	0.0879348	0.107241	1.05584
P39023	60S ribosomal protein L3	RPL3	3	3	11.9	46.108	223040000	3.94176e-05	3.89444e-05	3.77752e-05	4.24254e-05	3.75525e-05	3.63214e-05	3.25161e-05	3.71288e-05	3.98205e-05	3.88575e-05	0.173772	-0.0869513	0.760021
P39687	Acidic leucine-rich nuclear phosphoprotein 32 family member A	ANP32A	12	11	37.8	28.585	43028000000	0.000432563	0.000455748	0.000441191	0.000449577	0.000436134	0.000493421	0.000463377	0.000487439	0.000450085	0.000447375	0.0408045	0.0801085	1.38929
P39748	Flap endonuclease 1	FEN1	11	11	36.3	42.592	3446200000	0.000297565	0.000280765	0.000264834	0.000249504	0.000280723	0.000240142	0.00025107	0.000253787	0.000278456	0.000280066	0.253643	-0.0753288	0.595777
P39880	Homeobox protein cut-like 1	CUX1	3	3	2.7	164.19	362060000	8.60451e-06	1.08471e-05	1.07437e-05	1.18478e-05	9.73518e-06	1.07784e-05	9.55518e-06	1.28393e-05	1.14079e-05	9.07081e-06	0.677861	0.0512733	0.168859
P40121	Macrophage-capping protein	CAPG	10	10	39.9	38.498	4741900000	0.000363247	0.000393339	0.000385964	0.00038302	0.000358565	0.000364334	0.000386401	0.000379319	0.000361467	0.000378696	0.745023	-0.0106961	0.12783
P40123	Adenylyl cyclase-associated protein 2	CAP2	9	8	19.3	52.823	709950000	0.00014876	0.000138807	0.000134975	0.000143679	0.000142201	0.000138908	0.000142658	0.000138755	0.000156155	0.000141779	0.633485	0.0198884	0.198264
P40222	Alpha-taxilin	TXLNA	21	21	42.9	61.89	7764100000	0.000444762	0.000455175	0.000443733	0.000461259	0.000438143	0.000484939	0.000488913	0.000469555	0.000472879	0.000459642	0.00434637	0.0830152	2.36187
P40227	T-complex protein 1 subunit zeta	CCT6A	23	23	44.8	58.024	15927000000	0.000891583	0.000958417	0.00086758	0.000931897	0.000754117	0.00089309	0.000888181	0.000860601	0.000819032	0.000842451	0.611917	-0.0332197	0.213307
P40261	Nicotinamide N-methyltransferase	NNMT	9	9	29.2	29.574	5553700000	0.00040774	0.000417183	0.000395541	0.0003933	0.000370278	0.000331805	0.000377025	0.00039048	0.0004157	0.000375481	0.269339	-0.0696821	0.569701
P40429;Q6NVV1	60S ribosomal protein L13a;Putative 60S ribosomal protein L13a protein RPL13AP3	RPL13A	2	2	10.8	23.577	37926000	1.90477e-05	1.93585e-05	1.6906e-05	2.02552e-05	1.69335e-05	1.68722e-05	1.61073e-05	1.6133e-05	1.92168e-05	1.79873e-05	0.206872	-0.0998289	0.684299
P40616	ADP-ribosylation factor-like protein 1	ARL1	3	3	16.6	20.417	148260000	1.74638e-05	1.67699e-05	1.71772e-05	1.79691e-05	1.96207e-05	1.42291e-05	1.61776e-05	1.69012e-05	1.72063e-05	1.9134e-05	0.285549	-0.0894811	0.54432
P40763	Signal transducer and activator of transcription 3	STAT3	19	19	31.8	88.067	3185000000	0.000443911	0.000435438	0.000404863	0.000391727	0.000388154	0.000344483	0.00038198	0.000392499	0.000401345	0.000406866	0.123006	-0.0990213	0.910074
P40818	Ubiquitin carboxyl-terminal hydrolase 8	USP8	11	11	14.2	127.52	445170000	0.000153214	0.000132303	0.000130744	0.000126699	0.000152398	0.000119793	0.000121959	0.000130753	0.000148812	0.000139229	0.400928	-0.0740963	0.396933
P40855	Peroxisomal biogenesis factor 19	PEX19	7	7	29.4	32.806	1571700000	0.000259717	0.000263504	0.000255879	0.000279914	0.00025678	0.000282597	0.000279673	0.000286042	0.000280689	0.000265732	0.022601	0.0840554	1.64587
P40925	Malate dehydrogenase, cytoplasmic	MDH1	20	20	51.5	36.426	45388000000	0.0010935	0.00109745	0.00107864	0.00104293	0.00105844	0.00120996	0.00118512	0.00105847	0.00100386	0.00105358	0.519645	0.037134	0.284293
P40926	Malate dehydrogenase, mitochondrial	MDH2	17	17	53.8	35.503	60706000000	0.00141797	0.00156459	0.00146881	0.00147064	0.00143134	0.00165496	0.00157838	0.00151861	0.00135314	0.00148294	0.430602	0.0453262	0.365924
P40939	Trifunctional enzyme subunit alpha, mitochondrial;Long-chain enoyl-CoA hydratase;Long chain 3-hydroxyacyl-CoA dehydrogenase	HADHA	18	18	29.1	82.999	1462400000	0.000370414	0.000376284	0.000347812	0.000360089	0.00031314	0.000336505	0.000353611	0.000355597	0.000348625	0.000351876	0.722511	-0.0176748	0.141156
P41091;Q2VIR3	Eukaryotic translation initiation factor 2 subunit 3;Putative eukaryotic translation initiation factor 2 subunit 3-like protein	EIF2S3	17	17	43	51.109	10083000000	0.000541055	0.000580347	0.000569484	0.000553315	0.000545062	0.000503099	0.0005287	0.000551461	0.000545464	0.00055343	0.111794	-0.0564919	0.95158
P41208	Centrin-2	CETN2	4	4	41.3	19.738	1328100000	0.000109305	0.000111732	0.000113363	0.000113245	0.000120908	0.000113958	0.000114889	0.000112876	0.000119275	0.000117322	0.413454	0.0245711	0.383573
P41223	Protein BUD31 homolog	BUD31	4	4	27.1	17	2171100000	5.05273e-05	4.90479e-05	4.88524e-05	4.64429e-05	5.07725e-05	4.76021e-05	4.79786e-05	4.91651e-05	5.04346e-05	4.8244e-05	0.644322	-0.0130877	0.190897
P41227	N-alpha-acetyltransferase 10	NAA10	9	9	48.9	26.458	5237300000	0.000413535	0.000434201	0.000420957	0.000406935	0.000405809	0.000437176	0.000430638	0.000417673	0.000407312	0.000417926	0.453067	0.0201589	0.343837
P41236;Q6NXS1	Protein phosphatase inhibitor 2;Protein phosphatase inhibitor 2-like protein 3	PPP1R2	6	6	38.5	23.015	1118600000	0.000152407	0.000154429	0.000157641	0.000154449	0.0001566	0.000165203	0.000163642	0.000170791	0.000158194	0.000162428	0.00402265	0.0809022	2.39549
P41240	Tyrosine-protein kinase CSK	CSK	8	8	21.3	50.704	334150000	9.93874e-05	8.70584e-05	8.85199e-05	8.95997e-05	9.80293e-05	7.718e-05	7.75613e-05	8.69968e-05	0.000102288	9.09728e-05	0.330202	-0.0887379	0.48122
P41250	Glycine--tRNA ligase	GARS1	28	28	47.4	83.165	43093000000	0.0011273	0.00119278	0.00124318	0.00126956	0.00114847	0.00121936	0.00120173	0.00121531	0.0011232	0.00122171	0.999864	6.94437e-06	5.89392e-05
P41252	Isoleucine--tRNA ligase, cytoplasmic	IARS1	9	9	9.7	144.5	206320000	8.09686e-05	7.67026e-05	7.5565e-05	8.15308e-05	7.29812e-05	8.11428e-05	6.28095e-05	7.68746e-05	7.3698e-05	7.68782e-05	0.378147	-0.0621343	0.42234
P41567	Eukaryotic translation initiation factor 1	EIF1	5	2	42.5	12.732	11687000000	0.000242734	0.000230845	0.000244234	0.000236506	0.000250416	0.000243263	0.000250506	0.000246853	0.000262171	0.00024551	0.1031	0.051252	0.98674
P41743	Protein kinase C iota type	PRKCI	2	2	6.4	68.262	63329000	1.55336e-05	1.52369e-05	1.37285e-05	1.52321e-05	1.57961e-05	1.11732e-05	1.24477e-05	1.41376e-05	1.5097e-05	1.40107e-05	0.057772	-0.175715	1.23828
P42025	Beta-centractin	ACTR1B	4	2	14.4	42.293	21618000	6.91321e-06	6.64199e-06	6.77921e-06	7.18306e-06	7.70281e-06	6.73543e-06	6.76562e-06	6.49648e-06	6.53672e-06	7.28041e-06	0.263516	-0.0587575	0.579193
P42126	Enoyl-CoA delta isomerase 1, mitochondrial	ECI1	4	4	15.2	32.816	1666600000	9.00033e-05	9.22272e-05	8.96965e-05	9.11784e-05	8.88777e-05	9.53922e-05	9.20166e-05	9.71117e-05	9.06508e-05	8.80287e-05	0.231704	0.0353667	0.635067
P42166	Lamina-associated polypeptide 2, isoform alpha;Thymopoietin;Thymopentin	TMPO	23	23	42.7	75.491	7853300000	0.000528272	0.00051539	0.00052837	0.000528798	0.000539054	0.000503482	0.000525604	0.000537317	0.00055231	0.00055168	0.553056	0.0165776	0.257231
P42224	Signal transducer and activator of transcription 1-alpha/beta	STAT1	10	10	17.3	87.334	509170000	0.00019143	0.000163529	0.000146003	0.000157033	0.00016565	0.000144201	0.000134051	0.000156015	0.000180474	0.000158489	0.378708	-0.0911281	0.421695
P42285	Superkiller viralicidic activity 2-like 2	MTREX	22	22	24.2	117.8	3483900000	0.000560351	0.000546738	0.000508843	0.000496429	0.000481892	0.000445176	0.00047284	0.000483932	0.000485053	0.000504896	0.0532314	-0.117164	1.27383
P42330	Aldo-keto reductase family 1 member C3	AKR1C3	31	19	70.3	36.853	157030000000	0.00385751	0.00371067	0.00382684	0.00371443	0.00387238	0.0035698	0.00367152	0.00386261	0.00391547	0.00394734	0.971356	-0.00114742	0.0126218
P42338	Phosphatidylinositol 4,5-bisphosphate 3-kinase catalytic subunit beta isoform	PIK3CB	3	3	4	122.76	27212000	1.13632e-05	1.11464e-05	1.12912e-05	1.17537e-05	1.13765e-05	1.05175e-05	1.01766e-05	1.16949e-05	1.23329e-05	1.11899e-05	0.626329	-0.0260613	0.203197
P42566	Epidermal growth factor receptor substrate 15	EPS15	26	26	40.4	98.655	2132000000	0.000429647	0.000432946	0.0004736	0.000449226	0.000526604	0.000439898	0.00043937	0.000444431	0.000454253	0.000443643	0.345296	-0.0575604	0.461808
P42574	Caspase-3;Caspase-3 subunit p17;Caspase-3 subunit p12	CASP3	4	4	17.7	31.608	1188200000	0.000101605	9.90051e-05	0.000103438	0.000104065	0.000103568	0.000106965	0.00010555	0.000110429	0.000102042	0.000102943	0.102736	0.0450994	0.988277
P42684	Abelson tyrosine-protein kinase 2	ABL2	2	2	2.6	128.34	49147000	1.99505e-05	2.07141e-05	2.12685e-05	2.21602e-05	2.19294e-05	2.05673e-05	2.11092e-05	2.34233e-05	2.12581e-05	2.03737e-05	0.839562	0.00961187	0.0759472
P42694	Probable helicase with zinc finger domain	HELZ	2	2	1.4	218.97	23675000	1.15875e-05	1.16974e-05	1.11497e-05	1.41235e-05	1.14556e-05	1.1471e-05	1.1453e-05	1.15301e-05	1.31682e-05	1.22532e-05	0.966293	-0.00332145	0.0148912
P42704	Leucine-rich PPR motif-containing protein, mitochondrial	LRPPRC	27	27	23.7	157.9	4507900000	0.000546259	0.000545116	0.000491438	0.000531248	0.000529974	0.000547622	0.000446433	0.000513979	0.000567972	0.000537418	0.798438	-0.0168004	0.0977588
P42765	3-ketoacyl-CoA thiolase, mitochondrial	ACAA2	12	12	38.8	41.924	1483200000	0.000340165	0.000366489	0.000344398	0.000334578	0.000349378	0.00034234	0.000351606	0.000339804	0.000326025	0.00032984	0.237318	-0.0382487	0.62467
P42766	60S ribosomal protein L35	RPL35	2	2	14.6	14.551	418950000	3.40762e-05	3.62021e-05	3.15629e-05	3.69491e-05	3.12819e-05	3.75343e-05	3.56612e-05	3.44378e-05	3.60114e-05	3.32887e-05	0.344148	0.0570587	0.463255
P42785	Lysosomal Pro-X carboxypeptidase	PRCP	3	3	8.7	55.799	198970000	3.10952e-05	3.16843e-05	3.39192e-05	3.3856e-05	3.19005e-05	3.63913e-05	3.27526e-05	3.27329e-05	3.18311e-05	3.36206e-05	0.34841	0.0426411	0.457909
P43034	Platelet-activating factor acetylhydrolase IB subunit alpha	PAFAH1B1	14	13	40.5	46.637	10112000000	0.000497305	0.000485133	0.000513781	0.000491933	0.000550066	0.000527913	0.000513015	0.00050109	0.000514402	0.000497749	0.809355	0.00903799	0.0918612
P43121	Cell surface glycoprotein MUC18	MCAM	3	3	7.4	71.607	38661000	1.37013e-05	1.36735e-05	1.50216e-05	1.55004e-05	1.47929e-05	1.36847e-05	1.43653e-05	1.52123e-05	1.40139e-05	1.46105e-05	0.729988	-0.0160246	0.136684
P43243	Matrin-3	MATR3	12	12	19.6	94.622	873230000	0.000142782	0.000140404	0.000146198	0.000149438	0.000160058	0.000141878	0.000132265	0.000149218	0.000158565	0.000147771	0.748479	-0.0180433	0.12582
P43246	DNA mismatch repair protein Msh2	MSH2	5	5	6.1	104.74	148040000	5.07376e-05	5.18608e-05	4.86872e-05	5.98968e-05	5.6976e-05	4.84067e-05	4.54198e-05	5.02179e-05	5.85724e-05	5.47044e-05	0.507109	-0.0595137	0.294899
P43487	Ran-specific GTPase-activating protein	RANBP1	8	8	41.3	23.31	14183000000	0.000745453	0.00066042	0.000671702	0.000659719	0.000628193	0.000824136	0.000829701	0.000675708	0.000675599	0.000676582	0.168762	0.129567	0.772726
P43490	Nicotinamide phosphoribosyltransferase	NAMPT	26	26	60.7	55.52	26983000000	0.00141187	0.00149419	0.0013901	0.00135873	0.0013416	0.00136065	0.001367	0.00136388	0.00134343	0.00137505	0.20713	-0.0389745	0.683756
P43686	26S protease regulatory subunit 6B	PSMC4	18	18	51	47.366	3166600000	0.000273765	0.00027194	0.000254367	0.000285691	0.000266871	0.000241	0.000228219	0.000246105	0.000277228	0.000268257	0.113667	-0.101421	0.944367
P43897	Elongation factor Ts, mitochondrial	TSFM	4	4	12.9	35.39	159790000	5.75828e-05	5.78268e-05	5.30357e-05	5.46246e-05	5.82661e-05	6.11282e-05	4.6599e-05	5.9757e-05	6.3186e-05	5.79159e-05	0.651149	0.0367077	0.18632
P45877	Peptidyl-prolyl cis-trans isomerase C	PPIC	2	2	9.4	22.763	100120000	1.43652e-05	1.4219e-05	1.44906e-05	1.56343e-05	1.61395e-05	1.4739e-05	1.54932e-05	1.64358e-05	1.56932e-05	1.52213e-05	0.284165	0.0517546	0.546429
P45973	Chromobox protein homolog 5	CBX5	9	9	47.6	22.225	2248300000	0.000296586	0.000299484	0.000306857	0.000292754	0.000295734	0.000310254	0.000312097	0.000309401	0.000303163	0.000300708	0.0262877	0.0421413	1.58025
P45974	Ubiquitin carboxyl-terminal hydrolase 5	USP5	34	33	43.2	95.785	18775000000	0.00105213	0.00112183	0.00109199	0.001061	0.00108946	0.000901361	0.000952517	0.00101955	0.00108814	0.00105068	0.0542927	-0.111881	1.26526
P45984;P53779	Mitogen-activated protein kinase 9;Mitogen-activated protein kinase 10	MAPK9	2	2	3.8	48.139	103570000	2.58021e-05	2.61029e-05	2.62841e-05	2.66647e-05	2.8493e-05	2.44609e-05	2.47468e-05	2.64592e-05	2.80055e-05	2.7368e-05	0.601205	-0.025171	0.220977
P45985	Dual specificity mitogen-activated protein kinase kinase 4	MAP2K4	3	3	17	44.287	76648000	1.78228e-05	1.66065e-05	1.68389e-05	1.71423e-05	1.61425e-05	1.54548e-05	1.62288e-05	1.6605e-05	1.61048e-05	1.66598e-05	0.0837674	-0.0609845	1.07692
P46013	Antigen KI-67	MKI67	84	84	34.5	358.69	9174900000	0.00152058	0.00144287	0.00153825	0.00148403	0.00156196	0.001506	0.00153937	0.00156189	0.00154054	0.00154137	0.249828	0.0267959	0.602359
P46060	Ran GTPase-activating protein 1	RANGAP1	10	10	20.3	63.541	1757800000	0.000283397	0.000280772	0.000254964	0.000251141	0.000245073	0.000248624	0.000254341	0.000252633	0.000267738	0.000254653	0.408226	-0.0415667	0.389099
P46063	ATP-dependent DNA helicase Q1	RECQL	19	19	38.8	73.457	8855100000	0.000879892	0.000876558	0.000881602	0.000873252	0.000880041	0.000852635	0.000862418	0.000878391	0.000905823	0.000867244	0.605858	-0.00818191	0.217629
P46087	Probable 28S rRNA (cytosine(4447)-C(5))-methyltransferase	NOP2	9	9	16.9	89.301	745160000	0.00015012	0.000155027	0.00014874	0.000154782	0.000150158	0.000179144	0.000172967	0.000170537	0.000156058	0.00015599	0.0140614	0.137481	1.85197
P46100	Transcriptional regulator ATRX	ATRX	9	9	4.7	282.58	224300000	0.000102113	0.000102431	0.000111851	0.000106614	0.000117658	0.000101092	0.000100902	0.000115606	0.000108117	0.000106307	0.677886	-0.0232462	0.168843
P46108	Adapter molecule crk	CRK	11	11	54.3	33.83	12925000000	0.000546494	0.000563573	0.00059251	0.000571207	0.000593459	0.00057188	0.000567668	0.00058959	0.00057499	0.000589206	0.616269	0.0130685	0.21023
P46109	Crk-like protein	CRKL	9	9	44.9	33.777	2868400000	0.00019366	0.000201155	0.000207205	0.000205289	0.000199791	0.000209313	0.000212549	0.000207584	0.000203941	0.000205364	0.0538201	0.0446425	1.26906
P46379	Large proline-rich protein BAG6	BAG6	10	10	16.4	119.41	594220000	7.01487e-05	6.92847e-05	7.25107e-05	7.31462e-05	7.35636e-05	6.87702e-05	7.00489e-05	7.17613e-05	7.00322e-05	7.12545e-05	0.211225	-0.0275611	0.675254
P46459	Vesicle-fusing ATPase	NSF	6	5	8.1	82.593	75502000	5.70446e-05	5.19614e-05	4.84287e-05	5.07182e-05	5.04813e-05	4.77818e-05	4.39121e-05	5.07182e-05	4.9923e-05	5.19314e-05	0.192262	-0.0824565	0.716106
P46527	Cyclin-dependent kinase inhibitor 1B	CDKN1B	5	5	36.9	22.073	210990000	4.12436e-05	4.03451e-05	4.23737e-05	4.07286e-05	4.23423e-05	3.76193e-05	4.01391e-05	4.22611e-05	4.21073e-05	4.35469e-05	0.813252	-0.00950564	0.089775
P46736	Lys-63-specific deubiquitinase BRCC36	BRCC3	4	4	15.5	36.072	264710000	3.58869e-05	3.55042e-05	3.40192e-05	3.58866e-05	3.43513e-05	3.29e-05	3.56553e-05	3.35128e-05	3.48779e-05	3.36625e-05	0.152426	-0.0419989	0.816941
P46777	60S ribosomal protein L5	RPL5	10	10	27.9	34.362	18421000000	0.000831352	0.000793297	0.000795338	0.000783032	0.000831252	0.000683296	0.000725147	0.000738758	0.000848438	0.000829861	0.245505	-0.0766599	0.609939
P46778	60S ribosomal protein L21	RPL21	5	5	31.9	18.565	683990000	9.9184e-05	0.000105728	0.000100829	0.000100727	8.45871e-05	0.000109145	0.000101414	9.55578e-05	8.90406e-05	9.54343e-05	0.985491	-0.00135766	0.00634749
P46779	60S ribosomal protein L28	RPL28	3	3	23.4	15.747	233650000	0.000108276	0.000104052	0.000102011	0.000112766	0.000109653	0.000109108	0.000100053	0.000104097	0.000110516	0.000104015	0.526601	-0.0243109	0.278519
P46781	40S ribosomal protein S9	RPS9	4	4	19.6	22.591	248080000	5.33399e-05	4.92502e-05	4.79733e-05	5.75539e-05	4.84715e-05	5.50194e-05	4.30967e-05	5.10363e-05	5.39291e-05	4.90085e-05	0.755589	-0.0255198	0.121715
P46782	40S ribosomal protein S5;40S ribosomal protein S5, N-terminally processed	RPS5	5	5	27.5	22.876	1055300000	0.000102234	9.9383e-05	0.000104139	0.000101802	0.000111442	0.000105566	9.7828e-05	0.000100975	0.000102607	0.000105713	0.631745	-0.017649	0.199458
P46783;Q9NQ39	40S ribosomal protein S10;Putative 40S ribosomal protein S10-like	RPS10	5	5	32.7	18.898	1068800000	4.92489e-05	4.93831e-05	5.00838e-05	5.10468e-05	5.05199e-05	5.38922e-05	4.83087e-05	5.28269e-05	4.95776e-05	5.16796e-05	0.299331	0.0341908	0.523848
P46821	Microtubule-associated protein 1B;MAP1B heavy chain;MAP1 light chain LC1	MAP1B	93	92	49.3	270.63	64048000000	0.00413331	0.00426899	0.00427944	0.004263	0.00430227	0.00419821	0.00424688	0.00435485	0.00434782	0.00429316	0.384698	0.0131062	0.41488
P46926	Glucosamine-6-phosphate isomerase 1	GNPDA1	10	6	47.4	32.668	2377800000	0.00018	0.000204642	0.000196091	0.000187414	0.000186069	0.000204086	0.000195554	0.000186737	0.000179138	0.000196053	0.814823	0.011072	0.0889369
P46934	E3 ubiquitin-protein ligase NEDD4	NEDD4	15	14	17.9	149.11	1087400000	0.000168145	0.000164346	0.000164469	0.000164354	0.000169335	0.000142209	0.000153886	0.000161308	0.000164229	0.000167444	0.110171	-0.0740742	0.957931
P46937	Transcriptional coactivator YAP1	YAP1	9	9	37.3	54.461	2225300000	0.000127565	0.000125093	0.000134444	0.00012919	0.000133459	0.00012917	0.000128129	0.000133636	0.000133241	0.000133005	0.501141	0.0164041	0.30004
P46939	Utrophin	UTRN	11	11	4.2	394.46	168560000	5.27198e-05	5.12562e-05	4.85445e-05	4.97973e-05	4.88839e-05	5.0749e-05	5.09326e-05	5.21857e-05	5.00892e-05	4.92286e-05	0.677221	0.0113471	0.16927
P46940	Ras GTPase-activating-like protein IQGAP1	IQGAP1	56	56	43.1	189.25	13457000000	0.00194759	0.00162249	0.00168925	0.00155712	0.00160427	0.00140359	0.00158841	0.00155906	0.00185693	0.00166334	0.509705	-0.061141	0.292681
P46976	Glycogenin-1	GYG1	4	4	15.7	39.383	765700000	7.76902e-05	8.86371e-05	7.91741e-05	7.62977e-05	7.11271e-05	7.24728e-05	7.85859e-05	7.63155e-05	7.65815e-05	8.01839e-05	0.590574	-0.0326272	0.228726
P47224	Guanine nucleotide exchange factor MSS4	RABIF	2	2	20.3	13.839	248660000	1.40628e-05	1.5054e-05	1.37572e-05	1.41673e-05	1.48607e-05	1.42366e-05	1.48133e-05	1.39692e-05	1.57628e-05	1.51019e-05	0.353759	0.039226	0.451293
P47712	Cytosolic phospholipase A2;Phospholipase A2;Lysophospholipase	PLA2G4A	2	2	3.3	85.238	53739000	2.91338e-05	2.66984e-05	2.89951e-05	3.18084e-05	3.07435e-05	2.60678e-05	2.79285e-05	2.74569e-05	2.69726e-05	2.81473e-05	0.0515624	-0.10986	1.28767
P47755	F-actin-capping protein subunit alpha-2	CAPZA2	9	7	53.5	32.949	7173500000	0.00038401	0.000381886	0.000400309	0.000389043	0.000399664	0.000364154	0.000378445	0.000391526	0.000386448	0.000394315	0.263477	-0.0298442	0.579257
P47756	F-actin-capping protein subunit beta	CAPZB	12	12	38.2	30.628	13914000000	0.000593923	0.000606276	0.000614579	0.000607096	0.000598302	0.000607921	0.000630671	0.000603793	0.000606394	0.000603707	0.331682	0.0153524	0.479278
P47895	Aldehyde dehydrogenase family 1 member A3	ALDH1A3	5	4	9.8	56.108	83948000	4.67965e-05	4.67847e-05	4.46708e-05	4.48519e-05	4.06427e-05	4.79285e-05	4.53306e-05	4.75139e-05	4.3939e-05	4.11941e-05	0.802269	0.013857	0.0956801
P47897	Glutamine--tRNA ligase	QARS1	10	9	15.9	87.798	312020000	7.79634e-05	6.33113e-05	6.09422e-05	6.28028e-05	6.73654e-05	5.87483e-05	5.98781e-05	6.28481e-05	6.59953e-05	6.44493e-05	0.25601	-0.0916838	0.591743
P47914	60S ribosomal protein L29	RPL29	2	2	13.8	17.752	1004000000	5.45109e-05	5.95969e-05	5.88279e-05	5.98442e-05	5.36416e-05	5.98168e-05	6.14342e-05	5.83099e-05	5.87266e-05	5.60255e-05	0.352558	0.039211	0.452769
P47985;P0C7P4	Cytochrome b-c1 complex subunit Rieske, mitochondrial;Cytochrome b-c1 complex subunit 11;Putative cytochrome b-c1 complex subunit Rieske-like protein 1	UQCRFS1	3	3	10.9	29.668	181420000	3.31982e-05	3.41535e-05	3.22671e-05	3.40805e-05	3.08641e-05	3.25165e-05	3.31676e-05	3.49759e-05	3.30576e-05	3.24164e-05	0.69392	0.0137041	0.15869
P48059	LIM and senescent cell antigen-like-containing domain protein 1	LIMS1	3	3	8.3	37.251	2976700000	8.19598e-05	9.58356e-05	9.75852e-05	9.46573e-05	8.82418e-05	8.77524e-05	9.0077e-05	0.000105716	9.20554e-05	9.06758e-05	0.720031	0.0249586	0.142649
P48147	Prolyl endopeptidase	PREP	24	24	37.2	80.699	6125500000	0.000576253	0.000543983	0.000542617	0.000524524	0.000565475	0.000570496	0.000569241	0.000556987	0.000542158	0.00053827	0.678711	0.0126789	0.168315
P48163	NADP-dependent malic enzyme	ME1	23	22	47	64.149	22639000000	0.00121612	0.00130859	0.00133408	0.00134265	0.00128515	0.00136088	0.00130296	0.0013699	0.00123837	0.00131514	0.555185	0.0222162	0.255562
P48200	Iron-responsive element-binding protein 2	IREB2	2	2	2	105.06	67882000	2.07828e-05	1.98065e-05	1.90488e-05	1.76726e-05	2.03552e-05	1.76475e-05	1.64308e-05	1.89859e-05	2.07447e-05	1.91237e-05	0.329727	-0.0716714	0.481845
P48444	Coatomer subunit delta	ARCN1	22	22	43.2	57.21	5498600000	0.000498023	0.000529549	0.000494779	0.000503779	0.000470096	0.000476615	0.000502776	0.000486822	0.00049931	0.000499098	0.57095	-0.0183825	0.243402
P48506	Glutamate--cysteine ligase catalytic subunit	GCLC	22	21	44.4	72.765	8630700000	0.000821631	0.000789152	0.000769184	0.000749529	0.000769806	0.000751159	0.000792666	0.000751247	0.000774209	0.000770009	0.430564	-0.0223762	0.365962
P48507	Glutamate--cysteine ligase regulatory subunit	GCLM	7	7	29.6	30.727	4490900000	0.000218477	0.000238032	0.000222885	0.000207247	0.000212169	0.000213486	0.000221156	0.000206255	0.000212432	0.000213247	0.298232	-0.0429544	0.525446
P48556	26S proteasome non-ATPase regulatory subunit 8	PSMD8	9	9	31.4	39.611	2017900000	0.000185267	0.000205977	0.000198615	0.000191361	0.000181434	0.000205072	0.000209218	0.000199139	0.000187611	0.000196873	0.25743	0.0518976	0.589341
P48634	Protein PRRC2A	PRRC2A	33	31	22.6	228.86	1640200000	0.000340641	0.000337354	0.000369101	0.000356089	0.000378948	0.00034537	0.000345048	0.00035156	0.000367497	0.000362419	0.829465	-0.00831374	0.0812019
P48637	Glutathione synthetase	GSS	29	29	64.3	52.384	7430700000	0.000694816	0.000759468	0.000725412	0.00075485	0.00073415	0.000804736	0.000748239	0.000779638	0.000737209	0.000766135	0.0787493	0.0643191	1.10375
P48643	T-complex protein 1 subunit epsilon	CCT5	31	31	58.8	59.67	27320000000	0.00173393	0.00193689	0.0017526	0.00179018	0.0014891	0.0017255	0.00175975	0.00162318	0.00154642	0.00167573	0.388084	-0.0630453	0.411074
P48681	Nestin	NES	14	14	13	177.44	306200000	0.000148258	0.00014002	0.000145887	0.000145901	0.000154912	0.000149029	0.000146178	0.000149059	0.000142674	0.000146654	0.920044	-0.00271942	0.0361915
P48729	Casein kinase I isoform alpha	CSNK1A1	2	2	10.1	38.914	73508000	2.48541e-05	2.12755e-05	1.9564e-05	2.07359e-05	2.26491e-05	2.12982e-05	2.14174e-05	2.12413e-05	2.34792e-05	2.16747e-05	0.995023	0.000425498	0.00216692
P48739	Phosphatidylinositol transfer protein beta isoform	PITPNB	8	7	33.9	31.54	2249300000	0.000191036	0.000191232	0.00018702	0.000179053	0.000188155	0.000156247	0.000171064	0.000172795	0.000187634	0.00017884	0.0374893	-0.111939	1.42609
P49005	DNA polymerase delta subunit 2	POLD2	4	4	10.4	51.289	89648000	3.69308e-05	3.84031e-05	3.5083e-05	3.67485e-05	3.45468e-05	3.17969e-05	3.50625e-05	3.45373e-05	3.88001e-05	3.64059e-05	0.467808	-0.0411478	0.329933
P49006	MARCKS-related protein	MARCKSL1	6	5	60.5	19.529	3392200000	0.000155851	0.000143933	0.000149984	0.000147023	0.000160861	0.000154217	0.000152173	0.000159769	0.000152472	0.000149889	0.549122	0.0205484	0.260331
P49023	Paxillin	PXN	11	11	31.1	64.505	4053200000	0.000331931	0.000339249	0.000361359	0.000337542	0.000368983	0.000308668	0.000329604	0.000352017	0.000346855	0.000341726	0.289982	-0.0508202	0.53763
P49189	4-trimethylaminobutyraldehyde dehydrogenase	ALDH9A1	10	10	23.5	53.801	4964100000	0.000305608	0.000326846	0.000314435	0.000316517	0.000292014	0.000351047	0.000322856	0.000319073	0.000289944	0.000289189	0.803054	0.0153987	0.0952551
P49247	Ribose-5-phosphate isomerase	RPIA	10	10	44.1	33.269	2750500000	0.000106745	0.000125233	0.000119032	0.000129324	0.000131468	0.00012141	0.000113513	0.000121219	0.00012547	0.000128169	0.938597	-0.00477619	0.0275211
P49321	Nuclear autoantigenic sperm protein	NASP	48	48	74.9	85.237	44385000000	0.0025323	0.00263083	0.00269742	0.00267372	0.00273348	0.0026734	0.0026715	0.00271679	0.00272027	0.00268354	0.306205	0.0213426	0.513987
P49327	Fatty acid synthase;[Acyl-carrier-protein] S-acetyltransferase;[Acyl-carrier-protein] S-malonyltransferase;3-oxoacyl-[acyl-carrier-protein] synthase;3-oxoacyl-[acyl-carrier-protein] reductase;3-hydroxyacyl-[acyl-carrier-protein] dehydratase;Enoyl-[acyl-carrier-protein] reductase;Oleoyl-[acyl-carrier-protein] hydrolase	FASN	85	85	46.9	273.42	37307000000	0.00249183	0.00245017	0.00214075	0.00215726	0.0019509	0.00206275	0.00218492	0.00210743	0.00215727	0.00206248	0.273926	-0.0816914	0.562367
P49354	Protein farnesyltransferase/geranylgeranyltransferase type-1 subunit alpha	FNTA	8	8	33.5	44.408	749210000	7.32238e-05	7.30881e-05	7.51809e-05	7.24796e-05	8.45931e-05	7.36346e-05	7.15405e-05	7.22064e-05	7.48e-05	7.49477e-05	0.362017	-0.044255	0.441271
P49356	Protein farnesyltransferase subunit beta	FNTB	4	4	9.8	48.773	377130000	9.31927e-05	9.5159e-05	9.82193e-05	0.000103019	0.000105713	8.98278e-05	8.94256e-05	9.55796e-05	0.000102522	0.000104932	0.52902	-0.0384195	0.276528
P49366	Deoxyhypusine synthase	DHPS	8	8	32.8	40.97	286000000	6.65272e-05	7.05708e-05	7.12487e-05	7.59235e-05	7.26662e-05	7.57965e-05	7.50435e-05	7.76225e-05	7.23105e-05	7.18873e-05	0.130951	0.0621936	0.882892
P49368	T-complex protein 1 subunit gamma	CCT3	21	21	40.7	60.533	15760000000	0.0006102	0.00063098	0.000570843	0.000625163	0.000513715	0.000581625	0.000612424	0.00056655	0.000567104	0.00055281	0.574557	-0.0348296	0.240667
P49407	Beta-arrestin-1	ARRB1	5	4	18.4	47.065	176290000	1.9739e-05	1.86874e-05	1.69937e-05	1.74469e-05	1.7712e-05	1.67978e-05	1.85958e-05	1.88349e-05	1.7755e-05	1.82649e-05	0.916396	-0.00527401	0.0379168
P49411	Elongation factor Tu, mitochondrial	TUFM	14	14	35.4	49.541	1891300000	0.000309376	0.000287135	0.000248801	0.000298221	0.000326588	0.000286372	0.000210309	0.000270023	0.000316107	0.000302651	0.474413	-0.0855666	0.323844
P49419	Alpha-aminoadipic semialdehyde dehydrogenase	ALDH7A1	12	12	26.3	58.486	1250100000	0.000400758	0.000385433	0.00037496	0.000345588	0.000360639	0.000325037	0.000339317	0.00034191	0.000377266	0.000377663	0.177157	-0.0844606	0.751641
P49441	Inositol polyphosphate 1-phosphatase	INPP1	4	4	16.8	43.998	205170000	4.41731e-05	4.15379e-05	4.39679e-05	4.57482e-05	4.77905e-05	4.07571e-05	4.23656e-05	4.45026e-05	4.62236e-05	4.84371e-05	0.915902	-0.00603439	0.0381508
P49448	Glutamate dehydrogenase 2, mitochondrial	GLUD2	14	3	25.3	61.433	93356000	3.13353e-05	3.44369e-05	3.54878e-05	4.00877e-05	3.63652e-05	3.30218e-05	3.22285e-05	3.45838e-05	3.76079e-05	3.37381e-05	0.463117	-0.0540346	0.33431
P49454	Centromere protein F	CENPF	29	29	11.4	357.52	1117300000	0.00029395	0.000286867	0.000295652	0.000298742	0.000291033	0.000290455	0.000292459	0.000304972	0.000291697	0.000290325	0.836381	0.00360274	0.0775958
P49458	Signal recognition particle 9 kDa protein	SRP9	5	5	47.7	10.112	3849800000	0.000109127	0.000117553	0.000130494	0.00012077	0.000118335	0.000124733	0.000122925	0.000119832	0.000119983	0.000146577	0.249546	0.0886092	0.602849
P49459	Ubiquitin-conjugating enzyme E2 A	UBE2A	2	2	17.8	17.315	2385400000	0.000145406	0.000149102	0.000148661	0.000144614	0.000142569	0.000152255	0.000155181	0.00015038	0.000136262	0.000143103	0.717892	0.0134262	0.143941
P49585	Choline-phosphate cytidylyltransferase A	PCYT1A	5	5	16.1	41.731	2105900000	7.69024e-05	7.76474e-05	7.79243e-05	8.2706e-05	8.62332e-05	7.50445e-05	7.94862e-05	7.88207e-05	7.97391e-05	8.40514e-05	0.720555	-0.0154341	0.142333
P49588	Alanine--tRNA ligase, cytoplasmic	AARS1	37	37	45.9	106.81	18063000000	0.00104667	0.00091508	0.000837769	0.000837059	0.000878258	0.000904895	0.000895866	0.000857261	0.000909591	0.000874476	0.725249	-0.0234352	0.139513
P49589	Cysteine--tRNA ligase, cytoplasmic	CARS1	25	25	35.2	85.472	8944300000	0.000853779	0.000851323	0.000867092	0.000874187	0.000877842	0.000796013	0.000836947	0.000857914	0.000860372	0.000852007	0.100128	-0.0409352	0.999446
P49590	Probable histidine--tRNA ligase, mitochondrial	HARS2	10	5	20.2	56.888	247800000	0.000110925	0.000119839	0.000123221	0.000129669	0.000124652	0.000121936	0.00012081	0.000120682	0.000117373	0.000129977	0.89853	0.00585085	0.0464674
P49591	Serine--tRNA ligase, cytoplasmic	SARS1	19	19	42	58.777	8702700000	0.000472508	0.000477636	0.000487896	0.000494207	0.000480187	0.000457523	0.000474765	0.000499021	0.00049432	0.00049904	0.793524	0.00729886	0.10044
P49593	Protein phosphatase 1F	PPM1F	6	6	21.6	49.83	134810000	4.28338e-05	4.39193e-05	4.27694e-05	4.32317e-05	4.39254e-05	3.7899e-05	3.99898e-05	4.21994e-05	4.30814e-05	4.3665e-05	0.110664	-0.0670862	0.955994
P49642	DNA primase small subunit	PRIM1	7	7	15.5	49.901	213190000	9.54101e-05	9.17579e-05	9.64147e-05	9.62887e-05	9.86295e-05	8.73464e-05	8.93744e-05	9.94716e-05	0.000103892	9.98054e-05	0.937084	0.00418196	0.0282215
P49643	DNA primase large subunit	PRIM2	5	5	12	58.805	57881000	2.98772e-05	2.68898e-05	2.71126e-05	2.70255e-05	2.60274e-05	2.30961e-05	2.63088e-05	2.61107e-05	2.94684e-05	2.65971e-05	0.399477	-0.0575136	0.398508
P49711	Transcriptional repressor CTCF	CTCF	7	7	17.9	82.785	254920000	0.00010461	0.000109995	0.000117557	0.00011832	0.00011906	0.000120921	0.000112532	0.000120536	0.000110139	0.000107056	0.936249	0.00415386	0.0286085
P49720	Proteasome subunit beta type-3	PSMB3	6	6	41	22.949	1913400000	0.000194448	0.000239251	0.000235376	0.000274664	0.000217981	0.000241571	0.000219904	0.000240383	0.000232257	0.000226845	0.991507	-0.000943268	0.00370411
P49721	Proteasome subunit beta type-2	PSMB2	8	8	60.7	22.836	4610500000	0.000311301	0.000358407	0.000354244	0.000458225	0.000340422	0.00036765	0.0003241	0.000347515	0.000348146	0.000337245	0.470287	-0.0796881	0.327637
P49736	DNA replication licensing factor MCM2	MCM2	23	23	39.9	101.89	3280200000	0.000486771	0.000433866	0.000412099	0.000414489	0.000462062	0.000366545	0.000393413	0.000388723	0.000461453	0.000443391	0.211035	-0.105478	0.675645
P49748	Very long-chain specific acyl-CoA dehydrogenase, mitochondrial	ACADVL	21	21	40.5	70.389	2975700000	0.000396272	0.000396782	0.000388073	0.000374531	0.000388641	0.000340761	0.000371236	0.000383168	0.000392797	0.000376075	0.135542	-0.0608203	0.867927
P49750	YLP motif-containing protein 1	YLPM1	26	26	16.7	241.64	1862400000	0.000323455	0.000315338	0.000358804	0.000355779	0.000372204	0.000340971	0.000324137	0.000321099	0.000361604	0.000355866	0.756171	-0.0184297	0.12138
P49756	RNA-binding protein 25	RBM25	18	18	25.5	100.18	2463300000	0.000435518	0.000429349	0.000454225	0.000452524	0.000447895	0.00043777	0.000434202	0.00041882	0.000466655	0.000459739	0.964129	-0.00151149	0.0158649
P49757	Protein numb homolog	NUMB	5	5	10.8	70.803	137050000	3.59772e-05	3.47137e-05	3.57426e-05	3.68777e-05	4.1836e-05	3.33174e-05	3.35408e-05	3.49715e-05	3.81669e-05	3.75061e-05	0.367586	-0.0608314	0.434641
P49770	Translation initiation factor eIF-2B subunit beta	EIF2B2	3	3	8	38.989	91345000	6.42209e-05	6.12694e-05	5.54468e-05	5.39072e-05	5.00148e-05	5.4508e-05	5.53666e-05	5.63384e-05	5.6566e-05	5.25667e-05	0.494979	-0.0490045	0.305413
P49773	Histidine triad nucleotide-binding protein 1	HINT1	5	5	54.8	13.802	15427000000	0.000258593	0.000266935	0.000267748	0.000266074	0.000264339	0.000273582	0.000272676	0.000282288	0.000240394	0.00024983	0.906304	-0.00537377	0.0427262
P49790	Nuclear pore complex protein Nup153	NUP153	26	26	25.2	153.94	2665700000	0.000535706	0.000545903	0.00054783	0.000556016	0.000521916	0.000537831	0.000552641	0.000545783	0.000555473	0.000533395	0.635972	0.00943011	0.196562
P49792	E3 SUMO-protein ligase RanBP2	RANBP2	34	25	15.9	358.2	1722900000	0.000548807	0.000545519	0.000545787	0.000561308	0.00054946	0.000516679	0.000535566	0.000542624	0.000585267	0.000547994	0.705194	-0.0119805	0.151692
P49840	Glycogen synthase kinase-3 alpha	GSK3A	7	6	21.1	50.98	778000000	0.000205509	0.000187862	0.000178735	0.000172072	0.000186022	0.000147555	0.000160824	0.000169956	0.000194332	0.000185006	0.187337	-0.117111	0.727377
P49841	Glycogen synthase kinase-3 beta	GSK3B	4	3	16.9	46.744	242670000	3.78508e-05	3.39792e-05	3.09045e-05	2.96146e-05	3.22024e-05	2.59896e-05	2.5762e-05	3.19596e-05	3.29206e-05	2.9817e-05	0.116865	-0.168143	0.932316
P49902	Cytosolic purine 5-nucleotidase	NT5C2	17	17	42.6	64.969	10277000000	0.000547441	0.000570369	0.00059337	0.000579673	0.000558356	0.000561924	0.000572681	0.000578916	0.000553115	0.000575557	0.884149	-0.00355668	0.0534747
P49903	Selenide, water dikinase 1	SEPHS1	11	11	51	42.91	3838700000	0.000275912	0.000277334	0.000289811	0.000284299	0.000285126	0.000261445	0.000274513	0.00028981	0.000279238	0.000285522	0.452152	-0.0226006	0.344716
P49914	5-formyltetrahydrofolate cyclo-ligase	MTHFS	3	3	16.3	23.255	264530000	5.84608e-05	5.15926e-05	5.55517e-05	4.79695e-05	5.99372e-05	5.09799e-05	4.86498e-05	5.23048e-05	5.36316e-05	5.7628e-05	0.460802	-0.0554761	0.336485
P49915	GMP synthase [glutamine-hydrolyzing]	GMPS	25	25	47.3	76.715	11024000000	0.000802952	0.000817739	0.000822162	0.000777068	0.000834105	0.000667189	0.000718874	0.00074856	0.000785115	0.000796997	0.0292964	-0.125319	1.53319
P49916	DNA ligase 3	LIG3	5	5	5.9	112.91	845960000	0.000130577	0.000128299	0.000132646	0.000136925	0.000138653	0.000130185	0.000133128	0.000145471	0.00014457	0.000130629	0.412719	0.0360593	0.384346
P49959	Double-strand break repair protein MRE11A	MRE11	16	16	32.6	80.592	902900000	0.000213337	0.00021643	0.000209271	0.000216731	0.000221594	0.000193822	0.000202536	0.000213415	0.000222065	0.000211697	0.23387	-0.0460258	0.631025
P50213	Isocitrate dehydrogenase [NAD] subunit alpha, mitochondrial	IDH3A	3	3	12.6	39.591	150650000	3.89328e-05	3.77351e-05	3.12831e-05	3.39817e-05	3.1601e-05	3.70335e-05	3.4777e-05	3.45409e-05	3.5148e-05	3.42921e-05	0.789884	0.0186498	0.102437
P50238	Cysteine-rich protein 1	CRIP1	3	3	37.7	8.5328	17519000000	0.000118168	0.000142714	0.000128061	0.000150181	0.000120094	0.000166587	0.000155993	0.000180267	0.000154648	0.000133205	0.0299888	0.262375	1.52304
P50395	Rab GDP dissociation inhibitor beta	GDI2	30	20	59.3	50.663	68169000000	0.00228985	0.00233509	0.00243326	0.00246545	0.00246321	0.00239797	0.00236965	0.00236012	0.00245447	0.00244794	0.837316	0.00519903	0.0771106
P50402	Emerin	EMD	3	3	17.3	28.994	134940000	2.47531e-05	2.3944e-05	2.57244e-05	2.4675e-05	2.5974e-05	2.5482e-05	2.464e-05	2.65449e-05	2.49392e-05	2.50637e-05	0.538339	0.0183322	0.268944
P50452	Serpin B8	SERPINB8	3	3	9.9	42.766	65114000	2.53828e-05	2.38903e-05	2.69425e-05	2.37196e-05	2.46618e-05	2.56151e-05	2.53112e-05	2.6473e-05	2.36688e-05	2.52458e-05	0.655762	0.0197437	0.183254
P50453	Serpin B9	SERPINB9	12	12	43.4	42.403	2479100000	0.000322077	0.000327193	0.000333437	0.000327567	0.00033902	0.00030684	0.000312111	0.000332477	0.000329468	0.000330201	0.241614	-0.0338039	0.616877
P50454	Serpin H1	SERPINH1	18	18	48.6	46.44	3327800000	0.000368038	0.000402305	0.000343405	0.000348693	0.000306122	0.000343994	0.000358317	0.000345199	0.000341003	0.000371994	0.9259	-0.0065851	0.0334361
P50502;Q8IZP2	Hsc70-interacting protein;Putative protein FAM10A4	ST13	14	4	39.6	41.331	28683000000	0.00119039	0.00123057	0.0012205	0.00126547	0.00123	0.00124425	0.00121864	0.00124959	0.00125647	0.00120789	0.614631	0.00935176	0.211386
P50542	Peroxisomal targeting signal 1 receptor	PEX5	3	3	7.5	70.864	54908000	1.86049e-05	1.77616e-05	1.86666e-05	1.72089e-05	1.97039e-05	1.76061e-05	1.88227e-05	1.93701e-05	1.87308e-05	1.88499e-05	0.593419	0.0223234	0.226639
P50548	ETS domain-containing transcription factor ERF	ERF	2	2	5.8	58.702	59350000	1.13136e-05	1.08154e-05	1.09272e-05	1.188e-05	1.20956e-05	1.2356e-05	1.11288e-05	1.20696e-05	1.10927e-05	1.13242e-05	0.618656	0.0235714	0.20855
P50552	Vasodilator-stimulated phosphoprotein	VASP	14	14	33.9	39.829	7229500000	0.000365464	0.000372231	0.000376795	0.000369064	0.000373428	0.000359522	0.000355243	0.00036821	0.000386927	0.000364892	0.465863	-0.0173408	0.331742
P50579	Methionine aminopeptidase 2	METAP2	12	12	31	52.891	3279300000	0.000299585	0.000296784	0.000294786	0.000278441	0.00030794	0.000224705	0.000243758	0.000256641	0.00030459	0.000265209	0.0324039	-0.190349	1.4894
P50583	Bis(5-nucleosyl)-tetraphosphatase [asymmetrical]	NUDT2	3	3	28.6	16.829	541810000	5.87607e-05	5.51297e-05	5.62674e-05	5.72774e-05	6.21241e-05	5.77234e-05	5.67455e-05	5.94586e-05	6.04681e-05	6.06038e-05	0.468901	0.0268534	0.328919
P50613	Cyclin-dependent kinase 7	CDK7	7	7	22.5	39.038	192600000	0.000110773	0.000124221	0.000112924	0.000109655	0.000112084	9.82196e-05	0.000107299	0.000104642	0.000111852	0.000110433	0.0707988	-0.0974595	1.14997
P50851	Lipopolysaccharide-responsive and beige-like anchor protein	LRBA	14	13	8.5	319.1	415380000	0.000104642	0.000107776	0.00010534	0.000104586	0.000102742	9.59938e-05	9.64959e-05	0.00010128	0.000102961	0.000103047	0.0201117	-0.0712657	1.69655
P50895	Basal cell adhesion molecule	BCAM	12	12	25.6	67.404	1557500000	0.000290792	0.000283021	0.000296724	0.000308418	0.000322381	0.000286086	0.00029748	0.000297042	0.000303431	0.000311432	0.888038	-0.00564591	0.0515684
P50897	Palmitoyl-protein thioesterase 1	PPT1	2	2	5.2	34.193	41312000	3.17718e-05	2.84965e-05	2.65925e-05	3.08413e-05	3.0069e-05	3.01607e-05	2.86904e-05	3.19334e-05	3.21589e-05	3.13033e-05	0.279766	0.0618754	0.553206
P50990	T-complex protein 1 subunit theta	CCT8	28	28	53.8	59.62	31476000000	0.00133093	0.00132919	0.00121434	0.00132774	0.0010667	0.00117357	0.00123145	0.00123601	0.00123871	0.00122662	0.558062	-0.0379015	0.253318
P50991	T-complex protein 1 subunit delta	CCT4	24	23	54.4	57.924	18153000000	0.000752696	0.000804817	0.000718645	0.000776074	0.000636156	0.000715179	0.000707793	0.000699278	0.000685477	0.00069182	0.236818	-0.0758225	0.625585
P50995	Annexin A11	ANXA11	16	15	28.7	54.389	4929900000	0.000360089	0.000327699	0.000324731	0.00032317	0.000346537	0.000320187	0.0003217	0.000336072	0.000358309	0.000338562	0.886167	-0.00635805	0.0524846
P51003	Poly(A) polymerase alpha	PAPOLA	13	13	24	82.842	1171800000	0.000226165	0.000218399	0.000218459	0.000200833	0.000217327	0.000178716	0.000196249	0.000207904	0.00021893	0.000215132	0.163929	-0.0883891	0.785343
P51114	Fragile X mental retardation syndrome-related protein 1	FXR1	2	2	7.6	69.72	19208000	7.5314e-06	7.80375e-06	7.51748e-06	8.05719e-06	7.31833e-06	8.59703e-06	7.36309e-06	8.29523e-06	7.29043e-06	7.76659e-06	0.471087	0.040348	0.326899
P51116	Fragile X mental retardation syndrome-related protein 2	FXR2	2	2	6.5	74.222	37006000	1.66035e-05	1.39057e-05	1.54087e-05	1.42123e-05	1.37762e-05	1.71256e-05	1.59785e-05	1.51302e-05	1.46774e-05	1.52342e-05	0.253244	0.0804717	0.596461
P51148	Ras-related protein Rab-5C	RAB5C	10	8	60.6	23.482	3817400000	0.000371329	0.000374273	0.000352001	0.000371812	0.000361602	0.000337302	0.000355939	0.000361355	0.00037175	0.000374209	0.457688	-0.0242025	0.339431
P51149	Ras-related protein Rab-7a	RAB7A	9	9	52.7	23.489	1181500000	0.000168996	0.000174318	0.0001744	0.000180568	0.00017917	0.00016015	0.000170405	0.0001678	0.000175546	0.000187021	0.519938	-0.0274376	0.284048
P51397	Death-associated protein 1	DAP	4	4	52	11.164	1423000000	0.000128575	0.000130109	0.000131487	0.000130435	0.000127499	0.000143494	0.000140096	0.000146582	0.000127537	0.00013143	0.056242	0.0885672	1.24994
P51452	Dual specificity protein phosphatase 3	DUSP3	4	4	27.6	20.478	1479000000	0.00013254	0.000136034	0.000123495	0.000124764	0.000121099	0.000132862	0.000132733	0.000131	0.000125013	0.000122558	0.734807	0.0140336	0.133827
P51570	Galactokinase	GALK1	8	8	21.7	42.272	1669300000	0.000175407	0.000158531	0.000161854	0.000154718	0.000174089	0.000165519	0.000160583	0.000165839	0.000166878	0.000171286	0.813184	0.00960261	0.0898111
P51580	Thiopurine S-methyltransferase	TPMT	4	4	19.2	28.18	150460000	6.90876e-05	7.28016e-05	6.96942e-05	7.30234e-05	7.30763e-05	6.43149e-05	6.64061e-05	6.66537e-05	7.26131e-05	6.98987e-05	0.0707712	-0.0736287	1.15014
P51608	Methyl-CpG-binding protein 2	MECP2	3	3	7.8	52.44	37459000	1.70921e-05	1.81139e-05	2.05955e-05	1.92197e-05	2.14231e-05	1.9968e-05	2.05544e-05	1.99633e-05	1.90997e-05	2.14112e-05	0.329611	0.0665396	0.481998
P51610	Host cell factor 1;HCF N-terminal chain 1;HCF N-terminal chain 2;HCF N-terminal chain 3;HCF N-terminal chain 4;HCF N-terminal chain 5;HCF N-terminal chain 6;HCF C-terminal chain 1;HCF C-terminal chain 2;HCF C-terminal chain 3;HCF C-terminal chain 4;HCF C-terminal chain 5;HCF C-terminal chain 6	HCFC1	32	32	23	208.73	5629500000	0.000665653	0.000684557	0.00067725	0.000677669	0.000649824	0.000668317	0.000711577	0.000685555	0.000661381	0.000682845	0.331818	0.023341	0.4791
P51649	Succinate-semialdehyde dehydrogenase, mitochondrial	ALDH5A1	6	6	12	57.214	1449300000	0.00021969	0.000216217	0.000212228	0.000218433	0.000205276	0.000230247	0.000227407	0.000221562	0.00021539	0.00021131	0.160226	0.0451462	0.795267
P51659	Peroxisomal multifunctional enzyme type 2;(3R)-hydroxyacyl-CoA dehydrogenase;Enoyl-CoA hydratase 2	HSD17B4	11	11	22.6	79.685	757170000	0.000176385	0.000176445	0.000192506	0.000203985	0.000204461	0.000178573	0.000182445	0.000179599	0.000179817	0.000181397	0.136175	-0.080804	0.865903
P51665	26S proteasome non-ATPase regulatory subunit 7	PSMD7	11	11	52.2	37.025	3733900000	0.000249361	0.000261437	0.000262932	0.000266612	0.000275505	0.000243007	0.000246824	0.000245226	0.00024153	0.000258708	0.0149013	-0.0911367	1.82678
P51668;Q9Y2X8	Ubiquitin-conjugating enzyme E2 D1;Ubiquitin-conjugating enzyme E2 D4	UBE2D1	2	2	12.2	16.602	160650000	2.65289e-05	3.20464e-05	2.93847e-05	2.78944e-05	3.04184e-05	2.88688e-05	3.15083e-05	2.91037e-05	3.15776e-05	2.95297e-05	0.466127	0.0419469	0.331495
P51812	Ribosomal protein S6 kinase alpha-3	RPS6KA3	7	5	9.1	83.735	163490000	8.60387e-05	8.10607e-05	7.21022e-05	7.23685e-05	7.17927e-05	6.33652e-05	6.38063e-05	7.46237e-05	8.0253e-05	7.45603e-05	0.260835	-0.104369	0.583634
P51858	Hepatoma-derived growth factor	HDGF	17	16	57.5	26.788	65064000000	0.00143563	0.00143677	0.00146582	0.00146175	0.00151471	0.00157075	0.0015281	0.00150489	0.00148538	0.00146674	0.0698482	0.0467971	1.15584
P51946	Cyclin-H	CCNH	5	5	16.4	37.643	388630000	0.00011273	0.000109379	0.000102816	0.000102405	0.000103021	9.54073e-05	9.92699e-05	0.000100125	0.000109117	9.96182e-05	0.120918	-0.0748481	0.91751
P51948	CDK-activating kinase assembly factor MAT1	MNAT1	3	3	10.4	35.823	211770000	5.33247e-05	5.86107e-05	6.10921e-05	5.8362e-05	6.0995e-05	4.89098e-05	5.2791e-05	6.0258e-05	5.80985e-05	6.11126e-05	0.434621	-0.0564246	0.361889
P51991	Heterogeneous nuclear ribonucleoprotein A3	HNRNPA3	13	11	32	39.594	7125700000	0.000364753	0.000352336	0.000370467	0.000367193	0.000363593	0.000396405	0.000386804	0.000402751	0.000354455	0.000370019	0.0845933	0.0712777	1.07266
P52209	6-phosphogluconate dehydrogenase, decarboxylating	PGD	27	27	57.6	53.139	221130000000	0.00373521	0.00384427	0.00393468	0.0039116	0.00394756	0.00403812	0.00386987	0.00382093	0.00381503	0.0038689	0.891948	0.00294027	0.0496604
P52272	Heterogeneous nuclear ribonucleoprotein M	HNRNPM	18	18	30.4	77.515	5797700000	0.00046097	0.000446373	0.000474215	0.000441438	0.000479622	0.000441477	0.000450195	0.000443088	0.000489603	0.000465569	0.833483	-0.00797093	0.0791033
P52292	Importin subunit alpha-1	KPNA2	7	7	17.6	57.861	379720000	8.182e-05	8.60527e-05	7.91497e-05	7.95428e-05	8.28994e-05	8.15113e-05	6.27487e-05	7.37668e-05	8.19089e-05	8.6195e-05	0.31176	-0.0846496	0.50618
P52294	Importin subunit alpha-5;Importin subunit alpha-5, N-terminally processed	KPNA1	7	6	14.7	60.221	632040000	0.000168513	0.000155197	0.000143125	0.000143778	0.000140216	0.000146811	0.000150233	0.0001424	0.000154379	0.000146396	0.71568	-0.0205338	0.145281
P52298	Nuclear cap-binding protein subunit 2	NCBP2	4	4	22.4	18.001	385550000	7.45834e-05	7.02173e-05	7.19437e-05	7.33508e-05	7.48828e-05	7.32e-05	7.62218e-05	7.16683e-05	7.862e-05	7.51543e-05	0.21918	0.0385592	0.6592
P52306	Rap1 GTPase-GDP dissociation stimulator 1	RAP1GDS1	15	15	26.7	66.316	2286300000	0.00035148	0.000362948	0.000360529	0.000347523	0.00035664	0.000368305	0.000369647	0.000367128	0.000365692	0.000351998	0.0758805	0.0349685	1.11987
P52434	DNA-directed RNA polymerases I, II, and III subunit RPABC3	POLR2H	6	6	57.3	17.143	2413300000	0.000137572	0.000135833	0.000144918	0.00014341	0.000150348	0.000139141	0.000140374	0.000150373	0.000143171	0.00014065	0.923916	0.00329498	0.0343677
P52564	Dual specificity mitogen-activated protein kinase kinase 6	MAP2K6	4	2	12.9	37.492	24515000	2.0035e-05	2.06854e-05	1.67767e-05	2.19953e-05	2.24345e-05	1.91416e-05	1.65552e-05	1.78205e-05	2.23075e-05	2.02051e-05	0.426238	-0.0859792	0.370347
P52565	Rho GDP-dissociation inhibitor 1	ARHGDIA	15	15	60.8	23.207	43965000000	0.00116866	0.0011765	0.00119624	0.00120326	0.00123642	0.00121327	0.00122677	0.00124138	0.00123489	0.00121906	0.0438696	0.0367435	1.35784
P52594	Arf-GAP domain and FG repeat-containing protein 1	AGFG1	12	12	30.6	58.259	6762100000	0.000321752	0.000354689	0.000361371	0.000357147	0.000350917	0.000332602	0.000351847	0.000379995	0.000355928	0.000352767	0.612352	0.0223541	0.212999
P52597	Heterogeneous nuclear ribonucleoprotein F;Heterogeneous nuclear ribonucleoprotein F, N-terminally processed	HNRNPF	14	12	48.7	45.671	17204000000	0.000739353	0.000705281	0.000748822	0.000718715	0.000751919	0.000668746	0.000704368	0.000711005	0.000757593	0.000733465	0.336281	-0.0354408	0.473298
P52655	Transcription initiation factor IIA subunit 1;Transcription initiation factor IIA alpha chain;Transcription initiation factor IIA beta chain	GTF2A1	4	4	11.2	41.513	756390000	6.31491e-05	6.35795e-05	6.99624e-05	6.35921e-05	6.79775e-05	6.9741e-05	6.86092e-05	6.9474e-05	6.38941e-05	6.67479e-05	0.280931	0.0441695	0.5514
P52657;REV__Q6UB99	Transcription initiation factor IIA subunit 2	GTF2A2	2	2	14.7	12.457	255000000	7.80905e-05	8.07986e-05	7.96862e-05	7.76074e-05	7.5905e-05	8.33084e-05	8.12648e-05	8.3889e-05	7.79291e-05	7.63617e-05	0.24587	0.0387185	0.609294
P52701	DNA mismatch repair protein Msh6	MSH6	7	7	6.2	152.78	375380000	6.37889e-05	6.48961e-05	6.32503e-05	6.4399e-05	6.54876e-05	6.46451e-05	6.70597e-05	6.85714e-05	6.64122e-05	6.52112e-05	0.0356186	0.0444844	1.44832
P52732	Kinesin-like protein KIF11	KIF11	4	4	4.4	119.16	6349600000	7.81731e-05	5.59105e-05	6.197e-05	6.22298e-05	6.72941e-05	5.86468e-05	5.64323e-05	6.50911e-05	6.28092e-05	5.88082e-05	0.273378	-0.109468	0.563236
P52756	RNA-binding protein 5	RBM5	3	2	3.2	92.153	114670000	3.60972e-05	3.3725e-05	3.45538e-05	4.71386e-05	4.74868e-05	3.45897e-05	3.53962e-05	3.55749e-05	3.46387e-05	3.48312e-05	0.160276	-0.185172	0.795132
P52758	Ribonuclease UK114	RIDA	5	5	50.4	14.494	2355100000	0.000117088	0.000125678	0.000124336	0.000124278	0.000128444	0.000128177	0.000130515	0.000129715	0.000129747	0.000128279	0.024898	0.0606411	1.60384
P52788	Spermine synthase	SMS	12	12	43.7	41.268	17588000000	0.000448021	0.000478264	0.00048161	0.000467042	0.00047816	0.000524973	0.000502842	0.000484898	0.000443815	0.000463148	0.417091	0.0402526	0.379769
P52815	39S ribosomal protein L12, mitochondrial	MRPL12	6	6	39.9	21.348	7990600000	0.000212835	0.000234637	0.000237528	0.000227057	0.00022176	0.000224239	0.000245792	0.000223798	0.000207699	0.000245659	0.762239	0.0169122	0.117909
P52888	Thimet oligopeptidase	THOP1	27	27	39.8	78.839	4331200000	0.000502369	0.000532603	0.000539971	0.000516227	0.000579078	0.000553119	0.000522947	0.00051358	0.000512369	0.00052885	0.612916	-0.0214369	0.212599
P52895	Aldo-keto reductase family 1 member C2	AKR1C2	26	7	70.9	36.735	28470000000	0.00119623	0.00117913	0.00115917	0.00117198	0.00132996	0.00115244	0.000979891	0.00115098	0.00131637	0.0012915	0.679945	-0.0351473	0.167526
P52907	F-actin-capping protein subunit alpha-1	CAPZA1	10	8	54.9	32.922	13771000000	0.00050106	0.000512245	0.000537673	0.000519835	0.000531525	0.000507791	0.000513923	0.000528944	0.000518336	0.000527998	0.893357	-0.0029667	0.0489749
P52926	High mobility group protein HMGI-C	HMGA2	4	4	56	11.832	140990000	3.62205e-05	3.40718e-05	3.34931e-05	3.39355e-05	3.00506e-05	4.22069e-05	3.88919e-05	3.67469e-05	3.46867e-05	3.24196e-05	0.117787	0.140653	0.928903
P52943	Cysteine-rich protein 2	CRIP2	4	4	30.8	22.492	1652200000	0.000161689	0.000175543	0.000172717	0.00018362	0.000185718	0.000161722	0.000168055	0.000198406	0.000191374	0.000185665	0.543954	0.0419348	0.264437
P52948	Nuclear pore complex protein Nup98-Nup96;Nuclear pore complex protein Nup98;Nuclear pore complex protein Nup96	NUP98	14	14	13	197.58	743600000	0.000219347	0.00020694	0.000217179	0.000212755	0.00022759	0.000207463	0.00020856	0.000214613	0.000226924	0.000223829	0.928472	-0.0032281	0.0322314
P53004	Biliverdin reductase A	BLVRA	14	14	55.1	33.428	7246700000	0.000428929	0.000470364	0.000459621	0.000429797	0.000435219	0.000490887	0.000477122	0.000456855	0.00043014	0.000440815	0.336506	0.0458979	0.473007
P53041	Serine/threonine-protein phosphatase 5	PPP5C	14	14	38.1	56.878	3543200000	0.000278644	0.000293157	0.000281349	0.00028827	0.000278863	0.000322759	0.000318618	0.00030023	0.00027479	0.000285767	0.128442	0.0808643	0.891293
P53365	Arfaptin-2	ARFIP2	7	6	28.2	37.855	488320000	7.89609e-05	8.07864e-05	8.05153e-05	7.94025e-05	8.17584e-05	7.79245e-05	7.96179e-05	8.04907e-05	7.82032e-05	7.8176e-05	0.0828195	-0.025421	1.08187
P53367	Arfaptin-1	ARFIP1	12	12	45.3	41.738	1110700000	0.000215751	0.000215528	0.000207827	0.000217895	0.000208746	0.000211027	0.000225694	0.00022064	0.000221037	0.000221957	0.0604923	0.0461038	1.2183
P53384	Cytosolic Fe-S cluster assembly factor NUBP1	NUBP1	2	2	8.4	34.534	231120000	4.95749e-05	4.31885e-05	4.61882e-05	4.39737e-05	4.5414e-05	3.87201e-05	4.22638e-05	4.65278e-05	4.57114e-05	4.64052e-05	0.380859	-0.0561151	0.419236
P53396	ATP-citrate synthase	ACLY	53	53	56.1	120.84	64045000000	0.00209404	0.00204343	0.00199651	0.00215112	0.00191091	0.00187784	0.00193731	0.0019752	0.00204581	0.00194465	0.131436	-0.0599784	0.881285
P53582	Methionine aminopeptidase 1	METAP1	4	4	16.3	43.215	88728000	4.81167e-05	4.04188e-05	4.36168e-05	4.15775e-05	5.20977e-05	4.3001e-05	3.51818e-05	4.28914e-05	4.36079e-05	4.41357e-05	0.248925	-0.112978	0.603931
P53597	Succinyl-CoA ligase [ADP/GDP-forming] subunit alpha, mitochondrial	SUCLG1	3	3	14.2	36.249	156490000	3.77879e-05	3.49038e-05	3.10533e-05	3.60545e-05	3.73867e-05	3.60605e-05	2.93587e-05	3.4249e-05	3.66115e-05	3.61703e-05	0.614562	-0.0390891	0.211434
P53602	Diphosphomevalonate decarboxylase	MVD	6	6	21.5	43.404	470830000	0.00011043	0.000112622	0.000107096	0.000110596	0.000109772	0.000108664	0.000109531	0.000112382	0.000111349	0.000112015	0.566661	0.0089509	0.246677
P53611	Geranylgeranyl transferase type-2 subunit beta	RABGGTB	5	5	16.9	36.924	551250000	0.000146231	0.000143049	0.000151032	0.000155852	0.00015827	0.00014172	0.000141011	0.000158476	0.000159935	0.000152923	0.98843	-0.000706353	0.0050541
P53618	Coatomer subunit beta	COPB1	27	27	35.7	107.14	3637700000	0.000496721	0.00050145	0.000459212	0.000469521	0.000408168	0.000406744	0.000433822	0.000446624	0.000472942	0.000474905	0.369254	-0.0631685	0.432675
P53621	Coatomer subunit alpha;Xenin;Proxenin	COPA	15	15	17.3	138.34	1328200000	0.000342744	0.000331063	0.000312825	0.000318902	0.000305218	0.000280169	0.000290044	0.000303084	0.000310711	0.000307719	0.026914	-0.110752	1.57002
P53680	AP-2 complex subunit sigma	AP2S1	5	5	32.4	17.018	141750000	4.2358e-05	4.44691e-05	4.13007e-05	4.15816e-05	4.12453e-05	4.07496e-05	4.05782e-05	3.98663e-05	4.19691e-05	4.17939e-05	0.134324	-0.0416109	0.871845
P53814	Smoothelin	SMTN	8	8	10.6	99.058	215660000	6.77979e-05	6.64992e-05	6.83469e-05	6.63636e-05	6.78111e-05	6.49857e-05	6.89093e-05	7.00948e-05	6.72173e-05	6.658e-05	0.847666	0.00414175	0.0717751
P53985	Monocarboxylate transporter 1	SLC16A1	2	2	4.2	53.944	35002000	2.87209e-05	2.43719e-05	2.89159e-05	2.92748e-05	2.50517e-05	2.9526e-05	2.83794e-05	2.80588e-05	2.48936e-05	2.54582e-05	0.997854	-0.000202423	0.000932867
P53990	IST1 homolog	IST1	11	11	34.9	39.75	2607500000	0.00038328	0.00040723	0.000381202	0.000368929	0.000365863	0.000369959	0.000387513	0.000355227	0.000374063	0.000385172	0.480111	-0.0263995	0.318658
P53992	Protein transport protein Sec24C	SEC24C	12	12	15.9	118.32	784330000	0.000139529	0.000147499	0.000136871	0.000126611	0.000129567	0.000125327	0.000132667	0.000136576	0.000139436	0.00012926	0.474596	-0.0361048	0.323676
P53999	Activated RNA polymerase II transcriptional coactivator p15	SUB1	8	8	59.1	14.395	15485000000	0.000458428	0.000491277	0.000532204	0.000573534	0.000614644	0.000480811	0.000495976	0.000538268	0.00057499	0.000595159	0.934317	0.00814421	0.0295059
P54105	Methylosome subunit pICln	CLNS1A	6	6	43.5	26.215	2238400000	0.000211285	0.000206294	0.000214649	0.000213106	0.000212246	0.000191702	0.000209233	0.00020346	0.000213334	0.000218425	0.398723	-0.0295273	0.399329
P54132	Bloom syndrome protein	BLM	2	2	1.6	159	220530000	5.7403e-05	7.01563e-05	6.62985e-05	5.57823e-05	5.9747e-05	6.70656e-05	6.53134e-05	5.17856e-05	5.1817e-05	5.87585e-05	0.508515	-0.0699695	0.293696
P54136	Arginine--tRNA ligase, cytoplasmic	RARS1	6	6	9.1	75.378	1709200000	9.94128e-05	9.22943e-05	8.63008e-05	8.83367e-05	8.73267e-05	9.84151e-05	7.4575e-05	9.18473e-05	9.79709e-05	8.86097e-05	0.929841	-0.00718285	0.0315912
P54252	Ataxin-3	ATXN3	5	5	16.6	41.25	111710000	3.18245e-05	3.28869e-05	3.42643e-05	3.11506e-05	3.30837e-05	3.15533e-05	3.37772e-05	3.31265e-05	3.14948e-05	3.32416e-05	0.996394	-0.000146914	0.00156892
P54259	Atrophin-1	ATN1	4	4	4.9	125.41	121150000	3.14929e-05	3.03409e-05	3.49672e-05	3.41302e-05	3.40767e-05	3.38573e-05	3.27255e-05	3.12189e-05	3.51309e-05	3.49196e-05	0.63274	0.0246561	0.198775
P54278	Mismatch repair endonuclease PMS2	PMS2	3	2	4.2	95.796	8005200	4.33663e-06	4.49409e-06	5.34503e-06	5.30664e-06	3.46395e-06	3.75959e-06	3.76161e-06	5.72134e-06	4.05416e-06	4.6533e-06	0.705404	-0.0640411	0.151562
P54577	Tyrosine--tRNA ligase, cytoplasmic;Tyrosine--tRNA ligase, cytoplasmic, N-terminally processed	YARS1	15	15	33.1	59.143	2658500000	0.000457914	0.000422748	0.000407149	0.00042851	0.000472057	0.000380441	0.00035031	0.000419096	0.000464417	0.00044485	0.312581	-0.0878379	0.505037
P54578	Ubiquitin carboxyl-terminal hydrolase 14	USP14	26	26	49.2	56.068	9665000000	0.00092551	0.000903742	0.000880383	0.000830452	0.000832025	0.000831806	0.000895647	0.000847894	0.000847981	0.000865307	0.467798	-0.0278117	0.329941
P54619	5-AMP-activated protein kinase subunit gamma-1	PRKAG1	2	2	7.9	37.579	43972000	1.25691e-05	1.2655e-05	1.1621e-05	1.38726e-05	1.10414e-05	1.28328e-05	1.36693e-05	1.33824e-05	1.36033e-05	1.20686e-05	0.219332	0.0860873	0.658898
P54652	Heat shock-related 70 kDa protein 2	HSPA2	31	13	54	70.02	5602600000	0.000448244	0.000393747	0.000408081	0.000489348	0.000535911	0.000407098	0.00039047	0.000385753	0.00052046	0.000516376	0.790996	-0.0354152	0.101826
P54687	Branched-chain-amino-acid aminotransferase, cytosolic	BCAT1	8	8	24.4	42.966	853310000	0.000104712	0.000107624	0.00010979	0.000105971	0.000110277	0.000117221	0.000110637	0.000110981	0.000106285	0.000111408	0.113799	0.0478533	0.943861
P54725	UV excision repair protein RAD23 homolog A	RAD23A	13	9	57	39.609	4167100000	0.000170781	0.000149449	0.00015844	0.000154326	0.000156184	0.000174918	0.000180696	0.00015738	0.000156144	0.000160833	0.218651	0.0727051	0.660249
P54727	UV excision repair protein RAD23 homolog B	RAD23B	17	14	46	43.171	37091000000	0.00086242	0.000848398	0.000822345	0.000848461	0.000809027	0.000925499	0.000955884	0.000864813	0.00084347	0.000850393	0.0745696	0.0834044	1.12744
P54802	Alpha-N-acetylglucosaminidase;Alpha-N-acetylglucosaminidase 82 kDa form;Alpha-N-acetylglucosaminidase 77 kDa form	NAGLU	2	2	5.1	82.265	63652000	1.54002e-05	1.59165e-05	1.45241e-05	1.54268e-05	1.52891e-05	1.60368e-05	1.50299e-05	1.38769e-05	1.50045e-05	1.71396e-05	0.862473	0.00997348	0.0642544
P54819	Adenylate kinase 2, mitochondrial;Adenylate kinase 2, mitochondrial, N-terminally processed	AK2	16	16	66.9	26.477	10891000000	0.000580771	0.000616656	0.000629393	0.000570359	0.00059227	0.000610755	0.000633123	0.000618577	0.000557814	0.000607245	0.663057	0.0182541	0.178449
P54886	Delta-1-pyrroline-5-carboxylate synthase;Glutamate 5-kinase;Gamma-glutamyl phosphate reductase	ALDH18A1	3	3	4.4	87.301	67861000	3.95211e-05	3.45991e-05	6.03831e-05	5.11193e-05	5.35096e-05	3.00516e-05	2.84452e-05	3.16444e-05	8.02188e-05	8.10879e-05	0.857397	0.0724509	0.0668182
P54920	Alpha-soluble NSF attachment protein	NAPA	12	12	53.6	33.232	3804900000	0.000296669	0.000294766	0.000296279	0.000284779	0.000287218	0.000295418	0.000307749	0.000304776	0.000294495	0.000290823	0.138231	0.0327825	0.859394
P54922	[Protein ADP-ribosylarginine] hydrolase	ADPRH	2	2	7	39.506	19753000	6.92655e-06	6.86447e-06	7.02855e-06	6.47323e-06	7.31595e-06	5.81422e-06	6.08333e-06	7.15042e-06	7.10086e-06	6.63088e-06	0.257528	-0.0783336	0.589175
P55010	Eukaryotic translation initiation factor 5	EIF5	18	18	42.5	49.222	11776000000	0.000830017	0.000861868	0.000864227	0.000828932	0.000848545	0.000847597	0.000850927	0.000839253	0.000845355	0.00084484	0.888616	-0.00191583	0.0512859
P55011	Solute carrier family 12 member 2	SLC12A2	7	7	9.4	131.45	366480000	4.70557e-05	4.90741e-05	5.23328e-05	5.04071e-05	5.19628e-05	4.9476e-05	4.92024e-05	5.14494e-05	4.70418e-05	5.12102e-05	0.706314	-0.0141765	0.151002
P55036	26S proteasome non-ATPase regulatory subunit 4	PSMD4	9	9	29.4	40.736	6770300000	0.000349905	0.000388011	0.000387634	0.000371362	0.000368555	0.000388036	0.000396838	0.000384765	0.000363482	0.000386392	0.261843	0.0412047	0.581959
P55039	Developmentally-regulated GTP-binding protein 2	DRG2	2	2	4.4	40.746	165840000	6.65463e-05	6.53715e-05	6.46768e-05	6.1341e-05	7.01406e-05	5.53449e-05	5.66767e-05	6.0632e-05	6.54643e-05	6.58827e-05	0.100884	-0.109957	0.996177
P55060	Exportin-2	CSE1L	30	30	36.8	110.42	16438000000	0.001021	0.0010329	0.000863556	0.000824546	0.000799578	0.000870982	0.000899965	0.000861472	0.000854776	0.000843484	0.427334	-0.0686021	0.369233
P55072	Transitional endoplasmic reticulum ATPase	VCP	43	43	58.4	89.321	102370000000	0.00235904	0.00241731	0.0024449	0.00260391	0.00229224	0.00225096	0.0022677	0.00233841	0.00228603	0.00232223	0.0441918	-0.0798056	1.35466
P55081	Microfibrillar-associated protein 1	MFAP1	10	10	37.8	51.958	632530000	0.000105722	0.00010549	0.000120343	0.00011863	0.000130559	0.000111484	0.000105118	0.000104772	0.000117487	0.000113183	0.31462	-0.073118	0.502214
P55084	Trifunctional enzyme subunit beta, mitochondrial;3-ketoacyl-CoA thiolase	HADHB	5	5	10.5	51.294	325960000	7.36304e-05	7.02538e-05	7.05781e-05	6.68255e-05	7.02476e-05	5.81685e-05	6.09775e-05	6.49103e-05	6.76284e-05	6.72579e-05	0.0155872	-0.140374	1.80723
P55145	Mesencephalic astrocyte-derived neurotrophic factor	MANF	7	7	28.6	20.7	3336100000	0.000121199	0.000123246	0.000125659	0.000126734	0.000131361	0.000124651	0.000122647	0.000132009	0.000130632	0.000127465	0.475961	0.0209856	0.322428
P55196	Afadin	AFDN	11	11	7.6	206.8	159250000	8.28683e-05	8.31758e-05	8.2838e-05	8.4542e-05	8.56568e-05	8.22407e-05	8.18503e-05	8.94656e-05	8.59744e-05	8.41999e-05	0.55218	0.0159193	0.257919
P55209	Nucleosome assembly protein 1-like 1	NAP1L1	13	12	41.4	45.374	28292000000	0.000744309	0.00076343	0.000820211	0.000739297	0.000789535	0.000736865	0.000771441	0.000691683	0.000755823	0.000807263	0.463482	-0.0354858	0.333967
P55212	Caspase-6;Caspase-6 subunit p18;Caspase-6 subunit p11	CASP6	4	4	18.8	33.31	765280000	5.8896e-05	5.79628e-05	5.8225e-05	6.11013e-05	6.44833e-05	5.82279e-05	6.04842e-05	6.40404e-05	6.0411e-05	6.05592e-05	0.701148	0.0145819	0.15419
P55263	Adenosine kinase	ADK	13	13	42	40.545	4907800000	0.000404837	0.000388097	0.000410605	0.000409203	0.000428189	0.000407128	0.00040071	0.000408517	0.000423225	0.000421051	0.623725	0.0138588	0.205007
P55265	Double-stranded RNA-specific adenosine deaminase	ADAR	8	8	6.7	136.06	203980000	0.000116446	0.000116779	0.000116722	0.000115315	0.000124016	0.000111303	0.000121059	0.000119476	0.000119714	0.000113035	0.719322	-0.0115289	0.143077
P55327	Tumor protein D52	TPD52	10	10	56.2	24.327	10627000000	0.00031991	0.000368281	0.000348568	0.000371853	0.000302503	0.000385434	0.000384256	0.000358698	0.000334099	0.000375474	0.165664	0.10317	0.780771
P55735	Protein SEC13 homolog	SEC13	10	10	27	35.54	3930800000	0.00033343	0.000325889	0.000331364	0.000320335	0.000332055	0.000319586	0.000332905	0.000315718	0.000333614	0.000333655	0.749874	-0.00668371	0.125012
P55769	NHP2-like protein 1;NHP2-like protein 1, N-terminally processed	SNU13	3	3	21.9	14.173	874580000	6.74294e-05	6.72976e-05	6.73592e-05	6.16743e-05	6.20765e-05	7.31007e-05	7.0903e-05	6.70901e-05	6.59896e-05	6.45849e-05	0.166677	0.0684459	0.778125
P55786	Puromycin-sensitive aminopeptidase	NPEPPS	41	41	50.1	103.28	36344000000	0.00179219	0.00184333	0.0018883	0.00185836	0.00187234	0.00200342	0.00191857	0.00185735	0.00183095	0.00185342	0.270208	0.0322486	0.568302
P55795	Heterogeneous nuclear ribonucleoprotein H2	HNRNPH2	8	4	25.2	49.263	169750000	4.12677e-05	3.86676e-05	4.13641e-05	3.87698e-05	4.48025e-05	3.58289e-05	3.4242e-05	4.03289e-05	4.22917e-05	4.26972e-05	0.381817	-0.068375	0.418145
P55884	Eukaryotic translation initiation factor 3 subunit B	EIF3B	23	23	37.3	92.48	8737200000	0.000777919	0.000727956	0.000690357	0.000696146	0.000690115	0.000714254	0.00073382	0.000712929	0.000716596	0.000716678	0.895026	0.00473741	0.0481645
P55957	BH3-interacting domain death agonist;BH3-interacting domain death agonist p15;BH3-interacting domain death agonist p13;BH3-interacting domain death agonist p11	BID	6	6	49.7	21.994	4787800000	8.69282e-05	9.04718e-05	8.7959e-05	8.90501e-05	8.97275e-05	9.18806e-05	9.19581e-05	8.92405e-05	8.91948e-05	8.46519e-05	0.714237	0.00903236	0.146158
P56181	NADH dehydrogenase [ubiquinone] flavoprotein 3, mitochondrial	NDUFV3	2	2	22.2	11.94	158080000	2.17759e-05	2.1345e-05	2.35986e-05	2.3412e-05	2.34109e-05	2.23103e-05	2.2696e-05	2.44398e-05	2.35689e-05	2.4174e-05	0.279163	0.0456067	0.554142
P56192	Methionine--tRNA ligase, cytoplasmic	MARS1	8	8	14.4	101.11	192090000	6.49388e-05	6.79072e-05	6.30978e-05	6.90825e-05	6.89165e-05	6.63309e-05	5.12627e-05	6.34218e-05	6.87304e-05	7.00278e-05	0.450125	-0.0625502	0.346667
P56211	cAMP-regulated phosphoprotein 19	ARPP19	5	4	45.5	12.323	4103000000	0.000129014	0.000127635	0.000120428	0.000132271	0.000123226	0.000150991	0.000144832	0.000144099	0.000135091	0.000130106	0.00948913	0.156634	2.02277
P56537	Eukaryotic translation initiation factor 6	EIF6	6	6	34.7	26.599	9785300000	0.000250123	0.000247077	0.000262603	0.000263233	0.000261285	0.000248925	0.000258696	0.000270612	0.000263056	0.000271111	0.324853	0.0312018	0.488313
P56945	Breast cancer anti-estrogen resistance protein 1	BCAR1	12	12	22.3	93.371	696860000	0.000135176	0.00013198	0.000131865	0.000132727	0.000134755	0.000131944	0.000133546	0.000133549	0.000133218	0.000135471	0.792129	0.00264742	0.101204
P57076	UPF0769 protein C21orf59	CFAP298	3	3	12.1	33.224	122190000	4.31318e-05	4.09924e-05	3.87512e-05	3.76332e-05	4.50177e-05	3.71967e-05	3.69413e-05	3.94016e-05	4.4699e-05	3.82364e-05	0.384088	-0.0649769	0.415569
P57081	tRNA (guanine-N(7)-)-methyltransferase non-catalytic subunit WDR4	WDR4	4	4	12.4	45.489	655310000	7.27917e-05	8.42607e-05	7.77475e-05	7.84494e-05	6.49527e-05	7.70597e-05	7.90763e-05	7.57201e-05	6.36257e-05	7.76013e-05	0.816816	-0.01966	0.0878758
P57740	Nuclear pore complex protein Nup107	NUP107	2	2	2.7	106.37	94584000	1.65578e-05	1.6014e-05	1.65042e-05	1.64202e-05	1.62572e-05	1.65316e-05	1.58928e-05	1.6992e-05	1.62316e-05	1.66534e-05	0.617943	0.00963897	0.209052
P58546	Myotrophin	MTPN	4	4	34.7	12.895	17554000000	0.000533012	0.000542898	0.00054961	0.000567307	0.000551344	0.000579873	0.000576736	0.000560102	0.000598001	0.000573368	0.00850412	0.073741	2.07037
P59998	Actin-related protein 2/3 complex subunit 4	ARPC4	9	9	53	19.667	11943000000	0.00039612	0.000421919	0.000406521	0.00041698	0.000383352	0.000404315	0.000394972	0.000404218	0.000386328	0.000389905	0.286004	-0.0325352	0.543627
P60174	Triosephosphate isomerase	TPI1	26	26	63.5	26.669	109840000000	0.00212428	0.00258908	0.00236913	0.00244663	0.00255402	0.00273281	0.00237771	0.00288547	0.00233119	0.00222118	0.556879	0.0545044	0.254239
P60228	Eukaryotic translation initiation factor 3 subunit E	EIF3E	9	9	26.7	52.22	419690000	0.000138703	0.000117114	0.000107358	0.000111894	0.000108393	0.000114793	9.95993e-05	0.000114154	0.000121719	0.000109555	0.507729	-0.0596787	0.294368
P60510	Serine/threonine-protein phosphatase 4 catalytic subunit	PPP4C	5	5	19.2	35.08	2656500000	0.000110722	0.000112549	0.000111826	0.000118724	0.000115096	0.000115567	0.000112927	0.000117363	0.000112788	0.000111989	0.849221	0.00434898	0.070979
P60520	Gamma-aminobutyric acid receptor-associated protein-like 2	GABARAPL2	4	3	35	13.667	248780000	5.4887e-05	5.9653e-05	6.14579e-05	5.61278e-05	6.35622e-05	5.88611e-05	5.72462e-05	6.15767e-05	5.79558e-05	6.01163e-05	0.994127	0.000332151	0.00255808
P60660	Myosin light polypeptide 6	MYL6	7	6	51.7	16.93	22864000000	0.000418154	0.000468469	0.000458621	0.00060961	0.000496986	0.000569067	0.000511676	0.000528378	0.000582413	0.000549104	0.136087	0.160647	0.866182
P60842	Eukaryotic initiation factor 4A-I	EIF4A1	26	15	68	46.153	44479000000	0.00177554	0.00170423	0.00154806	0.00147854	0.00163547	0.00131689	0.00143119	0.00144506	0.00167369	0.00155002	0.108578	-0.134546	0.96426
P60866	40S ribosomal protein S20	RPS20	3	3	36.1	13.373	774000000	3.95878e-05	3.70896e-05	3.49257e-05	3.38741e-05	3.71455e-05	3.97315e-05	3.85223e-05	3.68399e-05	4.01197e-05	3.82163e-05	0.097113	0.0829421	1.01272
P60891;P21108	Ribose-phosphate pyrophosphokinase 1;Ribose-phosphate pyrophosphokinase 3	PRPS1	7	2	23.9	34.834	166610000	5.78077e-05	7.54653e-05	7.44067e-05	6.93982e-05	6.14704e-05	6.73167e-05	6.94765e-05	6.13915e-05	5.49284e-05	6.9111e-05	0.486218	-0.0712973	0.313169
P60900	Proteasome subunit alpha type-6	PSMA6	12	12	47.6	27.399	5113600000	0.000404284	0.00046675	0.000439539	0.000537621	0.000395047	0.000505783	0.000447575	0.000467238	0.000444895	0.000417294	0.795748	0.02521	0.0992244
P60903	Protein S100-A10	S100A10	5	5	36.1	11.203	42074000000	0.000592074	0.000665845	0.000631588	0.000613469	0.000536184	0.000642533	0.000698849	0.000594876	0.00053522	0.000652499	0.643085	0.0397116	0.191732
P60953	Cell division control protein 42 homolog	CDC42	5	5	25.7	21.258	15647000000	0.000292755	0.000307633	0.000292207	0.000300811	0.000297992	0.0002972	0.000301418	0.000293797	0.00030378	0.000299991	0.780735	0.00462245	0.107496
P60981	Destrin	DSTN	7	6	38.2	18.506	18028000000	0.000604361	0.000678828	0.00070127	0.000654164	0.000646318	0.000660324	0.000682308	0.000681975	0.000604339	0.000662184	0.955873	0.00271493	0.0195999
P60983	Glia maturation factor beta	GMFB	5	5	37.3	16.713	2554000000	0.000165559	0.000178444	0.000180246	0.000179959	0.000171106	0.000184596	0.000186595	0.000185212	0.000168962	0.000180338	0.198307	0.049237	0.702662
P61006	Ras-related protein Rab-8A	RAB8A	6	4	28.5	23.668	341320000	0.00010372	9.96878e-05	9.90971e-05	0.00010593	0.000107668	9.28958e-05	9.43002e-05	9.96676e-05	0.000102499	0.00010069	0.0723617	-0.0747255	1.14049
P61011	Signal recognition particle 54 kDa protein	SRP54	8	8	19.8	55.704	251800000	0.000112018	9.70729e-05	9.89082e-05	9.65752e-05	0.000108352	8.74216e-05	9.02088e-05	9.51802e-05	9.74627e-05	0.000102014	0.0828398	-0.119087	1.08176
P61019;Q8WUD1	Ras-related protein Rab-2A;Ras-related protein Rab-2B	RAB2A	9	9	50	23.545	1463700000	0.00020131	0.000202521	0.000205534	0.000205885	0.000217161	0.000180227	0.000189047	0.000190949	0.000212004	0.000217495	0.298563	-0.060922	0.524964
P61020	Ras-related protein Rab-5B	RAB5B	7	5	40.5	23.707	342160000	4.40512e-05	4.38431e-05	4.54317e-05	4.62639e-05	4.48061e-05	3.9469e-05	4.14302e-05	4.26699e-05	4.63966e-05	4.68894e-05	0.344142	-0.0493153	0.463262
P61024	Cyclin-dependent kinases regulatory subunit 1	CKS1B	3	2	20.3	9.6601	2149300000	0.000135812	0.00011787	0.000114436	0.000109977	0.000119696	0.00013605	0.000135317	0.000120674	0.000124967	0.000120434	0.192872	0.0926573	0.71473
P61026	Ras-related protein Rab-10	RAB10	11	10	55.5	22.541	4921700000	0.000315329	0.000303434	0.000276497	0.000290544	0.000271381	0.000271484	0.000280061	0.00027666	0.000296088	0.000286122	0.339913	-0.047064	0.468632
P61081	NEDD8-conjugating enzyme Ubc12	UBE2M	7	7	26.8	20.9	10532000000	0.000337249	0.00034429	0.000322287	0.000327123	0.000316581	0.000306585	0.000323361	0.000314665	0.000325135	0.000321046	0.0978571	-0.0505594	1.00941
P61086	Ubiquitin-conjugating enzyme E2 K	UBE2K	9	9	61	22.406	5426100000	0.000199651	0.000204782	0.000208887	0.000209247	0.00020562	0.000193273	0.000199608	0.000210089	0.000205923	0.000204214	0.395623	-0.0213164	0.402719
P61088;Q5JXB2	Ubiquitin-conjugating enzyme E2 N;Putative ubiquitin-conjugating enzyme E2 N-like	UBE2N	8	8	71.7	17.138	10992000000	0.000347611	0.000353122	0.000366175	0.000340998	0.000355463	0.000306179	0.000339522	0.000333058	0.000343372	0.000346865	0.054796	-0.0793541	1.26125
P61106	Ras-related protein Rab-14	RAB14	11	11	63.3	23.897	3236300000	0.000334701	0.000333495	0.000354189	0.000370777	0.000385176	0.00031045	0.000326728	0.000340101	0.000379208	0.000403735	0.860357	-0.0147732	0.0653214
P61158	Actin-related protein 3	ACTR3	15	15	38.3	47.371	12590000000	0.000501765	0.000526934	0.000511525	0.000499616	0.000481625	0.000486714	0.00049826	0.00049181	0.000488753	0.000499537	0.189361	-0.0326317	0.722709
P61160	Actin-related protein 2	ACTR2	10	10	29.2	44.76	7217900000	0.000330533	0.000335732	0.000314599	0.000323141	0.000295003	0.000306081	0.000319643	0.0003168	0.000313795	0.000304323	0.351011	-0.0350384	0.45468
P61163	Alpha-centractin	ACTR1A	7	5	26.9	42.613	1699600000	0.000226114	0.000208976	0.000202413	0.000197115	0.000201621	0.000182957	0.000194822	0.000196946	0.000201954	0.000198946	0.0795923	-0.0869566	1.09913
P61201	COP9 signalosome complex subunit 2	COPS2	14	14	32.5	51.596	3288900000	0.000273962	0.000296077	0.000295664	0.00028092	0.000270205	0.000293576	0.000295365	0.000276987	0.000271787	0.000281996	0.937092	0.00293431	0.0282178
P84077;P61204	ADP-ribosylation factor 1;ADP-ribosylation factor 3	ARF1	8	3	54.7	20.697	26760000000	0.000613688	0.000592287	0.000589535	0.000581778	0.000594101	0.00051695	0.000573823	0.000560414	0.000605709	0.000608278	0.261181	-0.0525146	0.583058
P61218	DNA-directed RNA polymerases I, II, and III subunit RPABC2	POLR2F	2	2	21.3	14.478	454830000	2.45822e-05	3.26529e-05	3.20031e-05	2.77862e-05	3.34949e-05	3.34144e-05	3.18062e-05	2.80763e-05	2.71399e-05	3.04381e-05	0.973223	0.00340339	0.0117878
P61221	ATP-binding cassette sub-family E member 1	ABCE1	25	25	52.4	67.314	13876000000	0.000840691	0.000864184	0.000902391	0.000885648	0.000903336	0.000809097	0.00083197	0.000839035	0.000875789	0.000894943	0.1759	-0.0485276	0.754733
P61224;A6NIZ1;P62834	Ras-related protein Rap-1b;Ras-related protein Rap-1b-like protein;Ras-related protein Rap-1A	RAP1B	7	7	38.6	20.825	2371600000	0.000211316	0.000204173	0.000207662	0.000210843	0.000226877	0.000210463	0.000210272	0.000207337	0.000205946	0.000220704	0.799136	-0.00838615	0.0973791
P61244	Protein max	MAX	2	2	28.8	18.275	45015000	5.92105e-06	5.5254e-06	6.15067e-06	6.48142e-06	7.57445e-06	5.93897e-06	5.60121e-06	6.88582e-06	6.47791e-06	6.70901e-06	0.985344	-0.00182752	0.00641207
P61247	40S ribosomal protein S3a	RPS3A	4	4	19.3	29.945	555940000	9.45905e-05	9.26539e-05	9.23179e-05	9.3447e-05	8.96799e-05	0.000107897	9.65545e-05	9.31543e-05	9.00741e-05	9.19026e-05	0.333018	0.0517359	0.477532
P61254;Q9UNX3	60S ribosomal protein L26;60S ribosomal protein L26-like 1	RPL26	5	5	27.6	17.258	531640000	4.77908e-05	4.42844e-05	4.74087e-05	4.83425e-05	4.84097e-05	4.97452e-05	4.37137e-05	4.89073e-05	4.74415e-05	4.53024e-05	0.872077	-0.00689341	0.0594453
P61289	Proteasome activator complex subunit 3	PSME3	11	11	49.2	29.506	11309000000	0.000511365	0.000530153	0.00053891	0.000507995	0.000505377	0.000504686	0.00052832	0.000514364	0.000513705	0.000511107	0.589678	-0.0120752	0.229385
P61353	60S ribosomal protein L27	RPL27	3	3	19.1	15.798	231520000	6.59554e-05	7.21007e-05	6.61643e-05	6.49194e-05	5.82162e-05	6.49616e-05	6.83998e-05	6.62892e-05	6.00684e-05	6.81231e-05	0.971911	0.00214108	0.0123736
P61457	Pterin-4-alpha-carbinolamine dehydratase	PCBD1	9	8	77.9	11.999	15969000000	0.000167204	0.000171447	0.00018227	0.000183111	0.000180608	0.000172497	0.000164074	0.000180638	0.000171954	0.000170756	0.26744	-0.0408901	0.572774
P61586	Transforming protein RhoA	RHOA	5	3	31.6	21.768	11305000000	0.000165654	0.000165657	0.000168279	0.000172031	0.00018929	0.000155714	0.000161073	0.000171626	0.000168837	0.000173204	0.303858	-0.0519647	0.517329
P61599	N-alpha-acetyltransferase 20	NAA20	5	5	42.1	20.368	848310000	5.92074e-05	5.93616e-05	6.31527e-05	6.29373e-05	6.62423e-05	5.78933e-05	6.02704e-05	6.44311e-05	6.41111e-05	6.44145e-05	0.981967	0.00101617	0.00790298
P61604	10 kDa heat shock protein, mitochondrial	HSPE1	17	17	85.3	10.932	73198000000	0.00108098	0.00105009	0.0010217	0.0010403	0.000986295	0.00118297	0.00112064	0.00112309	0.000985648	0.00104105	0.18716	0.0743817	0.727787
P61758	Prefoldin subunit 3	VBP1	16	16	68.5	22.626	10570000000	0.000607494	0.000618546	0.000627077	0.000633875	0.000616962	0.000650383	0.000654832	0.000634261	0.000617072	0.00062952	0.0820028	0.0376705	1.08617
P61764	Syntaxin-binding protein 1	STXBP1	4	4	9.4	67.568	16819000	1.163e-05	1.11202e-05	1.02981e-05	9.16344e-06	1.06117e-05	8.34889e-06	9.52224e-06	1.06232e-05	1.00289e-05	9.62027e-06	0.133367	-0.133837	0.874951
P61916	Epididymal secretory protein E1	NPC2	3	3	16.6	16.57	773160000	6.62985e-05	7.66599e-05	7.74732e-05	7.6134e-05	7.43837e-05	7.61273e-05	6.92606e-05	7.94016e-05	7.52454e-05	7.71235e-05	0.651559	0.0239487	0.186047
P61923	Coatomer subunit zeta-1	COPZ1	5	5	39.5	20.198	2286500000	0.000275525	0.00027862	0.000258683	0.000258426	0.000234495	0.000232683	0.000258667	0.000246112	0.000261418	0.000264525	0.41387	-0.0475611	0.383136
P61927	60S ribosomal protein L37	RPL37	2	2	16.5	11.078	2110000000	8.60069e-05	8.69365e-05	8.33013e-05	8.75942e-05	7.73312e-05	9.50614e-05	8.96013e-05	8.97996e-05	8.58316e-05	8.23921e-05	0.167391	0.0718805	0.776269
P61960	Ubiquitin-fold modifier 1	UFM1	4	4	68.2	9.1175	2683100000	0.000281147	0.000284057	0.000293701	0.000275979	0.000274721	0.000287726	0.00029426	0.000296171	0.000274379	0.000281958	0.371567	0.0252504	0.429963
P61962	DDB1- and CUL4-associated factor 7	DCAF7	2	2	7	38.926	105380000	2.36838e-05	2.23781e-05	2.38327e-05	2.59274e-05	2.50297e-05	2.38082e-05	2.27268e-05	2.25672e-05	2.45384e-05	2.47751e-05	0.538302	-0.0293785	0.268974
P61964	WD repeat-containing protein 5	WDR5	6	6	16.2	36.588	526780000	0.000110773	0.000122521	0.000133011	0.000135756	0.000131326	0.000136494	0.000124397	0.000136395	0.00013452	0.00012609	0.378141	0.0547722	0.422347
P61966	AP-1 complex subunit sigma-1A	AP1S1	2	2	15.8	18.733	165790000	3.33506e-05	3.33593e-05	3.32608e-05	3.14932e-05	3.40399e-05	2.95696e-05	3.12975e-05	3.30103e-05	3.19739e-05	3.20381e-05	0.06504	-0.0679503	1.18682
P61970	Nuclear transport factor 2	NUTF2	4	4	43.3	14.478	3672900000	0.000220554	0.000233076	0.000210698	0.000214305	0.000199422	0.00023339	0.000222635	0.000235946	0.000199276	0.000209735	0.621248	0.0303593	0.206735
P61978	Heterogeneous nuclear ribonucleoprotein K	HNRNPK	23	23	55.1	50.976	75210000000	0.00151276	0.0014806	0.00147216	0.00143006	0.00142825	0.00135434	0.00140557	0.0014094	0.00149988	0.0014577	0.218946	-0.0393249	0.659662
P61981	14-3-3 protein gamma;14-3-3 protein gamma, N-terminally processed	YWHAG	16	11	61.1	28.302	54486000000	0.00112888	0.00114524	0.00115283	0.00119858	0.00114039	0.00124252	0.00122567	0.00117182	0.00119863	0.00119169	0.01591	0.064684	1.79833
P62070	Ras-related protein R-Ras2	RRAS2	5	3	28.9	23.399	115260000	5.22147e-05	4.57479e-05	4.8414e-05	5.59904e-05	6.648e-05	4.97798e-05	4.62667e-05	4.99384e-05	5.47879e-05	6.07659e-05	0.748559	-0.0397621	0.125774
P62072	Mitochondrial import inner membrane translocase subunit Tim10	TIMM10	2	2	35.6	10.333	306860000	5.23469e-05	5.3117e-05	5.63302e-05	5.78808e-05	6.39425e-05	5.29139e-05	5.16821e-05	5.85989e-05	5.71335e-05	5.8927e-05	0.741441	-0.0223608	0.129923
P62081	40S ribosomal protein S7	RPS7	7	7	50	22.127	2211400000	0.000168043	0.000165029	0.000162	0.000153736	0.000151893	0.000184145	0.000165325	0.000151172	0.000153688	0.000161892	0.65208	0.0276986	0.185699
P62136	Serine/threonine-protein phosphatase PP1-alpha catalytic subunit	PPP1CA	11	5	37	37.512	9534600000	0.000410237	0.000403542	0.000423707	0.00039403	0.000401251	0.000433604	0.000405277	0.000411465	0.000392889	0.000397562	0.858156	0.0056874	0.0664337
P62140	Serine/threonine-protein phosphatase PP1-beta catalytic subunit	PPP1CB	11	6	38.5	37.186	1581100000	0.000117565	0.000108715	0.000112241	0.000106813	0.000107751	0.000117763	0.000109063	0.000113921	0.000104937	0.000105158	0.891405	-0.00586305	0.049925
P62191	26S protease regulatory subunit 4	PSMC1	13	13	34.8	49.184	1654200000	0.000219144	0.000209408	0.00020612	0.000229846	0.000223056	0.000185634	0.000174116	0.000193483	0.000225171	0.000215578	0.109969	-0.129823	0.95873
P62195	26S protease regulatory subunit 8	PSMC5	14	14	43.3	45.626	1708900000	0.000381691	0.000369719	0.000347977	0.000395837	0.000366784	0.000328526	0.000306703	0.0003352	0.000390228	0.000364234	0.137418	-0.110355	0.861957
P62241	40S ribosomal protein S8	RPS8	3	3	16.8	24.205	342420000	5.94679e-05	5.84803e-05	6.00423e-05	6.35103e-05	6.54281e-05	4.89015e-05	4.44493e-05	5.44629e-05	6.30033e-05	6.15239e-05	0.106172	-0.172491	0.973992
P62253	Ubiquitin-conjugating enzyme E2 G1;Ubiquitin-conjugating enzyme E2 G1, N-terminally processed	UBE2G1	9	9	53.5	19.509	1798800000	0.00012374	0.000129829	0.000129847	0.000121472	0.000125615	0.000122492	0.000127749	0.000125322	0.00011819	0.000126749	0.427415	-0.0230694	0.36915
P62256	Ubiquitin-conjugating enzyme E2 H	UBE2H	5	5	25.1	20.655	665830000	0.00014132	0.000145658	0.000136974	0.000145398	0.000139158	0.000140727	0.000142226	0.000139481	0.000149018	0.000142444	0.661927	0.0109299	0.17919
P62258	14-3-3 protein epsilon	YWHAE	24	21	80.8	29.174	176400000000	0.00384264	0.00388042	0.00394871	0.00391791	0.00396325	0.00423445	0.00415678	0.00406012	0.00389668	0.00390479	0.0829983	0.0507385	1.08093
P62263	40S ribosomal protein S14	RPS14	2	2	15.2	16.273	174640000	2.77799e-05	2.99167e-05	3.01864e-05	3.32993e-05	2.92994e-05	3.18623e-05	3.10487e-05	3.04623e-05	3.13395e-05	2.83552e-05	0.647365	0.0245843	0.188851
P62266	40S ribosomal protein S23	RPS23	2	2	15.4	15.807	166380000	0.000121078	0.000134339	0.000131372	0.000127471	0.00013356	0.000144487	0.000138486	0.000134144	0.000125795	0.000135052	0.160777	0.0656161	0.793775
P62269	40S ribosomal protein S18	RPS18	2	2	13.2	17.718	94782000	4.27894e-05	4.60557e-05	4.39923e-05	4.89775e-05	4.45476e-05	4.40544e-05	4.11198e-05	4.36763e-05	4.53008e-05	4.3933e-05	0.227163	-0.0537484	0.643663
P62280	40S ribosomal protein S11	RPS11	4	4	21.5	18.431	482780000	0.000164256	0.000155959	0.000152319	0.000164401	0.000142664	0.000176573	0.000145703	0.000153452	0.000160243	0.00014371	0.998252	0.000150403	0.000759696
P62304	Small nuclear ribonucleoprotein E	SNRPE	4	4	42.4	10.803	2387500000	0.000109178	0.000103595	0.00011157	0.000117782	0.000109201	0.00011192	0.000105176	9.57684e-05	0.000117447	0.000105629	0.494451	-0.0408324	0.305877
P62306	Small nuclear ribonucleoprotein F	SNRPF	6	6	80.2	9.7251	1571700000	0.000115894	0.000116297	0.000124641	0.000130716	0.000121871	0.000124989	0.000117539	0.000116485	0.000121302	0.000121112	0.625562	-0.0190477	0.20373
P62310	U6 snRNA-associated Sm-like protein LSm3	LSM3	3	3	40.2	11.845	2600600000	4.1072e-05	4.15458e-05	4.3793e-05	4.15542e-05	4.65461e-05	4.42086e-05	4.34137e-05	3.97218e-05	4.26606e-05	4.54018e-05	0.901502	0.00600981	0.0450333
P62312	U6 snRNA-associated Sm-like protein LSm6	LSM6	4	4	46.2	9.1275	613890000	7.16926e-05	7.93906e-05	7.87961e-05	8.37702e-05	7.66834e-05	8.46544e-05	8.23334e-05	8.61545e-05	8.13665e-05	7.92155e-05	0.0779239	0.0839641	1.10833
P62314	Small nuclear ribonucleoprotein Sm D1	SNRPD1	4	4	54.6	13.281	3618100000	0.000235682	0.000221154	0.00026951	0.000263806	0.000243094	0.000263836	0.000230554	0.000227799	0.000244944	0.000240416	0.652777	-0.0303775	0.185235
P62316	Small nuclear ribonucleoprotein Sm D2	SNRPD2	8	8	57.6	13.527	11927000000	0.000443606	0.00042799	0.000473283	0.000511105	0.000425907	0.000543276	0.000478425	0.000411922	0.000480273	0.00044474	0.587062	0.0477235	0.231316
P62318	Small nuclear ribonucleoprotein Sm D3	SNRPD3	4	4	36.5	13.916	2975000000	0.000500457	0.000484414	0.000532729	0.000611072	0.000507808	0.000559909	0.000470959	0.000364913	0.000594232	0.000454238	0.431172	-0.10922	0.365349
P62328	Thymosin beta-4;Hematopoietic system regulatory peptide	TMSB4X	5	3	59.1	5.0526	66418000000	0.00112183	0.00111574	0.00118362	0.00115058	0.00123577	0.00126154	0.00116902	0.00118924	0.00114604	0.00115727	0.465593	0.028433	0.331994
P62330	ADP-ribosylation factor 6	ARF6	2	2	20.6	20.082	157560000	3.53977e-05	3.15307e-05	2.93146e-05	3.11611e-05	3.35395e-05	2.81229e-05	2.85294e-05	2.72253e-05	3.30137e-05	3.20768e-05	0.162362	-0.111553	0.789515
P62333	26S protease regulatory subunit 10B	PSMC6	9	9	31.6	44.172	490230000	8.76017e-05	8.47361e-05	8.26307e-05	9.17397e-05	8.905e-05	8.36242e-05	7.83371e-05	8.65902e-05	8.85667e-05	8.84096e-05	0.435453	-0.0342748	0.361059
P62487	DNA-directed RNA polymerase II subunit RPB7	POLR2G	4	4	27.3	19.294	210110000	0.000100931	0.000110885	0.000111119	0.00010586	0.00011559	9.26702e-05	9.67375e-05	9.76418e-05	0.000108877	0.000109484	0.103138	-0.107173	0.986583
P62495	Eukaryotic peptide chain release factor subunit 1	ETF1	17	17	57.9	49.03	14771000000	0.000939996	0.000893259	0.000916534	0.000882315	0.000927701	0.000723292	0.000794203	0.000836131	0.000928948	0.000887453	0.0707359	-0.128915	1.15036
P62701	40S ribosomal protein S4, X isoform	RPS4X	5	5	21.3	29.597	158590000	6.80139e-05	6.52679e-05	6.7975e-05	7.17195e-05	6.93265e-05	6.44586e-05	5.98247e-05	6.7223e-05	6.83193e-05	6.78907e-05	0.162495	-0.062826	0.78916
P62750	60S ribosomal protein L23a	RPL23A	8	8	46.2	17.695	3853900000	0.000452431	0.000488607	0.000477891	0.000493512	0.000446058	0.000512777	0.000511976	0.000485326	0.000466358	0.000480348	0.175337	0.0589025	0.756127
P62753	40S ribosomal protein S6	RPS6	7	7	21.3	28.68	896970000	0.000192193	0.00018546	0.000184331	0.000192905	0.00019342	0.000182829	0.000181603	0.000179701	0.00019046	0.000195362	0.332909	-0.0281944	0.477675
P62805	Histone H4	H4C16	8	8	52.4	11.367	10057000000	0.000206399	0.000216717	0.000228189	0.000234629	0.000214124	0.000252309	0.000234367	0.000219129	0.000226387	0.000223978	0.183449	0.0717756	0.736484
P62820	Ras-related protein Rab-1A	RAB1A	11	5	67.8	22.677	14985000000	0.000713304	0.000688093	0.000689016	0.000716844	0.00073314	0.000662505	0.000695226	0.000670807	0.000710315	0.000733594	0.408668	-0.0279589	0.38863
P62826	GTP-binding nuclear protein Ran	RAN	13	13	46.8	24.423	38098000000	0.000796535	0.000894295	0.000833196	0.000812969	0.000858351	0.000766161	0.000779638	0.00071913	0.000804357	0.000821726	0.0388118	-0.108644	1.41104
P62829	60S ribosomal protein L23	RPL23	4	4	36.4	14.865	403960000	7.61527e-05	7.85251e-05	7.43518e-05	7.64614e-05	6.83816e-05	7.43903e-05	7.45458e-05	7.44494e-05	7.6376e-05	7.30365e-05	0.908399	-0.00415299	0.0417234
P62837	Ubiquitin-conjugating enzyme E2 D2	UBE2D2	3	2	14.3	16.735	824090000	3.32217e-05	3.99739e-05	3.8433e-05	3.9092e-05	3.852e-05	4.35318e-05	4.22243e-05	3.89151e-05	4.06027e-05	3.96e-05	0.0646237	0.114516	1.18961
P62841	40S ribosomal protein S15	RPS15	4	4	40	17.04	1809500000	0.000211984	0.000208951	0.000213576	0.00020999	0.00021621	0.000218381	0.000203802	0.000214221	0.000198266	0.00021991	0.788761	-0.00836163	0.103055
P62851	40S ribosomal protein S25	RPS25	2	2	12.8	13.742	84391000	2.66185e-05	2.89811e-05	3.62895e-05	3.03694e-05	2.8332e-05	2.80477e-05	2.91157e-05	2.53453e-05	2.36191e-05	3.43786e-05	0.439601	-0.099995	0.356941
P62854;Q5JNZ5	40S ribosomal protein S26;Putative 40S ribosomal protein S26-like 1	RPS26	2	2	24.3	13.015	54712000	1.51499e-05	2.15156e-05	2.07132e-05	1.98845e-05	1.69406e-05	1.71399e-05	1.45227e-05	1.97331e-05	1.74564e-05	1.78485e-05	0.335845	-0.119742	0.473861
P62857	40S ribosomal protein S28	RPS28	2	2	30.4	7.8409	33574000000	0.000335902	0.000320897	0.000349349	0.000330175	0.000356022	0.000332264	0.000333498	0.000346114	0.000337342	0.000336386	0.848142	-0.00575675	0.0715313
P62877	E3 ubiquitin-protein ligase RBX1;E3 ubiquitin-protein ligase RBX1, N-terminally processed	RBX1	2	2	17.6	12.274	1542700000	5.80898e-05	5.9984e-05	6.09141e-05	5.9201e-05	6.48339e-05	5.88581e-05	5.85958e-05	6.55304e-05	5.86409e-05	5.83711e-05	0.745739	-0.0144812	0.127413
P62888	60S ribosomal protein L30	RPL30	2	2	14.8	12.784	990390000	6.97548e-05	7.51971e-05	7.47542e-05	7.6327e-05	7.09191e-05	7.5046e-05	7.8703e-05	7.83777e-05	7.299e-05	7.69944e-05	0.107851	0.0584007	0.967175
P62899	60S ribosomal protein L31	RPL31	3	3	22.4	14.463	348090000	4.93067e-05	4.69517e-05	4.80391e-05	5.38212e-05	5.05401e-05	4.76954e-05	4.44244e-05	5.15852e-05	5.0128e-05	4.74221e-05	0.411544	-0.0436082	0.385584
P62906	60S ribosomal protein L10a	RPL10A	5	5	25.3	24.831	241270000	7.39226e-05	7.67026e-05	7.83084e-05	8.78514e-05	7.77353e-05	7.34992e-05	7.71075e-05	7.23966e-05	7.71011e-05	8.30507e-05	0.471362	-0.042171	0.326646
P62913	60S ribosomal protein L11	RPL11	3	3	16.9	20.252	1085700000	9.89299e-05	9.33304e-05	8.47035e-05	8.82256e-05	8.50328e-05	8.86397e-05	7.01682e-05	8.53775e-05	9.2575e-05	9.02626e-05	0.363772	-0.0763234	0.439171
P62917	60S ribosomal protein L8	RPL8	2	2	9.3	28.024	402060000	1.13282e-05	1.07228e-05	1.07748e-05	1.26366e-05	1.14883e-05	1.16259e-05	1.0981e-05	1.33991e-05	1.13119e-05	1.09684e-05	0.651307	0.0334455	0.186214
P62937	Peptidyl-prolyl cis-trans isomerase A;Peptidyl-prolyl cis-trans isomerase A, N-terminally processed	PPIA	12	12	66.7	18.012	207360000000	0.0015315	0.00158635	0.00163695	0.00161191	0.0016861	0.00173475	0.00164315	0.00162158	0.00159358	0.00159115	0.495198	0.0233529	0.305221
P62942;Q5VVH2	Peptidyl-prolyl cis-trans isomerase FKBP1A;Peptidyl-prolyl cis-trans isomerase	FKBP1A	4	4	58.3	11.951	22924000000	0.000334561	0.000343248	0.000355683	0.000348026	0.000356717	0.000358003	0.000346453	0.000375318	0.00033905	0.000359068	0.316423	0.0325449	0.499732
P62993	Growth factor receptor-bound protein 2	GRB2	11	11	59	25.206	10898000000	0.000438898	0.000451097	0.000455701	0.000436515	0.000451829	0.000468735	0.000459095	0.00046522	0.000441994	0.000451223	0.128427	0.0333392	0.891345
P63000;P15153;P60763	Ras-related C3 botulinum toxin substrate 1;Ras-related C3 botulinum toxin substrate 2;Ras-related C3 botulinum toxin substrate 3	RAC1	4	4	24.5	21.45	4012700000	0.000216317	0.000251368	0.000238583	0.000204985	0.000190098	0.000257407	0.00028271	0.000201986	0.000177208	0.000245155	0.583242	0.0803948	0.234151
P63010	AP-2 complex subunit beta	AP2B1	28	17	33.5	104.55	5000500000	0.000735414	0.000761479	0.000696027	0.00070936	0.000632234	0.000662144	0.000700876	0.000698167	0.000717795	0.000695694	0.625698	-0.0246339	0.203635
P63098	Calcineurin subunit B type 1	PPP3R1	6	6	47.6	19.3	3027400000	0.000260054	0.000261675	0.000274619	0.000263051	0.000273954	0.000252677	0.000264288	0.000274162	0.000269189	0.000261355	0.640255	-0.0126962	0.193647
P63104	14-3-3 protein zeta/delta	YWHAZ	19	12	80.4	27.745	123420000000	0.00175559	0.00176287	0.00179094	0.00178527	0.00173649	0.00199815	0.0019873	0.00181843	0.00175403	0.00180829	0.0691496	0.0848614	1.16021
P63151	Serine/threonine-protein phosphatase 2A 55 kDa regulatory subunit B alpha isoform	PPP2R2A	16	7	42.7	51.691	3394200000	0.000449908	0.000446117	0.000422213	0.000422429	0.00041272	0.000388855	0.000414529	0.000423758	0.000437169	0.000418591	0.227163	-0.0480132	0.643662
P63162	Small nuclear ribonucleoprotein-associated protein N	SNRPN	7	2	35.4	24.614	2742200000	0.000192453	0.000187167	0.000209491	0.00020461	0.000195447	0.000221013	0.000192538	0.000184907	0.000202291	0.000191831	0.929458	0.00496835	0.0317702
P63165	Small ubiquitin-related modifier 1	SUMO1	6	6	33.7	11.557	3352000000	0.000304064	0.000284672	0.000286025	0.000285627	0.000292715	0.000314029	0.000309799	0.000290014	0.00031448	0.000308869	0.0197769	0.081157	1.70384
P63167	Dynein light chain 1, cytoplasmic	DYNLL1	3	2	44.9	10.366	5460600000	0.000161257	0.000160549	0.000148045	0.000165167	0.000153022	0.000167993	0.000169849	0.000171612	0.000173536	0.000168994	0.00430962	0.112556	2.36556
P63172	Dynein light chain Tctex-type 1	DYNLT1	2	2	33.6	12.452	2496100000	0.00019805	0.000179432	0.000192994	0.000187824	0.000209311	0.000188559	0.000191177	0.000200628	0.000191448	0.000189274	0.816987	-0.00976235	0.0877847
P63208	S-phase kinase-associated protein 1	SKP1	8	8	66.9	18.658	18287000000	0.000594831	0.000607593	0.000657315	0.000643172	0.000687798	0.00060371	0.000615872	0.000638211	0.000645222	0.000647076	0.678774	-0.0184835	0.168275
P63220	40S ribosomal protein S21	RPS21	6	6	60.2	9.1113	41750000000	0.000573528	0.000542514	0.000574331	0.00056008	0.00060371	0.000545238	0.0005634	0.000579787	0.000587038	0.000560997	0.783533	-0.00897525	0.105943
P63241;Q6IS14	Eukaryotic translation initiation factor 5A-1;Eukaryotic translation initiation factor 5A-1-like	EIF5A	9	4	42.2	16.832	77969000000	0.000616388	0.00066426	0.000647561	0.000635629	0.000643169	0.000712863	0.000704002	0.000671126	0.000648476	0.000653532	0.0428421	0.0800575	1.36813
P63244	Guanine nucleotide-binding protein subunit beta-2-like 1;Guanine nucleotide-binding protein subunit beta-2-like 1, N-terminally processed	RACK1	11	11	34.7	35.076	10138000000	0.000419907	0.000340377	0.000303211	0.000326246	0.000378717	0.000391931	0.000333732	0.00032889	0.000388749	0.000322763	0.985568	-0.0019532	0.00631352
P63272	Transcription elongation factor SPT4	SUPT4H1	3	3	19.7	13.193	491430000	3.77485e-05	4.97141e-05	4.58737e-05	4.03017e-05	4.87128e-05	3.89073e-05	4.13006e-05	4.56869e-05	4.54796e-05	4.64259e-05	0.750728	-0.0298312	0.124518
P63279	SUMO-conjugating enzyme UBC9	UBE2I	5	5	27.8	18.007	9720900000	0.00027055	0.000308017	0.000287781	0.000303478	0.000270763	0.000356288	0.000348056	0.000331969	0.000315479	0.000297008	0.01422	0.194758	1.8471
P67809	Nuclease-sensitive element-binding protein 1	YBX1	15	13	65.4	35.924	24704000000	0.000474191	0.000512513	0.000538325	0.000600606	0.000582804	0.000530485	0.000525392	0.000550619	0.000550408	0.0005685	0.892304	0.0090087	0.0494871
P67870	Casein kinase II subunit beta	CSNK2B	4	4	22.3	24.942	1035500000	6.08427e-05	7.42157e-05	7.21693e-05	6.95035e-05	6.98316e-05	7.34308e-05	7.48824e-05	6.82476e-05	6.17757e-05	6.91239e-05	0.957187	0.00373134	0.0190033
P67936	Tropomyosin alpha-4 chain	TPM4	21	8	57.7	28.521	62183000000	0.00104013	0.000951042	0.000902756	0.000972593	0.000902326	0.00107935	0.00101488	0.000983171	0.000974228	0.000947758	0.21337	0.0681096	0.670867
P68036;A0A1B0GUS4	Ubiquitin-conjugating enzyme E2 L3	UBE2L3	6	6	56.5	17.861	25694000000	0.000539772	0.000549694	0.000585079	0.000547702	0.000576297	0.000541915	0.000559668	0.000552267	0.000560698	0.000590329	0.91829	0.00326154	0.03702
P68104;Q5VTE0	Elongation factor 1-alpha 1;Putative elongation factor 1-alpha-like 3	EEF1A1	23	13	52.8	50.14	98126000000	0.00255892	0.00262041	0.00256567	0.0024599	0.00238869	0.00222111	0.00223308	0.00230864	0.00240297	0.00254963	0.0445627	-0.104282	1.35103
P68366	Tubulin alpha-4A chain	TUBA4A	15	3	42.6	49.924	932160000	6.89225e-05	7.03087e-05	5.66972e-05	6.79833e-05	5.49798e-05	6.08928e-05	5.96029e-05	5.70965e-05	5.93033e-05	5.46082e-05	0.151619	-0.129551	0.819247
P68400;Q8NEV1	Casein kinase II subunit alpha;Casein kinase II subunit alpha 3	CSNK2A1	14	14	45.3	45.143	8245600000	0.000371939	0.00037334	0.000387756	0.000381453	0.000386549	0.000395623	0.000394598	0.000395025	0.000387704	0.000381111	0.0396444	0.0396893	1.40182
P68402	Platelet-activating factor acetylhydrolase IB subunit beta	PAFAH1B2	9	9	61.6	25.569	4322000000	0.000121891	0.000124843	0.000131695	0.000120332	0.00013312	0.000116078	0.000116704	0.000123325	0.000124899	0.000131455	0.340903	-0.0450332	0.467369
Q71DI3;Q16695;P68431;Q5TEC6;P84243	Histone H3.2;Histone H3.1t;Histone H3.1;Histone H3;Histone H3.3	H3C13	3	3	18.4	15.388	6794000000	0.000151937	0.000147499	0.000144814	0.000158326	0.000135236	0.000179167	0.00016455	0.00016048	0.000162288	0.000139713	0.101307	0.127882	0.994362
P78312	Protein FAM193A	FAM193A	2	2	1.6	139.99	209510000	1.99067e-05	1.71819e-05	1.49929e-05	1.64295e-05	1.78884e-05	2.00184e-05	1.77951e-05	2.07163e-05	1.65959e-05	1.48281e-05	0.614252	0.0581617	0.211653
P78316	Nucleolar protein 14	NOP14	3	3	4.8	97.667	32940000	1.29211e-05	1.17334e-05	1.38474e-05	1.31792e-05	1.41238e-05	1.22545e-05	1.19646e-05	1.32082e-05	1.31271e-05	1.29344e-05	0.368716	-0.0516884	0.433308
P78318	Immunoglobulin-binding protein 1	IGBP1	12	11	41	39.221	1710600000	0.000154675	0.00016014	0.000162859	0.000161682	0.000165252	0.000156263	0.00015278	0.000165309	0.000161528	0.000159464	0.524747	-0.0167087	0.28005
P78324;O00241	Tyrosine-protein phosphatase non-receptor type substrate 1;Signal-regulatory protein beta-1	SIRPA	4	4	8.5	54.966	199830000	6.59808e-05	6.61091e-05	6.57498e-05	6.92871e-05	7.14183e-05	6.64242e-05	6.46641e-05	6.50476e-05	7.12313e-05	6.94596e-05	0.845788	-0.00734106	0.0727384
P78330	Phosphoserine phosphatase	PSPH	8	8	42.2	25.007	2097900000	0.000272335	0.000291432	0.000296212	0.000293889	0.000298557	0.000279883	0.000277814	0.000281315	0.000283761	0.000297001	0.29236	-0.0328032	0.534082
P78332	RNA-binding protein 6	RBM6	4	4	3.4	128.64	29175000	1.23327e-05	1.26403e-05	1.29073e-05	1.20162e-05	1.24046e-05	1.33546e-05	1.28525e-05	1.25859e-05	1.12948e-05	1.18981e-05	0.876187	-0.00731911	0.0574033
P78344	Eukaryotic translation initiation factor 4 gamma 2	EIF4G2	17	17	21.6	102.36	1771600000	0.000364492	0.000385238	0.000374624	0.000361755	0.000364544	0.000356582	0.000369947	0.000366946	0.000377409	0.000378935	0.9783	-0.000649888	0.00952815
P78346	Ribonuclease P protein subunit p30	RPP30	8	8	38.4	29.321	1094400000	0.000158633	0.000155642	0.000155288	0.000145485	0.000147507	0.00015733	0.000164535	0.0001551	0.000144992	0.000155164	0.490518	0.0272956	0.309345
P78347	General transcription factor II-I	GTF2I	17	17	24.3	112.42	1093500000	0.000251794	0.000232003	0.000236486	0.000231957	0.00025511	0.000232134	0.00022281	0.00023485	0.000250974	0.000239977	0.457147	-0.032147	0.339944
P78356	Phosphatidylinositol 5-phosphate 4-kinase type-2 beta	PIP4K2B	6	4	18.8	47.377	381730000	5.62994e-05	5.52022e-05	5.56736e-05	5.8155e-05	5.93221e-05	5.22499e-05	5.60319e-05	5.86722e-05	6.07194e-05	5.99646e-05	0.738569	0.0150531	0.131609
P78362	SRSF protein kinase 2;SRSF protein kinase 2 N-terminal;SRSF protein kinase 2 C-terminal	SRPK2	3	3	7	77.526	7655500	3.18646e-06	3.18245e-06	3.31267e-06	3.31444e-06	4.14866e-06	3.35535e-06	3.60564e-06	3.79937e-06	3.35424e-06	3.2492e-06	0.838489	0.0183218	0.0765024
P78371	T-complex protein 1 subunit beta	CCT2	24	24	57.2	57.488	21472000000	0.00154752	0.00149846	0.00136919	0.0015114	0.00120582	0.00136576	0.00138427	0.00137557	0.00139208	0.00133806	0.409332	-0.0570693	0.387924
P78406	mRNA export factor	RAE1	5	5	25	40.968	814960000	8.40374e-05	8.01525e-05	8.68617e-05	8.15834e-05	8.49853e-05	8.39025e-05	8.166e-05	8.46006e-05	8.3108e-05	8.75444e-05	0.690026	0.010996	0.161135
P78417	Glutathione S-transferase omega-1	GSTO1	13	13	39.4	27.566	31912000000	0.000515591	0.000558636	0.000540069	0.000528488	0.000520989	0.000643962	0.000624333	0.000531239	0.000520768	0.00054973	0.15566	0.107596	0.807822
P78504	Protein jagged-1	JAG1	2	2	1.1	133.8	218120000	3.63177e-05	3.70524e-05	3.44459e-05	3.80378e-05	3.61311e-05	3.7135e-05	3.85398e-05	3.78027e-05	4.00706e-05	3.72614e-05	0.0583173	0.0683142	1.2342
P78527	DNA-dependent protein kinase catalytic subunit	PRKDC	3	3	1.1	469.08	21057000	7.0155e-06	6.18302e-06	7.63514e-06	6.93748e-06	6.50419e-06	6.27095e-06	5.61732e-06	8.08465e-06	6.97753e-06	6.45655e-06	0.727316	-0.0370202	0.138277
P78559	Microtubule-associated protein 1A;MAP1A heavy chain;MAP1 light chain LC2	MAP1A	12	11	6.3	305.48	174680000	5.61564e-05	6.0641e-05	5.9793e-05	6.15282e-05	6.15714e-05	6.27246e-05	6.25753e-05	6.36955e-05	6.03082e-05	5.97929e-05	0.171113	0.0445862	0.766717
P80217	Interferon-induced 35 kDa protein	IFI35	6	6	27.6	31.546	444700000	7.57969e-05	8.05243e-05	7.74305e-05	8.02561e-05	7.4657e-05	7.81801e-05	8.12282e-05	8.38963e-05	7.71126e-05	7.71816e-05	0.342046	0.0327863	0.465915
P80303	Nucleobindin-2;Nesfatin-1	NUCB2	17	17	46.9	50.222	2996800000	0.000332719	0.000334257	0.000345173	0.000350587	0.000353823	0.000373734	0.000360118	0.000358313	0.000350058	0.00034755	0.0476729	0.060257	1.32173
P80723	Brain acid soluble protein 1	BASP1	19	19	81.1	22.693	50065000000	0.00167185	0.00162298	0.0016303	0.00166207	0.00171349	0.0018031	0.00173786	0.00169913	0.00171401	0.00168335	0.034494	0.057372	1.46226
P81605	Dermcidin;Survival-promoting peptide;DCD-1	DCD	3	3	26.4	11.284	283160000	1.4038e-05	1.55904e-05	2.22793e-05	2.97596e-05	9.12963e-06	1.06581e-05	2.04183e-05	3.62764e-05	1.58553e-05	9.81525e-06	0.94267	0.0349495	0.0256403
P82094	TATA element modulatory factor	TMF1	18	18	17.3	122.84	903490000	0.000238452	0.000238263	0.000247606	0.00024247	0.000248651	0.000231089	0.00024001	0.000251413	0.000241964	0.000239157	0.56401	-0.0140851	0.248713
P82664	28S ribosomal protein S10, mitochondrial	MRPS10	2	2	14.4	22.999	136900000	2.37563e-05	1.85698e-05	1.95274e-05	1.82269e-05	1.96778e-05	2.31142e-05	2.61499e-05	1.83912e-05	1.91933e-05	2.04182e-05	0.411121	0.104698	0.386031
P82673	28S ribosomal protein S35, mitochondrial	MRPS35	3	3	11.8	36.844	70816000	4.42786e-05	4.19658e-05	4.29931e-05	4.26025e-05	4.45315e-05	4.39371e-05	4.41822e-05	4.3913e-05	4.77658e-05	4.65892e-05	0.0652597	0.0652823	1.18535
P82909	28S ribosomal protein S36, mitochondrial	MRPS36	3	3	44.7	11.466	859270000	7.37447e-05	7.33015e-05	7.54065e-05	7.5713e-05	7.96191e-05	7.53528e-05	7.57827e-05	7.82615e-05	7.60619e-05	7.74657e-05	0.432492	0.019496	0.364022
P82932	28S ribosomal protein S6, mitochondrial	MRPS6	2	2	16	14.226	61426000	1.92472e-05	2.14809e-05	2.2536e-05	1.99331e-05	2.20851e-05	2.30728e-05	2.20944e-05	2.10024e-05	2.19729e-05	2.10206e-05	0.324586	0.0522231	0.48867
P82970	High mobility group nucleosome-binding domain-containing protein 5	HMGN5	6	6	25.5	31.524	331890000	0.000105588	0.000116559	0.00012291	0.000126904	0.00012284	0.00012329	0.000115292	0.000123158	0.00012137	0.000123817	0.565925	0.0291148	0.247241
P82979	SAP domain-containing ribonucleoprotein	SARNP	11	11	46.2	23.671	13892000000	0.000458104	0.000442789	0.000453097	0.000448554	0.000437852	0.000491714	0.000490209	0.000448657	0.000458182	0.000458512	0.0577109	0.0672322	1.23874
P83731	60S ribosomal protein L24	RPL24	5	5	23.6	17.779	478290000	0.000124369	0.000126379	0.0001243	0.000119677	0.00011966	0.000121395	0.000122991	0.000113587	0.000119337	0.000120021	0.142872	-0.0406104	0.845051
P83876	Thioredoxin-like protein 4A	TXNL4A	5	5	35.9	16.786	1017900000	9.51432e-05	9.00512e-05	9.58904e-05	9.4593e-05	9.33941e-05	8.25189e-05	8.73543e-05	9.3924e-05	9.76683e-05	9.76748e-05	0.547794	-0.0308744	0.261383
P83881;Q969Q0	60S ribosomal protein L36a;60S ribosomal protein L36a-like	RPL36A	4	4	24.5	12.441	601380000	8.76144e-05	9.75118e-05	8.35757e-05	9.0734e-05	7.1555e-05	8.42484e-05	8.18576e-05	8.77955e-05	9.16272e-05	7.61809e-05	0.722625	-0.0314074	0.141087
P83916	Chromobox protein homolog 1	CBX1	13	12	48.6	21.418	2679500000	0.000466078	0.000431367	0.000424322	0.000416734	0.000434868	0.000433453	0.00042782	0.000436168	0.000438802	0.00043594	0.978778	-0.000787804	0.00931592
P84022	Mothers against decapentaplegic homolog 3	SMAD3	4	3	10.6	48.08	251870000	5.55833e-05	5.71984e-05	5.23487e-05	4.72322e-05	4.95204e-05	4.17655e-05	4.5982e-05	5.09615e-05	5.41615e-05	4.88858e-05	0.189991	-0.115369	0.721267
P84085	ADP-ribosylation factor 5	ARF5	8	3	52.8	20.529	445090000	0.000103911	9.69205e-05	8.60325e-05	8.91612e-05	9.54502e-05	8.12857e-05	8.56855e-05	8.34824e-05	8.95602e-05	9.74746e-05	0.146362	-0.107938	0.834572
P84090	Enhancer of rudimentary homolog	ERH	4	4	34.6	12.259	6529600000	0.000177675	0.000177238	0.000179173	0.000178299	0.000171932	0.00019774	0.000196732	0.000180042	0.000178321	0.000172416	0.160408	0.0652821	0.794773
P84095	Rho-related GTP-binding protein RhoG	RHOG	3	3	27.7	21.308	123950000	2.14569e-05	1.89203e-05	1.92628e-05	2.10937e-05	2.33176e-05	1.87115e-05	2.08692e-05	2.17387e-05	1.94337e-05	2.01522e-05	0.529911	-0.0442943	0.275797
P84098	60S ribosomal protein L19	RPL19	2	2	13.3	23.466	948150000	6.47609e-05	6.69502e-05	6.65057e-05	6.55041e-05	5.14529e-05	6.5003e-05	6.87965e-05	6.27864e-05	5.3393e-05	5.96902e-05	0.785433	-0.0254208	0.104891
P84101	Small EDRK-rich factor 2	SERF2	2	2	30.5	6.8998	1640200000	8.04858e-05	7.67087e-05	7.59247e-05	7.67655e-05	7.58455e-05	8.98128e-05	8.46755e-05	8.2415e-05	8.23257e-05	7.74076e-05	0.0221581	0.111197	1.65447
P84103	Serine/arginine-rich splicing factor 3	SRSF3	4	4	21.3	19.329	226040000	7.91261e-05	7.21312e-05	6.89382e-05	7.01525e-05	7.54177e-05	9.39184e-05	8.00205e-05	7.35272e-05	6.83592e-05	7.08994e-05	0.420453	0.0803875	0.376282
P84157	Matrix-remodeling-associated protein 7	MXRA7	2	2	14.2	21.466	215290000	4.02442e-05	3.96478e-05	4.16123e-05	4.15629e-05	4.45892e-05	4.3689e-05	4.11089e-05	4.45273e-05	4.04394e-05	4.2477e-05	0.446596	0.0315097	0.350086
P85037	Forkhead box protein K1	FOXK1	2	2	4.6	75.456	220510000	1.88565e-05	2.02509e-05	2.17953e-05	2.19181e-05	2.09917e-05	2.1205e-05	2.04761e-05	2.04273e-05	2.07681e-05	2.07979e-05	0.963227	-0.00191962	0.0162715
P98082	Disabled homolog 2	DAB2	7	7	12.7	82.447	193650000	8.50412e-05	8.39864e-05	8.89527e-05	8.45011e-05	9.4434e-05	8.06465e-05	8.56563e-05	8.67935e-05	9.01369e-05	8.75767e-05	0.640157	-0.0203029	0.193714
P98170	E3 ubiquitin-protein ligase XIAP	XIAP	11	11	24.7	56.684	599010000	0.000147782	0.000155782	0.000157245	0.000156332	0.000164266	0.000148247	0.000148469	0.000159304	0.00016034	0.00015568	0.624724	-0.0173949	0.204312
P98175	RNA-binding protein 10	RBM10	12	11	16.6	103.53	619790000	0.000192135	0.000190379	0.000188605	0.000191946	0.000190134	0.000186528	0.000194807	0.000207816	0.00019243	0.00019482	0.226327	0.0346987	0.645263
P98179	RNA-binding protein 3	RBM3	4	4	31.2	17.17	906060000	8.61277e-05	8.94356e-05	9.14644e-05	8.82081e-05	9.06129e-05	8.91811e-05	8.95501e-05	9.44033e-05	8.64654e-05	9.38977e-05	0.414165	0.0245405	0.382827
P99999	Cytochrome c	CYCS	9	9	63.8	11.749	29854000000	0.000430835	0.000470724	0.000473819	0.000460844	0.000458205	0.000532282	0.000512825	0.000491186	0.000482717	0.000458073	0.0389704	0.110508	1.40926
Q00059	Transcription factor A, mitochondrial	TFAM	4	4	11.8	29.096	244150000	2.6792e-05	2.67374e-05	2.95804e-05	2.92421e-05	2.62919e-05	3.15194e-05	3.12433e-05	3.1195e-05	2.77394e-05	2.76102e-05	0.0964357	0.106902	1.01576
Q00169	Phosphatidylinositol transfer protein alpha isoform	PITPNA	8	7	37	31.806	2000400000	0.000178666	0.000183839	0.000180509	0.000172341	0.00018147	0.000139983	0.000154735	0.000160938	0.00018386	0.00016902	0.0475736	-0.149515	1.32263
Q00341	Vigilin	HDLBP	23	23	25.6	141.45	1706800000	0.000354295	0.000355024	0.000410685	0.000358913	0.000393359	0.000370741	0.00030163	0.000366307	0.000388127	0.00037202	0.460845	-0.057738	0.336445
Q00403	Transcription initiation factor IIB	GTF2B	2	2	10.8	34.833	41663000	1.41879e-05	1.22923e-05	1.31859e-05	1.17151e-05	1.30957e-05	1.14732e-05	1.32931e-05	1.306e-05	1.31317e-05	1.20873e-05	0.617008	-0.0323934	0.209709
Q00534	Cyclin-dependent kinase 6	CDK6	4	4	15.3	36.938	164700000	8.43805e-05	8.11034e-05	7.81316e-05	8.16711e-05	9.39289e-05	6.80875e-05	7.32795e-05	7.83487e-05	8.86066e-05	8.58141e-05	0.314892	-0.088997	0.501838
Q00535	Cyclin-dependent-like kinase 5	CDK5	3	3	11.6	33.304	70713000	4.00555e-05	3.70658e-05	3.64084e-05	3.83786e-05	4.12803e-05	3.64124e-05	3.3961e-05	4.02519e-05	3.92615e-05	3.85837e-05	0.532572	-0.0356722	0.273622
Q00577	Transcriptional activator protein Pur-alpha	PURA	2	2	16.8	34.91	125840000	7.01868e-06	7.86165e-06	7.98813e-06	8.09812e-06	7.55484e-06	6.58376e-06	8.08549e-06	9.02208e-06	8.26226e-06	7.66328e-06	0.635821	0.0404545	0.196665
Q00610	Clathrin heavy chain 1	CLTC	60	60	47.8	191.61	67218000000	0.00261509	0.00277005	0.00257299	0.00245376	0.00236409	0.00237646	0.00249203	0.00240543	0.00244533	0.00241378	0.113334	-0.0744928	0.945639
Q00613	Heat shock factor protein 1	HSF1	3	3	7.6	57.26	424760000	5.837e-05	5.01925e-05	4.89731e-05	5.47304e-05	5.9353e-05	5.23657e-05	5.42936e-05	5.51483e-05	5.7813e-05	5.82e-05	0.613689	0.0325695	0.212051
Q00653	Nuclear factor NF-kappa-B p100 subunit;Nuclear factor NF-kappa-B p52 subunit	NFKB2	2	2	3.6	96.748	97652000	2.47423e-05	2.28358e-05	2.30316e-05	2.2977e-05	2.58824e-05	2.04635e-05	2.12585e-05	2.56191e-05	2.38212e-05	2.33075e-05	0.391936	-0.0616713	0.406785
Q00688	Peptidyl-prolyl cis-trans isomerase FKBP3	FKBP3	10	10	45.1	25.177	20330000000	0.000482368	0.000503181	0.000488859	0.00048546	0.000470138	0.000544576	0.000535851	0.000502092	0.000496233	0.000485656	0.0675155	0.0776658	1.1706
Q00796	Sorbitol dehydrogenase	SORD	11	11	35.3	38.324	4428000000	0.000354416	0.000358498	0.00035439	0.000340554	0.000351095	0.000394119	0.000378606	0.000361145	0.000322919	0.00033157	0.682943	0.023919	0.165616
Q00839	Heterogeneous nuclear ribonucleoprotein U	HNRNPU	14	14	22.4	90.583	6596500000	0.000409685	0.000406998	0.000427029	0.000451571	0.000446385	0.000434521	0.000407495	0.000442848	0.000437283	0.000444469	0.671443	0.0167091	0.172991
Q01082	Spectrin beta chain, non-erythrocytic 1	SPTBN1	104	97	56.3	274.61	32542000000	0.00365769	0.00286958	0.0027496	0.00286562	0.00267679	0.00273055	0.00280807	0.00281888	0.00283955	0.00273112	0.347848	-0.08947	0.45861
Q01085	Nucleolysin TIAR	TIAL1	11	8	34.9	41.59	2488400000	0.000308309	0.000314088	0.000315355	0.000304764	0.000284592	0.000300103	0.000314505	0.00029368	0.00029751	0.000315422	0.873175	-0.0055727	0.0588986
Q01105	Protein SET	SET	13	13	58.3	33.488	71957000000	0.00114483	0.00119436	0.00121166	0.00122758	0.00119446	0.00130493	0.00124931	0.00123855	0.00120085	0.00118704	0.134005	0.0493336	0.872879
Q01130	Serine/arginine-rich splicing factor 2	SRSF2	6	6	25.8	25.476	1797600000	0.000166874	0.000160799	0.000151862	0.000162284	0.000154133	0.000205447	0.00017899	0.000170719	0.000149749	0.00015601	0.23742	0.11319	0.624483
Q01167	Forkhead box protein K2	FOXK2	3	3	11.1	69.061	140730000	2.8604e-05	2.9362e-05	3.31614e-05	3.00724e-05	3.11381e-05	2.6325e-05	2.88178e-05	2.8838e-05	2.75944e-05	3.33772e-05	0.331893	-0.0716971	0.479002
Q01415	N-acetylgalactosamine kinase	GALK2	5	5	17.9	50.378	582870000	9.0429e-05	8.92649e-05	9.51528e-05	9.30143e-05	9.68943e-05	9.25048e-05	9.59982e-05	9.56812e-05	9.64178e-05	9.70356e-05	0.15146	0.0394453	0.819703
Q01433	AMP deaminase 2	AMPD2	12	12	14.4	100.69	955840000	0.000225478	0.000230912	0.000227463	0.000239581	0.000223727	0.000226427	0.000231022	0.000226942	0.000234627	0.000232171	0.808305	0.00505516	0.0924248
Q01469	Fatty acid-binding protein, epidermal	FABP5	5	5	25.9	15.164	21679000000	0.00031517	0.000327912	0.00033031	0.000328906	0.000331823	0.00034822	0.000345172	0.000356868	0.000332792	0.000326895	0.0394344	0.0654358	1.40412
Q01518	Adenylyl cyclase-associated protein 1	CAP1	24	23	54.9	51.901	46642000000	0.00152223	0.00165072	0.00161524	0.00171113	0.00150152	0.00165948	0.00165062	0.00168366	0.00154648	0.00160252	0.556532	0.0253654	0.25451
Q01581	Hydroxymethylglutaryl-CoA synthase, cytoplasmic	HMGCS1	17	17	53.5	57.293	8645400000	0.000658664	0.00070266	0.000659449	0.000672758	0.00067722	0.000585783	0.000645156	0.000604403	0.000659839	0.000679165	0.0739581	-0.0866107	1.13101
Q01658	Protein Dr1	DR1	3	3	19.9	19.443	704740000	0.000102234	0.000105643	0.000108181	0.000111678	0.000106646	0.00011283	0.000116177	0.000107691	0.000104469	0.000107605	0.300827	0.0383374	0.521683
Q01664	Transcription factor AP-4	TFAP4	2	2	8.3	38.725	19985000	7.79063e-06	8.08596e-06	8.80687e-06	8.04608e-06	8.05996e-06	7.7947e-06	8.54367e-06	8.7781e-06	7.95792e-06	8.07198e-06	0.784228	0.0125677	0.105557
Q01804	OTU domain-containing protein 4	OTUD4	8	8	10.3	124.04	205980000	7.43102e-05	7.03026e-05	6.99075e-05	6.86615e-05	7.27673e-05	7.04569e-05	7.21839e-05	7.38903e-05	7.12313e-05	6.77615e-05	0.954414	-0.00172459	0.0202633
Q01813	ATP-dependent 6-phosphofructokinase, platelet type	PFKP	23	19	31.6	85.595	12343000000	0.000630785	0.000673098	0.000655303	0.000614931	0.000646556	0.000552487	0.000576348	0.00059089	0.000627121	0.000618222	0.0165141	-0.119297	1.78215
Q01844	RNA-binding protein EWS	EWSR1	6	6	13.9	68.477	3802800000	0.00016033	0.000134565	0.000220501	0.000200401	0.000181077	0.000248865	0.000145527	0.000128473	0.000189324	0.000153718	0.818483	-0.0506931	0.0869906
Q01850	Cerebellar degeneration-related protein 2	CDR2	2	2	7.3	51.855	22220000	1.66016e-05	1.65693e-05	1.69681e-05	1.66769e-05	1.87347e-05	1.49254e-05	1.50299e-05	1.64554e-05	1.69077e-05	1.62938e-05	0.07218	-0.103789	1.14158
Q01968	Inositol polyphosphate 5-phosphatase OCRL-1	OCRL	5	5	7.7	104.2	87910000	3.42681e-05	3.56791e-05	3.65205e-05	3.3525e-05	3.53425e-05	3.34362e-05	3.42061e-05	3.59729e-05	3.45319e-05	3.66287e-05	0.890774	-0.00461133	0.0502326
Q01970	1-phosphatidylinositol 4,5-bisphosphate phosphodiesterase beta-3	PLCB3	21	21	27.5	138.8	1563200000	0.00022328	0.000222458	0.0002332	0.000230717	0.000239137	0.000228585	0.000228936	0.00022854	0.000230738	0.000232591	0.971351	0.000750882	0.012624
Q01995	Transgelin	TAGLN	12	12	54.7	22.611	2710500000	0.000514282	0.000500682	0.000499235	0.000529003	0.000514856	0.000525214	0.000551595	0.000508184	0.000487148	0.000499679	0.830325	0.007741	0.080752
Q02218;Q9ULD0	2-oxoglutarate dehydrogenase, mitochondrial;2-oxoglutarate dehydrogenase-like, mitochondrial	OGDH	4	4	4.8	115.93	549370000	1.50914e-05	1.39222e-05	1.37968e-05	1.40469e-05	1.49445e-05	1.46239e-05	1.26966e-05	1.26157e-05	1.52124e-05	1.33909e-05	0.298992	-0.0670841	0.524341
Q02241	Kinesin-like protein KIF23	KIF23	4	4	6.8	110.06	138200000	4.54337e-05	4.69468e-05	4.68558e-05	4.5101e-05	4.49071e-05	4.99648e-05	5.13798e-05	5.46379e-05	4.50016e-05	4.12154e-05	0.315761	0.0793096	0.500642
Q02388	Collagen alpha-1(VII) chain	COL7A1	3	3	1.3	295.22	38376000	3.12495e-05	3.29113e-05	3.08795e-05	4.12963e-05	2.69105e-05	3.8281e-05	3.88955e-05	4.54212e-05	4.13924e-05	3.44147e-05	0.0466793	0.281389	1.33088
Q02447	Transcription factor Sp3	SP3	3	3	10.5	81.924	129640000	2.98423e-05	2.61291e-05	2.93213e-05	2.56982e-05	2.79148e-05	2.74273e-05	2.74154e-05	2.85294e-05	2.73625e-05	2.67553e-05	0.754842	-0.0147793	0.122144
Q02750	Dual specificity mitogen-activated protein kinase kinase 1	MAP2K1	10	8	30.8	43.439	863940000	0.000257919	0.000253312	0.000239772	0.000230133	0.000225712	0.000201951	0.000221749	0.000211578	0.00023023	0.00023221	0.0331477	-0.136738	1.47955
Q02790	Peptidyl-prolyl cis-trans isomerase FKBP4;Peptidyl-prolyl cis-trans isomerase FKBP4, N-terminally processed	FKBP4	34	34	68	51.804	89504000000	0.00236451	0.00242609	0.00240564	0.00233916	0.00234822	0.00245338	0.00250081	0.00242932	0.00230384	0.00240959	0.278867	0.0256677	0.554603
Q02809	Procollagen-lysine,2-oxoglutarate 5-dioxygenase 1	PLOD1	5	5	8.8	83.549	94268000	2.29475e-05	2.11798e-05	2.31316e-05	2.51562e-05	2.98129e-05	2.32533e-05	2.07586e-05	2.42525e-05	2.57312e-05	2.98196e-05	0.884124	0.0186146	0.0534867
Q02818	Nucleobindin-1	NUCB1	21	21	51.4	53.879	7174900000	0.000343373	0.000331813	0.000355335	0.000344407	0.000365601	0.000380712	0.000371302	0.000380852	0.000334111	0.000347388	0.217966	0.0599372	0.66161
Q02878	60S ribosomal protein L6	RPL6	6	6	19.1	32.728	316110000	0.000128531	0.000125367	0.000124531	0.000136352	0.000121841	0.000125425	0.000124272	0.000126273	0.000125675	0.000126348	0.513531	-0.0196887	0.289433
Q02880	DNA topoisomerase 2-beta	TOP2B	9	9	11.1	183.26	408670000	6.14088e-05	6.53167e-05	6.79994e-05	6.74804e-05	6.9891e-05	6.43044e-05	6.48896e-05	7.05109e-05	6.70402e-05	6.77228e-05	0.801355	0.0102661	0.0961749
Q02952	A-kinase anchor protein 12	AKAP12	75	75	55.7	191.48	35288000000	0.00293937	0.00293169	0.00300644	0.00299888	0.00307928	0.00307705	0.00307054	0.00305153	0.00308953	0.00301528	0.0469278	0.0332094	1.32857
Q03001	Dystonin	DST	26	23	5	860.65	2471500000	0.000215268	0.000211792	0.000220257	0.000219678	0.000219776	0.000202395	0.000202858	0.000210917	0.000223098	0.000223087	0.346621	-0.0327823	0.460145
Q03014	Hematopoietically-expressed homeobox protein HHEX	HHEX	2	2	3.3	30.021	5515300	2.70302e-06	2.56214e-06	2.97694e-06	2.82861e-06	3.16919e-06	3.11863e-06	2.96353e-06	2.51819e-06	2.93233e-06	2.85251e-06	0.846284	0.0146459	0.0724837
Q03111	Protein ENL	MLLT1	3	3	5.4	62.055	55856000	2.14296e-05	2.33832e-05	2.25238e-05	2.40956e-05	2.24375e-05	1.98439e-05	2.14635e-05	2.2748e-05	2.23435e-05	2.22538e-05	0.166839	-0.0676598	0.777702
Q03154	Aminoacylase-1	ACY1	8	8	28.9	45.884	569250000	0.000111656	0.000126056	0.000123696	0.000111011	0.000116243	0.00012553	0.000121403	0.000122221	0.000111349	0.00011319	0.813323	0.0122772	0.0897372
Q03164	Histone-lysine N-methyltransferase 2A;MLL cleavage product N320;MLL cleavage product C180	KMT2A	3	3	1	431.76	54934000	1.15265e-05	1.14798e-05	1.08467e-05	1.2719e-05	1.20124e-05	1.16996e-05	1.19639e-05	1.23107e-05	1.19794e-05	1.14145e-05	0.66245	0.0191726	0.178847
Q03169	Tumor necrosis factor alpha-induced protein 2	TNFAIP2	7	7	14.2	72.66	177970000	3.99347e-05	3.90248e-05	3.94163e-05	3.71923e-05	4.13618e-05	3.88088e-05	3.34003e-05	4.0697e-05	3.96954e-05	3.90764e-05	0.487708	-0.0389984	0.31184
Q03252	Lamin-B2	LMNB2	26	25	47.1	69.948	5112600000	0.000595117	0.000562847	0.000578903	0.000565921	0.00057739	0.000579843	0.000596871	0.000595312	0.000579386	0.000576357	0.221123	0.0236438	0.655365
Q03426	Mevalonate kinase	MVK	3	3	11.9	42.45	292570000	7.51044e-05	7.5191e-05	7.46383e-05	7.33859e-05	7.60357e-05	6.69204e-05	6.83735e-05	7.39338e-05	7.72268e-05	7.28816e-05	0.158168	-0.0590743	0.800881
Q03468	DNA excision repair protein ERCC-6	ERCC6	2	2	1.6	168.41	155030000	3.03099e-05	2.76938e-05	2.44777e-05	2.63092e-05	2.60013e-05	3.09412e-05	2.5238e-05	2.78534e-05	2.67139e-05	2.37782e-05	0.973607	-0.00286337	0.0116161
Q03701	CCAAT/enhancer-binding protein zeta	CEBPZ	2	2	3.6	120.97	218210000	0.000105131	9.13373e-05	0.000105651	9.2453e-05	0.000119256	0.000100987	9.79378e-05	0.000105825	9.0588e-05	8.34703e-05	0.30968	-0.101839	0.509087
Q04206	Transcription factor p65	RELA	10	10	22.3	60.218	1035900000	0.000131612	0.000128573	0.000134737	0.00012657	0.000134529	0.000123643	0.000128137	0.000132764	0.000128548	0.000130874	0.310558	-0.0267582	0.507857
Q04323	UBX domain-containing protein 1	UBXN1	13	13	57.2	33.325	8588100000	0.000263688	0.000286026	0.000282306	0.000280294	0.000287438	0.000271431	0.000270656	0.000302648	0.00027696	0.000284269	0.868572	0.00638761	0.0611944
Q04446	1,4-alpha-glucan-branching enzyme	GBE1	21	21	32.6	80.473	2457800000	0.00030254	0.000316289	0.000295597	0.00028068	0.000282345	0.000288598	0.000301418	0.000283043	0.000281025	0.000298209	0.534517	-0.0247769	0.272038
Q04637	Eukaryotic translation initiation factor 4 gamma 1	EIF4G1	39	36	29.7	175.49	7027700000	0.000911977	0.000888748	0.000862764	0.000877637	0.000898879	0.000839025	0.000818356	0.000878899	0.000936771	0.000895459	0.543939	-0.0234201	0.264449
Q04726;Q04724	Transducin-like enhancer protein 3;Transducin-like enhancer protein 1	TLE3	5	2	7.6	83.416	207870000	5.26099e-05	5.251e-05	5.35655e-05	5.53853e-05	5.49662e-05	5.35162e-05	5.04994e-05	5.36285e-05	5.92348e-05	5.46973e-05	0.748997	0.0135535	0.12552
Q04760	Lactoylglutathione lyase	GLO1	7	7	44	20.777	7734400000	0.000225796	0.000242573	0.000235291	0.000251194	0.000246927	0.000256776	0.000252716	0.000254528	0.00024539	0.000239693	0.123412	0.0557185	0.908644
Q04837	Single-stranded DNA-binding protein, mitochondrial	SSBP1	8	8	54.7	17.259	9138200000	0.00053101	0.000569979	0.00056279	0.000577422	0.000545668	0.000612485	0.00058456	0.000576578	0.000562782	0.000562004	0.112389	0.0566157	0.949275
Q04864	Proto-oncogene c-Rel	REL	4	4	9.2	68.519	83785000	1.13873e-05	1.11769e-05	1.32591e-05	1.19115e-05	1.10063e-05	1.20364e-05	1.28905e-05	1.23753e-05	1.10321e-05	1.20466e-05	0.536592	0.0397257	0.270356
Q04917	14-3-3 protein eta	YWHAH	15	11	61	28.218	23948000000	0.000553762	0.000539661	0.00055428	0.00055128	0.000556056	0.000567376	0.000567221	0.000575503	0.000561052	0.000566214	0.00228448	0.0424793	2.64121
Q05048	Cleavage stimulation factor subunit 1	CSTF1	5	5	21.8	48.357	441810000	8.80337e-05	8.6004e-05	8.84345e-05	8.49396e-05	9.19381e-05	8.07668e-05	8.22455e-05	8.22044e-05	8.60943e-05	8.47358e-05	0.0164714	-0.0786245	1.78327
Q05086	Ubiquitin-protein ligase E3A	UBE3A	17	17	23.4	100.69	1605100000	0.000332674	0.000327479	0.000342118	0.000325626	0.000347007	0.000286109	0.000306798	0.000324955	0.00034436	0.00033372	0.193111	-0.0696717	0.714194
Q05193;Q9UQ16;P50570	Dynamin-1;Dynamin-3;Dynamin-2	DNM1	2	2	3.4	97.407	41018000	1.56708e-05	1.56965e-05	1.2886e-05	1.41837e-05	1.398e-05	1.47923e-05	1.49465e-05	1.46764e-05	1.42388e-05	1.3409e-05	0.909689	-0.0070688	0.0411069
Q05209	Tyrosine-protein phosphatase non-receptor type 12	PTPN12	20	20	30.4	88.105	1414800000	0.000222613	0.000218691	0.000227609	0.000220783	0.000228315	0.00021041	0.000214942	0.000223283	0.000231777	0.00022966	0.735264	-0.0102825	0.133557
Q05397	Focal adhesion kinase 1	PTK2	13	13	18.6	119.23	899940000	0.000232461	0.000233661	0.000231505	0.000216264	0.000230704	0.000197447	0.000213778	0.000214497	0.000228597	0.000226096	0.0794909	-0.0832523	1.09968
Q05519	Serine/arginine-rich splicing factor 11	SRSF11	6	6	21.5	53.542	499700000	9.22969e-05	9.34889e-05	9.43663e-05	9.59729e-05	9.589e-05	9.27078e-05	9.05162e-05	9.41273e-05	9.67204e-05	9.82946e-05	0.965118	0.00107332	0.0154197
Q05639	Elongation factor 1-alpha 2	EEF1A2	17	7	45.8	50.47	2825100000	0.000285684	0.000293151	0.000285452	0.000283563	0.00027752	0.00026237	0.000273151	0.000274692	0.000279855	0.000281938	0.035676	-0.0550482	1.44762
Q05682	Caldesmon	CALD1	33	33	35.2	93.23	33883000000	0.00254679	0.00156886	0.00150088	0.00148807	0.00152107	0.00162992	0.00155832	0.00153001	0.00155938	0.00150812	0.440338	-0.147795	0.356214
Q06124	Tyrosine-protein phosphatase non-receptor type 11	PTPN11	20	20	39.8	68.01	3279500000	0.000316943	0.000323188	0.000322659	0.000321323	0.000316896	0.000296509	0.000310984	0.000315421	0.000318243	0.000324933	0.195646	-0.031815	0.70853
Q06203	Amidophosphoribosyltransferase	PPAT	11	11	28.4	57.398	3567300000	0.000342153	0.000376174	0.000365224	0.000365146	0.000346359	0.000405579	0.000380721	0.000379167	0.000343321	0.000354349	0.313273	0.0537036	0.504078
Q06210	Glutamine--fructose-6-phosphate aminotransferase [isomerizing] 1	GFPT1	14	14	24.6	78.806	1234400000	0.000293823	0.00024932	0.000214136	0.000224537	0.000235672	0.00021129	0.000215308	0.00022708	0.000253201	0.000236529	0.37598	-0.0905663	0.424836
Q06265	Exosome complex component RRP45	EXOSC9	6	6	15	48.948	434480000	5.63775e-05	5.44452e-05	5.8186e-05	5.80655e-05	5.58974e-05	5.22244e-05	5.79415e-05	6.08506e-05	5.76017e-05	5.64903e-05	0.791718	0.0108535	0.101429
Q06323	Proteasome activator complex subunit 1	PSME1	16	16	64.3	28.723	20485000000	0.00061893	0.000655422	0.000712914	0.000647148	0.000729693	0.000653429	0.000660028	0.000651688	0.000673315	0.000639257	0.446798	-0.0375325	0.349889
Q06546	GA-binding protein alpha chain	GABPA	2	2	9	51.295	62433000	1.42553e-05	1.49803e-05	1.42595e-05	1.35516e-05	1.40513e-05	1.50548e-05	1.52209e-05	1.34805e-05	1.28879e-05	1.50405e-05	0.831288	0.0118542	0.0802483
Q06587	E3 ubiquitin-protein ligase RING1	RING1	2	2	10.6	42.429	61542000	9.74559e-06	1.01821e-05	1.11644e-05	1.18145e-05	1.10913e-05	9.87986e-06	9.47906e-06	1.00111e-05	1.03658e-05	1.08418e-05	0.155316	-0.0944022	0.808784
Q06787	Fragile X mental retardation protein 1	FMR1	7	7	14.1	71.174	278250000	5.01797e-05	4.9377e-05	4.96967e-05	4.85109e-05	4.97105e-05	5.0464e-05	5.24353e-05	5.08831e-05	4.91722e-05	5.03211e-05	0.0874941	0.0334262	1.05802
Q06830	Peroxiredoxin-1	PRDX1	16	13	58.3	22.11	157690000000	0.00236927	0.00254806	0.00248398	0.00230332	0.00240396	0.00246534	0.00259165	0.00240623	0.00233405	0.00247893	0.594892	0.0198314	0.225562
Q07020	60S ribosomal protein L18	RPL18	4	4	25	21.634	568260000	0.000171074	0.000173769	0.000163561	0.000162377	0.000151275	0.000151367	0.000151507	0.000151164	0.00016673	0.000154279	0.0933763	-0.084952	1.02976
Q07021	Complement component 1 Q subcomponent-binding protein, mitochondrial	C1QBP	9	9	53.2	31.362	35825000000	0.00127717	0.00122319	0.00125897	0.00123045	0.00124355	0.00130809	0.00131994	0.00125735	0.00124848	0.00124185	0.170053	0.0325823	0.769415
Q07065	Cytoskeleton-associated protein 4	CKAP4	5	5	11.8	66.022	153690000	4.84694e-05	4.71809e-05	4.47763e-05	5.02452e-05	4.69591e-05	4.46169e-05	4.46111e-05	4.83779e-05	5.06996e-05	4.84325e-05	0.90788	-0.00543038	0.0419713
Q07157	Tight junction protein ZO-1	TJP1	60	59	47.7	195.46	9792800000	0.00133912	0.00126013	0.00126763	0.0012543	0.00132092	0.0012365	0.00125824	0.00129627	0.00129827	0.00127142	0.458853	-0.0183446	0.338326
Q07617	Sperm-associated antigen 1	SPAG1	4	4	4.3	103.64	46502000	2.46057e-05	2.37873e-05	2.32017e-05	2.44154e-05	2.45436e-05	2.54873e-05	2.42177e-05	2.6892e-05	2.51871e-05	2.43341e-05	0.0789252	0.0650993	1.10278
Q07666	KH domain-containing, RNA-binding, signal transduction-associated protein 1	KHDRBS1	9	9	27.8	48.227	5194400000	0.00023945	0.000253209	0.000295292	0.00027295	0.000224256	0.00027783	0.00024509	0.000198028	0.000251203	0.000269258	0.651848	-0.0499669	0.185854
Q07812	Apoptosis regulator BAX	BAX	5	5	35.9	21.184	2205800000	0.000173183	0.000171996	0.000182709	0.000166739	0.000178403	0.000141487	0.00015322	0.000168083	0.000174261	0.000168929	0.077972	-0.115289	1.10806
Q07817	Bcl-2-like protein 1	BCL2L1	2	2	8.2	26.049	120420000	1.39395e-05	1.44445e-05	1.47875e-05	1.44252e-05	1.48286e-05	1.45735e-05	1.47137e-05	1.43772e-05	1.5551e-05	1.4956e-05	0.212998	0.0343707	0.671624
Q07866	Kinesin light chain 1	KLC1	29	24	57.4	65.309	7251300000	0.000848951	0.000836207	0.000855082	0.000942539	0.000933346	0.00089527	0.000870469	0.000857188	0.000940653	0.000925612	0.610683	0.0236746	0.214184
Q07889	Son of sevenless homolog 1	SOS1	3	3	2.9	152.46	79989000	2.56299e-05	2.48759e-05	2.45173e-05	2.63975e-05	2.39362e-05	2.34736e-05	2.3889e-05	2.54121e-05	2.7141e-05	2.53058e-05	0.973096	-0.00155855	0.0118441
Q07955	Serine/arginine-rich splicing factor 1	SRSF1	7	7	28.2	27.744	2093200000	0.00021279	0.000194889	0.000183898	0.000174253	0.00016675	0.000263739	0.000231081	0.00020916	0.000187788	0.000174314	0.172592	0.193017	0.76298
Q07960	Rho GTPase-activating protein 1	ARHGAP1	8	8	28.9	50.435	381690000	7.79063e-05	8.18775e-05	7.69794e-05	7.70169e-05	7.68261e-05	7.04155e-05	7.66244e-05	7.09756e-05	7.52683e-05	8.02614e-05	0.137568	-0.0644316	0.861484
Q08170	Serine/arginine-rich splicing factor 4	SRSF4	5	4	8.1	56.678	185550000	4.18135e-05	3.57767e-05	3.20391e-05	3.11517e-05	2.9495e-05	4.83548e-05	4.16937e-05	3.80975e-05	3.30154e-05	2.88918e-05	0.355308	0.158529	0.449395
Q08209	Serine/threonine-protein phosphatase 2B catalytic subunit alpha isoform	PPP3CA	12	8	26.3	58.687	2222600000	0.00026163	0.000270026	0.00026748	0.000269021	0.000267328	0.000269611	0.000275962	0.000278316	0.000266397	0.000268554	0.122837	0.0250116	0.910672
Q08211	ATP-dependent RNA helicase A	DHX9	19	19	20.6	140.96	1736900000	0.000279457	0.000283941	0.00026809	0.000263315	0.00024811	0.000249948	0.000260826	0.000264469	0.000256507	0.000254169	0.133054	-0.0625667	0.875971
Q08257	Quinone oxidoreductase	CRYZ	16	16	67.2	35.206	15153000000	0.000669275	0.000655422	0.000662558	0.000674219	0.000650122	0.000712893	0.000689202	0.000701094	0.0006732	0.000662313	0.0365756	0.0543377	1.43681
Q08378	Golgin subfamily A member 3	GOLGA3	42	42	38.1	167.35	2954300000	0.000631059	0.00062586	0.000635185	0.000653287	0.000645843	0.000645638	0.000642352	0.000668578	0.000647163	0.000640535	0.174292	0.0237783	0.758722
Q08379	Golgin subfamily A member 2	GOLGA2	4	4	7.5	113.08	69981000	2.60677e-05	2.42835e-05	2.6256e-05	2.55012e-05	2.5766e-05	2.5455e-05	2.4659e-05	2.70699e-05	2.51602e-05	2.28065e-05	0.499344	-0.0310615	0.3016
Q08499	cAMP-specific 3,5-cyclic phosphodiesterase 4D	PDE4D	2	2	3.7	91.114	47228000	3.49269e-05	3.3711e-05	3.35467e-05	3.25001e-05	3.53811e-05	2.90831e-05	3.22336e-05	2.9986e-05	3.58629e-05	3.62471e-05	0.417945	-0.0575728	0.378881
Q08623	Pseudouridine-5-phosphatase	PUDP	5	5	40.4	25.249	1633200000	0.000124325	0.000127531	0.000140906	0.000139779	0.000135723	0.000128425	0.000128166	0.000134209	0.000129764	0.000139326	0.681748	-0.0181916	0.166376
Q08752	Peptidyl-prolyl cis-trans isomerase D	PPID	17	17	49.5	40.763	2607100000	0.000493271	0.000444862	0.000441752	0.000412717	0.000452357	0.000447846	0.000459095	0.000436857	0.00047285	0.00043667	0.912189	0.00536168	0.039915
Q08945	FACT complex subunit SSRP1	SSRP1	16	16	29.5	81.074	1550800000	0.00027907	0.000277011	0.000280593	0.000269524	0.000279124	0.000270852	0.000283574	0.00027303	0.000272598	0.000280595	0.776605	-0.00487584	0.1098
Q08AD1	Calmodulin-regulated spectrin-associated protein 2	CAMSAP2	9	9	9.1	168.09	253000000	0.000103149	0.000105673	0.000107205	0.000107521	0.000111971	0.00010049	0.000101795	0.000105382	0.000112885	0.000104202	0.43156	-0.0292923	0.364959
Q08AM6	Protein VAC14 homolog	VAC14	4	4	8.8	87.972	70167000	3.22038e-05	3.16252e-05	3.20994e-05	3.13131e-05	2.9867e-05	2.74183e-05	3.04719e-05	3.14883e-05	3.24832e-05	3.07216e-05	0.367973	-0.0421644	0.434184
Q08J23	tRNA (cytosine(34)-C(5))-methyltransferase	NSUN2	23	23	38.7	86.47	4462400000	0.000532033	0.000566249	0.000549555	0.000529833	0.000549579	0.000454696	0.000482004	0.000500197	0.000538349	0.000508776	0.0135555	-0.134768	1.86788
Q09028	Histone-binding protein RBBP4	RBBP4	12	6	45.4	47.655	4769400000	0.000201106	0.000195469	0.000207973	0.000202447	0.000210992	0.000199582	0.0002043	0.000216167	0.000200544	0.000199527	0.920961	0.00301928	0.0357586
Q09161	Nuclear cap-binding protein subunit 1	NCBP1	9	9	13.9	91.838	727080000	0.000212918	0.000188593	0.000183154	0.000185157	0.00018015	0.00018916	0.000194448	0.000189816	0.00021129	0.00018099	0.695266	0.023696	0.157849
Q09472	Histone acetyltransferase p300	EP300	9	7	5.8	264.16	117900000	3.32763e-05	2.98265e-05	3.13837e-05	3.61392e-05	3.58726e-05	2.95253e-05	3.12199e-05	3.5808e-05	3.60599e-05	3.12704e-05	0.78019	-0.0228369	0.1078
Q09666	Neuroblast differentiation-associated protein AHNAK	AHNAK	248	246	68.4	629.09	466550000000	0.0139662	0.0142854	0.0142083	0.0141784	0.0139717	0.0144224	0.0149831	0.0145784	0.0143588	0.0139216	0.108988	0.033408	0.962621
Q0JRZ9	F-BAR domain only protein 2	FCHO2	3	3	4.4	88.923	177740000	5.5394e-05	5.4647e-05	5.13787e-05	5.15841e-05	4.83711e-05	4.6481e-05	5.08734e-05	5.19519e-05	5.31697e-05	5.12211e-05	0.392129	-0.0430135	0.406571
Q0VDF9	Heat shock 70 kDa protein 14	HSPA14	4	4	10.8	54.794	156440000	4.41833e-05	4.18872e-05	4.59194e-05	5.08462e-05	5.73349e-05	5.034e-05	3.59788e-05	4.4324e-05	5.46714e-05	5.22296e-05	0.90656	-0.0158679	0.0426034
Q0VDG4	Secernin-3	SCRN3	6	6	20.3	48.544	591040000	8.42407e-05	8.498e-05	9.2135e-05	9.22835e-05	9.34832e-05	8.40904e-05	8.31385e-05	8.89355e-05	9.49275e-05	9.43109e-05	0.916162	-0.00555879	0.0380278
Q10567	AP-1 complex subunit beta-1	AP1B1	22	11	28.5	104.61	777820000	0.000174536	0.000178889	0.000173406	0.000169458	0.000164135	0.000150826	0.000159243	0.000164409	0.000166444	0.000173746	0.0796347	-0.0788371	1.0989
Q10570	Cleavage and polyadenylation specificity factor subunit 1	CPSF1	6	6	6.5	160.88	146220000	7.12478e-05	6.42805e-05	6.17627e-05	6.57906e-05	6.59986e-05	6.0092e-05	5.96586e-05	6.00801e-05	6.9644e-05	6.62055e-05	0.325274	-0.059976	0.487751
Q10587	Thyrotroph embryonic factor	TEF	2	2	5	33.247	30264000	9.95271e-06	8.54493e-06	8.43621e-06	1.07328e-05	9.97051e-06	9.34973e-06	9.29901e-06	9.52819e-06	9.4288e-06	9.94697e-06	0.971683	-0.00255999	0.0124756
Q10713	Mitochondrial-processing peptidase subunit alpha	PMPCA	7	7	14.7	58.252	197360000	0.000124128	0.000105448	0.000104919	0.000105124	0.000120908	0.000103213	9.69351e-05	0.000105099	0.00011602	0.000108031	0.272527	-0.0827035	0.564591
Q12765	Secernin-1	SCRN1	9	9	24.2	46.382	6200200000	0.000304687	0.000315661	0.000329273	0.000309576	0.000341932	0.000345137	0.000330526	0.000327699	0.000319921	0.000331124	0.216666	0.0472261	0.66421
Q12768	WASH complex subunit strumpellin	WASHC5	7	7	7.6	134.28	74037000	4.82051e-05	4.9694e-05	4.66601e-05	4.81414e-05	3.9365e-05	4.36664e-05	4.64701e-05	4.71174e-05	4.57491e-05	4.47814e-05	0.668396	-0.0268634	0.174966
Q12769	Nuclear pore complex protein Nup160	NUP160	5	5	4	162.12	114170000	8.75953e-05	8.20603e-05	7.44006e-05	7.58475e-05	7.23156e-05	7.10201e-05	7.64414e-05	7.53788e-05	7.71811e-05	7.46249e-05	0.27559	-0.0661317	0.559736
Q12788	Transducin beta-like protein 3	TBL3	2	2	5	89.034	11607000	2.63879e-06	2.67338e-06	3.12325e-06	2.98116e-06	3.39971e-06	3.09525e-06	3.36426e-06	3.09604e-06	3.11157e-06	2.84915e-06	0.418413	0.0665976	0.378394
Q12792	Twinfilin-1	TWF1	17	16	54.9	40.282	4235300000	0.000444305	0.000450664	0.000411691	0.000413384	0.000394197	0.000343332	0.000384827	0.000394045	0.000427451	0.000410598	0.120812	-0.109099	0.91789
Q12797	Aspartyl/asparaginyl beta-hydroxylase	ASPH	13	13	25.7	85.862	1376200000	0.000231972	0.00022464	0.000236394	0.000236553	0.000253934	0.000217215	0.000228424	0.000239838	0.000240673	0.000245859	0.75323	-0.0140655	0.123072
Q12802	A-kinase anchor protein 13	AKAP13	24	24	13.9	307.55	1829200000	0.000355184	0.000344778	0.000357036	0.000347664	0.00037149	0.00034055	0.000338892	0.000355887	0.000343366	0.000351721	0.147753	-0.0376357	0.830463
Q12824	SWI/SNF-related matrix-associated actin-dependent regulator of chromatin subfamily B member 1	SMARCB1	2	2	8.6	44.141	22385000	5.63184e-06	4.56668e-06	4.79044e-06	4.95377e-06	5.65552e-06	4.07526e-06	4.38404e-06	4.60304e-06	5.74419e-06	5.38541e-06	0.485219	-0.0815192	0.314062
Q12830	Nucleosome-remodeling factor subunit BPTF	BPTF	2	2	1.6	338.26	30534000	7.50853e-06	7.07171e-06	7.73878e-06	7.09535e-06	7.69271e-06	7.24352e-06	6.7646e-06	7.6468e-06	7.65187e-06	7.43408e-06	0.745575	-0.0143089	0.127509
Q12846	Syntaxin-4	STX4	3	3	13.5	34.18	550100000	1.46035e-05	1.65206e-05	1.70809e-05	1.80702e-05	1.67255e-05	1.51495e-05	1.37827e-05	1.74371e-05	1.60849e-05	1.6439e-05	0.35592	-0.0732201	0.448647
Q12849	G-rich sequence factor 1	GRSF1	12	12	38.5	53.126	1124500000	0.000187726	0.000188831	0.000194134	0.000190619	0.000202607	0.000186423	0.000187905	0.000186367	0.000198077	0.000197203	0.684779	-0.011936	0.16445
Q12860	Contactin-1	CNTN1	7	7	12.1	113.32	187770000	5.05851e-05	4.69895e-05	5.00881e-05	5.17332e-05	5.06762e-05	4.5638e-05	4.59285e-05	5.08279e-05	4.88113e-05	5.0662e-05	0.266767	-0.0481257	0.573869
Q12872	Splicing factor, suppressor of white-apricot homolog	SFSWAP	2	2	2.9	104.82	72034000	2.17962e-05	2.16436e-05	2.24616e-05	2.17684e-05	2.30787e-05	2.11764e-05	2.14781e-05	2.17989e-05	2.15441e-05	2.17205e-05	0.0727501	-0.0400287	1.13817
Q12874	Splicing factor 3A subunit 3	SF3A3	9	9	20.8	58.848	1634300000	0.000176125	0.000162871	0.000196347	0.00019163	0.000194591	0.000164496	0.000142424	0.000156545	0.000194994	0.00017955	0.172575	-0.137118	0.763021
Q12888	Tumor suppressor p53-binding protein 1	TP53BP1	36	36	27	213.57	4325600000	0.000753649	0.00071546	0.000714499	0.00071088	0.000734388	0.000704696	0.000723705	0.000740718	0.000739493	0.000725006	0.929571	0.00188407	0.0317177
Q12899	Tripartite motif-containing protein 26	TRIM26	3	3	7.6	62.165	147090000	7.32111e-05	2.83722e-05	2.77064e-05	2.51697e-05	2.90439e-05	3.24413e-05	3.40217e-05	3.24548e-05	2.96876e-05	2.61839e-05	0.552188	-0.245498	0.257913
Q12904	Aminoacyl tRNA synthase complex-interacting multifunctional protein 1;Endothelial monocyte-activating polypeptide 2	AIMP1	7	7	30.4	34.352	567860000	0.000133245	0.000120643	0.000126324	0.000128336	0.000141119	0.000148119	0.000126768	0.000138646	0.000135177	0.000130952	0.265965	0.0651153	0.575176
Q12905	Interleukin enhancer-binding factor 2	ILF2	14	14	46.4	43.062	2469500000	0.000202542	0.000210603	0.00020929	0.000216094	0.000209828	0.000190566	0.000200941	0.000199582	0.000204901	0.000210994	0.0717576	-0.0580897	1.14413
Q12906	Interleukin enhancer-binding factor 3	ILF3	25	25	41.7	95.337	3445300000	0.000375674	0.000397374	0.000391554	0.000429627	0.000399641	0.000354875	0.000376732	0.000386944	0.000402989	0.000381976	0.162571	-0.0669041	0.788957
Q12913	Receptor-type tyrosine-protein phosphatase eta	PTPRJ	2	2	2.3	145.94	26834000	1.37413e-05	1.53442e-05	1.48003e-05	1.41989e-05	1.5468e-05	1.52179e-05	1.57655e-05	1.44005e-05	1.26937e-05	1.4207e-05	0.692545	-0.0250878	0.159552
Q12929	Epidermal growth factor receptor kinase substrate 8	EPS8	6	6	11.9	91.88	62497000	1.77319e-05	1.59464e-05	1.791e-05	1.63559e-05	1.69828e-05	1.86739e-05	1.72754e-05	1.65825e-05	1.68414e-05	1.61356e-05	0.84523	0.0098502	0.0730253
Q12931	Heat shock protein 75 kDa, mitochondrial	TRAP1	20	20	34.1	80.109	4493000000	0.000542974	0.000569497	0.000488438	0.000478537	0.000408929	0.000418091	0.000479318	0.000463099	0.000464143	0.000488684	0.282721	-0.10523	0.548642
Q12933	TNF receptor-associated factor 2	TRAF2	10	10	25.3	55.859	937730000	0.000164917	0.000180273	0.00017918	0.000180158	0.00017791	0.000155563	0.000162493	0.000172019	0.000173302	0.000168419	0.0502568	-0.0852652	1.29881
Q12959	Disks large homolog 1	DLG1	13	13	18.3	100.45	312460000	0.000128315	0.000122941	0.000122782	0.000121109	0.00012817	0.000118785	0.000119281	0.000120827	0.000124785	0.00012188	0.0896432	-0.0417013	1.04748
Q12965	Unconventional myosin-Ie	MYO1E	6	4	9.1	127.06	439350000	7.37829e-05	7.56116e-05	7.28765e-05	7.53271e-05	7.73371e-05	7.24789e-05	6.87307e-05	7.60323e-05	7.63874e-05	7.59872e-05	0.541883	-0.0206121	0.266095
Q12972	Nuclear inhibitor of protein phosphatase 1;Activator of RNA decay	PPP1R8	8	8	34.2	38.478	2312900000	0.000206894	0.000198169	0.00021068	0.000210732	0.000216347	0.000198349	0.000201555	0.000212376	0.00021125	0.000206719	0.551741	-0.0174976	0.258265
Q12974	Protein tyrosine phosphatase type IVA 2	PTP4A2	2	2	26.3	19.127	107370000	2.59978e-05	2.67837e-05	3.121e-05	2.58041e-05	2.54219e-05	2.38029e-05	2.5571e-05	2.70437e-05	2.34261e-05	2.57681e-05	0.165032	-0.106308	0.782431
Q12979	Active breakpoint cluster region-related protein	ABR	9	9	13.2	97.597	311010000	8.74555e-05	8.57845e-05	8.02714e-05	7.88529e-05	7.85791e-05	6.76483e-05	7.35211e-05	7.94088e-05	8.0784e-05	8.24825e-05	0.139278	-0.0984172	0.856118
Q12986	Transcriptional repressor NF-X1	NFX1	3	3	2.9	124.39	45344000	1.66531e-05	1.70112e-05	1.9086e-05	1.66693e-05	1.61324e-05	1.73196e-05	1.69366e-05	1.72992e-05	1.75392e-05	1.64216e-05	0.989904	-0.00060504	0.00440677
Q12996	Cleavage stimulation factor subunit 3	CSTF3	13	13	24.8	82.921	1027000000	0.000228998	0.000229425	0.000223653	0.000219819	0.000222479	0.00019971	0.00020965	0.000220407	0.000223852	0.000215391	0.044656	-0.0728464	1.35012
Q13011	Delta(3,5)-Delta(2,4)-dienoyl-CoA isomerase, mitochondrial	ECH1	15	15	58.2	35.816	17954000000	0.000573712	0.000580335	0.000584823	0.000616626	0.000567811	0.000595664	0.000592026	0.000613087	0.00059663	0.00058856	0.22313	0.0305975	0.651442
Q13017	Rho GTPase-activating protein 5	ARHGAP5	2	2	1.4	172.46	20452000	9.51305e-06	8.88017e-06	7.66319e-06	8.7331e-06	8.6673e-06	7.71876e-06	7.47287e-06	7.84649e-06	8.11723e-06	8.30894e-06	0.0427638	-0.139035	1.36892
Q13033	Striatin-3	STRN3	13	13	24.6	87.208	1032100000	0.000240765	0.000227365	0.000245332	0.000237611	0.000248062	0.000238293	0.000241884	0.000241254	0.000244293	0.000237659	0.828679	0.00510275	0.0816135
Q13042	Cell division cycle protein 16 homolog	CDC16	3	3	5.6	71.655	44764000	3.05538e-05	2.89799e-05	2.64023e-05	2.82545e-05	2.60114e-05	2.64942e-05	2.88536e-05	2.78112e-05	2.88545e-05	2.78394e-05	0.942881	-0.00359594	0.0255433
Q13043;Q13188	Serine/threonine-protein kinase 4;Serine/threonine-protein kinase 4 37kDa subunit;Serine/threonine-protein kinase 4 18kDa subunit;Serine/threonine-protein kinase 3;Serine/threonine-protein kinase 3 36kDa subunit;Serine/threonine-protein kinase 3 20kDa subunit	STK4	6	6	14.2	55.63	190480000	5.70046e-05	5.48938e-05	5.50902e-05	6.0809e-05	5.93489e-05	5.26048e-05	5.12342e-05	5.56377e-05	6.12846e-05	5.75479e-05	0.432117	-0.0450976	0.364398
Q13049	E3 ubiquitin-protein ligase TRIM32	TRIM32	2	2	6.9	71.988	8838500	4.65779e-06	4.33518e-06	5.36655e-06	5.11269e-06	5.43392e-06	4.33258e-06	4.51315e-06	5.05723e-06	5.33005e-06	4.75654e-06	0.527723	-0.0540956	0.277594
Q13085	Acetyl-CoA carboxylase 1;Biotin carboxylase	ACACA	6	6	3.3	265.55	90907000	5.62835e-05	5.19522e-05	4.76038e-05	5.21998e-05	5.08824e-05	4.76766e-05	4.79713e-05	5.18713e-05	5.27791e-05	4.98304e-05	0.337755	-0.0498456	0.471398
Q13098	COP9 signalosome complex subunit 1	GPS1	8	8	23	55.536	1876600000	0.000206748	0.00021128	0.000204339	0.000206955	0.000200236	0.000183227	0.000193958	0.000193018	0.000209103	0.000199908	0.0612681	-0.0723294	1.21277
Q13112	Chromatin assembly factor 1 subunit B	CHAF1B	6	6	18.4	61.492	177310000	5.62937e-05	5.81688e-05	5.7541e-05	5.89789e-05	6.29382e-05	5.30154e-05	5.26285e-05	6.22324e-05	6.20098e-05	5.90329e-05	0.686185	-0.0247607	0.163559
Q13123	Protein Red	IK	8	8	18.1	65.601	347860000	0.000118244	0.000110409	0.000118368	0.000113333	0.000124212	0.000116327	0.000115826	0.00012156	0.000120765	0.000117968	0.566494	0.0193139	0.246804
Q13131	5-AMP-activated protein kinase catalytic subunit alpha-1	PRKAA1	5	5	12	64.009	150280000	9.09436e-05	9.10447e-05	8.23015e-05	8.02094e-05	7.52335e-05	7.60596e-05	8.44925e-05	8.12604e-05	8.5272e-05	8.33025e-05	0.608805	-0.0324855	0.215522
Q13136	Liprin-alpha-1	PPFIA1	13	12	13.1	135.78	651130000	0.000189886	0.000179603	0.000186282	0.000181012	0.000193896	0.00018122	0.00018153	0.000191704	0.000184825	0.000181578	0.572398	-0.0153071	0.242302
Q13137	Calcium-binding and coiled-coil domain-containing protein 2	CALCOCO2	11	11	33.9	52.253	575970000	0.000145259	0.000139667	0.000145345	0.00014486	0.000150473	0.000138374	0.000141355	0.000148688	0.000140693	0.000149172	0.614581	-0.0146307	0.211421
Q13148	TAR DNA-binding protein 43	TARDBP	6	6	17.9	44.739	133690000	0.000113321	0.000104753	0.000105255	0.000102738	0.000111139	0.000107702	9.4227e-05	0.000103741	0.000110065	0.000107482	0.441279	-0.0380632	0.355286
Q13151	Heterogeneous nuclear ribonucleoprotein A0	HNRNPA0	5	5	20.3	30.84	4084200000	0.000128575	0.000140404	0.000150008	0.000134247	0.000141238	0.000158616	0.000147503	0.000133984	0.000121644	0.000155454	0.575806	0.0464614	0.239724
Q13153	Serine/threonine-protein kinase PAK 1	PAK1	10	6	25	60.646	278710000	8.86754e-05	9.39278e-05	9.43907e-05	9.06404e-05	9.24848e-05	8.88879e-05	9.18849e-05	9.23193e-05	9.53158e-05	9.44723e-05	0.730232	0.00863101	0.136539
Q13158	FAS-associated death domain protein	FADD	5	5	34.6	23.279	2376900000	0.000112266	0.000117821	0.000124958	0.000110982	0.000125888	0.000115319	0.00011628	0.00011557	0.000115329	0.000122468	0.692725	-0.0170404	0.159439
Q13162	Peroxiredoxin-4	PRDX4	12	9	43.5	30.54	2179300000	0.00025027	0.00027364	0.000261579	0.000300806	0.000282054	0.000251655	0.000249013	0.000264396	0.000311882	0.000295516	0.958125	0.0043308	0.0185778
Q13177	Serine/threonine-protein kinase PAK 2;PAK-2p27;PAK-2p34	PAK2	21	16	49.4	58.042	3874100000	0.000578318	0.000618912	0.000582043	0.00057085	0.000534787	0.000539772	0.000571788	0.000559579	0.000553258	0.000588799	0.390478	-0.0363163	0.408403
Q13185	Chromobox protein homolog 3	CBX3	7	6	33.3	20.811	19738000000	0.000604101	0.000576708	0.00057786	0.00058103	0.000592104	0.000604229	0.000610243	0.000576861	0.000618214	0.000593557	0.146292	0.0346664	0.834779
Q13200	26S proteasome non-ATPase regulatory subunit 2	PSMD2	24	24	30.3	100.2	4099200000	0.000668385	0.000644694	0.000640367	0.000712517	0.000678587	0.000639202	0.000619985	0.000601368	0.000706603	0.000687946	0.475462	-0.0391089	0.322884
Q13206	Probable ATP-dependent RNA helicase DDX10	DDX10	6	6	11.4	100.89	218370000	3.85141e-05	3.80417e-05	4.21695e-05	3.9796e-05	4.20428e-05	3.86073e-05	4.08534e-05	4.21543e-05	3.99575e-05	3.95851e-05	0.912877	0.00426434	0.0395879
Q13217	DnaJ homolog subfamily C member 3	DNAJC3	10	10	23.4	57.579	579330000	0.000137032	0.000122752	0.000136535	0.000166272	0.000190758	0.000119154	0.000124184	0.000141805	0.000179423	0.000187427	0.988767	-0.00259798	0.00490598
Q13228	Selenium-binding protein 1	SELENBP1	5	5	15.9	52.39	118410000	6.15067e-05	5.71314e-05	6.06373e-05	6.0616e-05	6.36929e-05	6.04086e-05	5.47284e-05	5.9097e-05	5.60247e-05	5.94281e-05	0.104138	-0.0676041	0.982389
Q13232	Nucleoside diphosphate kinase 3	NME3	3	3	18.3	19.015	49597000	2.47709e-05	2.36301e-05	2.65243e-05	2.52889e-05	3.01148e-05	2.29991e-05	2.50352e-05	2.77161e-05	2.53703e-05	2.54834e-05	0.594181	-0.0418326	0.226081
Q13242	Serine/arginine-rich splicing factor 9	SRSF9	2	2	7.2	25.542	19958000	1.03676e-05	9.45373e-06	9.39457e-06	1.07913e-05	9.62287e-06	1.15078e-05	1.07014e-05	1.12825e-05	1.08129e-05	9.29937e-06	0.132548	0.111126	0.877626
Q13247	Serine/arginine-rich splicing factor 6	SRSF6	4	3	11.6	39.586	8445200000	4.82159e-05	3.97959e-05	3.98626e-05	4.02631e-05	3.89645e-05	4.70998e-05	4.14177e-05	4.25508e-05	4.09744e-05	3.61451e-05	0.931513	0.00754466	0.0308113
Q13257	Mitotic spindle assembly checkpoint protein MAD2A	MAD2L1	6	6	32.2	23.51	366600000	9.44761e-05	9.47202e-05	9.30068e-05	8.90618e-05	9.09992e-05	8.38649e-05	8.61027e-05	9.12156e-05	8.85895e-05	9.03272e-05	0.0336323	-0.0708863	1.47324
Q13263	Transcription intermediary factor 1-beta	TRIM28	26	26	45.5	88.549	13618000000	0.000715846	0.000779521	0.000753943	0.000759703	0.000803382	0.000666738	0.000670341	0.000753207	0.000788941	0.000759291	0.262201	-0.0673465	0.581366
Q13283	Ras GTPase-activating protein-binding protein 1	G3BP1	18	17	47.2	52.164	11636000000	0.000687255	0.00069047	0.000761625	0.000665566	0.000712994	0.000631412	0.000669851	0.000657642	0.000696154	0.000733271	0.308856	-0.0541442	0.510244
Q13287	N-myc-interactor	NMI	9	9	29.6	35.056	637330000	0.000224023	0.00023143	0.000222476	0.000227613	0.000217381	0.000222562	0.000224669	0.000239446	0.000220597	0.000225192	0.653747	0.0122086	0.184591
Q13303	Voltage-gated potassium channel subunit beta-2	KCNAB2	8	8	26.4	41	264730000	8.82179e-05	8.60222e-05	8.36062e-05	7.8426e-05	7.28742e-05	9.39485e-05	8.68566e-05	8.80932e-05	8.43299e-05	7.33077e-05	0.449754	0.0600494	0.347025
Q13310	Polyadenylate-binding protein 4	PABPC4	15	9	30	70.782	2147400000	0.000228992	0.000229712	0.000228585	0.000235214	0.000229064	0.000220998	0.00022868	0.000226841	0.000250711	0.000234986	0.694571	0.0132818	0.158284
Q13330	Metastasis-associated protein MTA1	MTA1	5	4	7.8	80.785	38502000	3.54943e-05	3.61698e-05	3.71143e-05	3.54095e-05	3.67194e-05	3.17082e-05	3.32671e-05	3.64303e-05	3.41534e-05	3.40725e-05	0.0269628	-0.0928473	1.56924
Q13332	Receptor-type tyrosine-protein phosphatase S	PTPRS	3	3	2.2	217.04	40612000	6.03135e-06	5.96786e-06	6.37197e-06	5.63185e-06	6.31878e-06	6.15335e-06	6.14481e-06	6.77647e-06	5.6671e-06	5.84777e-06	0.822655	0.012681	0.0847822
Q13347	Eukaryotic translation initiation factor 3 subunit I	EIF3I	9	9	37.8	36.501	362470000	0.000108168	9.36047e-05	8.03568e-05	9.36926e-05	8.92699e-05	9.54223e-05	8.50195e-05	9.78015e-05	0.000109219	9.11665e-05	0.665203	0.0413932	0.177046
Q13371	Phosducin-like protein	PDCL	3	3	12.6	34.281	57426000	1.6695e-05	1.84467e-05	1.81155e-05	1.87596e-05	1.62524e-05	1.64707e-05	1.77812e-05	1.91435e-05	1.81005e-05	1.78356e-05	0.754111	0.0172584	0.122565
Q13404	Ubiquitin-conjugating enzyme E2 variant 1	UBE2V1	8	3	59.9	16.495	3784600000	0.000220599	0.000232948	0.000231786	0.000220976	0.000241353	0.000220411	0.000226214	0.000228649	0.000224948	0.000223681	0.286843	-0.0301805	0.542356
Q13405	39S ribosomal protein L49, mitochondrial	MRPL49	5	5	34.3	19.198	448700000	8.45584e-05	8.12862e-05	8.76115e-05	8.21097e-05	8.66789e-05	8.44589e-05	8.92573e-05	9.05548e-05	8.59173e-05	8.70473e-05	0.107753	0.0503314	0.967572
Q13409	Cytoplasmic dynein 1 intermediate chain 2	DYNC1I2	15	15	32.3	71.456	12043000000	0.00050106	0.00048403	0.000513367	0.000529798	0.000548913	0.000514747	0.000507255	0.000519011	0.000551345	0.00052599	0.559865	0.02287	0.251917
Q13416	Origin recognition complex subunit 2	ORC2	3	3	7.6	65.971	133610000	3.35864e-05	3.25578e-05	3.46617e-05	3.42945e-05	3.61756e-05	3.28504e-05	3.28536e-05	3.42948e-05	3.43966e-05	3.44586e-05	0.512895	-0.0205471	0.289972
Q13418	Integrin-linked protein kinase	ILK	2	2	4.9	51.419	80203000	2.13909e-05	2.12151e-05	1.97341e-05	1.76749e-05	1.87935e-05	1.56601e-05	1.70888e-05	1.86134e-05	2.02914e-05	1.99817e-05	0.238621	-0.10873	0.622292
Q13426	DNA repair protein XRCC4	XRCC4	8	8	31.8	38.286	516180000	0.000142794	0.000144683	0.000144887	0.000141568	0.000145214	0.000135787	0.000141348	0.000140592	0.000138854	0.000143039	0.0251214	-0.0397149	1.59996
Q13427	Peptidyl-prolyl cis-trans isomerase G	PPIG	3	3	4.1	88.616	34097000	9.46222e-06	1.03601e-05	1.04084e-05	1.0275e-05	1.07787e-05	1.02957e-05	9.88893e-06	1.0316e-05	1.05639e-05	1.03137e-05	0.94012	0.00263888	0.0268165
Q13428	Treacle protein	TCOF1	51	51	37.6	152.1	21882000000	0.00141994	0.00142934	0.00146216	0.00146731	0.00146069	0.00158932	0.00156777	0.00155427	0.00149783	0.00147158	0.00644759	0.0853708	2.1906
Q13432	Protein unc-119 homolog A	UNC119	3	3	15	26.962	36414000	1.67713e-05	1.58324e-05	1.55123e-05	1.58583e-05	1.63285e-05	1.62241e-05	1.52188e-05	1.643e-05	1.65131e-05	1.5896e-05	0.98999	-0.000374451	0.00436903
Q13435	Splicing factor 3B subunit 2	SF3B2	23	23	35.2	100.23	7254300000	0.000671435	0.000624763	0.000747725	0.000698894	0.000709726	0.000722743	0.000662626	0.000682214	0.00070609	0.000663088	0.897329	-0.0066093	0.0470483
Q13439	Golgin subfamily A member 4	GOLGA4	46	45	24.6	261.14	2188700000	0.000692719	0.000656763	0.000686517	0.000695678	0.00073415	0.000679732	0.000683391	0.000699707	0.000717509	0.000693757	0.909269	0.00343782	0.0413075
Q13442	28 kDa heat- and acid-stable phosphoprotein	PDAP1	11	11	51.9	20.63	28460000000	0.000607201	0.000617144	0.000615676	0.000616042	0.000631521	0.000639104	0.000651772	0.000629723	0.000649047	0.000639877	0.00231476	0.0558804	2.63549
Q13443	Disintegrin and metalloproteinase domain-containing protein 9	ADAM9	2	2	3.5	90.555	32734000	3.13931e-05	3.33441e-05	3.25384e-05	3.40723e-05	3.47239e-05	3.35723e-05	3.20733e-05	3.50863e-05	3.45371e-05	3.42766e-05	0.399746	0.0298657	0.398216
Q13451	Peptidyl-prolyl cis-trans isomerase FKBP5;Peptidyl-prolyl cis-trans isomerase FKBP5, N-terminally processed	FKBP5	7	7	21.2	51.212	367500000	0.000118352	0.000107886	0.000106449	0.000108626	0.000115804	0.000106363	0.000102754	0.000110559	0.000115283	0.000107411	0.37977	-0.0387007	0.420479
Q13459	Unconventional myosin-IXb	MYO9B	2	2	1.6	243.4	511280000	4.20358e-05	3.60906e-05	4.61059e-05	3.48763e-05	4.67695e-05	3.53333e-05	3.86306e-05	3.84366e-05	3.34824e-05	3.37219e-05	0.0882997	-0.196964	1.05404
Q13464	Rho-associated protein kinase 1	ROCK1	21	16	15.4	158.17	1025000000	0.000256998	0.000253465	0.000249898	0.000247873	0.00024587	0.000228848	0.00024184	0.000253903	0.000255302	0.000246098	0.309314	-0.0327062	0.509601
Q13485	Mothers against decapentaplegic homolog 4	SMAD4	4	4	8.5	60.438	759900000	0.000101605	0.000108916	0.000107791	0.000102639	0.000104857	9.31514e-05	0.000100983	0.000101527	0.000105331	0.000104693	0.159006	-0.0562962	0.798588
Q13490	Baculoviral IAP repeat-containing protein 2	BIRC2	4	4	7.9	69.899	59425000	2.04461e-05	2.2536e-05	2.18733e-05	1.90864e-05	2.07908e-05	1.87762e-05	2.01431e-05	2.18868e-05	2.01395e-05	2.06707e-05	0.446902	-0.0435804	0.349788
Q13492	Phosphatidylinositol-binding clathrin assembly protein	PICALM	10	10	17.5	70.754	866720000	0.000152699	0.000154728	0.000142747	0.000153432	0.000140382	0.000134742	0.000141538	0.000143562	0.00014996	0.000152943	0.361349	-0.041795	0.442073
Q13496	Myotubularin	MTM1	2	2	4	69.931	53005000	2.6825e-05	2.58451e-05	2.67681e-05	2.71962e-05	2.81139e-05	2.55806e-05	3.05041e-05	2.64948e-05	2.74185e-05	2.75217e-05	0.557606	0.0293705	0.253673
Q13501	Sequestosome-1	SQSTM1	7	7	31.6	47.687	2314700000	0.000159942	0.000152948	0.000160982	0.000158676	0.000156005	0.000157586	0.000156103	0.000165004	0.000160632	0.000148507	0.963906	-0.0013209	0.0159652
Q13503	Mediator of RNA polymerase II transcription subunit 21	MED21	2	2	17.4	15.564	59364000	1.1393e-05	1.29731e-05	1.27165e-05	1.44854e-05	1.30268e-05	1.36967e-05	1.38296e-05	1.60967e-05	1.19937e-05	1.3294e-05	0.326491	0.0933098	0.486129
Q13509	Tubulin beta-3 chain	TUBB3	13	4	44.9	50.432	973190000	0.000132514	0.000137527	0.00011735	0.00011725	0.000108803	0.000105513	0.000110834	0.000113341	0.000107364	0.000111447	0.0462829	-0.161446	1.33458
Q13510	Acid ceramidase;Acid ceramidase subunit alpha;Acid ceramidase subunit beta	ASAH1	9	9	29.6	44.659	265900000	7.00089e-05	7.61479e-05	6.86212e-05	7.34093e-05	7.90011e-05	7.64657e-05	7.52264e-05	7.50811e-05	7.80433e-05	7.84149e-05	0.153527	0.0616952	0.813816
Q13523	Serine/threonine-protein kinase PRP4 homolog	PRPF4B	2	2	1.9	116.99	50541000	1.86957e-05	1.76329e-05	1.77046e-05	1.78925e-05	1.77393e-05	1.72655e-05	1.85731e-05	1.77711e-05	1.88542e-05	1.77245e-05	0.773883	0.00839815	0.111325
Q13526	Peptidyl-prolyl cis-trans isomerase NIMA-interacting 1	PIN1	8	8	47.2	18.243	1704200000	0.000235167	0.000232589	0.000244972	0.000231752	0.000249596	0.000235142	0.000241035	0.000248922	0.000245578	0.00025074	0.264348	0.032662	0.577824
Q13541	Eukaryotic translation initiation factor 4E-binding protein 1	EIF4EBP1	3	3	58.5	12.58	3240100000	0.000109769	0.000110184	0.000121325	0.000110772	0.000120195	0.00010819	0.000116082	0.000114147	0.000109853	0.000121713	0.901189	-0.00570795	0.0451842
Q13542	Eukaryotic translation initiation factor 4E-binding protein 2	EIF4EBP2	2	2	22.5	12.939	310820000	8.66105e-06	7.37342e-06	8.94282e-06	8.91845e-06	8.44386e-06	8.26091e-06	7.71953e-06	9.71988e-06	7.88998e-06	7.95318e-06	0.740351	-0.0273857	0.130562
Q13547	Histone deacetylase 1	HDAC1	6	4	14.1	55.102	350600000	5.4042e-05	4.92246e-05	5.2217e-05	5.16596e-05	5.59039e-05	4.70367e-05	4.75512e-05	5.29453e-05	5.84582e-05	5.21251e-05	0.68752	-0.0272992	0.162715
Q13557	Calcium/calmodulin-dependent protein kinase type II subunit delta	CAMK2D	5	5	14	56.369	395260000	8.2773e-05	8.15179e-05	7.55894e-05	7.96831e-05	8.82656e-05	6.95944e-05	6.65869e-05	7.73757e-05	8.11495e-05	7.64908e-05	0.0620136	-0.135779	1.20751
Q13561	Dynactin subunit 2	DCTN2	18	18	56.4	44.23	15600000000	0.000548311	0.000548511	0.00056471	0.000552023	0.000578139	0.000544125	0.00056736	0.000558882	0.000569868	0.000564948	0.724672	0.00695451	0.139858
Q13564	NEDD8-activating enzyme E1 regulatory subunit	NAE1	14	14	40.1	60.246	3059000000	0.000288378	0.000286635	0.000299108	0.000305524	0.000313645	0.000270153	0.00028301	0.000288612	0.000311008	0.000313756	0.599731	-0.0260785	0.222044
Q13572	Inositol-tetrakisphosphate 1-kinase	ITPK1	2	2	7.5	45.621	10442000	8.04159e-06	7.59956e-06	6.70483e-06	6.43815e-06	6.79597e-06	8.43236e-06	8.53708e-06	7.7107e-06	6.18042e-06	6.66381e-06	0.506413	0.0767575	0.295495
Q13573	SNW domain-containing protein 1	SNW1	15	14	39.6	61.494	4952800000	0.000421585	0.000415592	0.000433949	0.000415302	0.000437703	0.000413497	0.000421877	0.000433575	0.000435079	0.000432899	0.69391	0.00866555	0.158697
Q13586	Stromal interaction molecule 1	STIM1	3	3	6.7	77.422	71799000	1.32762e-05	1.39063e-05	1.35322e-05	1.34253e-05	1.2555e-05	1.64188e-05	1.4664e-05	1.58317e-05	1.43051e-05	1.32514e-05	0.0327994	0.159099	1.48413
Q13596	Sorting nexin-1	SNX1	20	18	53.8	59.069	4927600000	0.000517014	0.000521363	0.000505112	0.000488705	0.000494182	0.000498023	0.000514223	0.000488862	0.000508206	0.000505619	0.77325	-0.00654863	0.11168
Q13610	Periodic tryptophan protein 1 homolog	PWP1	8	8	27.3	55.827	447840000	9.6846e-05	0.000108989	0.000116198	0.000119039	0.000115608	0.00011495	0.000114669	0.000120907	0.000110573	0.000120421	0.294431	0.0629829	0.531017
Q13613	Myotubularin-related protein 1	MTMR1	3	3	5.4	74.677	41062000	2.76573e-05	2.56397e-05	2.69571e-05	2.54883e-05	2.51664e-05	2.32593e-05	2.43494e-05	2.59662e-05	2.44151e-05	2.71931e-05	0.209982	-0.0645227	0.677818
Q13614	Myotubularin-related protein 2	MTMR2	3	3	6.4	73.38	36857000	1.92072e-05	2.0207e-05	1.94762e-05	2.00798e-05	2.14683e-05	1.80002e-05	1.96498e-05	2.13364e-05	1.96598e-05	1.92819e-05	0.469587	-0.0365178	0.328284
Q13615	Myotubularin-related protein 3	MTMR3	2	2	2.7	133.62	16099000	1.17743e-05	8.46264e-06	8.39049e-06	9.08743e-06	9.03812e-06	9.7024e-06	9.20532e-06	1.11358e-05	8.07498e-06	7.78467e-06	0.849404	-0.0264626	0.0708856
Q13616	Cullin-1	CUL1	22	22	36.2	89.677	3315200000	0.000444781	0.000476271	0.000481671	0.000504896	0.000480484	0.000432604	0.000443622	0.000472169	0.000480821	0.000480464	0.290993	-0.0481713	0.536118
Q13617	Cullin-2	CUL2	10	10	14.4	86.982	662340000	0.000188209	0.000189001	0.000187239	0.00018179	0.000183021	0.000157608	0.00016646	0.000172948	0.000183454	0.000174488	0.01135	-0.120226	1.945
Q13618	Cullin-3	CUL3	22	22	32.8	88.929	2977100000	0.000533126	0.000559361	0.000531198	0.000550444	0.000530206	0.000458644	0.000485766	0.000507313	0.000545709	0.000520902	0.0486448	-0.102804	1.31296
Q13619	Cullin-4A	CUL4A	13	4	16.3	87.679	200120000	3.4857e-05	3.31649e-05	3.29176e-05	3.36297e-05	3.23094e-05	2.83823e-05	3.17462e-05	3.21832e-05	3.49796e-05	3.21078e-05	0.223091	-0.0661552	0.651518
Q13620	Cullin-4B	CUL4B	26	17	33.5	103.98	2209000000	0.000465792	0.000484743	0.000468485	0.000479432	0.00047472	0.000409165	0.000431092	0.000461872	0.000472651	0.000452236	0.0392033	-0.0917038	1.40668
Q13625	Apoptosis-stimulating of p53 protein 2	TP53BP2	7	7	9.2	125.61	289560000	9.4349e-05	8.99171e-05	9.32751e-05	8.90384e-05	9.37269e-05	8.99256e-05	9.28217e-05	8.66991e-05	9.58925e-05	9.34199e-05	0.875439	-0.00485892	0.057774
Q13630	GDP-L-fucose synthase	GFUS	7	7	38	35.892	2000800000	0.000249812	0.000243999	0.000228561	0.000214469	0.000227501	0.00028568	0.000255183	0.000245234	0.00022094	0.000241772	0.20725	0.101039	0.683506
Q13642	Four and a half LIM domains protein 1	FHL1	3	3	9.6	36.263	266390000	8.01427e-05	8.81861e-05	9.02878e-05	8.77052e-05	8.89312e-05	8.76697e-05	8.13013e-05	8.91679e-05	8.97201e-05	9.15152e-05	0.750127	0.0135961	0.124865
Q13643	Four and a half LIM domains protein 3	FHL3	2	2	6.1	31.192	201290000	1.67458e-05	1.81303e-05	1.90824e-05	1.79971e-05	1.82088e-05	1.92236e-05	1.89318e-05	2.02734e-05	1.80616e-05	1.80835e-05	0.150706	0.0688834	0.82187
Q13685	Angio-associated migratory cell protein	AAMP	8	8	20.5	46.75	1808300000	0.000247658	0.000254501	0.000269358	0.000280259	0.000268238	0.000251647	0.000245419	0.000252364	0.000255097	0.000250256	0.0612641	-0.0731149	1.21279
Q13740	CD166 antigen	ALCAM	11	11	20.2	65.102	1053700000	0.000307673	0.000269483	0.000270851	0.000275242	0.000280598	0.000306096	0.000303841	0.000286267	0.000262263	0.000268793	0.689884	0.0238599	0.161224
Q13769	THO complex subunit 5 homolog	THOC5	7	7	12.2	78.507	560240000	7.14321e-05	7.14546e-05	7.00965e-05	6.91468e-05	7.06101e-05	6.06477e-05	6.7807e-05	6.4935e-05	7.23448e-05	6.95435e-05	0.12688	-0.0732478	0.896607
Q13813	Spectrin alpha chain, non-erythrocytic 1	SPTAN1	129	129	59.3	284.54	57570000000	0.00583306	0.00454157	0.00435851	0.00451074	0.00429395	0.00473796	0.00481257	0.00461669	0.00449622	0.00435275	0.734324	-0.0323318	0.134112
Q13838	Spliceosome RNA helicase DDX39B	DDX39B	17	7	45.6	48.991	12378000000	0.000549359	0.000570729	0.000556279	0.000564524	0.000574234	0.000477811	0.000501305	0.000521632	0.000570993	0.000539581	0.0395759	-0.108419	1.40257
Q13867	Bleomycin hydrolase	BLMH	9	9	26.6	52.562	741410000	8.50158e-05	8.74668e-05	7.27302e-05	8.52027e-05	7.13826e-05	9.59938e-05	8.33873e-05	9.42072e-05	7.2556e-05	8.45615e-05	0.318654	0.100232	0.496681
Q13868	Exosome complex component RRP4	EXOSC2	7	7	33.4	32.789	1381200000	0.000172859	0.00017213	0.000183087	0.00017924	0.000176103	0.000172723	0.000180044	0.000181494	0.000165868	0.000183469	0.992817	0.000291939	0.00313097
Q13885;Q9BVA1	Tubulin beta-2A chain;Tubulin beta-2B chain	TUBB2A	13	2	36.9	49.906	98750000	3.91196e-05	4.00123e-05	3.27493e-05	3.56767e-05	3.09794e-05	3.30933e-05	3.22666e-05	3.08878e-05	3.26591e-05	3.3751e-05	0.118233	-0.134386	0.927263
Q13907	Isopentenyl-diphosphate Delta-isomerase 1	IDI1	8	8	46.3	26.319	2946800000	0.00023896	0.000236947	0.000232115	0.00024482	0.000256144	0.000240714	0.000228761	0.000244624	0.000260173	0.000255434	0.565764	0.0245142	0.247365
Q13951	Core-binding factor subunit beta	CBFB	4	4	23.6	21.508	1354900000	0.000107494	0.000115944	0.000117661	0.000115847	0.0001195	0.000124094	0.000125904	0.000122642	0.000107135	0.000118297	0.304687	0.0531367	0.516146
Q14008	Cytoskeleton-associated protein 5	CKAP5	11	11	7.6	225.49	370880000	8.2773e-05	7.73548e-05	7.71013e-05	7.8274e-05	7.78244e-05	7.60446e-05	7.65585e-05	8.1776e-05	8.16519e-05	7.66393e-05	0.93922	-0.00241264	0.0272329
Q14011	Cold-inducible RNA-binding protein	CIRBP	4	4	33.1	18.648	665690000	0.000112927	0.000112677	0.000120288	0.000107123	0.000121913	0.000119988	0.000116397	0.000121684	0.000114912	0.000119182	0.280717	0.0426138	0.551732
Q14019	Coactosin-like protein	COTL1	9	9	47.9	15.945	44621000000	0.000778554	0.000802622	0.000749493	0.000763737	0.000733378	0.000900534	0.000869591	0.00078051	0.00077872	0.000766716	0.110503	0.0977308	0.956625
Q14103	Heterogeneous nuclear ribonucleoprotein D0	HNRNPD	8	6	24.2	38.434	21676000000	0.000445887	0.000468609	0.000481086	0.000479046	0.000491781	0.00047854	0.000486315	0.000471472	0.000476682	0.000479548	0.5383	0.015854	0.268976
Q14116	Interleukin-18	IL18	8	8	40.9	22.326	5901200000	0.000325647	0.000359772	0.000361218	0.000337811	0.000374087	0.00036665	0.000350618	0.000353767	0.000336897	0.000356576	0.907718	0.00489099	0.0420489
Q14118	Dystroglycan;Alpha-dystroglycan;Beta-dystroglycan	DAG1	12	12	14.7	97.44	2605200000	0.000258586	0.000244145	0.000254287	0.000253626	0.000256596	0.000251933	0.000260138	0.000262922	0.000254897	0.000257952	0.226612	0.0232648	0.644717
Q14123	Calcium/calmodulin-dependent 3,5-cyclic nucleotide phosphodiesterase 1C	PDE1C	5	5	8.7	80.759	78832000	3.38793e-05	3.12314e-05	3.37131e-05	3.34034e-05	3.51719e-05	2.95351e-05	3.08122e-05	3.16379e-05	3.31695e-05	3.3137e-05	0.0898596	-0.0807069	1.04644
Q14126	Desmoglein-2	DSG2	13	13	17.5	122.29	1134200000	0.000175947	0.000167711	0.00017048	0.000167599	0.000180643	0.000174279	0.000178851	0.000185081	0.000174809	0.000174166	0.170647	0.0409147	0.767902
Q14135	Transcription cofactor vestigial-like protein 4	VGLL4	2	2	6.9	30.947	18990000	1.03415e-05	1.07392e-05	1.09504e-05	1.0772e-05	1.10972e-05	1.06386e-05	9.75572e-06	1.07459e-05	1.06804e-05	1.13945e-05	0.649706	-0.0184573	0.187283
Q14137	Ribosome biogenesis protein BOP1	BOP1	8	8	16.2	83.629	1373000000	7.76712e-05	6.86264e-05	7.09378e-05	7.03338e-05	7.4247e-05	7.05636e-05	7.16766e-05	7.34183e-05	7.72096e-05	7.27654e-05	0.708057	0.0151417	0.149932
Q14139	Ubiquitin conjugation factor E4 A	UBE4A	2	2	2.7	122.56	42880000	2.55518e-05	2.21495e-05	2.39967e-05	2.18906e-05	2.36023e-05	2.06861e-05	2.14005e-05	2.2801e-05	2.46435e-05	2.21537e-05	0.2796	-0.0694271	0.553463
Q14141	Septin-6	SEPTIN6	12	4	31.8	49.716	498880000	6.73404e-05	6.21289e-05	6.61704e-05	6.48668e-05	6.9172e-05	6.41864e-05	6.17745e-05	6.58608e-05	6.63436e-05	6.33013e-05	0.290621	-0.0363907	0.536673
Q14149	MORC family CW-type zinc finger protein 3	MORC3	2	2	2.3	107.11	32382000	1.74149e-05	1.8265e-05	1.90336e-05	1.89093e-05	1.82432e-05	1.76941e-05	1.84699e-05	1.87078e-05	1.78361e-05	1.80325e-05	0.534379	-0.0177841	0.272151
Q14151	Scaffold attachment factor B2	SAFB2	11	7	17.7	107.47	771260000	0.000141714	0.000146316	0.000149508	0.000145813	0.000147074	0.000153533	0.00014661	0.000150794	0.000144661	0.000153543	0.128361	0.036501	0.891567
Q14152	Eukaryotic translation initiation factor 3 subunit A	EIF3A	32	32	26.2	166.57	3189400000	0.00053169	0.000487833	0.000463705	0.000497043	0.000467077	0.000467502	0.0004412	0.000479728	0.000513225	0.000480503	0.46251	-0.0389511	0.334879
Q14155	Rho guanine nucleotide exchange factor 7	ARHGEF7	2	2	2.5	90.011	41857000	3.18976e-05	2.89146e-05	2.86592e-05	2.58602e-05	2.85097e-05	2.67619e-05	2.86502e-05	2.94668e-05	2.96619e-05	2.7891e-05	0.803598	-0.0142072	0.0949611
Q14157	Ubiquitin-associated protein 2-like	UBAP2L	25	25	35.3	114.53	13085000000	0.000967316	0.000951529	0.00101743	0.000978966	0.00101815	0.000934071	0.000977622	0.000945485	0.00102031	0.00100212	0.624705	-0.0158143	0.204325
Q14160	Protein scribble homolog	SCRIB	10	10	8.8	174.91	461430000	0.0001063	9.85297e-05	0.000102462	0.000100124	0.000109338	0.000100806	9.83184e-05	0.000106413	0.000103983	0.000100315	0.588011	-0.0194427	0.230614
Q14181	DNA polymerase alpha subunit B	POLA2	4	4	11.2	65.947	123570000	2.54126e-05	2.39927e-05	2.27408e-05	2.27642e-05	2.36789e-05	2.12568e-05	2.40588e-05	2.46773e-05	2.44756e-05	2.34547e-05	0.870188	-0.0081248	0.0603869
Q14192	Four and a half LIM domains protein 2	FHL2	2	2	7.9	32.193	1709300000	5.73903e-05	5.63963e-05	5.71276e-05	5.3706e-05	5.00439e-05	5.98408e-05	6.25811e-05	5.54337e-05	5.53509e-05	5.45895e-05	0.243544	0.0673783	0.613423
Q14195	Dihydropyrimidinase-related protein 3	DPYSL3	17	13	44.4	61.963	2015200000	0.000289191	0.000292267	0.000288141	0.000288082	0.000276409	0.000296125	0.000295607	0.000295017	0.000281614	0.000286213	0.336862	0.0204615	0.472548
Q14197	Peptidyl-tRNA hydrolase ICT1, mitochondrial	MRPL58	2	2	10.2	23.63	29035000	1.70648e-05	1.57062e-05	1.63116e-05	1.63132e-05	1.78255e-05	1.62316e-05	1.62471e-05	1.76782e-05	1.94549e-05	1.7219e-05	0.330092	0.061254	0.481365
Q14202	Zinc finger MYM-type protein 3	ZMYM3	4	4	5.7	152.38	421520000	6.5212e-05	6.41403e-05	6.96393e-05	6.62292e-05	7.15253e-05	6.64227e-05	6.60438e-05	7.06627e-05	6.86219e-05	6.67866e-05	0.832287	0.00765517	0.0797268
Q14203	Dynactin subunit 1	DCTN1	16	16	18.2	141.69	535820000	0.000166842	0.000158586	0.000153623	0.000158472	0.00016051	0.000148818	0.000150226	0.000161679	0.00016846	0.000157604	0.608967	-0.0204756	0.215406
Q14204	Cytoplasmic dynein 1 heavy chain 1	DYNC1H1	46	46	12.7	532.4	2164800000	0.000675565	0.000582883	0.000553822	0.000652936	0.00060472	0.000523394	0.000505316	0.000551469	0.000649504	0.000581445	0.164074	-0.127055	0.78496
Q14232	Translation initiation factor eIF-2B subunit alpha	EIF2B1	12	12	45.2	33.712	2928900000	0.000329034	0.000333654	0.00034335	0.000332684	0.00033801	0.000302419	0.000322073	0.00032685	0.000325877	0.000329129	0.0321473	-0.0618668	1.49286
Q14240	Eukaryotic initiation factor 4A-II;Eukaryotic initiation factor 4A-II, N-terminally processed	EIF4A2	15	4	42	46.402	355990000	8.58608e-05	8.5943e-05	8.3722e-05	8.72667e-05	8.63402e-05	7.86915e-05	8.02474e-05	8.21463e-05	8.45583e-05	8.59819e-05	0.0434107	-0.060092	1.3624
Q14241	Transcription elongation factor B polypeptide 3	ELOA	6	6	8	89.908	431710000	6.50405e-05	6.55239e-05	6.63228e-05	6.84452e-05	6.57015e-05	6.95447e-05	6.63029e-05	6.81626e-05	6.92329e-05	6.97502e-05	0.0252687	0.0512012	1.59742
Q14244	Ensconsin	MAP7	18	18	24.4	84.051	6033700000	0.000482057	0.000475198	0.000482269	0.00048684	0.000489534	0.000506227	0.000492002	0.000493001	0.000487531	0.000488115	0.0404308	0.0301259	1.39329
Q14247	Src substrate cortactin	CTTN	23	23	49.1	61.585	42490000000	0.00141892	0.00138801	0.00140553	0.00140352	0.00141999	0.00146735	0.00148506	0.00146169	0.00148555	0.00140972	0.00666529	0.055	2.17618
Q14257	Reticulocalbin-2	RCN2	9	9	40.1	36.876	794890000	8.22775e-05	7.45449e-05	6.80298e-05	7.07781e-05	7.1965e-05	8.68501e-05	7.69318e-05	7.51102e-05	7.56508e-05	6.60635e-05	0.543231	0.0501812	0.265015
Q14258	E3 ubiquitin/ISG15 ligase TRIM25	TRIM25	13	13	20.2	70.973	1294600000	0.000291999	0.000301026	0.000293792	0.00031164	0.000320794	0.0002577	0.000269836	0.000295743	0.000319802	0.000306144	0.302398	-0.0680796	0.519421
Q14315	Filamin-C	FLNC	20	4	6.9	291.02	480160000	1.98305e-05	1.83077e-05	1.91915e-05	2.00442e-05	2.02893e-05	2.08583e-05	1.89735e-05	2.16944e-05	1.93675e-05	1.81126e-05	0.726159	0.0197066	0.138969
Q14320	Protein FAM50A	FAM50A	13	13	38.9	40.241	2946400000	0.000339231	0.000359644	0.000349855	0.000361632	0.000357252	0.000345077	0.000360557	0.000366765	0.00036857	0.000370935	0.190815	0.0357036	0.719387
Q14331	Protein FRG1	FRG1	2	2	9.7	29.172	168570000	6.94053e-05	6.47681e-05	7.06391e-05	6.9714e-05	7.31238e-05	6.20756e-05	6.68409e-05	6.92257e-05	7.07802e-05	7.1035e-05	0.493	-0.0322829	0.307153
Q14376	UDP-glucose 4-epimerase	GALE	4	4	15.5	38.281	819060000	0.000118893	0.000106027	0.000103554	9.69318e-05	0.000102789	0.000114214	0.000110022	0.000113805	0.000109042	9.85335e-05	0.471324	0.0468189	0.32668
Q14444	Caprin-1	CAPRIN1	15	15	32.2	78.365	22197000000	0.000876525	0.000882897	0.000898428	0.000922835	0.000861441	0.000948132	0.000946149	0.00089727	0.000929804	0.000906952	0.0344552	0.059235	1.46274
Q14457	Beclin-1	BECN1	4	4	11.8	51.896	2266700000	3.68997e-05	3.72432e-05	3.77703e-05	3.71455e-05	3.85675e-05	3.6174e-05	3.81512e-05	3.996e-05	3.72978e-05	3.80278e-05	0.579019	0.0151796	0.237307
Q14498	RNA-binding protein 39	RBM39	7	7	15.1	59.379	680840000	0.000185064	0.000179993	0.000185977	0.00017858	0.000189064	0.000188897	0.000189954	0.000185256	0.000182198	0.000185568	0.301705	0.0205752	0.520417
Q14517	Protocadherin Fat 1;Protocadherin Fat 1, nuclear form	FAT1	2	2	0.8	506.27	5317200000	6.0365e-05	5.66029e-05	5.80793e-05	5.8217e-05	5.8319e-05	5.14055e-05	5.27917e-05	5.98478e-05	5.80814e-05	5.65633e-05	0.167487	-0.0652479	0.77602
Q14554	Protein disulfide-isomerase A5	PDIA5	3	3	8.9	59.594	91735000	2.78968e-05	2.82734e-05	2.82764e-05	2.75026e-05	3.0936e-05	2.72281e-05	2.95065e-05	3.1163e-05	2.79809e-05	2.96692e-05	0.577975	0.0266347	0.238091
Q14558	Phosphoribosyl pyrophosphate synthase-associated protein 1	PRPSAP1	8	6	34	39.393	616580000	0.000103759	9.73106e-05	9.57685e-05	0.000100808	0.000108429	8.21354e-05	8.98428e-05	9.38804e-05	0.000100546	0.000101316	0.106965	-0.113703	0.97076
Q14566	DNA replication licensing factor MCM6	MCM6	24	24	32.6	92.888	4134600000	0.000458905	0.000435542	0.000391719	0.000442385	0.000434452	0.000381246	0.000390309	0.000430344	0.000462921	0.000447697	0.61711	-0.0340726	0.209637
Q14596	Next to BRCA1 gene 1 protein	NBR1	2	2	4.3	107.41	15374000	4.23999e-06	3.73718e-06	4.25499e-06	3.69795e-06	4.34845e-06	3.6765e-06	4.37716e-06	3.52692e-06	4.06501e-06	3.67488e-06	0.38694	-0.069824	0.412356
Q14651	Plastin-1	PLS1	28	25	50.1	70.253	5050900000	0.00049221	0.000477234	0.000491992	0.000469515	0.000488958	0.000432686	0.000460142	0.000464443	0.000471252	0.000471335	0.021905	-0.0734085	1.65946
Q14653	Interferon regulatory factor 3	IRF3	7	7	26.7	47.219	1548800000	9.80277e-05	9.86882e-05	0.000104645	0.000102218	0.000105	9.42117e-05	0.00010077	0.000104148	9.94555e-05	0.000102756	0.537984	-0.0206765	0.26923
Q14669	E3 ubiquitin-protein ligase TRIP12	TRIP12	4	4	2.4	220.43	61332000	8.65406e-06	1.2427e-05	2.09509e-05	1.08585e-05	1.05535e-05	1.04137e-05	1.22538e-05	1.30288e-05	1.01288e-05	1.02459e-05	0.527424	-0.178226	0.277841
Q14671	Pumilio homolog 1	PUM1	8	7	8.8	126.47	525060000	0.000155317	0.000144275	0.000148746	0.000143872	0.000156202	0.000150051	0.000156901	0.000142502	0.00015696	0.000149953	0.683049	0.0152571	0.165548
Q14676	Mediator of DNA damage checkpoint protein 1	MDC1	23	23	16.1	226.66	877860000	0.000260372	0.0002602	0.000269163	0.000261601	0.000279398	0.000265776	0.000271212	0.000285533	0.000263924	0.000266875	0.425556	0.0242825	0.371044
Q14677	Clathrin interactor 1	CLINT1	18	18	29.1	68.259	3253800000	0.000490939	0.00048445	0.000500649	0.000454728	0.000488316	0.000438281	0.000475387	0.000477629	0.000466084	0.000468507	0.113126	-0.0566784	0.946439
Q14683	Structural maintenance of chromosomes protein 1A	SMC1A	18	18	16.1	143.23	497840000	0.000275963	0.000281131	0.000263859	0.000275891	0.00025987	0.000262972	0.000264544	0.000266552	0.000274962	0.000272376	0.528542	-0.0163716	0.27692
Q14684	Ribosomal RNA processing protein 1 homolog B	RRP1B	4	4	6.5	84.427	223630000	6.69656e-05	7.11864e-05	6.92186e-05	7.34093e-05	7.09132e-05	7.95712e-05	7.53069e-05	7.88352e-05	7.37608e-05	6.95435e-05	0.0433839	0.100315	1.36267
Q14686	Nuclear receptor coactivator 6	NCOA6	10	10	8.5	219.14	2075600000	9.59247e-05	0.000100468	9.63964e-05	0.000102896	9.77084e-05	9.79113e-05	9.91601e-05	9.83679e-05	9.62579e-05	9.77458e-05	0.588213	-0.0115974	0.230465
Q14691	DNA replication complex GINS protein PSF1	GINS1	5	5	36.2	22.988	921880000	0.000160616	0.000153582	0.00015933	0.000154946	0.000163992	0.000139223	0.00015087	0.000154969	0.000167449	0.000159057	0.430658	-0.038553	0.365867
Q14693	Phosphatidate phosphatase LPIN1	LPIN1	2	2	5.6	98.663	33089000	5.43838e-06	5.5543e-06	5.73392e-06	5.19361e-06	6.26708e-06	4.50493e-06	4.94608e-06	5.30411e-06	5.51362e-06	5.65465e-06	0.138182	-0.12079	0.85955
Q14694	Ubiquitin carboxyl-terminal hydrolase 10	USP10	10	10	14.9	87.133	515380000	0.000190191	0.000181248	0.000175388	0.000170908	0.000167974	0.000160639	0.000169131	0.00016581	0.000171041	0.000171783	0.0663072	-0.0791869	1.17844
Q14696	LDLR chaperone MESD	MESD	10	10	47.4	26.076	8558400000	0.00031883	0.00032804	0.000327511	0.000326749	0.000327598	0.000334655	0.000334486	0.00033162	0.000329731	0.000336277	0.00677319	0.0333082	2.16921
Q14697	Neutral alpha-glucosidase AB	GANAB	32	32	43.4	106.87	17097000000	0.0010428	0.00105143	0.00105608	0.00104299	0.00114282	0.00105566	0.00108638	0.000968721	0.00108968	0.00115159	0.930528	0.00429744	0.0312706
Q14738	Serine/threonine-protein phosphatase 2A 56 kDa regulatory subunit delta isoform	PPP2R5D	7	7	18.1	69.991	231060000	9.18267e-05	8.83567e-05	7.93448e-05	7.83559e-05	7.88703e-05	7.24616e-05	7.25981e-05	7.51973e-05	8.05842e-05	7.50122e-05	0.0326832	-0.149027	1.48568
Q14739	Lamin-B receptor	LBR	4	4	5.9	70.702	142120000	3.26175e-05	3.3558e-05	3.22232e-05	3.32584e-05	3.51381e-05	3.62417e-05	3.67737e-05	3.46426e-05	3.26157e-05	3.30259e-05	0.217326	0.0551912	0.662889
Q14764	Major vault protein	MVP	32	32	48.5	99.326	5665100000	0.000801999	0.00079159	0.00084606	0.000903539	0.000905416	0.000912189	0.000902381	0.000904241	0.000846154	0.00087157	0.203631	0.0624445	0.691156
Q14789	Golgin subfamily B member 1	GOLGB1	31	31	13	376.01	657570000	0.00024978	0.00024601	0.000248703	0.000241032	0.000243374	0.00026031	0.000257979	0.000256801	0.000248513	0.000236962	0.203858	0.0367034	0.690671
Q14790	Caspase-8;Caspase-8 subunit p18;Caspase-8 subunit p10	CASP8	3	3	9.2	55.391	212980000	4.01292e-05	3.7949e-05	3.86439e-05	3.74168e-05	4.16161e-05	3.46694e-05	3.43818e-05	3.53164e-05	4.0581e-05	3.8246e-05	0.115849	-0.0956717	0.936106
Q147X3	N-alpha-acetyltransferase 30	NAA30	4	4	19.3	39.319	132680000	3.61862e-05	3.47374e-05	3.53848e-05	3.54446e-05	3.8003e-05	3.61266e-05	3.6115e-05	3.81759e-05	3.7203e-05	3.69076e-05	0.198091	0.0378009	0.703136
[truncated: 1,967 more rows]
