# Supplementary material for: One-Pot Time-Induced Proteome Integral Solubility Alteration Assay for Automated and Sensitive Drug–Target Identification
Source: Anal Chem. 2024 Nov 20;96(48):18917–21. doi: 10.1021/acs.analchem.4c05127 (PMC11618734; doi:10.1021/acs.analchem.4c05127)
Supplement: Supplementary file 3 — ac4c05127_si_003.xlsx [file ac4c05127_si_003.xlsx]

## Sheet: OPTI-PISA automated_MTX
Table S2. Automated OPTI-PISA for MTX in A549 cell lysate
								Normalized Quan values of biological replicates
Majority protein IDs	Protein names	Gene names	Peptides	Unique peptides	Sequence coverage (%)	Molecular weight (kDa)	Abundance	DMSO_1	DMSO_2	DMSO_3	DMSO_4	DMSO_5	MTX_1	MTX_2	MTX_3	MTX_4	MTX_5	p value	log2 FC (MTX/DMSO)	-log10 (p value)
A0A024RBG1;Q9NZJ9;Q96G61;Q8NFP7	Diphosphoinositol polyphosphate phosphohydrolase 2;Diphosphoinositol polyphosphate phosphohydrolase 3-beta;Diphosphoinositol polyphosphate phosphohydrolase 3-alpha	NUDT4B	4	4	30.9	20.434	370270000	0.000141125	0.000132786	0.000132975	0.000126875	0.000133162	0.000142335	0.000141891	0.000143219	0.000131142	0.000130965	0.245228	0.048142	0.610429
A0A096LP55;P07919	Cytochrome b-c1 complex subunit 6;Cytochrome b-c1 complex subunit 6, mitochondrial	UQCRHL	2	2	36.3	10.752	26859000	1.14446e-05	1.12658e-05	1.07787e-05	9.95347e-06	1.11018e-05	1.16498e-05	1.15698e-05	1.14391e-05	1.00984e-05	1.17421e-05	0.359459	0.0508017	0.444351
P0DPI2;A0A0B4J2D5	NA	GATD3	9	9	42.2	28.17	3559700000	0.000312027	0.000303496	0.000310281	0.000306837	0.000320421	0.000311455	0.000314433	0.000315168	0.000308628	0.000318577	0.38666	0.0140499	0.41267
A0A0U1RRE5	NA	NBDY	3	3	64.7	7.0249	3405000000	0.000125713	0.000126283	0.000122827	0.000122595	0.000113531	0.000123303	0.00012473	0.000111676	0.000137193	0.000126181	0.616718	0.028372	0.209914
A0AVT1	Ubiquitin-like modifier-activating enzyme 6	UBA6	15	15	17.3	117.97	750700000	0.00029208	0.000279757	0.000286411	0.00027504	0.000271325	0.000337384	0.000297572	0.000297866	0.000267293	0.000263967	0.413378	0.0598236	0.383653
A0FGR8	Extended synaptotagmin-2	ESYT2	4	4	7.5	102.36	90369000	4.57233e-05	4.65459e-05	4.56205e-05	4.40557e-05	4.91529e-05	4.62388e-05	4.99128e-05	4.98068e-05	4.4425e-05	4.3729e-05	0.707657	0.0186954	0.150177
A0MZ66	Shootin-1	SHTN1	35	35	62.6	71.639	13031000000	0.00148416	0.00152697	0.00148738	0.00151418	0.00151847	0.00134474	0.00145856	0.00146527	0.00153726	0.00152049	0.273539	-0.0397848	0.56298
A1X283	SH3 and PX domain-containing protein 2B	SH3PXD2B	13	13	18.7	101.58	588950000	0.000258573	0.00026642	0.00026675	0.000263663	0.000267297	0.00026687	0.000270728	0.00027608	0.000259406	0.000252547	0.898797	0.00318916	0.0463382
A2RU49	Hydroxylysine kinase	HYKK	3	3	9.9	41.933	51344000	2.9644e-05	2.92914e-05	2.75283e-05	2.8803e-05	2.59982e-05	3.02035e-05	2.89584e-05	2.87986e-05	2.71607e-05	2.77982e-05	0.706532	0.016798	0.150868
A3KN83	Protein strawberry notch homolog 1	SBNO1	5	5	5.7	154.31	82503000	2.44751e-05	2.48408e-05	2.35822e-05	2.37705e-05	2.55815e-05	2.93529e-05	2.51855e-05	2.66013e-05	2.38837e-05	2.48603e-05	0.171736	0.0873858	0.76514
A4D2B0	Metallo-beta-lactamase domain-containing protein 1	MBLAC1	3	3	22.6	27.202	72924000	8.50998e-06	8.28265e-06	9.02641e-06	8.55856e-06	9.18438e-06	9.05937e-06	9.15254e-06	8.76093e-06	8.63925e-06	8.70749e-06	0.464344	0.0248747	0.33316
A5YKK6	CCR4-NOT transcription complex subunit 1	CNOT1	5	5	3.2	266.94	185910000	3.39177e-05	3.51455e-05	3.30453e-05	3.47466e-05	3.86847e-05	3.47759e-05	3.46503e-05	3.47746e-05	3.56335e-05	3.6026e-05	0.950629	0.00263104	0.0219887
Q9H492;Q9GZQ8;A6NCE7	Microtubule-associated proteins 1A/1B light chain 3A;Microtubule-associated proteins 1A/1B light chain 3B;Microtubule-associated proteins 1A/1B light chain 3 beta 2	MAP1LC3A	2	2	11.6	14.272	184600000	7.19895e-05	7.48777e-05	7.17408e-05	7.38413e-05	6.6005e-05	6.52761e-05	6.89842e-05	7.32556e-05	6.83807e-05	6.57308e-05	0.147248	-0.069365	0.831949
A6NDG6	Phosphoglycolate phosphatase	PGP	8	8	25.2	34.006	1789300000	0.000155698	0.000164013	0.000150139	0.000156392	0.000144168	0.000148679	0.000149838	0.000148402	0.000153997	0.000148378	0.260451	-0.0400947	0.584274
A6NDU8	UPF0600 protein C5orf51	RIMOC1	3	3	11.2	33.62	50583000	3.03307e-05	2.5317e-05	2.8737e-05	2.42971e-05	2.70352e-05	3.52964e-05	2.88207e-05	2.95248e-05	2.35977e-05	2.48393e-05	0.60042	0.0660893	0.221545
A6NED2	RCC1 domain-containing protein 1	RCCD1	3	3	17.3	40.078	38842000	1.24092e-05	1.18413e-05	1.32057e-05	1.15375e-05	1.3223e-05	1.33603e-05	1.33887e-05	1.33453e-05	1.19138e-05	1.23299e-05	0.387712	0.0483684	0.41149
A6NHX0	GATS-like protein 2	CASTOR2	4	3	17.3	36.056	53880000	2.48049e-05	2.67895e-05	2.8884e-05	2.61833e-05	2.27738e-05	2.20953e-05	2.4971e-05	2.75911e-05	2.66233e-05	2.23957e-05	0.464473	-0.0656608	0.333039
A6NKD9	Coiled-coil domain-containing protein 85C	CCDC85C	2	2	7.6	45.209	16782000	4.82451e-06	4.82105e-06	5.56576e-06	5.51591e-06	4.89128e-06	5.37302e-06	5.80103e-06	6.4364e-06	4.27618e-06	4.82173e-06	0.61141	0.0601055	0.213667
A8MT69	Centromere protein X	CENPX	2	2	21	8.9593	31218000	1.95337e-05	1.87183e-05	1.8137e-05	1.77118e-05	1.96651e-05	1.87842e-05	2.12157e-05	2.06438e-05	1.71319e-05	1.91645e-05	0.459177	0.0480271	0.33802
P62308;A8MWD9	Small nuclear ribonucleoprotein G;Putative small nuclear ribonucleoprotein G-like protein 15	SNRPG	3	3	27.6	8.496	692250000	0.00013159	0.000124902	0.000153899	0.000121533	0.000127124	0.000128281	0.000130915	0.000136912	0.000116279	0.000121601	0.481582	-0.0559282	0.31733
A8MXV4	Nucleoside diphosphate-linked moiety X motif 19, mitochondrial	NUDT19	4	4	14.4	42.233	120690000	7.30188e-05	7.55754e-05	7.22858e-05	7.5032e-05	8.10429e-05	8.00812e-05	7.5878e-05	7.54643e-05	7.42286e-05	7.5509e-05	0.659067	0.0160088	0.18107
A9UHW6	MIF4G domain-containing protein	MIF4GD	3	3	14	25.423	99079000	6.32815e-05	6.39017e-05	6.47833e-05	6.28794e-05	6.2104e-05	6.18099e-05	6.72997e-05	6.50062e-05	6.13196e-05	6.22967e-05	0.901321	0.00355609	0.0451203
B3KNS4	NA	ERVK3-1	4	4	40.4	11.601	2044800000	5.12036e-05	5.9259e-05	5.65524e-05	0.000125772	9.62819e-05	6.79922e-05	6.52113e-05	5.56555e-05	5.23038e-05	4.80296e-05	0.216599	-0.427997	0.664344
P0DPB3;B3KU38	NA	SCHIP1	2	2	3.3	53.479	17783000	1.72739e-05	1.8432e-05	1.7454e-05	1.76465e-05	1.93212e-05	1.70393e-05	1.72834e-05	1.9562e-05	1.55507e-05	1.60542e-05	0.273911	-0.076221	0.562391
C4AMC7;Q6VEQ5;A8K0Z3	Putative WAS protein family homolog 3;WAS protein family homolog 2;WAS protein family homolog 1	WASH3P	5	3	14.9	49.994	65633000	3.26601e-05	3.34795e-05	3.18408e-05	3.15295e-05	3.1929e-05	3.70471e-05	3.46486e-05	3.67631e-05	3.01875e-05	3.18208e-05	0.23232	0.0785047	0.633913
C9JLW8	Protein FAM195B	MCRIP1	3	3	35.1	10.92	862580000	0.000117281	0.000115564	0.00011045	0.000114851	0.000110595	0.000104581	0.000116274	0.000125811	0.000104639	0.000106351	0.627777	-0.0283976	0.202195
E9PAV3	Nascent polypeptide-associated complex subunit alpha, muscle-specific form	NACA	7	7	5.4	205.42	26845000000	0.000669148	0.000724247	0.000717546	0.000741679	0.0007218	0.000594231	0.000686486	0.000684392	0.000730393	0.0007194	0.268811	-0.0658644	0.570552
E9PRG8	Uncharacterized protein C11orf98	C11orf98	3	3	22.8	14.234	150580000	6.36049e-05	5.83649e-05	5.92974e-05	5.56627e-05	6.31788e-05	5.99033e-05	5.90812e-05	6.40482e-05	5.56468e-05	6.01267e-05	0.900214	-0.00627433	0.0456542
L0R819	NA	ASDURF	6	6	71.9	11.25	703000000	0.000161751	0.000168336	0.000167558	0.000168137	0.000176862	0.000155241	0.000167033	0.000163652	0.000171023	0.000172324	0.512109	-0.0230765	0.290637
O00115	Deoxyribonuclease-2-alpha	DNASE2	3	3	7.5	39.58	291540000	7.94781e-05	8.01937e-05	8.13784e-05	8.5225e-05	8.87351e-05	7.68748e-05	7.92126e-05	7.87752e-05	9.47915e-05	9.72157e-05	0.628019	0.0406488	0.202027
O00148	ATP-dependent RNA helicase DDX39A	DDX39A	10	2	25.8	49.129	55963000	7.17763e-06	6.96293e-06	8.10611e-06	9.0723e-06	8.43963e-06	1.16867e-05	6.62781e-06	7.20906e-06	8.09453e-06	8.83091e-06	0.593057	0.0944636	0.226904
O00151	PDZ and LIM domain protein 1	PDLIM1	14	14	56.5	36.071	6815100000	0.000520732	0.00053269	0.000527056	0.000535138	0.000535182	0.000461115	0.000509754	0.00052464	0.000540699	0.000540422	0.350922	-0.0409413	0.45479
O00154	Cytosolic acyl coenzyme A thioester hydrolase	ACOT7	13	13	44.5	41.796	5730000000	0.000553608	0.00056983	0.000576582	0.000573522	0.000574027	0.00052298	0.000556598	0.000546728	0.000585935	0.000585667	0.456864	-0.0253823	0.340213
O00159	Unconventional myosin-Ic	MYO1C	10	10	14.1	121.68	452130000	0.000185452	0.000171235	0.000177058	0.000170579	0.000186651	0.000248517	0.000195538	0.000197628	0.000159253	0.000166159	0.372738	0.118273	0.428596
O00161	Synaptosomal-associated protein 23	SNAP23	5	5	32.2	23.354	111740000	4.6985e-05	4.80098e-05	4.51921e-05	4.61685e-05	4.77652e-05	5.04383e-05	5.11098e-05	5.16423e-05	4.29399e-05	4.57749e-05	0.409886	0.0471909	0.387337
O00170	AH receptor-interacting protein	AIP	10	10	40.3	37.664	2100700000	0.000253471	0.000256148	0.000255311	0.00026563	0.000261509	0.000266535	0.000264935	0.000277619	0.00025972	0.000260391	0.0950927	0.0408749	1.02185
O00193	Small acidic protein	SMAP	6	6	39.9	20.332	6637900000	0.000425611	0.000433527	0.000425416	0.000430296	0.00042884	0.00036266	0.000389073	0.000404632	0.000458577	0.000455243	0.45707	-0.0503365	0.340017
O00194	Ras-related protein Rab-27B	RAB27B	2	2	10.1	24.608	33613000	1.23693e-05	1.12946e-05	1.33954e-05	1.37415e-05	1.31079e-05	1.73067e-05	1.39997e-05	1.4214e-05	1.24209e-05	1.18235e-05	0.296377	0.126487	0.528155
O00203	AP-3 complex subunit beta-1	AP3B1	9	9	11.5	121.32	484740000	0.00011431	0.000128383	0.000132147	0.000146437	0.000138764	0.000122431	0.000128561	0.000127615	0.00013967	0.000142697	0.978205	0.00203705	0.00957027
O00204	Sulfotransferase family cytosolic 2B member 1	SULT2B1	2	2	10.7	41.307	85027000	2.14502e-05	2.22216e-05	2.19182e-05	2.28818e-05	1.96797e-05	3.93869e-05	2.91279e-05	2.74974e-05	1.75114e-05	1.85658e-05	0.268025	0.288461	0.571825
O00214	Galectin-8	LGALS8	4	4	14.8	35.808	115510000	7.33717e-05	6.9953e-05	6.59692e-05	6.50112e-05	6.44619e-05	7.40421e-05	7.38355e-05	7.76563e-05	5.83747e-05	5.98525e-05	0.824041	0.0211126	0.0840513
O00220	Tumor necrosis factor receptor superfamily member 10A	TNFRSF10A	2	2	5.6	50.089	15258000	4.24405e-06	4.97988e-06	5.05607e-06	4.63876e-06	5.95787e-06	4.91217e-06	4.91474e-06	5.16547e-06	5.16593e-06	5.37896e-06	0.669207	0.0378132	0.174439
O00231	26S proteasome non-ATPase regulatory subunit 11	PSMD11	22	22	53.1	47.463	4246900000	0.000691259	0.000707241	0.00073155	0.000693368	0.000714921	0.000702416	0.000688239	0.000676705	0.000727312	0.00073117	0.852048	-0.00510493	0.0695361
O00232	26S proteasome non-ATPase regulatory subunit 12	PSMD12	15	15	39.5	52.904	2808300000	0.000409281	0.00039771	0.00042634	0.000402337	0.000427061	0.000483465	0.000434122	0.00042327	0.000405872	0.000412192	0.237454	0.0657568	0.624421
O00233	26S proteasome non-ATPase regulatory subunit 9	PSMD9	8	8	29.6	24.682	2972400000	0.000338012	0.000332601	0.000313413	0.000317248	0.000300182	0.000299102	0.00032864	0.000321829	0.000310292	0.000307164	0.446968	-0.0313544	0.349723
O00244	Copper transport protein ATOX1	ATOX1	3	3	25	7.4016	4926400000	0.000205559	0.000203966	0.00019961	0.000204213	0.00019095	0.00018764	0.000192575	0.000177106	0.000214336	0.000200902	0.379264	-0.04633	0.421058
O00267	Transcription elongation factor SPT5	SUPT5H	25	25	34	121	2283100000	0.000419478	0.000417614	0.000430003	0.000429691	0.000433642	0.000439535	0.000433354	0.000438078	0.000420384	0.000424235	0.338095	0.0169359	0.470961
O00273	DNA fragmentation factor subunit alpha	DFFA	8	8	38.1	36.521	1679900000	0.000177235	0.000182457	0.000179452	0.000177697	0.00018294	0.000174064	0.000180647	0.000189384	0.000173099	0.000176396	0.70837	-0.00996101	0.14974
O00291	Huntingtin-interacting protein 1	HIP1	9	9	11.4	116.22	168110000	0.000110733	0.00010786	0.000107249	0.000104965	0.00011494	0.000133209	0.00011655	0.000122405	0.000100658	0.000108298	0.263073	0.0906039	0.579924
O00299	Chloride intracellular channel protein 1	CLIC1	9	9	46.5	26.922	46499000000	0.000847485	0.00082769	0.000809576	0.000843472	0.000781922	0.000816819	0.000855906	0.000844152	0.000822331	0.000797015	0.751345	0.00912464	0.124161
O00303	Eukaryotic translation initiation factor 3 subunit F	EIF3F	6	6	26.1	37.563	293950000	8.3375e-05	8.02297e-05	8.08955e-05	7.95297e-05	8.30139e-05	9.73904e-05	8.43219e-05	8.73466e-05	7.89611e-05	7.93771e-05	0.271938	0.0703925	0.56553
O00330	Pyruvate dehydrogenase protein X component, mitochondrial	PDHX	10	10	27.1	54.122	449710000	0.000128644	0.00012898	0.000130119	0.000126691	0.000129948	0.0001257	0.000125623	0.000134134	0.000122946	0.000125443	0.324623	-0.023781	0.488621
O00401	Neural Wiskott-Aldrich syndrome protein	WASL	7	7	24.8	54.826	284070000	6.87578e-05	6.84466e-05	6.81679e-05	7.03574e-05	7.43031e-05	6.52585e-05	6.82263e-05	6.71283e-05	7.06176e-05	7.42112e-05	0.645421	-0.0190476	0.190157
O00410	Importin-5	IPO5	21	21	27.3	123.63	2633400000	0.000388535	0.000407997	0.000439572	0.000435427	0.000450759	0.000546102	0.000432385	0.000440377	0.000432696	0.000454479	0.170841	0.119796	0.767409
O00418	Eukaryotic elongation factor 2 kinase	EEF2K	2	2	2.6	82.143	30745000	9.96172e-06	9.57318e-06	1.06607e-05	9.21859e-06	9.76708e-06	1.1209e-05	1.06325e-05	1.07695e-05	9.47114e-06	9.21453e-06	0.38102	0.0607538	0.419052
O00423	Echinoderm microtubule-associated protein-like 1	EML1	10	10	16.3	89.86	669690000	0.000255946	0.000252004	0.000251855	0.00025081	0.000261536	0.000242231	0.00025365	0.000257973	0.000250341	0.000255703	0.489261	-0.0139637	0.310459
O00429	Dynamin-1-like protein	DNM1L	14	14	26.5	81.876	1006200000	0.00018728	0.000193578	0.000197078	0.000204526	0.000205025	0.000288593	0.000194678	0.000211905	0.000191136	0.000202053	0.304596	0.140326	0.516276
O00442	RNA 3-terminal phosphate cyclase	RTCA	4	4	16.7	39.336	232670000	8.96195e-05	9.0984e-05	8.69941e-05	8.5749e-05	9.09575e-05	9.30073e-05	9.22432e-05	9.22506e-05	8.48151e-05	8.52427e-05	0.766919	0.0105303	0.115251
O00469	Procollagen-lysine,2-oxoglutarate 5-dioxygenase 2	PLOD2	15	15	24	84.685	2173400000	0.000480901	0.000471026	0.000490754	0.000466931	0.000464444	0.000478932	0.000488419	0.000485083	0.000476385	0.000464601	0.560799	0.011719	0.251193
O00479	High mobility group nucleosome-binding domain-containing protein 4	HMGN4	4	3	34.4	9.5388	69320000	4.4254e-05	4.59488e-05	4.24153e-05	4.51982e-05	4.04308e-05	3.72264e-05	4.27928e-05	3.96247e-05	4.70975e-05	4.23841e-05	0.373636	-0.061594	0.427551
O00487	26S proteasome non-ATPase regulatory subunit 14	PSMD14	9	9	43.2	34.577	2275700000	0.000383193	0.000389157	0.000404512	0.000388667	0.00039491	0.000419664	0.000404281	0.000395362	0.000386912	0.000391961	0.298909	0.0275107	0.52446
O00488	Zinc finger protein 593	ZNF593	3	3	38.8	15.199	144410000	1.81052e-05	1.79594e-05	1.83164e-05	1.68681e-05	1.94462e-05	1.89635e-05	1.86223e-05	1.90313e-05	1.78577e-05	1.91537e-05	0.250569	0.0459206	0.601073
O00499	Myc box-dependent-interacting protein 1	BIN1	12	12	29.3	64.699	1072800000	0.000277507	0.000283469	0.000274359	0.000271645	0.000278885	0.000253134	0.000271855	0.000287296	0.000259233	0.000263706	0.143522	-0.0537041	0.843082
O00505	Importin subunit alpha-4	KPNA3	8	4	21.3	57.81	355560000	0.000108185	0.000110989	0.000111747	0.000118505	0.00011623	0.000134499	0.000110248	0.000113515	0.000116624	0.000116549	0.296087	0.0642939	0.528581
O00541	Pescadillo homolog	PES1	3	3	6.5	68.002	31459000	1.43608e-05	1.34419e-05	1.49152e-05	1.51711e-05	1.55174e-05	1.65792e-05	1.58051e-05	1.48756e-05	1.57509e-05	1.62921e-05	0.0348544	0.11147	1.45774
O00560	Syntenin-1	SDCBP	4	4	19.1	32.444	142150000	3.17346e-05	3.44672e-05	3.43954e-05	3.4318e-05	3.44907e-05	3.32926e-05	3.45384e-05	3.60104e-05	2.861e-05	2.96908e-05	0.36558	-0.0632238	0.437017
O00566	U3 small nucleolar ribonucleoprotein protein MPP10	MPHOSPH10	3	3	6.8	78.863	96120000	5.47435e-05	5.65593e-05	5.65889e-05	5.53578e-05	6.04948e-05	4.93824e-05	5.49436e-05	6.00182e-05	5.58501e-05	5.70469e-05	0.535452	-0.03345	0.27128
O00567	Nucleolar protein 56	NOP56	2	2	4.5	66.049	42964000	1.20706e-05	1.24348e-05	1.16535e-05	1.12871e-05	1.34168e-05	1.52593e-05	1.31024e-05	1.39371e-05	1.05982e-05	1.11536e-05	0.516735	0.0736514	0.286732
O00571	ATP-dependent RNA helicase DDX3X	DDX3X	13	7	25.2	73.243	925000000	0.000223278	0.000225949	0.000214857	0.000214821	0.000206434	0.000224398	0.000222674	0.000226164	0.00021486	0.000201849	0.874747	0.00610906	0.0581175
O00625	Pirin	PIR	16	16	54.8	32.113	11383000000	0.00110908	0.00117535	0.00117894	0.00122533	0.00116276	0.00099938	0.00103595	0.000993713	0.00128745	0.001244	0.404841	-0.0735881	0.392715
O00629	Importin subunit alpha-3	KPNA4	7	3	19.2	57.886	632700000	0.000126504	0.000125405	0.000132795	0.000133237	0.000137547	0.000163924	0.000132	0.000128341	0.000130119	0.000139001	0.306932	0.0810832	0.512957
O00743	Serine/threonine-protein phosphatase 6 catalytic subunit;Serine/threonine-protein phosphatase 6 catalytic subunit, N-terminally processed	PPP6C	6	6	20.7	35.144	848090000	0.000177977	0.000174465	0.000171912	0.000167388	0.000168105	0.00016948	0.000178134	0.000172498	0.00017061	0.000166274	0.843013	-0.00479185	0.0741656
O00746	Nucleoside diphosphate kinase, mitochondrial	NME4	2	2	15.5	20.658	81854000	3.73978e-05	4.0058e-05	4.38703e-05	3.9179e-05	4.00141e-05	3.60716e-05	3.71252e-05	3.65951e-05	4.20735e-05	4.30839e-05	0.557833	-0.0406422	0.253495
O00754	Lysosomal alpha-mannosidase;Lysosomal alpha-mannosidase A peptide;Lysosomal alpha-mannosidase B peptide;Lysosomal alpha-mannosidase C peptide;Lysosomal alpha-mannosidase D peptide;Lysosomal alpha-mannosidase E peptide	MAN2B1	7	7	9.6	113.74	331840000	9.32129e-05	9.10632e-05	9.24579e-05	8.78311e-05	9.26639e-05	9.45661e-05	9.332e-05	9.35244e-05	8.68301e-05	9.18781e-05	0.73924	0.00908893	0.131215
O00762	Ubiquitin-conjugating enzyme E2 C	UBE2C	3	3	22.9	19.652	353370000	0.000111435	0.000103781	0.000102992	0.00010078	9.98403e-05	0.000101589	0.000110632	0.000111967	9.55741e-05	9.47982e-05	0.842662	-0.0119195	0.0743465
O00764	Pyridoxal kinase	PDXK	17	17	74.4	35.102	16593000000	0.000633214	0.000602812	0.0005868	0.000590893	0.0005967	0.000641741	0.000625678	0.000657802	0.000560966	0.000583504	0.567948	0.028129	0.245692
O14497	AT-rich interactive domain-containing protein 1A	ARID1A	6	5	5	242.04	187230000	5.04346e-05	4.90269e-05	4.93203e-05	4.86847e-05	4.86978e-05	5.00419e-05	5.22525e-05	5.05278e-05	4.63352e-05	4.80245e-05	0.854785	0.00595073	0.0681431
O14530	Thioredoxin domain-containing protein 9	TXNDC9	6	6	39.4	26.534	371510000	0.000102508	0.000105702	0.000104489	0.000104202	0.00011037	9.15156e-05	0.000100999	0.000102768	0.000107504	0.000105372	0.247616	-0.0532685	0.606221
O14562	Ubiquitin domain-containing protein UBFD1	UBFD1	10	10	48.9	33.382	2854500000	0.000412738	0.000425189	0.000422649	0.000430208	0.000416472	0.000388338	0.00041817	0.000420041	0.000423619	0.00040604	0.191295	-0.0353789	0.718297
O14579	Coatomer subunit epsilon	COPE	6	6	34.4	34.482	902770000	0.000117672	0.000118039	0.000125441	0.000118709	0.00013176	0.000133159	0.000123895	0.000122388	0.000121634	0.000129547	0.315718	0.0441351	0.5007
P47813;O14602	Eukaryotic translation initiation factor 1A, X-chromosomal;Eukaryotic translation initiation factor 1A, Y-chromosomal	EIF1AX	5	5	45.1	16.46	10544000000	0.000220515	0.000221669	0.00021663	0.000218162	0.000230939	0.000198393	0.000213918	0.000223758	0.000218884	0.000219631	0.225392	-0.0440706	0.647062
O14617	AP-3 complex subunit delta-1	AP3D1	8	8	9.5	130.16	218850000	8.03246e-05	8.71786e-05	8.98157e-05	8.86885e-05	9.51508e-05	8.90852e-05	9.02232e-05	9.41259e-05	8.61029e-05	9.28897e-05	0.440879	0.0363887	0.355681
O14618	Copper chaperone for superoxide dismutase	CCS	11	11	52.2	29.04	1809400000	0.000268523	0.000272341	0.000264852	0.000266685	0.000265147	0.000251802	0.000263433	0.000271683	0.000268131	0.000260614	0.26819	-0.0238003	0.571557
O14639	Actin-binding LIM protein 1	ABLIM1	6	6	9.9	87.687	163540000	8.86054e-05	8.8826e-05	8.88292e-05	8.58782e-05	8.84243e-05	8.66046e-05	9.029e-05	9.52846e-05	8.25228e-05	8.59743e-05	0.992187	0.000370984	0.00340659
O14686	Histone-lysine N-methyltransferase 2D	KMT2D	2	2	0.8	593.38	7346000	3.87409e-06	3.79302e-06	4.62048e-06	3.77943e-06	5.39911e-06	4.60779e-06	4.73945e-06	4.51691e-06	4.14752e-06	4.27931e-06	0.636288	0.0543984	0.196346
O14732	Inositol monophosphatase 2	IMPA2	4	4	15.6	31.321	240630000	0.000104065	0.00010048	0.000100647	9.75682e-05	0.000105892	0.000109802	0.000108144	0.000110897	9.80204e-05	0.00010109	0.225495	0.0537339	0.646864
O14737	Programmed cell death protein 5	PDCD5	12	12	80.8	14.285	16651000000	0.00059367	0.00064024	0.000609062	0.000632979	0.000579206	0.000527421	0.000594619	0.00060947	0.000625268	0.000594911	0.337713	-0.0497061	0.471453
O14744	Protein arginine N-methyltransferase 5;Protein arginine N-methyltransferase 5, N-terminally processed	PRMT5	15	14	31.1	72.683	3047700000	0.000327766	0.000311574	0.00033916	0.000310144	0.000360615	0.000336529	0.000337964	0.000318503	0.000330251	0.000354782	0.617594	0.0249493	0.209297
O14745	Na(+)/H(+) exchange regulatory cofactor NHE-RF1	SLC9A3R1	16	16	60.6	38.868	6443500000	0.000711239	0.000692199	0.000676029	0.000679398	0.000687472	0.000658904	0.00070192	0.00072624	0.000638085	0.000656736	0.480256	-0.0272365	0.318527
O14763	Tumor necrosis factor receptor superfamily member 10B	TNFRSF10B	2	2	6.1	47.878	20657000	1.45062e-05	1.34404e-05	1.30146e-05	1.24248e-05	1.27342e-05	1.37676e-05	1.33511e-05	1.4229e-05	1.10443e-05	1.30762e-05	0.847525	-0.0142976	0.0718477
O14772	Fucose-1-phosphate guanylyltransferase	FPGT	3	3	5.8	68.009	394280000	3.43641e-05	3.30723e-05	3.6276e-05	3.70805e-05	3.86768e-05	4.37942e-05	3.44825e-05	3.59148e-05	3.4154e-05	3.6346e-05	0.619513	0.0413768	0.20795
O14773	Tripeptidyl-peptidase 1	TPP1	2	2	5	61.247	115430000	3.10255e-05	2.97676e-05	2.81044e-05	2.82253e-05	2.84143e-05	2.80505e-05	2.7471e-05	3.05022e-05	3.40443e-05	2.95433e-05	0.545705	0.0398326	0.263042
O14776	Transcription elongation regulator 1	TCERG1	11	10	11.5	123.9	328230000	0.000113025	0.000117543	0.00011352	0.000114028	0.000114788	0.000106693	0.000115089	0.000118955	0.000112144	0.000107344	0.331702	-0.0322854	0.479252
O14787	Transportin-2	TNPO2	5	3	8.9	101.39	51683000	2.72699e-05	2.53486e-05	2.79278e-05	2.74666e-05	2.74142e-05	3.61654e-05	2.74985e-05	2.98406e-05	2.90654e-05	2.91361e-05	0.0719261	0.16376	1.14311
O14818	Proteasome subunit alpha type-7	PSMA7	15	15	56.9	27.887	5915700000	0.000534212	0.000529107	0.00056838	0.000525524	0.000624036	0.000492542	0.000529712	0.000503464	0.000614022	0.000632548	0.959627	-0.00466087	0.0178977
O14841	5-oxoprolinase	OPLAH	2	2	2.2	137.46	13239000	8.64254e-06	8.03592e-06	7.39277e-06	6.83501e-06	7.67173e-06	8.55151e-06	8.36624e-06	8.68468e-06	6.74503e-06	8.01532e-06	0.46348	0.0652489	0.333969
O14907	Tax1-binding protein 3	TAX1BP3	4	4	62.1	13.735	1944900000	0.000148456	0.000146612	0.000139246	0.000139197	0.000143513	0.000135069	0.000141766	0.00013662	0.000142763	0.00014152	0.151857	-0.0393339	0.818565
O14908	PDZ domain-containing protein GIPC1	GIPC1	10	10	36	36.049	1110100000	0.00031067	0.000303726	0.000299291	0.000292827	0.000289018	0.000317857	0.000325602	0.000314673	0.000301715	0.000285527	0.249112	0.047297	0.603605
O14929	Histone acetyltransferase type B catalytic subunit	HAT1	5	5	16.7	49.54	193880000	6.41582e-05	7.16111e-05	7.12786e-05	7.21334e-05	7.55003e-05	8.65878e-05	7.18581e-05	7.45532e-05	6.83931e-05	7.61007e-05	0.238649	0.0899253	0.622241
O14936	Peripheral plasma membrane protein CASK	CASK	3	3	4.3	105.12	38883000	2.6941e-05	2.7324e-05	2.825e-05	2.76456e-05	2.929e-05	3.44072e-05	2.98757e-05	2.81635e-05	3.00692e-05	2.94516e-05	0.0582826	0.124007	1.23446
P19105;O14950;P24844	Myosin regulatory light chain 12A;Myosin regulatory light chain 12B;Myosin regulatory light polypeptide 9	MYL12A	7	7	47.4	19.794	10269000000	0.00055368	0.000544429	0.000517073	0.000524326	0.000552081	0.000604531	0.000543376	0.000605843	0.000511066	0.000521094	0.408125	0.0496901	0.389207
O14964	Hepatocyte growth factor-regulated tyrosine kinase substrate	HGS	10	10	17.6	86.191	492240000	8.16741e-05	8.83728e-05	8.40759e-05	8.59871e-05	7.7544e-05	7.69494e-05	8.15365e-05	8.32785e-05	8.62262e-05	8.11838e-05	0.499157	-0.0295921	0.301763
O14974	Protein phosphatase 1 regulatory subunit 12A	PPP1R12A	41	41	44.4	115.28	5004800000	0.000954648	0.00100587	0.000985358	0.00100583	0.00101672	0.000857163	0.000955904	0.000971864	0.00101724	0.00100384	0.314736	-0.0479505	0.502053
O14976	Cyclin-G-associated kinase	GAK	2	2	2	143.19	7654100	9.14641e-06	9.13941e-06	9.0133e-06	9.08522e-06	9.71814e-06	1.00734e-05	8.61749e-06	9.2569e-06	7.97128e-06	9.00968e-06	0.543855	-0.0372046	0.264517
O14979	Heterogeneous nuclear ribonucleoprotein D-like	HNRNPDL	6	5	15.5	46.437	839650000	0.000161775	0.000174465	0.000172388	0.000180065	0.000212915	0.000140072	0.000157584	0.000161494	0.000160473	0.000178113	0.0850392	-0.176587	1.07038
O14980	Exportin-1	XPO1	19	19	24.2	123.38	1620700000	0.000385668	0.000390106	0.00039842	0.000406957	0.000404156	0.00061499	0.000390124	0.000434442	0.000393049	0.000409628	0.261846	0.175573	0.581955
O15013	Rho guanine nucleotide exchange factor 10	ARHGEF10	2	2	3.7	151.61	57085000	7.95069e-06	7.1919e-06	7.80049e-06	7.81348e-06	8.65194e-06	7.56655e-06	7.75549e-06	8.13396e-06	8.16108e-06	8.31433e-06	0.710159	0.0190169	0.148644
O15014	Zinc finger protein 609	ZNF609	9	9	11	151.19	325640000	0.000122958	0.000118097	0.000121895	0.000120424	0.000126799	0.000119104	0.00012084	0.000122626	0.000115915	0.00012253	0.365669	-0.0218172	0.436912
O15021	Microtubule-associated serine/threonine-protein kinase 4	MAST4	3	3	1.4	284.09	12431000	1.00264e-05	9.33219e-06	9.67766e-06	9.70715e-06	9.96286e-06	8.65627e-06	9.56738e-06	1.23714e-05	8.95968e-06	9.44674e-06	0.932422	0.00871921	0.0303874
O15027	Protein transport protein Sec16A	SEC16A	13	13	10.3	251.89	522470000	0.000154548	0.000155345	0.000153733	0.000158522	0.000167787	0.000142109	0.000155547	0.000158539	0.000164343	0.000173698	0.885955	0.00783448	0.0525885
O15031	Plexin-B2	PLXNB2	4	4	3	205.12	57845000	6.02414e-05	5.14044e-05	4.6607e-05	4.56303e-05	4.79445e-05	6.02008e-05	5.87766e-05	6.98297e-05	4.15744e-05	4.58163e-05	0.42304	0.133265	0.373618
O15042	U2 snRNP-associated SURP motif-containing protein	U2SURP	3	3	4.1	118.29	487280000	3.61888e-05	3.57793e-05	3.45293e-05	3.58537e-05	3.50899e-05	3.39764e-05	3.50776e-05	3.54328e-05	3.42557e-05	3.51086e-05	0.116536	-0.0294867	0.933542
O15061	Synemin	SYNM	2	2	1.8	172.87	6924800	1.26312e-06	1.01091e-06	1.18584e-06	1.31046e-06	1.18988e-06	1.46634e-06	1.32918e-06	1.43856e-06	1.04712e-06	1.12726e-06	0.386648	0.104617	0.412684
O15067	Phosphoribosylformylglycinamidine synthase	PFAS	30	30	32.9	144.73	7836500000	0.000700722	0.000676978	0.000681776	0.000656454	0.000709034	0.00068242	0.000690042	0.000709372	0.000653428	0.000686191	0.957982	-0.00147944	0.0186427
O15078	Centrosomal protein of 290 kDa	CEP290	3	3	1	290.38	200750000	2.509e-05	3.18077e-05	3.23299e-05	3.46207e-05	3.01419e-05	3.57187e-05	3.23014e-05	2.40299e-05	2.94918e-05	2.62669e-05	0.6503	-0.0591076	0.186886
O15116	U6 snRNA-associated Sm-like protein LSm1	LSM1	5	5	54.9	15.179	457730000	8.75034e-05	8.74304e-05	8.88981e-05	8.86748e-05	9.43902e-05	9.03339e-05	9.17591e-05	9.13572e-05	8.60721e-05	9.47092e-05	0.462355	0.0234854	0.335025
O15126	Secretory carrier-associated membrane protein 1	SCAMP1	3	3	15.7	37.92	279360000	4.36032e-05	4.12399e-05	3.94226e-05	3.96682e-05	3.95313e-05	4.52223e-05	4.16017e-05	4.35026e-05	3.71543e-05	3.70216e-05	0.913065	0.0073363	0.0394982
O15143	Actin-related protein 2/3 complex subunit 1B	ARPC1B	8	8	22.6	40.949	4165100000	0.00036481	0.000377223	0.000390625	0.000385585	0.000398838	0.000379823	0.000389456	0.000377724	0.000416668	0.000400671	0.337574	0.0351357	0.471631
O15144	Actin-related protein 2/3 complex subunit 2	ARPC2	19	19	71.7	34.333	7899900000	0.000709306	0.000719787	0.000779911	0.000757941	0.000719948	0.000704259	0.000738029	0.000705143	0.000798176	0.000755154	0.903093	0.00541681	0.0442673
O15145	Actin-related protein 2/3 complex subunit 3	ARPC3	5	5	35.4	20.546	3505000000	0.000480015	0.000469933	0.000488209	0.00048548	0.000505346	0.000491787	0.000491057	0.000508267	0.000478185	0.000499216	0.330979	0.0232898	0.4802
O15160	DNA-directed RNA polymerases I and III subunit RPAC1	POLR1C	2	2	9.2	39.249	74140000	1.11787e-05	1.32376e-05	1.15238e-05	1.04767e-05	1.00039e-05	1.85579e-05	1.51557e-05	1.22175e-05	7.06422e-06	7.43512e-06	0.734583	0.0990538	0.133959
O15164	Transcription intermediary factor 1-alpha	TRIM24	4	4	5.5	116.83	11567000	4.78122e-06	4.66063e-06	4.72624e-06	4.97871e-06	4.44198e-06	4.48837e-06	4.00216e-06	5.05578e-06	4.01873e-06	4.51483e-06	0.193737	-0.0953691	0.712788
O15212	Prefoldin subunit 6	PFDN6	9	9	55	14.582	8172300000	0.000668437	0.000665137	0.00065912	0.00064509	0.000629261	0.000616297	0.000652213	0.000664622	0.000632477	0.000612012	0.189113	-0.0400396	0.723278
O15231	Zinc finger protein 185	ZNF185	11	11	28.2	73.525	355160000	7.65515e-05	7.72084e-05	8.21097e-05	8.1503e-05	8.31793e-05	7.73835e-05	8.19797e-05	8.52564e-05	7.95033e-05	8.30097e-05	0.513069	0.0235096	0.289824
O15234	Protein CASC3	CASC3	3	3	4.3	76.277	725430000	2.41868e-05	2.43998e-05	2.38623e-05	2.41889e-05	2.46509e-05	2.34102e-05	2.39994e-05	2.43139e-05	2.22051e-05	2.45734e-05	0.241826	-0.0335342	0.616497
O15294	UDP-N-acetylglucosamine--peptide N-acetylglucosaminyltransferase 110 kDa subunit	OGT	2	2	2.5	116.92	37474000	2.07044e-05	1.9519e-05	1.88138e-05	1.88679e-05	1.90791e-05	2.48383e-05	1.97875e-05	2.07261e-05	1.94346e-05	1.93312e-05	0.227273	0.102394	0.643453
O15305	Phosphomannomutase 2	PMM2	12	11	43.1	28.082	5241500000	0.000662233	0.000676589	0.000671503	0.000696089	0.000683107	0.000654236	0.000678999	0.000644419	0.000690586	0.000674358	0.382356	-0.020112	0.417533
O15318	DNA-directed RNA polymerase III subunit RPC7	POLR3G	2	2	15.7	25.914	21112000	2.23286e-05	2.18727e-05	2.07613e-05	2.15971e-05	2.03537e-05	2.12556e-05	2.15696e-05	2.33665e-05	2.00662e-05	2.11424e-05	0.883974	0.00655546	0.0535606
O15327	Type II inositol 3,4-bisphosphate 4-phosphatase	INPP4B	5	5	7.5	104.74	48482000	3.35105e-05	3.00633e-05	3.47818e-05	3.33075e-05	3.38663e-05	3.506e-05	3.21971e-05	3.40086e-05	3.15308e-05	3.47377e-05	0.716115	0.0173689	0.145017
O15344	E3 ubiquitin-protein ligase Midline-1	MID1	9	9	15.1	75.25	706100000	9.56644e-05	9.39981e-05	9.6611e-05	9.25125e-05	9.13411e-05	0.000104539	9.76938e-05	9.86194e-05	9.51366e-05	9.20626e-05	0.155962	0.053982	0.806982
O15347	High mobility group protein B3	HMGB3	8	7	39	22.98	8530100000	0.000428014	0.000452474	0.000426775	0.000454084	0.000441142	0.000380485	0.000416259	0.000409498	0.000463075	0.000460994	0.417775	-0.0480717	0.379057
O15355	Protein phosphatase 1G	PPM1G	16	16	37	59.271	4548300000	0.000496225	0.000511497	0.000530526	0.000544236	0.000558755	0.000474926	0.00051245	0.000549125	0.00055131	0.000552325	0.990968	-0.000602649	0.00394025
O15357	Phosphatidylinositol 3,4,5-trisphosphate 5-phosphatase 2	INPPL1	4	3	4.1	138.6	38174000	3.46572e-05	3.64648e-05	3.54772e-05	3.49242e-05	3.68572e-05	3.54858e-05	3.59265e-05	3.39954e-05	3.46593e-05	3.62404e-05	0.505496	-0.0168664	0.296283
O15371	Eukaryotic translation initiation factor 3 subunit D	EIF3D	12	12	28.6	63.972	1892400000	0.000233571	0.000236804	0.000244715	0.000249993	0.000268428	0.000214257	0.000232131	0.000234824	0.000242602	0.00024546	0.157357	-0.0771585	0.803115
O15372	Eukaryotic translation initiation factor 3 subunit H	EIF3H	12	12	43.2	39.93	1511300000	0.000332462	0.000353692	0.00035335	0.000350998	0.000345754	0.000353601	0.000358105	0.000348295	0.000357297	0.000328419	0.786289	0.00783905	0.104418
O15382	Branched-chain-amino-acid aminotransferase, mitochondrial	BCAT2	10	10	33.2	44.287	459580000	0.000139009	0.000134498	0.000137783	0.000138463	0.000127362	0.00013289	0.000127184	0.000137283	0.000136577	0.000144058	0.961349	0.0018707	0.0171188
O15400	Syntaxin-7	STX7	6	6	34.1	29.815	243340000	6.14033e-05	6.26278e-05	6.36002e-05	6.06877e-05	6.4622e-05	6.09107e-05	6.2688e-05	6.69531e-05	6.27116e-05	6.34915e-05	0.550596	0.0174763	0.259167
O15446	DNA-directed RNA polymerase I subunit RPA34	POLR1G	10	10	36.7	54.985	555380000	0.000128133	0.000141735	0.000139432	0.00014443	0.00015108	0.000123764	0.000133995	0.000142644	0.000139232	0.000142239	0.398253	-0.0477273	0.399841
O15460	Prolyl 4-hydroxylase subunit alpha-2	P4HA2	7	7	17.4	60.901	193190000	9.35084e-05	9.37392e-05	9.70594e-05	9.33699e-05	9.70359e-05	9.20268e-05	9.47557e-05	9.6355e-05	9.37562e-05	9.43211e-05	0.546715	-0.0106699	0.262239
O15498	Synaptobrevin homolog YKT6	YKT6	4	4	19.2	22.417	142200000	6.7124e-05	6.08301e-05	6.70848e-05	6.1524e-05	6.89589e-05	8.60431e-05	6.30619e-05	6.40075e-05	5.77986e-05	6.41022e-05	0.722892	0.0414648	0.140926
O15511	Actin-related protein 2/3 complex subunit 5	ARPC5	8	7	55	16.32	5247900000	0.000330138	0.000344377	0.000332344	0.000343254	0.000314072	0.000287176	0.000317705	0.000300998	0.000361431	0.000337395	0.427983	-0.0525066	0.368574
O15514	DNA-directed RNA polymerase II subunit RPB4	POLR2D	2	2	23.2	16.311	149760000	2.91018e-05	2.87864e-05	3.04079e-05	2.79735e-05	3.16036e-05	2.89414e-05	2.85644e-05	3.26004e-05	2.73683e-05	2.92532e-05	0.837901	-0.0112203	0.0768075
O15541	RING finger protein 113A	RNF113A	6	6	30	38.787	198520000	5.39091e-05	5.5468e-05	5.72202e-05	5.8181e-05	5.648e-05	4.90421e-05	5.43034e-05	5.68143e-05	6.04717e-05	5.94447e-05	0.916131	-0.00607586	0.0380423
O43143	Pre-mRNA-splicing factor ATP-dependent RNA helicase DHX15	DHX15	19	19	29.4	90.932	1986700000	0.000396353	0.000380309	0.000397054	0.000388667	0.000388421	0.000491813	0.000411226	0.000406101	0.000397313	0.0003874	0.169634	0.102091	0.770486
O43148	mRNA cap guanine-N7 methyltransferase	RNMT	8	8	19.7	54.843	168770000	6.21276e-05	6.1289e-05	6.45971e-05	6.60815e-05	6.71797e-05	7.38611e-05	6.50168e-05	6.74104e-05	6.40057e-05	6.61635e-05	0.180688	0.0666159	0.74307
O43164	E3 ubiquitin-protein ligase Praja-2	PJA2	7	7	16	78.213	151870000	4.86571e-05	4.20736e-05	4.55211e-05	4.40067e-05	4.76025e-05	4.29629e-05	4.5938e-05	4.71275e-05	4.18979e-05	4.603e-05	0.629014	-0.0249375	0.20134
O43169	Cytochrome b5 type B	CYB5B	4	4	53.3	16.694	170320000	3.6414e-05	3.62634e-05	3.67631e-05	3.58809e-05	3.67752e-05	4.09926e-05	3.78313e-05	3.94301e-05	3.22197e-05	3.4996e-05	0.680625	0.02648	0.167092
O43172	U4/U6 small nuclear ribonucleoprotein Prp4	PRPF4	3	3	6.7	58.449	23280000	6.53576e-06	7.2324e-06	7.23203e-06	7.01057e-06	6.45367e-06	7.63426e-06	7.45208e-06	7.62702e-06	7.05929e-06	6.81929e-06	0.106324	0.0864179	0.973369
O43175	D-3-phosphoglycerate dehydrogenase	PHGDH	12	12	28.3	56.65	2970400000	0.000357288	0.000341866	0.00034848	0.000356584	0.000320984	0.000474666	0.000357287	0.000370736	0.000359466	0.000331415	0.226657	0.134343	0.644631
O43181	NADH dehydrogenase [ubiquinone] iron-sulfur protein 4, mitochondrial	NDUFS4	2	2	13.7	20.108	132360000	4.50333e-05	4.77206e-05	4.81268e-05	4.89977e-05	5.18257e-05	4.64433e-05	4.93077e-05	4.92372e-05	4.42974e-05	4.78158e-05	0.541467	-0.0277379	0.266428
O43237	Cytoplasmic dynein 1 light intermediate chain 2	DYNC1LI2	7	7	19.9	54.099	414410000	0.000169505	0.000166782	0.000172312	0.000170491	0.000177153	0.000185998	0.000166223	0.000169623	0.000171996	0.000182681	0.363278	0.0337694	0.439761
O43242	26S proteasome non-ATPase regulatory subunit 3	PSMD3	22	22	49.4	60.977	3921600000	0.000729094	0.000731656	0.000754386	0.000730656	0.000730398	0.000848028	0.00076615	0.000732529	0.000757568	0.000734542	0.171032	0.0624507	0.766923
O43252	Bifunctional 3-phosphoadenosine 5-phosphosulfate synthase 1;Sulfate adenylyltransferase;Adenylyl-sulfate kinase	PAPSS1	7	7	13.1	70.832	164780000	9.68862e-05	9.12358e-05	0.000100426	9.69422e-05	0.000107804	0.000135857	9.90461e-05	9.79472e-05	9.92775e-05	0.000106733	0.269967	0.127465	0.568689
O43290	U4/U6.U5 tri-snRNP-associated protein 1	SART1	17	17	27.6	90.254	457200000	0.000141796	0.000142418	0.000141039	0.000138361	0.000153851	0.000138774	0.000149387	0.000155629	0.00013344	0.000138638	0.9492	-0.00321479	0.0226425
O43293	Death-associated protein kinase 3	DAPK3	2	2	4	52.535	172640000	3.80925e-05	3.54441e-05	3.75751e-05	3.37654e-05	3.35905e-05	3.95344e-05	3.93304e-05	3.42979e-05	3.69818e-05	3.57613e-05	0.312076	0.0589103	0.50574
O43294	Transforming growth factor beta-1-induced transcript 1 protein	TGFB1I1	3	3	7.2	49.814	53896000	2.19453e-05	2.24712e-05	2.06551e-05	2.18462e-05	1.95077e-05	1.88227e-05	2.17399e-05	2.12949e-05	2.15907e-05	2.03007e-05	0.5023	-0.0367472	0.299037
O43301	Heat shock 70 kDa protein 12A	HSPA12A	2	2	3.9	74.977	7506700	4.38563e-06	4.55352e-06	4.31666e-06	4.1074e-06	3.63843e-06	5.87694e-06	4.25432e-06	5.04897e-06	3.65498e-06	4.15061e-06	0.373393	0.130243	0.427834
O43318	Mitogen-activated protein kinase kinase kinase 7	MAP3K7	4	4	8.7	67.195	12747000	1.21617e-05	1.23348e-05	1.28835e-05	1.20703e-05	1.33202e-05	1.3284e-05	1.28369e-05	1.21246e-05	1.21406e-05	1.3059e-05	0.698875	0.0154229	0.1556
O43324	Eukaryotic translation elongation factor 1 epsilon-1	EEF1E1	6	6	43.1	19.81	650920000	0.000145134	0.000152474	0.000146793	0.000153017	0.000155485	0.000136963	0.000142317	0.000145227	0.000147859	0.000157806	0.285998	-0.0442263	0.543637
O43345	Zinc finger protein 208	ZNF208	3	2	4.8	147.49	273830000	3.07651e-05	3.29385e-05	2.93338e-05	3.1882e-05	2.51006e-05	2.50964e-05	3.13415e-05	2.8665e-05	2.94967e-05	2.70449e-05	0.361277	-0.0828803	0.442159
O43390	Heterogeneous nuclear ribonucleoprotein R	HNRNPR	12	9	23.2	70.942	217600000	9.28216e-05	9.52858e-05	0.000106538	9.76839e-05	0.000126323	9.76166e-05	9.8178e-05	9.76729e-05	0.000110745	0.000126404	0.780993	0.0329007	0.107353
O43395	U4/U6 small nuclear ribonucleoprotein Prp3	PRPF3	4	4	8.1	77.528	322060000	9.50975e-05	9.75086e-05	9.65627e-05	9.98409e-05	9.86365e-05	8.50793e-05	9.78775e-05	0.000102113	9.25916e-05	9.4442e-05	0.324229	-0.0467304	0.489148
O43396	Thioredoxin-like protein 1	TXNL1	14	14	50.9	32.251	6513700000	0.000726914	0.000710773	0.000688971	0.000679133	0.000683901	0.000714978	0.000697204	0.000639828	0.000713817	0.000680402	0.613884	-0.0180811	0.211914
O43399	Tumor protein D54	TPD52L2	14	14	68.9	22.237	4301300000	0.000588448	0.000612279	0.000580052	0.000585892	0.000567208	0.000503713	0.0005681	0.000588019	0.000578331	0.000575514	0.190157	-0.060353	0.720888
O43414	ERI1 exoribonuclease 3	ERI3	2	2	5.3	37.238	181310000	8.12269e-05	7.58128e-05	7.99849e-05	7.68556e-05	7.92108e-05	8.46519e-05	8.32877e-05	8.40852e-05	7.42409e-05	7.28371e-05	0.675707	0.0218969	0.170241
O43432	Eukaryotic translation initiation factor 4 gamma 3	EIF4G3	6	5	4.5	176.65	96117000	7.65012e-05	7.47194e-05	7.95571e-05	7.36439e-05	7.90653e-05	8.56073e-05	8.08495e-05	8.25452e-05	7.19301e-05	7.54645e-05	0.371558	0.0477672	0.429973
O43447	Peptidyl-prolyl cis-trans isomerase H	PPIH	9	9	54.8	19.208	2439100000	0.000298468	0.000278412	0.000274801	0.00026761	0.000272429	0.000305211	0.000299884	0.000288826	0.000265931	0.000269406	0.453416	0.0383984	0.343503
O43464	Serine protease HTRA2, mitochondrial	HTRA2	4	4	13.1	48.84	72239000	3.14686e-05	3.03036e-05	3.0134e-05	2.97821e-05	3.1015e-05	3.27059e-05	3.2783e-05	3.40723e-05	2.79032e-05	2.94542e-05	0.501215	0.0392852	0.299976
O43488	Aflatoxin B1 aldehyde reductase member 2	AKR7A2	3	3	7.8	39.589	505830000	0.000103131	9.66382e-05	0.000105662	0.000103488	9.82066e-05	0.00010024	0.000103545	0.000105236	0.000109353	9.86917e-05	0.456958	0.0280022	0.340123
O43491	Band 4.1-like protein 2	EPB41L2	29	29	35.5	112.59	2710700000	0.000528566	0.000515389	0.00052858	0.000519869	0.000548774	0.000550812	0.000545221	0.000549833	0.000506863	0.000524587	0.503639	0.019605	0.297881
O43493	Trans-Golgi network integral membrane protein 2	TGOLN2	9	9	24.5	45.879	262080000	7.25389e-05	7.36404e-05	7.54799e-05	7.75633e-05	7.90983e-05	6.95351e-05	6.74158e-05	7.07364e-05	7.66811e-05	8.29524e-05	0.494703	-0.0425698	0.305656
O43504	Ragulator complex protein LAMTOR5	LAMTOR5	3	3	48.4	9.6138	527840000	8.43093e-05	8.16468e-05	8.26478e-05	7.46102e-05	7.87544e-05	7.55724e-05	8.39546e-05	8.80967e-05	7.37726e-05	7.51528e-05	0.751561	-0.0195828	0.124036
O43516	WAS/WASL-interacting protein family member 1	WIPF1	2	2	14.7	51.258	42728000	9.14561e-06	8.43875e-06	9.51278e-06	8.14554e-06	9.43175e-06	8.00585e-06	8.71014e-06	8.68336e-06	8.32252e-06	9.82336e-06	0.597795	-0.0369342	0.223448
O43583	Density-regulated protein	DENR	7	7	30.3	22.092	5864600000	0.000422089	0.00044859	0.000439282	0.000458895	0.000447413	0.000389218	0.000408062	0.000405588	0.000480643	0.000476453	0.593266	-0.0371256	0.22675
O43592	Exportin-T	XPOT	17	17	24.2	109.96	1092400000	0.000271302	0.00028995	0.000297525	0.000299618	0.00028995	0.000305429	0.000303148	0.000297141	0.000294178	0.000290279	0.181865	0.0410766	0.740251
O43598	2-deoxynucleoside 5-phosphate N-hydrolase 1	DNPH1	6	6	57.5	19.108	4820000000	0.00021273	0.000211505	0.000212973	0.000209324	0.000228961	0.000229216	0.000220045	0.000227287	0.000205185	0.000217843	0.408768	0.0319513	0.388523
O43615	Mitochondrial import inner membrane translocase subunit TIM44	TIMM44	6	6	12.4	51.355	153040000	0.000115133	0.00011901	0.000117038	0.000121887	0.000123545	0.000113833	0.00012458	0.000128252	0.000113875	0.000123045	0.684306	0.0167607	0.164749
O43617	Trafficking protein particle complex subunit 3	TRAPPC3	7	7	32.2	20.274	676040000	0.000107083	0.000106213	0.000112996	0.000111796	0.000114028	0.000112308	0.000109864	0.000106731	0.000114905	0.000113209	0.657958	0.0127493	0.181802
O43633	Charged multivesicular body protein 2a	CHMP2A	7	7	24.3	25.104	1227200000	0.000152328	0.000155086	0.000154389	0.00015282	0.000146298	0.000135966	0.000146324	0.000157673	0.000141457	0.00014743	0.140685	-0.0621252	0.851754
O43639	Cytoplasmic protein NCK2	NCK2	2	2	4.7	42.915	57958000	1.56209e-05	1.56337e-05	1.53368e-05	1.44743e-05	1.60545e-05	1.40349e-05	1.48135e-05	1.41927e-05	1.64639e-05	1.43174e-05	0.237578	-0.0630499	0.624194
O43660	Pleiotropic regulator 1	PLRG1	3	3	10.3	57.193	236970000	5.48154e-05	5.23137e-05	4.94431e-05	5.14752e-05	5.29686e-05	5.25536e-05	5.58943e-05	5.67727e-05	4.3073e-05	4.57342e-05	0.640237	-0.0391512	0.193659
O43663	Protein regulator of cytokinesis 1	PRC1	2	2	4.2	71.606	15777000	1.35958e-05	1.35735e-05	1.30119e-05	1.34149e-05	1.33506e-05	1.30183e-05	1.4392e-05	1.34303e-05	1.26995e-05	1.27587e-05	0.703355	-0.0140308	0.152825
O43665	Regulator of G-protein signaling 10	RGS10	5	5	36.5	21.21	336100000	6.47196e-05	6.42801e-05	6.13505e-05	6.26521e-05	6.4292e-05	6.17906e-05	6.66587e-05	7.05409e-05	5.83772e-05	6.1387e-05	0.899781	0.00662339	0.0458632
O43670	BUB3-interacting and GLEBS motif-containing protein ZNF207	ZNF207	5	5	13	50.75	638130000	0.000103945	0.000100113	9.9067e-05	0.000100685	0.00010113	9.23369e-05	0.000100932	0.000109101	0.000103043	0.000103667	0.778447	0.011782	0.108771
O43678	NADH dehydrogenase [ubiquinone] 1 alpha subcomplex subunit 2	NDUFA2	2	2	19.2	10.921	128500000	5.4274e-05	5.58126e-05	5.37687e-05	4.83772e-05	4.93559e-05	4.80516e-05	5.84318e-05	5.71672e-05	5.10326e-05	4.78807e-05	0.943564	0.00537025	0.0252287
O43681	ATPase ASNA1	GET3	7	7	33.6	38.792	441000000	0.000108217	0.000107723	0.000109815	0.00011198	0.00010867	0.000132455	0.000113186	0.000116293	0.00010478	0.000104729	0.358554	0.0646353	0.445445
O43684	Mitotic checkpoint protein BUB3	BUB3	7	7	22.6	37.154	598840000	0.000192423	0.000193319	0.000192491	0.000199369	0.000181803	0.000180718	0.000184695	0.000199105	0.000186884	0.000190932	0.442069	-0.025899	0.35451
O43707	Alpha-actinin-4	ACTN4	46	32	58	104.85	26715000000	0.00222504	0.00215706	0.00216202	0.00212454	0.00219338	0.00227029	0.0022391	0.00216717	0.00216308	0.00218715	0.259999	0.0217184	0.585028
O43708	Maleylacetoacetate isomerase	GSTZ1	4	4	20.4	24.212	516490000	0.000296456	0.000286548	0.000280037	0.000268345	0.000247236	0.000274966	0.000283666	0.000288711	0.000243674	0.000240803	0.497659	-0.0498274	0.303068
O43716	Glutamyl-tRNA(Gln) amidotransferase subunit C, mitochondrial	GATC	3	3	32.4	15.086	71837000	3.0274e-05	2.88843e-05	2.75932e-05	2.90153e-05	2.77549e-05	3.08061e-05	3.15218e-05	3.33213e-05	2.6542e-05	2.71563e-05	0.426477	0.057404	0.370104
O43719	HIV Tat-specific factor 1	HTATSF1	38	38	57	85.852	5864800000	0.000957682	0.00101264	0.00103551	0.00106176	0.00112017	0.000933174	0.000951313	0.000957181	0.00110332	0.00113865	0.692547	-0.0292495	0.159551
O43747	AP-1 complex subunit gamma-1	AP1G1	3	3	5.2	91.35	99370000	3.88383e-05	3.902e-05	4.1664e-05	4.09645e-05	4.78056e-05	5.43068e-05	4.08646e-05	4.28692e-05	4.11067e-05	4.57546e-05	0.296769	0.110686	0.527582
O43765	Small glutamine-rich tetratricopeptide repeat-containing protein alpha	SGTA	6	6	19.8	34.063	2426000000	0.00023532	0.000237171	0.000223432	0.000225634	0.000239795	0.000216746	0.000233325	0.000231489	0.000231288	0.000231699	0.473667	-0.0210284	0.324527
O43768	Alpha-endosulfine	ENSA	9	8	72.7	13.389	3021100000	0.000366112	0.000411363	0.000383181	0.000420314	0.000340217	0.000291886	0.000355334	0.000370382	0.000405515	0.000368161	0.304113	-0.101009	0.516965
O43776	Asparagine--tRNA ligase, cytoplasmic	NARS1	17	17	34.1	62.942	15622000000	0.000903382	0.000889195	0.000891051	0.000879604	0.000902365	0.000910798	0.000936121	0.00090623	0.000851108	0.000865214	0.963081	0.0012514	0.0163373
O43795	Unconventional myosin-Ib	MYO1B	3	3	3.1	131.98	36624000	3.03834e-05	2.93842e-05	3.17346e-05	2.88765e-05	3.0673e-05	4.16882e-05	3.28615e-05	3.15195e-05	2.82741e-05	2.78135e-05	0.409639	0.102347	0.387599
O43805	Sjoegren syndrome nuclear autoantigen 1	SSNA1	3	3	30.3	13.596	257950000	0.000125785	0.000132937	0.000135603	0.000130753	0.000138817	0.000114638	0.000124997	0.000131932	0.000135609	0.000140515	0.536274	-0.0356523	0.270613
O43809	Cleavage and polyadenylation specificity factor subunit 5	NUDT21	9	9	43.6	26.227	838380000	0.000234929	0.000241588	0.000233787	0.000237956	0.000249703	0.000212128	0.0002332	0.000238477	0.000236674	0.000250301	0.449747	-0.0331138	0.347032
O43813	LanC-like protein 1	LANCL1	5	5	13	45.283	9282000000	0.000168882	0.000170717	0.000166972	0.000165306	0.000152515	0.000152911	0.000171557	0.000177336	0.000160553	0.000150382	0.713832	-0.0205377	0.146404
O43815	Striatin	STRN	13	13	24.5	86.131	423120000	0.0002264	0.000225489	0.000222921	0.000222374	0.000231766	0.000218682	0.000227749	0.000237274	0.000218329	0.000226037	0.964768	-0.00112421	0.015577
O43818	U3 small nucleolar RNA-interacting protein 2	RRP9	5	5	11.2	51.84	50579000	3.1602e-05	3.02136e-05	2.77477e-05	2.80838e-05	2.96538e-05	3.41063e-05	3.24116e-05	3.44323e-05	2.7966e-05	2.87696e-05	0.208836	0.0982875	0.680195
O43837	Isocitrate dehydrogenase [NAD] subunit beta, mitochondrial	IDH3B	3	3	9.6	42.183	35682000	1.55898e-05	1.46914e-05	1.55837e-05	1.37816e-05	1.37342e-05	1.88143e-05	1.54078e-05	1.51498e-05	1.40095e-05	1.51979e-05	0.285991	0.0987487	0.543647
O43847	Nardilysin	NRDC	27	27	27.8	131.7	4141000000	0.000677908	0.000683589	0.000692503	0.000682821	0.00068562	0.000703949	0.000694766	0.000688045	0.000681589	0.000689945	0.143295	0.0150352	0.843769
O43852	Calumenin	CALU	16	16	69.8	37.106	30005000000	0.00140614	0.00146619	0.00143206	0.0014756	0.00151483	0.00127326	0.00139062	0.00142149	0.00148734	0.0015105	0.3829	-0.0424702	0.416914
O43865	Putative adenosylhomocysteinase 2	AHCYL1	6	5	13.8	58.951	265600000	0.000111388	0.000102695	0.000104351	0.000101617	0.000103617	0.000127016	0.000112794	0.000107633	9.79711e-05	0.000101427	0.41398	0.0624685	0.38302
O43924	Retinal rod rhodopsin-sensitive cGMP 3,5-cyclic phosphodiesterase subunit delta	PDE6D	3	3	28.7	17.42	280300000	5.68157e-05	5.5673e-05	5.59308e-05	5.73563e-05	5.63094e-05	5.66668e-05	5.987e-05	5.94529e-05	5.29472e-05	5.463e-05	0.834808	0.00755836	0.0784132
O60216	Double-strand-break repair protein rad21 homolog	RAD21	6	6	16.6	71.689	118870000	4.05528e-05	3.73964e-05	3.87375e-05	3.88014e-05	4.02093e-05	4.34129e-05	3.98354e-05	4.48144e-05	3.78827e-05	4.11982e-05	0.130952	0.0820075	0.882886
O60218	Aldo-keto reductase family 1 member B10	AKR1B10	40	26	80.4	36.019	320860000000	0.00576175	0.00561881	0.00556693	0.00564567	0.00545937	0.00534889	0.00544353	0.00543835	0.00562143	0.00573427	0.308414	-0.0241699	0.510865
O60220	Mitochondrial import inner membrane translocase subunit Tim8 A	TIMM8A	3	3	52.6	10.998	438950000	8.20334e-05	9.325e-05	9.01054e-05	8.76882e-05	7.97664e-05	6.97454e-05	8.45222e-05	9.03223e-05	8.79392e-05	8.02168e-05	0.388127	-0.0685912	0.411026
O60231	Putative pre-mRNA-splicing factor ATP-dependent RNA helicase DHX16	DHX16	6	6	7.5	119.26	44984000	2.28029e-05	2.20367e-05	2.38651e-05	2.47816e-05	2.31991e-05	2.51416e-05	2.27157e-05	2.39494e-05	2.20498e-05	2.28703e-05	0.991049	0.000512171	0.00390466
O60232	Sjoegren syndrome/scleroderma autoantigen 1	ZNRD2	3	3	25.6	21.474	462330000	5.11892e-05	4.75522e-05	4.82786e-05	4.4792e-05	4.65105e-05	4.77549e-05	5.00673e-05	5.05304e-05	4.46807e-05	4.4668e-05	0.941676	-0.00376641	0.0260987
O60256	Phosphoribosyl pyrophosphate synthase-associated protein 2	PRPSAP2	9	8	36	40.925	1124300000	9.81798e-05	8.90633e-05	9.57901e-05	9.05665e-05	9.24853e-05	0.000116054	0.00010554	0.000106819	8.89067e-05	9.11338e-05	0.153731	0.125523	0.813239
O60264;P28370	SWI/SNF-related matrix-associated actin-dependent regulator of chromatin subfamily A member 5;Probable global transcription activator SNF2L1	SMARCA5	2	2	2.7	121.9	94387000	1.25681e-05	1.15478e-05	1.11857e-05	1.11878e-05	1.15919e-05	1.49333e-05	1.26458e-05	1.45306e-05	1.09192e-05	1.11975e-05	0.19289	0.145092	0.714691
O60271	C-Jun-amino-terminal kinase-interacting protein 4	SPAG9	40	40	40.3	146.2	3417800000	0.000992419	0.00097933	0.00105662	0.0010244	0.00105614	0.00106785	0.00102443	0.000991236	0.00105175	0.00104729	0.497536	0.0206465	0.303175
O60292	Signal-induced proliferation-associated 1-like protein 3	SIPA1L3	5	5	3.9	194.61	51936000	2.00057e-05	2.1185e-05	2.01556e-05	2.02621e-05	2.12267e-05	1.7424e-05	2.02441e-05	2.23537e-05	1.99498e-05	2.01003e-05	0.522226	-0.0392963	0.282142
O60341	Lysine-specific histone demethylase 1A	KDM1A	5	5	8.7	92.902	85663000	5.05712e-05	4.98707e-05	5.46338e-05	5.32124e-05	5.57994e-05	5.76364e-05	5.18719e-05	5.48647e-05	5.40416e-05	5.44837e-05	0.26449	0.0473471	0.577591
O60437	Periplakin	PPL	11	11	7.1	204.74	145310000	4.32143e-05	4.35361e-05	4.30686e-05	4.36896e-05	4.57493e-05	4.42007e-05	4.40716e-05	4.7813e-05	4.16385e-05	4.47761e-05	0.572286	0.021176	0.242387
O60493	Sorting nexin-3	SNX3	7	5	51.2	18.762	1184100000	0.000179151	0.000189097	0.000173554	0.000178935	0.000158256	0.000144196	0.000164754	0.000162316	0.000190347	0.000165256	0.276351	-0.0881924	0.558539
O60502	Protein O-GlcNAcase	OGA	10	10	17.6	102.91	665340000	0.000141277	0.000138152	0.000150863	0.0001479	0.000149678	0.000165281	0.000148385	0.000146394	0.000147262	0.000147112	0.260371	0.0517149	0.584408
O60504	Vinexin	SORBS3	12	12	25.5	75.34	824660000	0.000214223	0.000212224	0.00021218	0.000206438	0.000203966	0.000212765	0.000220011	0.000232205	0.000203614	0.000205876	0.385813	0.0345705	0.413623
O60506	Heterogeneous nuclear ribonucleoprotein Q	SYNCRIP	15	11	36.6	69.602	3121200000	0.000495187	0.000498894	0.000561101	0.000538472	0.000702222	0.000479962	0.000515789	0.00050357	0.000581572	0.00067773	0.889683	-0.0193521	0.0507646
O60524	Nuclear export mediator factor NEMF	NEMF	2	2	1.7	122.95	23836000	1.15356e-05	1.26829e-05	1.29015e-05	1.28378e-05	1.26985e-05	1.10389e-05	1.17092e-05	1.09181e-05	1.43152e-05	1.35915e-05	0.776087	-0.0251665	0.11009
O60547	GDP-mannose 4,6 dehydratase	GMDS	2	2	7.3	41.949	102220000	5.09928e-05	4.27045e-05	4.0465e-05	3.97322e-05	4.09216e-05	7.32938e-05	4.8417e-05	4.26454e-05	3.73953e-05	3.81362e-05	0.490658	0.159257	0.309221
O60551	Glycylpeptide N-tetradecanoyltransferase 2	NMT2	4	2	10.6	56.98	19805000	1.02835e-05	9.91991e-06	9.7363e-06	1.05992e-05	1.09113e-05	9.17502e-06	1.07418e-05	8.63701e-06	1.08256e-05	1.08712e-05	0.657772	-0.0340383	0.181924
O60563	Cyclin-T1	CCNT1	3	3	3.7	80.684	47661000	2.8895e-05	3.36593e-05	3.19167e-05	3.69934e-05	3.84975e-05	2.74429e-05	2.99358e-05	3.13081e-05	3.1561e-05	3.24971e-05	0.113522	-0.154087	0.94492
O60566	Mitotic checkpoint serine/threonine-protein kinase BUB1 beta	BUB1B	5	5	5.2	119.54	342850000	5.37941e-05	5.18e-05	5.369e-05	5.48305e-05	4.97779e-05	4.6833e-05	5.44378e-05	5.53875e-05	5.39682e-05	4.85742e-05	0.642346	-0.025881	0.192231
O60568	Procollagen-lysine,2-oxoglutarate 5-dioxygenase 3	PLOD3	6	6	11.7	84.784	262190000	9.29095e-05	8.77757e-05	9.53554e-05	9.24036e-05	9.57064e-05	9.67786e-05	9.61496e-05	9.67707e-05	9.34173e-05	9.45883e-05	0.12225	0.0415253	0.912753
O60573	Eukaryotic translation initiation factor 4E type 2	EIF4E2	2	2	13.5	28.362	14739000	6.40696e-06	6.09625e-06	6.35643e-06	6.5576e-06	7.60426e-06	6.45948e-06	7.42328e-06	6.76501e-06	6.61193e-06	7.55599e-06	0.324809	0.076332	0.488371
O60610	Protein diaphanous homolog 1	DIAPH1	15	15	13.8	141.35	672350000	0.000232813	0.000229891	0.00024181	0.000237514	0.000246826	0.000322995	0.000230128	0.000234045	0.000245978	0.000249551	0.308803	0.109608	0.510318
O60664	Perilipin-3	PLIN3	19	19	64.1	47.074	13456000000	0.000814106	0.00083251	0.00080792	0.000836056	0.000824451	0.000728136	0.000827451	0.000821649	0.000809884	0.000805476	0.229072	-0.0435803	0.640029
O60671	Cell cycle checkpoint protein RAD1	RAD1	3	3	14.2	31.827	35372000	3.67925e-05	3.8866e-05	3.91956e-05	4.14299e-05	4.00181e-05	3.63758e-05	3.82078e-05	3.58857e-05	4.19035e-05	4.07058e-05	0.657985	-0.0238888	0.181784
O60678	Protein arginine N-methyltransferase 3	PRMT3	3	3	5.6	59.902	238150000	9.1536e-05	7.58056e-05	8.00125e-05	7.45761e-05	7.71935e-05	8.98898e-05	8.35539e-05	7.94908e-05	7.53624e-05	7.53882e-05	0.830082	0.0163944	0.080879
O60684	Importin subunit alpha-7	KPNA6	8	5	24.3	60.029	259290000	5.08858e-05	4.98053e-05	5.29429e-05	4.9225e-05	4.93639e-05	6.70578e-05	5.58868e-05	5.71743e-05	4.93596e-05	5.09942e-05	0.113537	0.153162	0.944861
O60701	UDP-glucose 6-dehydrogenase	UGDH	26	26	53	55.023	90596000000	0.00263924	0.00266089	0.00271875	0.00266065	0.00248665	0.002574	0.00257231	0.00253992	0.00286901	0.00272931	0.755928	0.0129116	0.121519
O60716	Catenin delta-1	CTNND1	15	15	24.5	108.17	1506700000	0.000231176	0.000223777	0.00022288	0.000219755	0.000218279	0.000229024	0.000235236	0.000244855	0.000206763	0.000212887	0.735995	0.0165802	0.133125
O60749	Sorting nexin-2	SNX2	15	13	33.9	58.47	1207300000	0.000341294	0.000347074	0.000348632	0.000357523	0.000356634	0.000366842	0.000347546	0.000350267	0.000342218	0.000348872	0.863129	0.00377558	0.0639243
O60763	General vesicular transport factor p115	USO1	21	21	31.6	107.89	1423700000	0.000404338	0.000412939	0.000426726	0.000423233	0.000441136	0.000511272	0.000405466	0.000417432	0.000434138	0.000434974	0.359373	0.0635249	0.444454
O60784	Target of Myb protein 1	TOM1	5	5	13.4	53.818	138620000	6.26251e-05	6.01374e-05	6.03191e-05	6.07115e-05	6.56287e-05	5.67707e-05	6.21463e-05	6.43799e-05	5.91512e-05	6.17152e-05	0.546707	-0.0247285	0.262245
O60825	6-phosphofructo-2-kinase/fructose-2,6-bisphosphatase 2;6-phosphofructo-2-kinase;Fructose-2,6-bisphosphatase	PFKFB2	2	2	4	58.476	5100600	3.82602e-06	3.83985e-06	4.48016e-06	4.51403e-06	3.38313e-06	3.93224e-06	3.75133e-06	4.25092e-06	3.83097e-06	3.00274e-06	0.417537	-0.0948212	0.379305
O60826	Coiled-coil domain-containing protein 22	CCDC22	3	3	8.9	70.755	52241000	1.2846e-05	1.52561e-05	1.34327e-05	1.28038e-05	1.79917e-05	1.55711e-05	1.39821e-05	1.42264e-05	1.17887e-05	1.35279e-05	0.592809	-0.0659964	0.227085
O60828	Polyglutamine-binding protein 1	PQBP1	7	7	35.5	30.472	740500000	0.000120555	0.000123571	0.000117873	0.000121091	0.000119101	0.000100726	0.000113762	0.000122078	0.000118731	0.000117052	0.156127	-0.0733246	0.806522
O60832	H/ACA ribonucleoprotein complex subunit 4	DKC1	2	2	6	57.673	16286000	8.29917e-06	7.17046e-06	6.78712e-06	8.46671e-06	6.56465e-06	6.67134e-06	7.56668e-06	6.87647e-06	7.14125e-06	7.56554e-06	0.514741	-0.0578991	0.288411
O60841	Eukaryotic translation initiation factor 5B	EIF5B	30	30	33.5	138.83	3588800000	0.00070485	0.000720866	0.000742244	0.000744877	0.000781195	0.000839982	0.000730058	0.000730203	0.000775006	0.000785309	0.204655	0.0636137	0.688978
O60869	Endothelial differentiation-related factor 1	EDF1	8	8	39.2	16.368	6448300000	0.000338411	0.000337989	0.000307922	0.000307082	0.000292642	0.000311748	0.000325994	0.000339662	0.000317434	0.000297825	0.884723	0.00782618	0.0531926
O60870	DNA/RNA-binding protein KIN17	KIN	3	3	8.9	45.373	22635000	2.38754e-05	2.56968e-05	2.33994e-05	2.33962e-05	2.38466e-05	2.06907e-05	2.18242e-05	2.33462e-05	2.40537e-05	2.45695e-05	0.207831	-0.0704591	0.68229
O60884	DnaJ homolog subfamily A member 2	DNAJA2	8	8	26.9	45.745	574500000	8.08037e-05	8.40998e-05	8.31721e-05	8.41976e-05	9.27367e-05	9.40633e-05	8.77442e-05	8.97915e-05	8.55299e-05	8.38431e-05	0.270536	0.0531905	0.567775
O60885	Bromodomain-containing protein 4	BRD4	7	7	7.9	152.22	180010000	3.90324e-05	3.71389e-05	3.72095e-05	3.86775e-05	3.90491e-05	3.78725e-05	3.80383e-05	3.99971e-05	3.74742e-05	3.85192e-05	0.802917	0.00598132	0.0953295
O60888	Protein CutA	CUTA	5	5	38.5	19.116	2276800000	0.000177794	0.000173408	0.000179445	0.000170573	0.00017708	0.000175472	0.000178593	0.000189428	0.000166038	0.000174118	0.80159	0.00876145	0.096048
O60907;Q9BQ87	F-box-like/WD repeat-containing protein TBL1X;F-box-like/WD repeat-containing protein TBL1Y	TBL1X	2	2	3.5	62.495	15553000	6.68852e-06	5.86886e-06	6.07427e-06	5.7046e-06	5.7789e-06	7.99488e-06	6.26463e-06	7.4616e-06	5.34981e-06	5.72441e-06	0.346806	0.123001	0.459913
O60925	Prefoldin subunit 1	PFDN1	7	7	62.3	14.21	5135400000	0.000293134	0.000315452	0.000298512	0.000300353	0.000269215	0.000256101	0.000291137	0.000302607	0.000284036	0.000265144	0.207962	-0.0779212	0.682016
O60927	Protein phosphatase 1 regulatory subunit 11	PPP1R11	4	4	53.2	13.952	362800000	6.79497e-05	6.20695e-05	6.46357e-05	6.30134e-05	6.56498e-05	6.80542e-05	6.98614e-05	7.01658e-05	5.88646e-05	6.37968e-05	0.55018	0.0327558	0.259495
O60934	Nibrin	NBN	9	9	16.2	84.958	320060000	0.00011526	0.000121456	0.000119839	0.000124241	0.000129478	0.00010583	0.000114555	0.000118159	0.000126841	0.000131105	0.600949	-0.0329628	0.221163
O60936	Nucleolar protein 3	NOL3	4	4	43.8	22.629	2188400000	0.00011443	0.000108874	0.000109622	0.000108442	0.000115152	0.000109634	0.000115673	0.000124864	0.000104879	0.000107904	0.744867	0.0165845	0.127921
O75083	WD repeat-containing protein 1	WDR1	24	24	49.8	66.193	17100000000	0.001176	0.00118341	0.001167	0.00113001	0.00103504	0.00126345	0.00122568	0.00116143	0.00111478	0.00106243	0.565802	0.0341444	0.247336
O75113	NEDD4-binding protein 1	N4BP1	5	5	7.9	100.38	247590000	4.57097e-05	3.9325e-05	4.34619e-05	3.95077e-05	4.24812e-05	5.36146e-05	4.62084e-05	4.64243e-05	4.23995e-05	4.22759e-05	0.1257	0.13369	0.900664
O75116	Rho-associated protein kinase 2	ROCK2	35	30	28.4	160.9	1642900000	0.00066577	0.000656411	0.000697401	0.000689965	0.000726363	0.000780531	0.000710943	0.000724825	0.000694591	0.0007201	0.0750179	0.07967	1.12484
O75122	CLIP-associating protein 2	CLASP2	5	5	5	141.06	56874000	2.84606e-05	2.87497e-05	2.99747e-05	2.91956e-05	3.03919e-05	3.47466e-05	2.94634e-05	3.10126e-05	2.62505e-05	3.01718e-05	0.51048	0.0471157	0.292021
O75131	Copine-3	CPNE3	10	10	19	60.13	3532200000	0.000296248	0.00030992	0.000314414	0.000322549	0.000296042	0.000328098	0.000315243	0.000312223	0.000327072	0.000307978	0.155941	0.0474292	0.80704
O75143	Autophagy-related protein 13	ATG13	3	3	7.9	56.571	53851000	2.14399e-05	1.90902e-05	1.8851e-05	1.68763e-05	1.89019e-05	2.23836e-05	2.31505e-05	2.2972e-05	1.62704e-05	1.66242e-05	0.49109	0.0916526	0.308839
O75150	E3 ubiquitin-protein ligase BRE1B	RNF40	16	13	24.9	113.68	268960000	0.000137204	0.000132786	0.000136314	0.000136163	0.000149962	0.000143483	0.000144387	0.000143988	0.000133785	0.000138835	0.522038	0.0248924	0.282298
O75151	Lysine-specific demethylase PHF2	PHF2	2	2	2.4	120.77	8569100	2.47314e-06	2.32704e-06	2.2664e-06	2.50007e-06	2.72581e-06	1.82537e-06	2.70812e-06	3.20529e-06	2.00028e-06	2.04757e-06	0.719266	-0.060625	0.143111
O75152	Zinc finger CCCH domain-containing protein 11A	ZC3H11A	5	5	9.5	89.13	50122000	2.54078e-05	2.44207e-05	2.52552e-05	2.44448e-05	2.5393e-05	2.25705e-05	2.49176e-05	2.51816e-05	2.38707e-05	2.36388e-05	0.10679	-0.0558326	0.97147
O75153	Clustered mitochondria protein homolog	CLUH	14	14	12.9	146.67	401630000	0.000191584	0.000192017	0.000197913	0.0001848	0.000193351	0.000248676	0.000195588	0.00019991	0.000193366	0.000190557	0.251573	0.0993728	0.599336
O75157	TSC22 domain family protein 2	TSC22D2	3	2	3.7	79.227	22533000	8.29518e-06	8.45098e-06	8.62145e-06	8.0598e-06	8.77695e-06	9.78932e-06	9.01731e-06	8.93758e-06	7.33905e-06	8.08339e-06	0.673147	0.0325254	0.17189
O75167	Phosphatase and actin regulator 2	PHACTR2	3	3	5.4	69.699	53198000	1.4396e-05	1.44936e-05	1.36431e-05	1.32883e-05	1.34009e-05	1.41774e-05	1.44112e-05	1.7133e-05	1.21794e-05	1.26519e-05	0.776002	0.0274762	0.110137
O75175	CCR4-NOT transcription complex subunit 3	CNOT3	9	9	14.6	81.871	903800000	0.000246987	0.00024612	0.000240796	0.000245434	0.000249048	0.000225822	0.000245871	0.000247889	0.000234431	0.000242845	0.181857	-0.0375124	0.74027
O75179	Ankyrin repeat domain-containing protein 17	ANKRD17	12	5	6.6	274.25	32346000	1.027e-05	1.04098e-05	1.05517e-05	1.0078e-05	1.0701e-05	1.01044e-05	1.06617e-05	1.20211e-05	9.36207e-06	1.04087e-05	0.813487	0.0151082	0.0896491
O75190;Q8WWF6	DnaJ homolog subfamily B member 6;DnaJ homolog subfamily B member 3	DNAJB6	2	2	6.1	36.087	88659000	4.70936e-05	4.55783e-05	4.50893e-05	4.57507e-05	4.75384e-05	4.69604e-05	4.72226e-05	4.66835e-05	4.63439e-05	4.56032e-05	0.537302	0.0109679	0.269781
O75191	Xylulose kinase	XYLB	4	4	10.8	58.382	73693000	6.22833e-05	6.5434e-05	6.54298e-05	6.36129e-05	6.55672e-05	6.28776e-05	6.45627e-05	6.92309e-05	5.92756e-05	7.36068e-05	0.591687	0.0319879	0.227908
O75208	Ubiquinone biosynthesis protein COQ9, mitochondrial	COQ9	3	3	21.7	35.509	84433000	1.79942e-05	1.87687e-05	1.91111e-05	1.82712e-05	2.03603e-05	1.69337e-05	1.82875e-05	1.8443e-05	2.00743e-05	2.05902e-05	0.964876	-0.00269875	0.0155286
O75223	Gamma-glutamylcyclotransferase	GGCT	10	10	72.3	21.007	5012900000	0.00054468	0.000555184	0.000561853	0.000564377	0.000569635	0.000532282	0.000548393	0.00053568	0.00056332	0.000581214	0.50764	-0.0180919	0.294444
O75312	Zinc finger protein ZPR1	ZPR1	9	9	27.2	50.925	564900000	0.000158884	0.000143828	0.000151622	0.000150826	0.000155551	0.000170117	0.000161582	0.000159176	0.000146153	0.000152519	0.263348	0.0536758	0.57947
O75340	Programmed cell death protein 6	PDCD6	4	4	30.9	21.868	470690000	0.000131247	0.0001227	0.000127428	0.000122874	0.000110092	0.000134273	0.000136015	0.000136204	0.000103431	0.000129254	0.508472	0.0571759	0.293733
O75347	Tubulin-specific chaperone A	TBCA	7	7	43.5	12.855	17608000000	0.00065182	0.000675179	0.000652683	0.000683501	0.000649468	0.000603735	0.00062491	0.000611619	0.0007071	0.000692871	0.54126	-0.0318877	0.266594
O75348	V-type proton ATPase subunit G 1	ATP6V1G1	3	3	28.8	13.757	450120000	0.000101294	0.000105609	9.8453e-05	0.000101134	9.73004e-05	9.81614e-05	0.000110423	0.000111304	9.11127e-05	9.22662e-05	0.982321	-0.00149665	0.00774646
O75351	Vacuolar protein sorting-associated protein 4B	VPS4B	7	7	20.3	49.301	349170000	0.000100168	0.000100141	9.64317e-05	9.26418e-05	9.49921e-05	0.000115534	0.000102285	0.000102458	9.48777e-05	9.27561e-05	0.300665	0.0684515	0.521917
O75363	Breast carcinoma-amplified sequence 1	BCAS1	15	15	35.3	61.708	1545200000	0.000348904	0.000350743	0.000355462	0.000353025	0.000364657	0.00031779	0.00034364	0.000351285	0.000349304	0.000363835	0.278949	-0.0387112	0.554476
O75368	SH3 domain-binding glutamic acid-rich-like protein	SH3BGRL	10	10	84.2	12.774	10147000000	0.000540209	0.000519792	0.000506346	0.000513459	0.000502416	0.000515312	0.000516757	0.000536193	0.000496591	0.000502467	0.762719	-0.00834959	0.117635
O75369	Filamin-B	FLNB	143	127	62.1	278.16	262450000000	0.0100312	0.00989113	0.00984944	0.00973572	0.00996352	0.0100198	0.0102326	0.00989909	0.00990433	0.00991625	0.251379	0.0145397	0.599672
O75376	Nuclear receptor corepressor 1	NCOR1	4	4	1.8	270.21	22180000	1.8395e-05	1.78256e-05	1.5939e-05	1.55902e-05	1.72291e-05	2.00027e-05	1.99803e-05	2.18884e-05	1.49092e-05	1.48136e-05	0.418135	0.108149	0.378683
O75390	Citrate synthase, mitochondrial	CS	16	16	53	51.712	19427000000	0.000793192	0.000796758	0.000786465	0.000788493	0.000760294	0.000758088	0.000783579	0.00079605	0.000767674	0.000773222	0.340012	-0.0172265	0.468506
O75391	Sperm-associated antigen 7	SPAG7	8	8	31.7	26.034	1067900000	0.000197997	0.000196967	0.000194181	0.000193537	0.000195679	0.000178581	0.000200154	0.000210578	0.000186015	0.00018709	0.595215	-0.0237026	0.225326
O75396	Vesicle-trafficking protein SEC22b	SEC22B	2	2	17.7	24.74	31045000	1.15971e-05	1.17701e-05	1.13306e-05	1.14736e-05	1.14001e-05	1.25532e-05	1.24196e-05	1.31357e-05	1.01533e-05	1.07497e-05	0.631447	0.0356396	0.199663
O75400	Pre-mRNA-processing factor 40 homolog A	PRPF40A	4	4	4.7	108.8	63874000	2.03459e-05	2.10836e-05	2.08165e-05	1.95395e-05	2.25363e-05	1.84716e-05	2.34752e-05	2.23652e-05	1.94605e-05	1.94514e-05	0.844181	-0.0152626	0.0735645
O75410	Transforming acidic coiled-coil-containing protein 1	TACC1	23	21	34.2	87.793	1992000000	0.00043588	0.00043872	0.000432045	0.000427486	0.000433543	0.000416597	0.00043943	0.000461952	0.00041278	0.000420927	0.740492	-0.0106804	0.13048
O75436	Vacuolar protein sorting-associated protein 26A	VPS26A	16	15	60.2	38.169	8641400000	0.000982277	0.000989761	0.000983426	0.00096704	0.000959974	0.0009615	0.00102969	0.00104882	0.000939041	0.000946201	0.723033	0.0125848	0.140842
O75439	Mitochondrial-processing peptidase subunit beta	PMPCB	6	6	16.4	54.366	532610000	0.000109351	0.000107141	0.000107594	0.000107394	0.000109093	0.000123605	0.000115373	0.000113303	0.00010629	0.000108483	0.121513	0.0689944	0.915378
O75475	PC4 and SFRS1-interacting protein	PSIP1	19	18	36.8	60.103	1860600000	0.00043576	0.000436497	0.000424119	0.000424043	0.000432789	0.000420729	0.000430399	0.000442191	0.000419355	0.000424413	0.535912	-0.0108424	0.270906
O75503	Ceroid-lipofuscinosis neuronal protein 5	CLN5	2	2	4.5	41.496	3762100	2.71981e-06	3.2804e-06	3.16435e-06	3.19881e-06	2.56608e-06	2.65563e-06	2.89718e-06	3.14177e-06	3.17262e-06	2.43959e-06	0.552758	-0.0614625	0.257465
O75506	Heat shock factor-binding protein 1	HSBP1	3	3	48.7	8.5435	835790000	9.1017e-05	0.000104098	0.000105648	0.000107441	0.000107777	8.42245e-05	9.64501e-05	9.81771e-05	0.000113808	0.000112656	0.7452	-0.0301359	0.127727
O75528	Transcriptional adapter 3	TADA3	2	2	6.2	48.902	6166600	5.34331e-06	5.7698e-06	5.83764e-06	5.39343e-06	5.72565e-06	5.21555e-06	5.48668e-06	5.58997e-06	5.16038e-06	5.46663e-06	0.118688	-0.0603848	0.925594
O75530	Polycomb protein EED	EED	2	2	5.2	50.197	3633400	4.58295e-06	3.69418e-06	4.65415e-06	4.20872e-06	4.72269e-06	4.31724e-06	4.07611e-06	3.41493e-06	4.35919e-06	5.34066e-06	0.850498	-0.0235881	0.0703266
O75531	Barrier-to-autointegration factor;Barrier-to-autointegration factor, N-terminally processed	BANF1	3	3	34.8	10.058	785770000	0.00016322	0.000132455	0.000113665	0.000101753	0.000114577	0.00017331	0.000133553	0.000112197	0.00011809	0.000117962	0.713216	0.0663407	0.146779
O75533	Splicing factor 3B subunit 1	SF3B1	18	18	22.6	145.83	1341300000	0.000306989	0.00030492	0.000312861	0.000308225	0.000335925	0.000321151	0.000303449	0.000324828	0.000308487	0.000326873	0.677102	0.0145166	0.169346
O75534	Cold shock domain-containing protein E1	CSDE1	25	25	35.6	88.884	3065400000	0.000808995	0.000804095	0.000817855	0.000818909	0.00083252	0.000811899	0.000819972	0.000822799	0.000809761	0.000788872	0.471799	-0.0103104	0.326243
O75554	WW domain-binding protein 4	WBP4	4	4	18.9	42.506	100050000	4.29604e-05	4.47777e-05	4.35978e-05	4.63923e-05	4.78724e-05	3.90173e-05	4.20157e-05	4.02333e-05	4.84076e-05	5.24555e-05	0.805808	-0.0223705	0.0937684
O75581	Low-density lipoprotein receptor-related protein 6	LRP6	4	4	2.7	180.43	60591000	5.3299e-05	5.07771e-05	5.12189e-05	4.98483e-05	5.49323e-05	5.62352e-05	5.67057e-05	5.76927e-05	4.72898e-05	4.97536e-05	0.525575	0.0415616	0.279365
O75607	Nucleoplasmin-3	NPM3	2	2	17.4	19.343	369480000	4.47323e-05	4.93686e-05	4.87063e-05	5.02559e-05	5.41737e-05	4.59363e-05	4.69788e-05	4.56353e-05	5.32639e-05	4.64925e-05	0.41436	-0.053073	0.382622
O75608	Acyl-protein thioesterase 1	LYPLA1	5	5	28.3	24.669	3461200000	0.000135423	0.000137023	0.000134906	0.000139966	0.000134406	0.000160018	0.000130615	0.000139415	0.000141808	0.000133065	0.404543	0.0482729	0.393035
O75629	Protein CREG1	CREG1	2	2	15	24.074	23467000	2.85971e-05	2.87181e-05	2.88598e-05	2.85526e-05	2.81742e-05	2.77053e-05	2.69267e-05	2.7431e-05	2.72426e-05	3.0084e-05	0.25845	-0.0359006	0.587623
O75643	U5 small nuclear ribonucleoprotein 200 kDa helicase	SNRNP200	14	14	8.8	244.5	411850000	0.000117624	0.000108975	0.000118563	0.000110565	0.000131443	0.000146626	0.000128528	0.000131171	0.000111189	0.000121079	0.184614	0.12112	0.733734
O75663	TIP41-like protein	TIPRL	6	6	34.9	31.444	1083800000	0.000146307	0.000146346	0.000151512	0.000148853	0.000154308	0.000188772	0.000152066	0.000159123	0.000151717	0.000145731	0.233828	0.093585	0.631104
O75674	TOM1-like protein 1	TOM1L1	8	8	33.4	52.988	380510000	9.42031e-05	9.71201e-05	0.000102661	0.000101413	0.000109179	8.97389e-05	9.34786e-05	9.42055e-05	0.000106345	0.000113986	0.800801	-0.0196403	0.0964752
O75688	Protein phosphatase 1B	PPM1B	9	8	30.7	52.642	1053400000	0.000204664	0.000211821	0.00022119	0.000215475	0.000216884	0.000193993	0.000210062	0.000216584	0.000215273	0.00021325	0.42437	-0.0284199	0.372255
O75695	Protein XRP2	RP2	2	2	4.9	39.641	77198000	3.09049e-05	3.07733e-05	3.16966e-05	3.4026e-05	2.67892e-05	2.92833e-05	3.13398e-05	3.28454e-05	3.03539e-05	2.75806e-05	0.714652	-0.0263153	0.145906
O75717	WD repeat and HMG-box DNA-binding protein 1	WDHD1	17	17	19.6	125.97	697380000	0.000256889	0.00026837	0.00027438	0.000278517	0.000289646	0.000251416	0.000256505	0.000263298	0.000290549	0.00029771	0.881334	-0.00880601	0.0548595
O75781	Paralemmin-1	PALM	8	8	27.1	42.075	191510000	8.81662e-05	8.99338e-05	8.68768e-05	8.66267e-05	9.25316e-05	8.88841e-05	9.13417e-05	9.11361e-05	8.54066e-05	8.96006e-05	0.778089	0.00723851	0.10897
O75792	Ribonuclease H2 subunit A	RNASEH2A	2	2	7.4	33.395	20624000	1.27638e-05	1.25981e-05	1.29477e-05	1.23928e-05	1.3473e-05	1.41656e-05	1.30373e-05	1.41361e-05	1.15872e-05	1.22122e-05	0.732884	0.0214905	0.134964
O75794	Cell division cycle protein 123 homolog	CDC123	3	3	12.5	39.134	79679000	2.91657e-05	2.63205e-05	2.73069e-05	2.96862e-05	4.46235e-05	3.23405e-05	2.97322e-05	2.96734e-05	2.80061e-05	2.80298e-05	0.603547	-0.0882384	0.219289
O75818	Ribonuclease P protein subunit p40	RPP40	2	2	7.4	41.833	65115000	1.79854e-05	1.92456e-05	1.77817e-05	1.68014e-05	1.94488e-05	1.53356e-05	1.77951e-05	1.72542e-05	1.77511e-05	1.85232e-05	0.241906	-0.0746766	0.616353
O75821	Eukaryotic translation initiation factor 3 subunit G	EIF3G	13	13	46.6	35.611	6863100000	0.000819057	0.000817043	0.000815716	0.000827346	0.000880142	0.000751291	0.000820715	0.000828115	0.000841434	0.000862988	0.63884	-0.0191208	0.194608
O75822	Eukaryotic translation initiation factor 3 subunit J	EIF3J	19	19	64.3	29.062	10085000000	0.000801489	0.000841789	0.000835516	0.000851298	0.00089423	0.00071564	0.000788512	0.00078179	0.000895599	0.0009156	0.546564	-0.0441018	0.262359
O75828	Carbonyl reductase [NADPH] 3	CBR3	7	5	39.7	30.85	1134400000	0.000114198	0.000112133	0.000113692	0.000112021	0.00011797	0.000108712	0.00011231	0.000111711	0.000104404	0.000108807	0.026258	-0.0622442	1.58074
O75832	26S proteasome non-ATPase regulatory subunit 10	PSMD10	5	5	27.4	24.428	879030000	0.000169649	0.000166567	0.000161584	0.00015676	0.000150729	0.000161535	0.000160597	0.000159079	0.000154995	0.000148989	0.355309	-0.0364543	0.449394
O75874	Isocitrate dehydrogenase [NADP] cytoplasmic	IDH1	22	21	60.4	46.659	28970000000	0.00154572	0.00157834	0.00150919	0.00155753	0.00147885	0.00151755	0.00149337	0.00146925	0.0015473	0.00149001	0.20835	-0.0289053	0.681207
O75884	Putative hydrolase RBBP9	RBBP9	4	4	37.1	21	351090000	0.000113464	0.000109457	0.000111519	0.000106523	0.000104457	0.000117445	0.000116475	0.00011892	9.90803e-05	0.000100874	0.758879	0.0193744	0.119827
O75886	Signal transducing adapter molecule 2	STAM2	7	7	14.9	58.164	121500000	6.72102e-05	6.99465e-05	7.02162e-05	7.02485e-05	7.08042e-05	6.29337e-05	6.76395e-05	6.71619e-05	7.16713e-05	7.18192e-05	0.438199	-0.0301253	0.358328
O75934	Pre-mRNA-splicing factor SPF27	BCAS2	7	7	37.8	26.131	301250000	5.64332e-05	5.68391e-05	5.5263e-05	5.40936e-05	5.42306e-05	5.21086e-05	5.70729e-05	5.59147e-05	5.32436e-05	5.39703e-05	0.415149	-0.0239033	0.381796
O75935	Dynactin subunit 3	DCTN3	6	6	26.3	21.119	263660000	9.28696e-05	9.60555e-05	9.32099e-05	9.09203e-05	7.82385e-05	8.44843e-05	9.02733e-05	9.71511e-05	8.91532e-05	8.11902e-05	0.673461	-0.029198	0.171687
O75937	DnaJ homolog subfamily C member 8	DNAJC8	15	15	58.5	29.841	4965900000	0.000504905	0.000555817	0.000521564	0.000558879	0.000511285	0.000448083	0.000489312	0.000505499	0.000555303	0.000522927	0.247966	-0.073259	0.605607
O75940	Survival of motor neuron-related-splicing factor 30	SMNDC1	6	6	37.8	26.711	1218700000	0.000193653	0.000197067	0.000199776	0.000205016	0.000212545	0.000169304	0.000192141	0.000203183	0.000194402	0.000203701	0.235704	-0.0663742	0.627634
O76003	Glutaredoxin-3	GLRX3	12	12	49.3	37.432	11142000000	0.000571264	0.000561953	0.000563137	0.000569562	0.000548761	0.000582322	0.000555838	0.000583446	0.000530599	0.000531127	0.623906	-0.0161551	0.204881
O76021	Ribosomal L1 domain-containing protein 1	RSL1D1	2	2	3.5	54.972	36742000	1.6544e-05	1.71458e-05	1.82405e-05	1.78282e-05	2.0564e-05	1.76972e-05	1.84578e-05	1.90083e-05	1.84136e-05	1.97441e-05	0.457716	0.0471153	0.339403
O76031	ATP-dependent Clp protease ATP-binding subunit clpX-like, mitochondrial	CLPX	3	3	4.7	69.223	64504000	3.14032e-05	3.43032e-05	3.28004e-05	3.41084e-05	3.42314e-05	2.97627e-05	3.11921e-05	3.09825e-05	3.65603e-05	3.67239e-05	0.843356	-0.0141202	0.073989
O76041	Nebulette	NEBL	4	4	5.7	116.45	48009000	1.64506e-05	1.56776e-05	1.51615e-05	1.46206e-05	1.77272e-05	1.69471e-05	1.72158e-05	1.76522e-05	1.46017e-05	1.55955e-05	0.561277	0.0423927	0.250822
O76054	SEC14-like protein 2	SEC14L2	2	2	5	46.145	48393000	2.72029e-05	2.72319e-05	2.72007e-05	2.7057e-05	2.70901e-05	2.89892e-05	2.85761e-05	2.796e-05	2.60681e-05	2.7141e-05	0.292306	0.0310275	0.534162
O76070	Gamma-synuclein	SNCG	6	6	60.6	13.331	546730000	0.000131503	0.000137987	0.000135217	0.000129998	0.000134505	0.000129035	0.000129062	0.000135143	0.000128868	0.000128236	0.0826376	-0.0412531	1.08282
O76071	Probable cytosolic iron-sulfur protein assembly protein CIAO1	CIAO1	2	2	8.6	37.84	200370000	3.37165e-05	3.53844e-05	3.36731e-05	3.56298e-05	3.50264e-05	3.17723e-05	3.46536e-05	3.33178e-05	3.56101e-05	3.70821e-05	0.848145	-0.0082955	0.0715297
O76080	AN1-type zinc finger protein 5	ZFAND5	3	3	25.8	23.132	305490000	8.19057e-05	8.37329e-05	8.00884e-05	7.70325e-05	7.94886e-05	7.7681e-05	8.07936e-05	8.48902e-05	7.89303e-05	8.11902e-05	0.885789	0.00443022	0.0526698
O76094	Signal recognition particle subunit SRP72	SRP72	2	2	2.7	74.605	11392000	9.57043e-06	1.03307e-05	1.07449e-05	1.10469e-05	1.15e-05	9.70635e-06	1.03862e-05	1.07076e-05	1.13845e-05	1.10359e-05	0.990197	0.000749807	0.00427843
O94760	N(G),N(G)-dimethylarginine dimethylaminohydrolase 1	DDAH1	10	9	41.1	31.121	2289700000	0.000370161	0.000359814	0.000350343	0.000352073	0.000329774	0.000360054	0.000366302	0.000366729	0.000330066	0.000324646	0.806384	-0.0118106	0.0934583
O94763	Unconventional prefoldin RPB5 interactor 1	URI1	13	13	38.7	59.832	763690000	0.000180054	0.000191061	0.000183515	0.000191802	0.000192775	0.000177785	0.000186506	0.000194125	0.000182164	0.000184666	0.473418	-0.0216059	0.324755
O94776	Metastasis-associated protein MTA2	MTA2	9	8	17.1	75.022	507770000	0.000118798	0.000119399	0.000126835	0.000128447	0.000126019	0.000129739	0.000116049	0.000120176	0.000127876	0.000133377	0.692433	0.0178674	0.159623
O94817	Ubiquitin-like protein ATG12	ATG12	2	2	13.6	15.113	35800000	2.03251e-05	1.97808e-05	1.79783e-05	1.93449e-05	1.81796e-05	2.27197e-05	2.07583e-05	2.24731e-05	1.74326e-05	1.58767e-05	0.626651	0.0540744	0.202974
O94819	Kelch repeat and BTB domain-containing protein 11	KBTBD11	2	2	6.3	65.719	12360000	7.30044e-06	6.94321e-06	6.25171e-06	6.58726e-06	6.30981e-06	7.43371e-06	7.77811e-06	8.54926e-06	5.40114e-06	6.36104e-06	0.488392	0.0892427	0.311231
O94842;O15405	TOX high mobility group box family member 4;TOX high mobility group box family member 3	TOX4	3	3	8.1	66.194	95249000	4.82083e-05	4.84255e-05	5.09629e-05	4.85847e-05	5.49687e-05	4.9871e-05	5.28961e-05	5.19298e-05	4.70815e-05	5.0519e-05	0.891313	0.00657408	0.0499699
O94880	PHD finger protein 14	PHF14	2	2	2.4	106.99	24171000	1.51889e-05	1.46374e-05	1.40218e-05	1.41354e-05	1.40696e-05	1.43358e-05	1.42709e-05	1.6635e-05	1.39263e-05	1.41087e-05	0.666873	0.024293	0.175957
O94888	UBX domain-containing protein 7	UBXN7	6	6	16	54.862	276130000	0.000103506	0.00010253	0.000104262	0.000101038	0.000112288	0.000104237	0.000102752	0.000109234	9.49579e-05	0.000105219	0.649187	-0.0200411	0.18763
O94903	Proline synthase co-transcribed bacterial homolog protein	PLPBP	9	9	37.1	30.344	1077800000	0.000149749	0.00016479	0.000178114	0.000186284	0.000192326	0.000141573	0.000153786	0.000171136	0.000179662	0.000188617	0.543195	-0.0617231	0.265044
O94906	Pre-mRNA-processing factor 6	PRPF6	2	2	3.5	106.92	172180000	2.18168e-05	2.13907e-05	2.37926e-05	2.2858e-05	2.5139e-05	2.02348e-05	2.07908e-05	2.23793e-05	2.2671e-05	2.28118e-05	0.193226	-0.0787565	0.713934
O94916	Nuclear factor of activated T-cells 5	NFAT5	3	3	2.4	165.76	49786000	2.10438e-05	1.91809e-05	2.1187e-05	2.00083e-05	2.08702e-05	1.9763e-05	2.03576e-05	2.05465e-05	1.8538e-05	1.97326e-05	0.230748	-0.0480734	0.636862
O94925	Glutaminase kidney isoform, mitochondrial	GLS	3	3	6.9	73.46	37311000	1.03674e-05	1.02868e-05	1.0491e-05	1.10313e-05	1.22176e-05	1.16339e-05	1.0276e-05	1.12463e-05	1.06641e-05	1.12179e-05	0.772911	0.016984	0.11187
O94929;Q6H8Q1	Actin-binding LIM protein 3;Actin-binding LIM protein 2	ABLIM3	2	2	2.3	77.801	178530000	9.18474e-05	9.16746e-05	8.72493e-05	9.0512e-05	8.71676e-05	8.65292e-05	9.27524e-05	8.62276e-05	8.71443e-05	8.84554e-05	0.38099	-0.0238152	0.419087
O94966	Ubiquitin carboxyl-terminal hydrolase 19	USP19	3	3	2.5	145.65	23497000	2.33923e-05	2.51645e-05	2.56808e-05	2.40508e-05	2.44663e-05	2.64641e-05	2.5668e-05	2.71524e-05	2.4124e-05	2.53476e-05	0.103586	0.0688622	0.984697
O94973	AP-2 complex subunit alpha-2	AP2A2	14	9	20.8	103.96	1380100000	0.000196032	0.000191866	0.000200852	0.000196701	0.000205091	0.000233951	0.000209002	0.000209667	0.000192874	0.000193744	0.246029	0.0692345	0.609014
O94979	Protein transport protein Sec31A	SEC31A	12	12	13.2	133.01	903500000	0.000221066	0.000217792	0.000224895	0.000219551	0.000230482	0.000239969	0.000238951	0.000226067	0.000227431	0.000232062	0.0239106	0.0642125	1.62141
O94992	Protein HEXIM1	HEXIM1	10	9	31.2	40.623	5163300000	0.000359684	0.000355117	0.000341961	0.000339764	0.000347301	0.000333177	0.000346711	0.00036496	0.000333733	0.000341003	0.505427	-0.0201968	0.296341
O95049	Tight junction protein ZO-3	TJP3	2	2	3.8	101.4	19294000	4.97655e-06	4.79393e-06	5.38901e-06	7.5835e-06	7.82451e-06	5.95052e-06	6.45277e-06	5.82429e-06	6.20461e-06	6.81929e-06	0.845891	0.0319264	0.0726857
O95104	Splicing factor, arginine/serine-rich 15	SCAF4	7	7	6.5	125.87	460460000	0.000143904	0.000144914	0.000143199	0.000147084	0.000144413	0.000144942	0.000151566	0.000154647	0.00014394	0.000150414	0.0733423	0.0432056	1.13465
O95155	Ubiquitin conjugation factor E4 B	UBE4B	4	4	5.8	146.18	68307000	3.83927e-05	3.55333e-05	3.6848e-05	3.4386e-05	3.45046e-05	3.9309e-05	3.82211e-05	3.94858e-05	3.26862e-05	3.38312e-05	0.646361	0.0307359	0.189525
O95163	Elongator complex protein 1	ELP1	6	6	6	150.25	75336000	4.41422e-05	4.05018e-05	4.30707e-05	4.29976e-05	3.93713e-05	4.06507e-05	4.1014e-05	4.14672e-05	4.17753e-05	4.09526e-05	0.382019	-0.0293009	0.417915
O95171	Sciellin	SCEL	11	11	16	77.551	305560000	0.000227806	0.000210152	0.000216009	0.000212569	0.000220191	0.000215707	0.000216656	0.000224032	0.000196429	0.000211844	0.448213	-0.0295863	0.348516
O95202	LETM1 and EF-hand domain-containing protein 1, mitochondrial	LETM1	2	2	2.2	83.353	50377000	4.2803e-05	4.58718e-05	4.38358e-05	4.39237e-05	4.65019e-05	3.99593e-05	4.20741e-05	4.44243e-05	4.39296e-05	4.59518e-05	0.319115	-0.0433373	0.496053
O95208	Epsin-2	EPN2	3	3	4.5	68.481	44510000	5.69906e-05	5.95086e-05	5.62074e-05	5.59165e-05	5.47709e-05	4.98232e-05	5.19804e-05	5.42385e-05	5.83637e-05	6.08239e-05	0.473524	-0.0421735	0.324658
O95218	Zinc finger Ran-binding domain-containing protein 2	ZRANB2	9	9	25.2	37.404	1708600000	0.000266303	0.000308546	0.000314317	0.000343254	0.000356244	0.000217869	0.000268266	0.000278804	0.000364771	0.000380892	0.662829	-0.0726906	0.178599
O95229	ZW10 interactor	ZWINT	2	2	6.9	31.293	15593000	9.40674e-06	8.93655e-06	9.4907e-06	8.83278e-06	8.92775e-06	9.35102e-06	9.75436e-06	1.108e-05	7.40191e-06	8.14192e-06	0.968198	0.00425485	0.0140357
O95232	Luc7-like protein 3	LUC7L3	3	3	9.7	51.466	147370000	3.99443e-05	4.62222e-05	4.77488e-05	4.91617e-05	5.37986e-05	3.67671e-05	4.25357e-05	4.55893e-05	5.04429e-05	5.48476e-05	0.737095	-0.0413508	0.132477
O95249	Golgi SNAP receptor complex member 1	GOSR1	2	2	8.4	28.612	149350000	6.7564e-05	7.03443e-05	6.94918e-05	7.23511e-05	7.47463e-05	6.40928e-05	6.97154e-05	7.25285e-05	6.90771e-05	7.0814e-05	0.40359	-0.0340541	0.39406
O95251	Histone acetyltransferase KAT7	KAT7	2	2	3.6	70.642	23041000	9.01066e-06	8.94518e-06	9.16439e-06	9.1349e-06	1.00727e-05	8.92947e-06	9.5774e-06	9.0163e-06	8.69903e-06	9.53135e-06	0.680388	-0.0179935	0.167243
O95260	Arginyl-tRNA--protein transferase 1	ATE1	8	8	17.4	59.09	857040000	0.000185763	0.000182407	0.000187455	0.000181453	0.000194727	0.000190582	0.000190663	0.000188075	0.000179058	0.000190818	0.662404	0.0114003	0.178877
O95292	Vesicle-associated membrane protein-associated protein B/C	VAPB	3	2	15.2	27.228	257790000	8.31833e-05	8.51213e-05	8.32963e-05	8.67016e-05	9.03358e-05	7.58691e-05	8.2377e-05	8.31963e-05	8.63925e-05	8.80356e-05	0.333142	-0.0436263	0.47737
O95295	SNARE-associated protein Snapin	SNAPIN	2	2	25.7	14.874	75194000	1.549e-05	1.56165e-05	1.39356e-05	1.56222e-05	1.38844e-05	1.80651e-05	1.53719e-05	1.62883e-05	1.27438e-05	1.33179e-05	0.820568	0.0237695	0.0858852
O95302	Peptidyl-prolyl cis-trans isomerase FKBP9	FKBP9	8	7	18.8	63.083	404950000	0.000110597	0.0001095	0.000114845	0.000112878	0.000117811	0.000121979	0.000114421	0.000115568	0.000112674	0.000115722	0.211257	0.0370977	0.67519
O95336	6-phosphogluconolactonase	PGLS	10	10	65.1	27.547	4396700000	0.000290116	0.00028644	0.000287032	0.000283444	0.000281246	0.000314195	0.000287981	0.000292585	0.000283271	0.000275914	0.462044	0.0256993	0.335317
O95340	Bifunctional 3-phosphoadenosine 5-phosphosulfate synthase 2;Sulfate adenylyltransferase;Adenylyl-sulfate kinase	PAPSS2	8	8	15.6	69.5	353050000	0.000146236	0.00014359	0.000149256	0.000152731	0.000157449	0.000223685	0.000157083	0.000167279	0.000146374	0.00015224	0.208048	0.176313	0.681836
O95347	Structural maintenance of chromosomes protein 2	SMC2	18	18	16.9	135.65	485050000	0.000215844	0.000209073	0.000215464	0.000209807	0.000224728	0.000291727	0.000217324	0.000230029	0.000213276	0.000222055	0.214292	0.127714	0.668993
O95352	Ubiquitin-like modifier-activating enzyme ATG7	ATG7	5	5	10.2	77.959	114800000	4.34291e-05	4.26923e-05	4.31183e-05	4.42136e-05	4.0075e-05	5.33807e-05	4.81282e-05	4.55158e-05	4.39801e-05	4.29344e-05	0.0747994	0.131707	1.1261
O95359	Transforming acidic coiled-coil-containing protein 2	TACC2	22	20	9.2	309.42	2227700000	0.000425315	0.000449964	0.000440075	0.000441734	0.000456143	0.00038936	0.00043312	0.000445694	0.000432456	0.000442793	0.256596	-0.0462389	0.590749
O95361;Q309B1	Tripartite motif-containing protein 16;Tripartite motif-containing protein 16-like protein	TRIM16	20	20	47	63.954	3544800000	0.000844929	0.000848983	0.000861317	0.000852522	0.000859109	0.000804021	0.000834037	0.000857792	0.000822455	0.000857835	0.1324	-0.0310051	0.878111
O95372	Acyl-protein thioesterase 2	LYPLA2	2	2	13.4	24.737	163580000	1.46379e-05	1.52769e-05	1.42316e-05	1.46628e-05	1.46774e-05	1.81296e-05	1.40748e-05	1.4735e-05	1.40742e-05	1.44917e-05	0.621195	0.0390965	0.206772
O95373	Importin-7	IPO7	19	19	23.1	119.52	6548600000	0.00066371	0.000655807	0.000704369	0.000675329	0.000719617	0.000825518	0.000733463	0.000700084	0.000692743	0.000707185	0.116363	0.0979429	0.934184
O95376	E3 ubiquitin-protein ligase ARIH2	ARIH2	4	4	10.3	57.818	129610000	3.08154e-05	3.00525e-05	3.0975e-05	3.09103e-05	3.21261e-05	3.9971e-05	3.35359e-05	3.39042e-05	3.07365e-05	3.00986e-05	0.171434	0.11943	0.765903
O95379	Tumor necrosis factor alpha-induced protein 8	TNFAIP8	2	2	13.6	23.003	94819000	1.32812e-05	1.2352e-05	1.27304e-05	1.16389e-05	1.3262e-05	1.37927e-05	1.47542e-05	1.46138e-05	1.15028e-05	1.02719e-05	0.732932	0.0376076	0.134936
O95394	Phosphoacetylglucosamine mutase	PGM3	18	18	41.1	59.851	2018400000	0.000468947	0.000478407	0.000500047	0.000493142	0.000503289	0.000474557	0.000479095	0.000487516	0.00048948	0.000496862	0.680419	-0.00966779	0.167224
O95400	CD2 antigen cytoplasmic tail-binding protein 2	CD2BP2	8	8	34.6	37.646	617680000	0.000194507	0.00021144	0.000206213	0.000200444	0.000203391	0.000172723	0.000208058	0.000215823	0.000193859	0.000196894	0.486873	-0.0412472	0.312584
O95405	Zinc finger FYVE domain-containing protein 9	ZFYVE9	2	2	2.5	156.4	9496200	4.18368e-06	4.22945e-06	4.10769e-06	3.61381e-06	4.51871e-06	4.29461e-06	4.34163e-06	5.06401e-06	3.52355e-06	3.79339e-06	0.815898	0.0251948	0.0883642
O95429	BAG family molecular chaperone regulator 4	BAG4	2	2	6.8	49.593	111340000	2.49302e-05	2.60457e-05	2.54725e-05	2.44128e-05	2.59433e-05	2.54509e-05	2.54752e-05	2.61891e-05	2.50015e-05	2.68331e-05	0.364778	0.0242033	0.437971
O95433	Activator of 90 kDa heat shock protein ATPase homolog 1	AHSA1	15	15	63.6	38.274	5811200000	0.000586364	0.000588418	0.000609786	0.000622779	0.000631133	0.000736106	0.000610311	0.000613539	0.000611729	0.000618043	0.280895	0.0700833	0.551456
O95453	Poly(A)-specific ribonuclease PARN	PARN	13	13	22.2	73.45	825900000	0.000327655	0.00032945	0.000343506	0.000340363	0.000351468	0.000317656	0.000338506	0.000330241	0.000347727	0.000341047	0.626368	-0.0147918	0.20317
O95456	Proteasome assembly chaperone 1	PSMG1	7	7	25.7	32.854	392630000	0.000160945	0.000163545	0.000171781	0.000174138	0.000175188	0.000174927	0.000170831	0.000164015	0.000183248	0.000179774	0.255725	0.0456723	0.592226
O95479	GDH/6PGL endoplasmic bifunctional protein;Glucose 1-dehydrogenase;6-phosphogluconolactonase	H6PD	2	2	2.3	88.892	37058000	1.62007e-05	1.45432e-05	1.50256e-05	1.54065e-05	1.51225e-05	1.65105e-05	1.77926e-05	1.61087e-05	1.44427e-05	1.45859e-05	0.384767	0.0582167	0.414802
O95487	Protein transport protein Sec24B	SEC24B	2	2	2.6	137.42	31858000	1.37875e-05	1.47295e-05	1.39425e-05	1.45219e-05	1.44135e-05	1.3336e-05	1.43402e-05	1.44271e-05	1.34124e-05	1.60682e-05	0.944288	0.00381359	0.0248954
O95551	Tyrosyl-DNA phosphodiesterase 2	TDP2	3	3	8.8	40.929	70634000	3.37149e-05	3.38838e-05	3.63236e-05	3.62858e-05	3.87469e-05	3.75734e-05	3.53681e-05	3.90152e-05	3.56483e-05	3.57639e-05	0.469893	0.035152	0.328001
O95571	Persulfide dioxygenase ETHE1, mitochondrial	ETHE1	6	6	28.3	27.873	1698500000	0.000122799	0.000119765	0.00012422	0.000116913	0.00011166	0.000121334	0.000125214	0.000120901	0.000114615	0.000109532	0.838346	-0.00914164	0.0765768
O95602	DNA-directed RNA polymerase I subunit RPA1	POLR1A	2	2	2	194.81	561160000	4.1602e-05	3.87322e-05	4.51665e-05	4.37094e-05	5.47617e-05	4.33903e-05	4.02611e-05	3.15204e-05	5.67899e-05	6.3975e-05	0.719858	0.0750818	0.142753
O95613	Pericentrin	PCNT	2	2	0.4	378.03	1457300000	8.7168e-05	0.000145015	0.000120922	0.00013242	9.86365e-05	0.000200756	0.000149337	9.64346e-05	5.87321e-05	6.75567e-05	0.939081	-0.0282956	0.0272969
O95630	STAM-binding protein	STAMBP	8	8	21.5	48.076	500320000	0.000177594	0.00016789	0.00017988	0.000176336	0.000181022	0.00017605	0.000178101	0.000169747	0.000177518	0.000180677	0.967011	-0.00102894	0.0145685
O95684	FGFR1 oncogene partner	CEP43	7	7	27.6	43.064	195100000	5.82946e-05	5.81721e-05	5.96009e-05	6.3734e-05	6.30135e-05	5.30983e-05	5.57917e-05	5.73274e-05	6.13184e-05	6.06592e-05	0.16857	-0.0713926	0.773221
O95721	Synaptosomal-associated protein 29	SNAP29	10	10	50	28.97	414330000	0.00011122	0.000109507	0.00010489	0.000102461	0.000108425	0.000107145	0.000112418	0.000122856	9.71208e-05	0.000100855	0.875222	0.010429	0.0578816
O95747	Serine/threonine-protein kinase OSR1	OXSR1	9	8	21.8	58.022	277180000	0.000115029	0.00010263	0.000105952	0.000106849	0.000110125	0.000118065	0.000101759	0.000108084	0.000100867	0.000103775	0.682097	-0.0216059	0.166154
O95749	Geranylgeranyl pyrophosphate synthase	GGPS1	3	3	10.3	34.87	142860000	7.98614e-05	7.60358e-05	7.87431e-05	7.44605e-05	7.82319e-05	7.83288e-05	8.37125e-05	8.02816e-05	9.48285e-05	7.59226e-05	0.173948	0.0928269	0.75958
O95757	Heat shock 70 kDa protein 4L	HSPA4L	23	21	34.8	94.511	1596400000	0.000348872	0.000341248	0.000352757	0.000347725	0.000354755	0.000396207	0.000358614	0.000364403	0.00034684	0.00035344	0.133929	0.0600231	0.873126
O95777	U6 snRNA-associated Sm-like protein LSm8	LSM8	6	6	79.2	10.403	2334900000	0.000128165	0.000130045	0.000129518	0.000127848	0.000123777	0.00013289	0.000135448	0.000138663	0.000121923	0.000118802	0.689627	0.0187718	0.161385
O95782	AP-2 complex subunit alpha-1	AP2A1	7	2	8	107.54	58060000	2.4931e-05	2.51076e-05	2.46709e-05	2.51279e-05	2.39094e-05	3.10994e-05	2.50178e-05	2.68065e-05	2.38966e-05	2.28843e-05	0.438663	0.067837	0.357869
O95793	Double-stranded RNA-binding protein Staufen homolog 1	STAU1	4	4	8.1	63.182	211100000	8.02846e-05	8.04167e-05	7.98262e-05	8.15574e-05	8.39465e-05	7.01343e-05	8.05582e-05	8.89954e-05	7.89179e-05	7.72586e-05	0.532995	-0.0365854	0.273277
O95810	Serum deprivation-response protein	CAVIN2	12	12	38.8	47.173	1065900000	0.000284885	0.000295008	0.000285666	0.000281647	0.000274162	0.000231127	0.000283424	0.000287632	0.000281786	0.000277486	0.305625	-0.0621312	0.514812
O95816	BAG family molecular chaperone regulator 2	BAG2	10	10	45.5	23.772	1200400000	0.000271661	0.000271218	0.000277526	0.000272897	0.000285029	0.0002455	0.000271054	0.000264492	0.00028207	0.00028839	0.516456	-0.0283561	0.286966
O95817	BAG family molecular chaperone regulator 3	BAG3	21	21	52	61.594	2695700000	0.000460826	0.000456992	0.000444104	0.000447947	0.000483056	0.00042724	0.000448428	0.000450108	0.000462299	0.000482605	0.705418	-0.0140649	0.151554
O95819	Mitogen-activated protein kinase kinase kinase kinase 4	MAP4K4	2	2	2.2	142.1	22576000	6.02167e-06	5.70053e-06	6.07593e-06	5.6011e-06	5.69774e-06	6.51956e-06	6.50093e-06	6.40845e-06	4.94539e-06	5.08097e-06	0.852052	0.0176587	0.0695339
O95822	Malonyl-CoA decarboxylase, mitochondrial	MLYCD	3	3	7.3	55.003	73822000	4.56969e-05	4.48539e-05	4.74963e-05	4.49226e-05	4.74729e-05	4.7651e-05	4.77626e-05	4.8633e-05	4.37712e-05	4.61178e-05	0.520227	0.021704	0.283807
O95825	Quinone oxidoreductase-like protein 1	CRYZL1	7	7	25.2	38.696	464980000	0.000134856	0.000135311	0.000135983	0.00013455	0.000136469	0.000138405	0.000138185	0.000163298	0.000127629	0.000133447	0.458548	0.0498249	0.338615
O95831	Apoptosis-inducing factor 1, mitochondrial	AIFM1	12	12	29.4	66.9	427590000	0.000208721	0.000209124	0.000210855	0.000206561	0.000224966	0.000206798	0.000211305	0.000221033	0.000199775	0.000215591	0.821739	-0.0078097	0.0852659
O95834	Echinoderm microtubule-associated protein-like 2	EML2	9	9	16.5	70.678	1576300000	0.000211196	0.000199319	0.000192408	0.00018776	0.000185308	0.000208324	0.000207975	0.000209976	0.000181825	0.000177929	0.819217	0.0147611	0.0866012
O95861	3(2),5-bisphosphate nucleotidase 1	BPNT1	8	8	36	33.392	844270000	0.000208314	0.000201822	0.000198265	0.000205336	0.000197432	0.000256235	0.000220178	0.000227579	0.000195221	0.000185054	0.284005	0.100698	0.546674
O95865	N(G),N(G)-dimethylarginine dimethylaminohydrolase 2	DDAH2	9	8	42.5	29.644	1787200000	0.000210933	0.000199146	0.000190552	0.000191367	0.000194171	0.000202147	0.000209661	0.000218159	0.000187759	0.000190455	0.537673	0.0318483	0.269481
O95881	Thioredoxin domain-containing protein 12	TXNDC12	7	7	47.7	19.206	5686300000	0.000355571	0.000361505	0.000352943	0.000370567	0.000330839	0.000335708	0.000339691	0.000333337	0.000365055	0.000349966	0.310031	-0.0393537	0.508595
O95983	Methyl-CpG-binding domain protein 3	MBD3	2	2	9.3	32.844	51135000	7.68957e-06	8.50278e-06	7.52454e-06	8.6722e-06	7.62609e-06	6.96767e-06	8.06124e-06	7.96571e-06	9.0287e-06	8.05985e-06	0.974098	0.00245006	0.0113974
O95989	Diphosphoinositol polyphosphate phosphohydrolase 1	NUDT3	4	4	25	19.471	189890000	8.70163e-05	8.60061e-05	8.7477e-05	8.60007e-05	9.1857e-05	8.59593e-05	8.70931e-05	8.48831e-05	8.72306e-05	9.00077e-05	0.657374	-0.0105148	0.182188
O95994	Anterior gradient protein 2 homolog	AGR2	9	9	57.1	19.979	36328000000	0.00160673	0.00159488	0.00154437	0.00158644	0.0015108	0.00151822	0.00153836	0.00161078	0.00143983	0.0014708	0.162075	-0.0496304	0.790284
O95999	B-cell lymphoma/leukemia 10	BCL10	5	5	19.7	26.251	67097000	1.97853e-05	2.18252e-05	2.02197e-05	2.07405e-05	2.06678e-05	1.78011e-05	2.02675e-05	2.12453e-05	1.98105e-05	1.91022e-05	0.173309	-0.0717965	0.761178
O96007	Molybdopterin synthase catalytic subunit	MOCS2	4	4	31.9	20.944	251070000	7.89455e-05	7.88269e-05	8.09921e-05	8.08634e-05	8.21078e-05	8.07139e-05	8.65505e-05	8.45231e-05	7.77225e-05	7.77421e-05	0.576159	0.0196753	0.239458
O96013	Serine/threonine-protein kinase PAK 4	PAK4	4	4	10.8	64.071	406200000	5.80495e-05	5.57328e-05	6.28689e-05	5.61233e-05	6.07475e-05	5.93108e-05	5.60262e-05	5.63986e-05	5.48254e-05	5.77295e-05	0.273193	-0.0461022	0.563531
O96019	Actin-like protein 6A	ACTL6A	11	11	40.8	47.46	1368500000	0.000277778	0.000264644	0.000268771	0.000259458	0.000271735	0.000285559	0.000281454	0.00027071	0.00025895	0.000274127	0.337158	0.0302182	0.472167
P00338	L-lactate dehydrogenase A chain	LDHA	22	22	55.1	36.688	190710000000	0.00313752	0.0031497	0.0031669	0.00310083	0.00312127	0.00311363	0.00314016	0.00303881	0.00317502	0.00321847	0.952809	0.000907468	0.0209942
P00352	Retinal dehydrogenase 1	ALDH1A1	40	37	71.1	54.861	601190000000	0.00934046	0.0092991	0.0098591	0.00936829	0.00926375	0.00859006	0.00936038	0.00908972	0.00941629	0.00933477	0.191966	-0.0415955	0.716777
P00367	Glutamate dehydrogenase 1, mitochondrial	GLUD1	16	7	34.6	61.397	8139700000	0.000937559	0.000889986	0.000906987	0.000853475	0.000995823	0.000945661	0.000943216	0.000901807	0.000912483	0.000989907	0.465261	0.0339797	0.332303
P00374	Dihydrofolate reductase	DHFR	9	9	55.6	21.452	1441700000	0.00021479	0.000223928	0.000196202	0.000215815	0.000215515	0.000391238	0.000405341	0.000401395	0.000405306	0.00040952	5.80825e-10	0.916658	9.23595
P00390	Glutathione reductase, mitochondrial	GSR	21	21	41.2	56.256	16067000000	0.00109958	0.00112989	0.00109891	0.00113456	0.00102182	0.0009791	0.00108737	0.00109968	0.00111503	0.00102159	0.299465	-0.0486833	0.523654
P00441	Superoxide dismutase [Cu-Zn]	SOD1	6	6	35.7	15.936	5790500000	0.000366615	0.00036367	0.00035689	0.000359687	0.000347652	0.000360447	0.000372938	0.000364252	0.00035729	0.000341925	0.940215	0.00187972	0.0267729
P00450	Ceruloplasmin	CP	5	5	5.7	122.2	101060000	3.63517e-05	3.46262e-05	3.50439e-05	3.42622e-05	3.52189e-05	3.50399e-05	3.67162e-05	3.80838e-05	3.38533e-05	3.47282e-05	0.505374	0.023794	0.296387
P00491	Purine nucleoside phosphorylase	PNP	13	13	59.9	32.118	24409000000	0.000895876	0.000880275	0.000880841	0.000883891	0.000872337	0.000867554	0.000891047	0.000925779	0.000848274	0.000889262	0.900868	0.0028404	0.0453387
P00492	Hypoxanthine-guanine phosphoribosyltransferase	HPRT1	8	7	43.1	24.579	6905500000	0.000345526	0.000359929	0.000361091	0.000376215	0.000359412	0.000323766	0.000354165	0.000318087	0.000403075	0.000375866	0.752436	-0.0219518	0.12353
P00505	Aspartate aminotransferase, mitochondrial	GOT2	27	27	50.2	47.517	9913600000	0.000865212	0.000776112	0.00081682	0.000784002	0.000708836	0.000822928	0.0008113	0.0008267	0.000780676	0.000770359	0.675646	0.0220964	0.170281
P00519	Tyrosine-protein kinase ABL1	ABL1	2	2	1.9	122.87	16057000	1.01222e-05	1.02033e-05	8.94569e-06	1.02229e-05	1.00131e-05	8.47106e-06	9.62832e-06	1.10021e-05	9.03979e-06	9.26924e-06	0.415231	-0.062433	0.38171
P00533	Epidermal growth factor receptor	EGFR	5	5	7.8	134.28	821670000	7.61179e-05	7.67192e-05	7.51281e-05	7.70597e-05	8.45484e-05	7.34429e-05	7.91133e-05	8.16403e-05	7.31071e-05	7.66669e-05	0.646842	-0.0208994	0.189202
P00558	Phosphoglycerate kinase 1	PGK1	30	26	72.7	44.614	193440000000	0.00486946	0.00492722	0.00476832	0.0048137	0.00451639	0.00456271	0.004664	0.00472956	0.00467992	0.00460765	0.127344	-0.0398668	0.89502
P00568	Adenylate kinase isoenzyme 1	AK1	8	8	43.3	21.635	1712100000	0.000274792	0.000271564	0.000260554	0.000257587	0.000247349	0.000262286	0.000279175	0.000273214	0.000255517	0.000241948	0.994453	0.000324518	0.00241557
P00813	Adenosine deaminase	ADA	16	16	59.2	40.764	1942800000	0.000353599	0.000351635	0.000360022	0.000363518	0.000369201	0.000354489	0.000361435	0.000361077	0.000353661	0.000378035	0.703523	0.00857853	0.152722
P00918	Carbonic anhydrase 2	CA2	16	16	58.5	29.246	1308500000	0.0003377	0.000312063	0.000305252	0.000302435	0.000287827	0.000328744	0.000316311	0.000342421	0.000268137	0.000291011	0.986672	0.00125757	0.00582702
P01034	Cystatin-C	CST3	3	3	24.7	15.799	339490000	6.104e-05	5.81081e-05	5.6384e-05	5.59661e-05	5.83141e-05	6.20881e-05	6.32189e-05	6.82278e-05	5.22373e-05	5.4763e-05	0.50202	0.0524144	0.299279
P01037;P01036	Cystatin-SN;Cystatin-S	CST1	2	2	20.6	16.387	180970000	3.13704e-05	3.17257e-05	3.1629e-05	3.24937e-05	3.07292e-05	3.22525e-05	3.18949e-05	3.39476e-05	3.13743e-05	3.09282e-05	0.431705	0.0222018	0.364813
P01040	Cystatin-A;Cystatin-A, N-terminally processed	CSTA	3	3	39.8	11.006	55794000	2.12969e-05	2.53702e-05	2.37092e-05	2.33908e-05	3.0259e-05	2.08491e-05	2.68641e-05	2.31648e-05	2.48795e-05	2.51198e-05	0.738312	-0.0370988	0.13176
P01834	Ig kappa chain C region	IGKC	2	2	35.5	11.765	162410000	4.98509e-05	4.14715e-05	3.88824e-05	3.26448e-05	3.35574e-05	4.96925e-05	4.22536e-05	3.90639e-05	3.45219e-05	3.41346e-05	0.881327	0.0237451	0.0548631
P02144	Myoglobin	MB	3	3	24.7	17.184	455140000	5.25028e-05	4.90888e-05	4.74073e-05	4.697e-05	4.75252e-05	6.11881e-05	5.74285e-05	6.38289e-05	4.30835e-05	4.43435e-05	0.268167	0.148391	0.571595
P02545	Prelamin-A/C;Lamin-A/C	LMNA	36	34	58.9	74.139	21546000000	0.00177834	0.00180515	0.00171877	0.00175084	0.00175288	0.00166798	0.00178852	0.00174178	0.00174424	0.00174551	0.359299	-0.0194522	0.444544
P02671	Fibrinogen alpha chain;Fibrinopeptide A;Fibrinogen alpha chain	FGA	5	5	7.9	94.972	76381000	2.48081e-05	2.4125e-05	2.54663e-05	2.39787e-05	2.55464e-05	2.45081e-05	2.56839e-05	2.71409e-05	2.25791e-05	2.45454e-05	0.899733	0.00619064	0.0458864
P02679	Fibrinogen gamma chain	FGG	3	3	8.2	51.511	70429000	3.51722e-05	3.70849e-05	3.58628e-05	3.44486e-05	3.89771e-05	3.33387e-05	3.754e-05	3.78016e-05	3.44479e-05	3.64491e-05	0.74768	-0.0157272	0.126284
P02686	Myelin basic protein	MBP	2	2	14.5	33.117	6395400	2.53016e-06	2.25302e-06	1.587e-06	2.2494e-06	2.38472e-06	2.05927e-06	2.17758e-06	2.3738e-06	1.92399e-06	1.9933e-06	0.61124	-0.0638443	0.213788
P02786	Transferrin receptor protein 1;Transferrin receptor protein 1, serum form	TFRC	9	9	13.4	84.87	253830000	0.000125586	0.000127657	0.000128118	0.000121193	0.00012424	0.000128482	0.000129037	0.000126527	0.000119212	0.000127886	0.70243	0.0099816	0.153397
P02794	Ferritin heavy chain;Ferritin heavy chain, N-terminally processed	FTH1	4	4	26.8	21.225	73358000	2.3968e-05	2.42063e-05	2.49841e-05	2.41753e-05	2.40834e-05	2.29007e-05	2.44894e-05	2.37929e-05	2.61217e-05	2.54017e-05	0.677463	0.0152388	0.169115
P04040	Catalase	CAT	14	14	31.9	59.755	1026200000	0.000276005	0.000267614	0.000271503	0.000257485	0.000281253	0.000268848	0.00026996	0.000275575	0.000262339	0.00028365	0.815003	0.00692301	0.0888409
P04062	Glucosylceramidase	GBA1	2	2	4.3	59.716	28956000	1.93964e-05	1.865e-05	2.16637e-05	2.12821e-05	2.32189e-05	1.84623e-05	2.00571e-05	1.91144e-05	2.20646e-05	2.4289e-05	0.974245	-0.00309843	0.0113318
P04066	Tissue alpha-L-fucosidase	FUCA1	7	7	16.7	53.688	298390000	0.000125466	0.000124923	0.000131105	0.000123779	0.000123863	0.000121468	0.000126099	0.000130313	0.000127469	0.00012321	0.956912	-0.00132242	0.0191278
P04075	Fructose-bisphosphate aldolase A	ALDOA	32	27	85.7	39.42	210240000000	0.00414216	0.00410025	0.00401911	0.00399071	0.00409487	0.00390022	0.00406994	0.00413115	0.00400314	0.00414756	0.730299	-0.00675799	0.136499
P04080	Cystatin-B	CSTB	9	9	79.6	11.139	11904000000	0.000363573	0.000363123	0.000354102	0.000355638	0.000353499	0.000332926	0.000346386	0.000356495	0.000368006	0.000341346	0.204268	-0.0365493	0.6898
P04083	Annexin A1	ANXA1	31	30	67.6	38.714	399560000000	0.00591027	0.00572736	0.00568387	0.00573542	0.00547121	0.00559502	0.00578934	0.00575361	0.00569932	0.00561161	0.847857	-0.00401157	0.0716771
P04150	Glucocorticoid receptor	NR3C1	8	8	13.8	85.658	302060000	0.000171022	0.000172911	0.000174105	0.000175832	0.000182457	0.000159616	0.000170672	0.000179353	0.0001691	0.000177445	0.344285	-0.0335467	0.463082
P04179	Superoxide dismutase [Mn], mitochondrial	SOD2	3	3	19.4	24.75	397430000	8.56748e-05	8.03807e-05	7.7046e-05	7.48959e-05	6.59753e-05	7.22554e-05	8.48728e-05	9.51077e-05	6.85225e-05	7.01142e-05	0.825895	0.0256947	0.0830753
P04181	Ornithine aminotransferase, mitochondrial;Ornithine aminotransferase, hepatic form;Ornithine aminotransferase, renal form	OAT	9	9	33.3	48.534	1622900000	0.000296248	0.00024958	0.000232897	0.000214821	0.000216824	0.000324646	0.000269209	0.000253373	0.000210288	0.000213543	0.649543	0.0705797	0.187392
P04183	Thymidine kinase, cytosolic	TK1	2	2	10.3	25.468	158380000	5.47212e-05	4.9519e-05	4.69064e-05	4.28677e-05	4.35236e-05	6.20588e-05	5.39753e-05	5.17829e-05	4.23243e-05	4.1954e-05	0.523507	0.0858125	0.281078
P04406	Glyceraldehyde-3-phosphate dehydrogenase	GAPDH	40	40	90.7	36.053	675900000000	0.0169912	0.0156582	0.0162902	0.0154705	0.0158157	0.0178631	0.0165605	0.0166474	0.0147249	0.0154581	0.742261	0.0183748	0.129443
P04424	Argininosuccinate lyase	ASL	4	4	14.4	51.657	178850000	5.08091e-05	4.75875e-05	4.90685e-05	4.48083e-05	4.84386e-05	5.18647e-05	5.08377e-05	4.98705e-05	4.49155e-05	4.48283e-05	0.862574	0.00958569	0.0642038
P04626	Receptor tyrosine-protein kinase erbB-2	ERBB2	4	4	3.7	137.91	80869000	4.86395e-05	4.70825e-05	4.6033e-05	4.6357e-05	4.73942e-05	4.71615e-05	4.79388e-05	4.99431e-05	4.64677e-05	4.68679e-05	0.474668	0.0174918	0.32361
P04632	Calpain small subunit 1	CAPNS1	6	6	49.6	28.315	5416800000	0.000433077	0.000458524	0.000456246	0.000456684	0.000455488	0.000433802	0.000452894	0.00046373	0.000464283	0.00045656	0.766101	0.0071631	0.115714
P04792	Heat shock protein beta-1	HSPB1	13	13	80	22.782	6261500000	0.000500929	0.000505707	0.000470734	0.000479594	0.000482679	0.000441412	0.0004766	0.000490054	0.000467487	0.000486479	0.19338	-0.0466408	0.713589
P04920	Anion exchange protein 2	SLC4A2	4	4	5.6	137.01	84505000	2.65313e-05	2.75326e-05	2.84217e-05	2.84553e-05	3.09759e-05	2.71664e-05	2.83658e-05	2.8221e-05	2.62998e-05	2.76042e-05	0.333567	-0.0439673	0.476816
P05067	Amyloid beta A4 protein;N-APP;Soluble APP-alpha;Soluble APP-beta;C99;Beta-amyloid protein 42;Beta-amyloid protein 40;C83;P3(42);P3(40);C80;Gamma-secretase C-terminal fragment 59;Gamma-secretase C-terminal fragment 57;Gamma-secretase C-terminal fragment 50;C31	APP	3	3	6.1	86.942	66743000	2.92591e-05	2.74657e-05	2.78581e-05	2.65378e-05	2.89223e-05	2.75703e-05	2.87781e-05	2.89905e-05	2.48197e-05	2.82397e-05	0.725113	-0.0170429	0.139594
P05091	Aldehyde dehydrogenase, mitochondrial	ALDH2	18	15	45.1	56.381	14137000000	0.00097549	0.000985876	0.000988117	0.000978676	0.00103604	0.000916245	0.000961162	0.000957446	0.00100091	0.00104621	0.522964	-0.0240959	0.281528
P05114	Non-histone chromosomal protein HMG-14	HMGN1	4	4	43	10.659	5712600000	0.000424078	0.000441598	0.000418123	0.000446491	0.000437359	0.000414359	0.000410216	0.000387844	0.000464838	0.000458907	0.700817	-0.021109	0.154396
P05165	Propionyl-CoA carboxylase alpha chain, mitochondrial	PCCA	3	3	6.2	80.058	71755000	3.42467e-05	3.23026e-05	3.45293e-05	3.23052e-05	3.72726e-05	3.7182e-05	3.28673e-05	3.45119e-05	3.33924e-05	3.78767e-05	0.468544	0.0430887	0.329249
P05166	Propionyl-CoA carboxylase beta chain, mitochondrial	PCCB	4	4	12.6	58.215	79958000	2.28101e-05	2.27554e-05	2.42976e-05	2.20803e-05	2.52607e-05	2.51919e-05	2.54468e-05	2.33037e-05	2.25422e-05	2.40052e-05	0.435889	0.0398891	0.360624
P05198	Eukaryotic translation initiation factor 2 subunit 1	EIF2S1	14	14	47	36.112	5476000000	0.000603964	0.000616178	0.000614464	0.000612579	0.000601509	0.000573456	0.000625678	0.000599456	0.000633771	0.000604658	0.837395	-0.00553483	0.0770697
P05204	Non-histone chromosomal protein HMG-17	HMGN2	5	3	47.8	9.3926	7805400000	0.000526242	0.000542444	0.000499716	0.000534642	0.000502945	0.00049643	0.000491708	0.000473354	0.000559475	0.000522755	0.489664	-0.0348898	0.310102
P05387	60S acidic ribosomal protein P2	RPLP2	8	6	91.3	11.665	37439000000	0.00104472	0.00114392	0.00116107	0.00122268	0.00115423	0.00077955	0.00107176	0.00114957	0.00117413	0.00113146	0.312168	-0.109933	0.505611
P05388;Q8NHW5	60S acidic ribosomal protein P0;60S acidic ribosomal protein P0-like	RPLP0	8	8	30	34.273	614550000	0.000207707	0.000217684	0.000230814	0.000230492	0.000224999	0.000241251	0.000217315	0.00021968	0.000230733	0.000226324	0.461698	0.0303156	0.335642
P05455	Lupus La protein	SSB	22	22	51	46.836	32857000000	0.00165999	0.00164891	0.00163557	0.00165775	0.0016739	0.00158619	0.00162075	0.00159477	0.00173426	0.00180009	0.787381	0.0104087	0.103815
P05556	Integrin beta-1	ITGB1	8	8	9.1	88.414	327660000	0.000164346	0.000165516	0.000168704	0.000164183	0.000169712	0.000160697	0.000167074	0.000169703	0.000159413	0.000170435	0.698187	-0.00893475	0.156028
P05783	Keratin, type I cytoskeletal 18	KRT18	37	22	82.1	48.057	108930000000	0.00331384	0.00326177	0.00322796	0.00322181	0.00324516	0.00323146	0.00331603	0.00333337	0.00316886	0.00311102	0.642239	-0.00976895	0.192303
P05997	Collagen alpha-2(V) chain	COL5A2	2	2	1.2	144.91	15852000	1.43281e-05	1.37814e-05	1.28732e-05	1.321e-05	1.30431e-05	1.38178e-05	1.36683e-05	1.30101e-05	1.33508e-05	1.47188e-05	0.517432	0.0282603	0.286147
P06132	Uroporphyrinogen decarboxylase	UROD	5	5	22.3	40.786	739590000	0.000113312	0.000112457	0.000113734	0.000111116	0.000117513	0.000118576	0.000119354	0.000128358	0.00010425	0.000109354	0.6021	0.0295629	0.220332
P06280	Alpha-galactosidase A	GLA	6	6	13.8	48.766	1281700000	0.000256122	0.00026655	0.000268116	0.000268018	0.0002761	0.000253478	0.000261329	0.000257353	0.000275858	0.000289567	0.944099	0.00289404	0.0249826
P06454	Prothymosin alpha;Prothymosin alpha, N-terminally processed;Thymosin alpha-1	PTMA	9	9	45	12.203	59629000000	0.0012739	0.00123549	0.00126324	0.00127623	0.00131066	0.00131164	0.00125698	0.00127005	0.00133329	0.00139993	0.170021	0.0473901	0.769498
P06493	Cyclin-dependent kinase 1	CDK1	11	10	51.2	34.095	1669900000	0.000354781	0.000361857	0.000371439	0.000364028	0.000342665	0.000401085	0.000363355	0.000351011	0.000386277	0.000359458	0.240461	0.0524231	0.618955
P06576	ATP synthase subunit beta, mitochondrial	ATP5F1B	21	21	63.5	56.559	5240600000	0.000836225	0.000823374	0.00085159	0.00083279	0.000809635	0.000908452	0.000844638	0.00086018	0.000828432	0.000798924	0.397297	0.0299097	0.400884
P06703	Protein S100-A6	S100A6	7	7	65.6	10.18	131040000000	0.00126528	0.00122024	0.00117294	0.00118417	0.00106051	0.00111478	0.00117785	0.00126324	0.00109574	0.00103667	0.428507	-0.0534885	0.368042
P06730	Eukaryotic translation initiation factor 4E	EIF4E	4	4	24.4	25.097	1170500000	0.000127845	0.000134973	0.000141177	0.000144029	0.000145438	0.000143752	0.000121191	0.000132401	0.000150756	0.000153442	0.818956	0.0167099	0.0867392
P06733	Alpha-enolase	ENO1	35	34	74.2	47.168	324120000000	0.00812349	0.00826323	0.00844898	0.00873072	0.00813075	0.00808639	0.00807285	0.00821021	0.00889683	0.00831687	0.907396	-0.00395032	0.0422033
P06737	Glycogen phosphorylase, liver form	PYGL	31	26	41	97.147	3628800000	0.000720015	0.000696616	0.000732309	0.000701057	0.000692896	0.000791819	0.000760858	0.000731017	0.000737233	0.000714056	0.0377586	0.0761742	1.42298
P06744	Glucose-6-phosphate isomerase	GPI	44	44	74.9	63.146	209090000000	0.00563462	0.00548602	0.00559253	0.00554939	0.00556751	0.00543303	0.0055689	0.0053943	0.00556055	0.00566264	0.463021	-0.0109612	0.334399
P06748	Nucleophosmin	NPM1	22	22	64.6	32.575	84406000000	0.00324988	0.00322465	0.00316511	0.00313465	0.00311241	0.00287863	0.00317129	0.00318804	0.00273517	0.0029479	0.065986	-0.0904714	1.18055
P06753	Tropomyosin alpha-3 chain	TPM3	16	5	48.1	32.95	20214000000	0.000405176	0.00041947	0.000392163	0.000400221	0.000383824	0.0003742	0.000405207	0.000408728	0.000390498	0.000393832	0.527008	-0.0206171	0.278183
P06865	Beta-hexosaminidase subunit alpha	HEXA	15	15	28.5	60.702	3420100000	0.000543554	0.000535991	0.000526531	0.000528919	0.000541274	0.000531587	0.000536682	0.000541376	0.000517074	0.000529988	0.479473	-0.0105848	0.319236
P07108	Acyl-CoA-binding protein	DBI	7	7	65.5	10.044	30140000000	0.00076934	0.000795535	0.000772184	0.000797815	0.00077511	0.000713512	0.000745099	0.000750937	0.000800826	0.000812856	0.398071	-0.0323708	0.40004
P07195	L-lactate dehydrogenase B chain	LDHB	24	24	51.2	36.638	166740000000	0.00512691	0.00510145	0.00514065	0.00511697	0.00498507	0.00500277	0.0050634	0.00487754	0.00511318	0.00507881	0.216914	-0.0191204	0.663713
P07237	Protein disulfide-isomerase	P4HB	35	35	71.9	57.116	117130000000	0.00420708	0.00431699	0.0048291	0.00411428	0.003802	0.00407722	0.00396101	0.00377503	0.00370742	0.00398081	0.0864943	-0.125198	1.06301
P07311	Acylphosphatase-1	ACYP1	6	6	67.7	11.261	1851600000	0.000217417	0.000228	0.000207144	0.000215134	0.000185599	0.000191588	0.00021315	0.000222228	0.000200662	0.000186702	0.44484	-0.0543813	0.351796
P07339	Cathepsin D;Cathepsin D light chain;Cathepsin D heavy chain	CTSD	11	11	36.7	44.552	9298900000	0.00104464	0.0011237	0.00110174	0.00113293	0.00111104	0.000928146	0.000997138	0.001062	0.00106456	0.00104678	0.0249607	-0.113005	1.60274
P07355;A6NMY6	Annexin A2;Putative annexin A2-like protein	ANXA2	36	36	83.2	38.604	342510000000	0.00389781	0.00388293	0.00379469	0.00385299	0.00361191	0.00353014	0.00383104	0.00386897	0.00376787	0.0036694	0.379971	-0.0285355	0.420249
P07384	Calpain-1 catalytic subunit	CAPN1	24	24	46.5	81.889	7097500000	0.000834868	0.000857543	0.000863732	0.000868581	0.000848063	0.000785115	0.000869846	0.000862453	0.000871197	0.000862606	0.810911	-0.00730148	0.091027
P07437	Tubulin beta chain	TUBB	15	5	47.1	49.67	8962000000	0.000584783	0.000606603	0.000630497	0.000627174	0.000637694	0.000908619	0.00058517	0.000613158	0.000637099	0.000656227	0.320116	0.139561	0.494693
P07602	Prosaposin;Saposin-A;Saposin-B-Val;Saposin-B;Saposin-C;Saposin-D	PSAP	9	9	18.7	58.112	1836500000	0.000509641	0.000471911	0.000467643	0.000477178	0.00041579	0.000452751	0.000452752	0.000486834	0.000438174	0.000392394	0.299422	-0.0753956	0.523716
P07686	Beta-hexosaminidase subunit beta;Beta-hexosaminidase subunit beta chain B;Beta-hexosaminidase subunit beta chain A	HEXB	14	14	28.1	63.137	5985000000	0.000718609	0.00070445	0.000686156	0.000693776	0.000684496	0.000698552	0.000706302	0.000698324	0.000683191	0.000697197	0.917895	-0.00162284	0.0372072
P07711	Cathepsin L1;Cathepsin L1 heavy chain;Cathepsin L1 light chain	CTSL	5	4	22.5	37.564	2703000000	0.000237668	0.000228553	0.000224605	0.000230451	0.000229993	0.000232854	0.000233559	0.000246022	0.000222858	0.000229619	0.545732	0.0169942	0.26302
P07737	Profilin-1	PFN1	15	12	85	15.054	161060000000	0.00353559	0.00373381	0.00347804	0.00367451	0.0033281	0.00316952	0.00334641	0.00323925	0.00372018	0.00347441	0.222815	-0.0665564	0.652055
P07738	Bisphosphoglycerate mutase	BPGM	2	2	8.9	30.005	48119000	3.46141e-05	3.28788e-05	3.40305e-05	3.29394e-05	3.53168e-05	3.91539e-05	3.91702e-05	3.83863e-05	3.09275e-05	3.29227e-05	0.26698	0.0888205	0.573522
P07741	Adenine phosphoribosyltransferase	APRT	10	10	48.9	19.608	12919000000	0.000452649	0.000456848	0.000414964	0.000433351	0.000380848	0.000429436	0.000452176	0.000445773	0.000416065	0.000383303	0.90092	-0.0080551	0.0453138
P07814	Bifunctional glutamate/proline--tRNA ligase;Glutamate--tRNA ligase;Proline--tRNA ligase	EPRS1	28	27	22.6	170.59	2637100000	0.000667902	0.000669489	0.000725548	0.000717999	0.000802955	0.000704234	0.000682505	0.000657466	0.00076299	0.000801532	0.894199	0.00996186	0.048566
P07858	Cathepsin B;Cathepsin B light chain;Cathepsin B heavy chain	CTSB	4	4	14.2	37.821	352770000	2.89397e-05	3.03453e-05	2.96415e-05	2.94494e-05	2.51925e-05	2.4674e-05	2.95728e-05	2.84775e-05	2.6924e-05	2.58585e-05	0.238093	-0.0833734	0.623253
P07900	Heat shock protein HSP 90-alpha	HSP90AA1	44	26	62.8	84.659	224340000000	0.00453943	0.0045469	0.00481938	0.00491998	0.00484577	0.00600609	0.00475556	0.00467374	0.00531554	0.00519975	0.107396	0.132624	0.96901
P07902	Galactose-1-phosphate uridylyltransferase	GALT	4	4	12.9	43.363	208300000	8.08197e-05	7.94672e-05	7.88604e-05	7.36031e-05	8.05402e-05	8.03267e-05	8.60247e-05	8.46682e-05	7.21458e-05	7.68259e-05	0.65268	0.0243731	0.1853
P07910;A0A0G2JPF8;A0A0G2JNQ3;P0DMR1;O60812;B7ZW38;B2RXH8	Heterogeneous nuclear ribonucleoproteins C1/C2;Heterogeneous nuclear ribonucleoprotein C-like 4;Heterogeneous nuclear ribonucleoprotein C-like 1;Heterogeneous nuclear ribonucleoprotein C-like 3;Heterogeneous nuclear ribonucleoprotein C-like 2	HNRNPC	11	11	42.5	33.67	1433500000	0.000323654	0.000356973	0.000366162	0.000366648	0.00036598	0.000289062	0.000324283	0.000331258	0.000368894	0.000360833	0.237458	-0.0878203	0.624414
P07942	Laminin subunit beta-1	LAMB1	16	16	11.3	198.04	1086700000	0.000277307	0.000269765	0.000273028	0.000267243	0.000311671	0.000278988	0.000278149	0.000289746	0.000269579	0.000289325	0.883873	0.00696878	0.0536104
P07951	Tropomyosin beta chain	TPM2	22	2	58.8	32.85	1629300000	7.79593e-05	8.59198e-05	8.23995e-05	8.35103e-05	8.2703e-05	6.64628e-05	7.69356e-05	7.44666e-05	8.87465e-05	8.26534e-05	0.276978	-0.0836139	0.557555
P07954	Fumarate hydratase, mitochondrial	FH	14	14	40	54.636	1804900000	0.000375207	0.000345967	0.00037048	0.000351045	0.000364769	0.000383469	0.000366936	0.000356459	0.00034244	0.000354999	0.944799	-0.00252914	0.0246605
P08047	Transcription factor Sp1	SP1	3	3	7.6	80.692	261480000	5.36775e-05	5.3666e-05	5.27594e-05	5.29844e-05	5.30896e-05	5.18396e-05	5.36331e-05	5.81199e-05	5.20198e-05	5.39506e-05	0.57151	0.0182364	0.242976
P08133	Annexin A6	ANXA6	31	31	51.9	75.872	7264200000	0.00104081	0.00102148	0.00105317	0.0010393	0.00103511	0.00108595	0.00104513	0.00101255	0.00105674	0.00106784	0.272581	0.0216132	0.564504
P08195	4F2 cell-surface antigen heavy chain	SLC3A2	10	10	22.9	67.993	5934800000	0.000322863	0.000315725	0.000296477	0.000300829	0.000300222	0.000324403	0.000314241	0.000302519	0.000301998	0.00029507	0.955152	0.00198504	0.0199275
P08237	ATP-dependent 6-phosphofructokinase, muscle type	PFKM	14	13	25.6	85.182	1295200000	0.000275359	0.000277513	0.000299112	0.000290827	0.00027487	0.000268932	0.000280311	0.000283386	0.000288287	0.000284433	0.685768	-0.0126037	0.163823
P08238	Heat shock protein HSP 90-beta	HSP90AB1	44	22	67.1	83.263	98535000000	0.00236342	0.00241034	0.00254263	0.00265827	0.00265901	0.00314103	0.00248558	0.00244005	0.00286242	0.00273484	0.185917	0.113097	0.73068
P08243	Asparagine synthetase [glutamine-hydrolyzing]	ASNS	15	15	36.7	64.369	2645500000	0.000425579	0.000416802	0.000424457	0.00042292	0.000407126	0.000542104	0.000427502	0.000428259	0.000424359	0.000411021	0.294399	0.0908954	0.531064
P08397	Porphobilinogen deaminase	HMBS	13	13	41.3	39.33	1328800000	0.000243681	0.000240854	0.00024882	0.000247265	0.000253519	0.000255397	0.000254835	0.000255761	0.000241092	0.000239283	0.586093	0.0142255	0.232033
P08559	Pyruvate dehydrogenase E1 component subunit alpha, somatic form, mitochondrial	PDHA1	7	7	23.6	43.295	1628300000	0.000249989	0.000253896	0.000252676	0.000251749	0.000260669	0.000266032	0.000258333	0.000252595	0.000240513	0.000248584	0.903942	-0.0033282	0.0438594
P08579	U2 small nuclear ribonucleoprotein B	SNRPB2	9	7	39.6	25.486	3096700000	0.000236877	0.000248019	0.000243321	0.000238984	0.00025098	0.000216193	0.000234819	0.000232382	0.000254568	0.000255346	0.543746	-0.0297608	0.264604
P08581	Hepatocyte growth factor receptor	MET	2	2	1.2	155.54	26051000	2.07779e-05	1.9273e-05	2.22935e-05	2.13889e-05	2.05283e-05	2.47142e-05	2.24928e-05	2.15107e-05	2.0916e-05	2.13314e-05	0.15094	0.0898984	0.821196
P08621	U1 small nuclear ribonucleoprotein 70 kDa	SNRNP70	10	10	33.9	51.556	420260000	0.000146419	0.000143634	0.00013946	0.000128195	0.000149215	0.000113707	0.000147517	0.000141167	0.000125744	0.000141921	0.337818	-0.0772701	0.471318
P08670	Vimentin	VIM	25	21	60.7	53.651	13898000000	0.00103969	0.00105832	0.00104172	0.0010442	0.00103068	0.000926805	0.00106617	0.00107819	0.00101447	0.000994551	0.358032	-0.0376802	0.446078
P08708	40S ribosomal protein S17	RPS17	5	5	45.9	15.55	1677500000	0.000248727	0.000251623	0.000240389	0.000247292	0.000251006	0.000227121	0.000244243	0.000277628	0.000227098	0.000246058	0.72996	-0.0198021	0.136701
P08758	Annexin A5	ANXA5	29	29	84.1	35.936	116380000000	0.00301231	0.00287246	0.00275415	0.00279395	0.00270862	0.0029404	0.00286596	0.00280989	0.00271785	0.00267256	0.718107	-0.0138207	0.143811
P08865;A0A8I5KQE6	40S ribosomal protein SA	RPSA	12	12	42.7	32.854	19168000000	0.000687905	0.000685006	0.000657761	0.000668157	0.00065417	0.000667703	0.000690893	0.000691274	0.000658974	0.000642485	0.97786	-0.000718549	0.00972318
P09012	U1 small nuclear ribonucleoprotein A	SNRPA	7	5	35.1	31.279	941650000	0.000140574	0.000145403	0.000140632	0.000142307	0.000151166	0.000124183	0.000146574	0.000141361	0.000131382	0.000140247	0.141093	-0.074698	0.850494
P09104	Gamma-enolase	ENO2	12	11	50	47.268	3112900000	0.000368005	0.000364468	0.000384995	0.000385966	0.000380021	0.000383678	0.000389098	0.000379546	0.000392827	0.000376979	0.183052	0.0293231	0.737426
P09110	3-ketoacyl-CoA thiolase, peroxisomal	ACAA1	4	4	13.9	44.292	392020000	5.28286e-05	4.93427e-05	5.29332e-05	5.19257e-05	4.45759e-05	5.24396e-05	5.15597e-05	5.2158e-05	5.00627e-05	4.58099e-05	0.967122	0.00242761	0.0145187
P09132	Signal recognition particle 19 kDa protein	SRP19	2	2	18.8	16.156	242960000	4.54414e-05	4.7048e-05	4.82862e-05	4.8022e-05	5.27285e-05	4.05426e-05	4.36033e-05	4.07295e-05	5.26816e-05	5.63471e-05	0.672425	-0.046262	0.172356
P09211	Glutathione S-transferase P	GSTP1	13	13	56.7	23.356	94895000000	0.00358917	0.00355635	0.00336014	0.00341199	0.00322068	0.00332096	0.00342471	0.00354973	0.00334904	0.00334316	0.713285	-0.0127448	0.146737
P09234	U1 small nuclear ribonucleoprotein C	SNRPC	2	2	13.2	17.394	33744000	1.54285e-05	1.78436e-05	1.46289e-05	1.68912e-05	1.45412e-05	1.08821e-05	1.54829e-05	1.57699e-05	1.76612e-05	1.5271e-05	0.527493	-0.0797459	0.277783
P09382	Galectin-1	LGALS1	4	4	31.1	14.716	14198000000	0.000572525	0.000561255	0.000543302	0.000542739	0.000539157	0.000537042	0.000548768	0.000571257	0.000537895	0.00053866	0.594711	-0.0133206	0.225694
P09417	Dihydropteridine reductase	QDPR	7	7	42.2	25.789	1067300000	0.000119069	0.000122995	0.000124172	0.000123173	0.000113743	0.000109014	0.000116441	0.000115178	0.000121818	0.000117338	0.13691	-0.0569917	0.863566
P09429	High mobility group protein B1	HMGB1	11	10	43.7	24.893	41106000000	0.00115268	0.0012265	0.00118673	0.0012337	0.0011746	0.00100969	0.00108704	0.00109508	0.00125226	0.00124661	0.29187	-0.0701516	0.53481
P09493	Tropomyosin alpha-1 chain	TPM1	17	6	50	32.708	5395800000	0.000441398	0.000445173	0.000432652	0.000452023	0.00043763	0.00040675	0.000424798	0.000438122	0.000443966	0.000439892	0.180951	-0.0366106	0.742439
P09496	Clathrin light chain A	CLTA	8	8	22.6	27.076	7357600000	0.000334418	0.000347384	0.000310378	0.000315697	0.000298939	0.000301214	0.000311403	0.000315743	0.000314624	0.000322642	0.403889	-0.0374637	0.393737
P09497	Clathrin light chain B	CLTB	6	6	19.2	25.19	1982900000	0.000290259	0.000294461	0.00028646	0.00029199	0.000303542	0.00030294	0.000284267	0.00030075	0.000287086	0.000300522	0.723939	0.0086818	0.140298
P09525	Annexin A4	ANXA4	26	26	74.6	35.882	158100000000	0.0029224	0.0029308	0.00277215	0.00285111	0.00273911	0.00281033	0.00285319	0.00292435	0.00280301	0.00275075	0.76745	-0.00752266	0.11495
P09543	2,3-cyclic-nucleotide 3-phosphodiesterase	CNP	7	6	18.5	47.578	310880000	0.000113264	0.000110773	0.000113768	0.000113531	0.000115708	0.000120982	0.000119304	0.000121804	0.000108373	0.000111441	0.324187	0.0373166	0.489205
P09601	Heme oxygenase 1	HMOX1	6	6	28.8	32.818	204510000	6.42205e-05	6.3204e-05	6.35222e-05	6.19084e-05	6.31504e-05	6.64016e-05	6.46128e-05	6.81756e-05	5.72613e-05	6.0544e-05	0.924501	0.00451159	0.0340926
P09622	Dihydrolipoyl dehydrogenase, mitochondrial	DLD	13	13	29.5	54.177	5432700000	0.00076811	0.000805462	0.000758939	0.000777946	0.000704008	0.00069375	0.000747319	0.000702508	0.000823564	0.000775321	0.634796	-0.0274929	0.197366
P09651;Q32P51;A0A2R8Y4L2	Heterogeneous nuclear ribonucleoprotein A1;Heterogeneous nuclear ribonucleoprotein A1, N-terminally processed;Heterogeneous nuclear ribonucleoprotein A1-like 2	HNRNPA1	14	11	40.1	38.746	19428000000	0.000830316	0.000840422	0.000801711	0.000837893	0.00084813	0.000793219	0.000824947	0.000863108	0.000787824	0.00082558	0.440654	-0.0223039	0.355902
P09661	U2 small nuclear ribonucleoprotein A	SNRPA1	10	10	50.2	28.415	2701800000	0.00030171	0.000306366	0.000312972	0.000311981	0.000316248	0.000279315	0.000303465	0.000296186	0.000320176	0.000320161	0.482783	-0.0281854	0.316248
P09668	Pro-cathepsin H;Cathepsin H mini chain;Cathepsin H;Cathepsin H heavy chain;Cathepsin H light chain	CTSH	3	3	10.1	37.393	81811000	4.86347e-05	4.94902e-05	4.40924e-05	4.84568e-05	4.78043e-05	4.71649e-05	5.06298e-05	5.24711e-05	4.48009e-05	4.62247e-05	0.750289	0.0169183	0.124771
P09874	Poly [ADP-ribose] polymerase 1	PARP1	20	20	21.4	113.08	1746100000	0.000470185	0.000462768	0.000472183	0.000459644	0.000479425	0.000473501	0.000488753	0.000499581	0.000457523	0.000456242	0.514982	0.0191933	0.288208
P09884	DNA polymerase alpha catalytic subunit	POLA1	5	5	5.5	165.91	92617000	2.9339e-05	2.83764e-05	3.01437e-05	3.19854e-05	3.33961e-05	3.77544e-05	2.93374e-05	3.03253e-05	3.08967e-05	3.16738e-05	0.461214	0.0621628	0.336097
P09936	Ubiquitin carboxyl-terminal hydrolase isozyme L1	UCHL1	10	10	42.2	24.824	67116000000	0.00198108	0.00190435	0.00182729	0.001861	0.00180123	0.0017652	0.00182049	0.00185775	0.00193428	0.00192669	0.762042	-0.0108963	0.118021
P09960	Leukotriene A-4 hydrolase	LTA4H	28	28	56.1	69.284	30503000000	0.00167269	0.00173026	0.00172691	0.00176207	0.00172424	0.00175975	0.00173677	0.00169526	0.00179644	0.00174213	0.326196	0.0189919	0.486522
P09972	Fructose-bisphosphate aldolase C	ALDOC	12	7	44.8	39.455	18469000000	0.000164003	0.000158934	0.000165461	0.000156229	0.000169256	0.000169807	0.000168485	0.000173143	0.00020325	0.000157978	0.178055	0.100605	0.749446
P62987;P62979;P0CG47;P0CG48;A0A2R8Y422	Ubiquitin-60S ribosomal protein L40;Ubiquitin;60S ribosomal protein L40;Ubiquitin-40S ribosomal protein S27a;Ubiquitin;40S ribosomal protein S27a;Polyubiquitin-B;Ubiquitin;Polyubiquitin-C;Ubiquitin	UBA52	7	7	51.6	14.728	77058000000	0.00130736	0.00130433	0.0012809	0.00134775	0.00128155	0.00124946	0.00129513	0.00125077	0.00132337	0.00126398	0.176572	-0.0311256	0.753079
P0DMV9;P0DMV8	Heat shock 70 kDa protein 1B;Heat shock 70 kDa protein 1A	HSPA1B	34	15	66.5	70.051	93163000000	0.00247985	0.00254716	0.00242169	0.00245285	0.00242037	0.00227356	0.00236764	0.00231401	0.00255567	0.00251173	0.347706	-0.0354787	0.458788
P0DP25;P0DP24;P0DP23	NA	CALM3	11	9	89.9	16.837	128050000000	0.00261784	0.00260248	0.00252828	0.00256145	0.00256509	0.00255598	0.0025673	0.00263138	0.00243495	0.00257529	0.556732	-0.0124044	0.254354
P10109	Adrenodoxin, mitochondrial	FDX1	4	4	25	19.393	915170000	0.000154277	0.000150036	0.000153126	0.00015167	0.00015985	0.000145461	0.000150372	0.000156408	0.000150183	0.000154613	0.375588	-0.0225449	0.425289
P10155	60 kDa SS-A/Ro ribonucleoprotein	RO60	9	9	16.2	60.67	3144500000	0.000164346	0.000167113	0.000168987	0.000168381	0.000177232	0.000203404	0.000178101	0.000185855	0.000163419	0.000174481	0.128995	0.0975711	0.889427
P10253	Lysosomal alpha-glucosidase;76 kDa lysosomal alpha-glucosidase;70 kDa lysosomal alpha-glucosidase	GAA	16	16	28.7	105.32	3111500000	0.000330777	0.000321401	0.000311571	0.000312934	0.000314932	0.000334677	0.000331929	0.000341988	0.00029917	0.000315829	0.471402	0.0286984	0.326609
P10301	Ras-related protein R-Ras	RRAS	7	5	43.6	23.48	738000000	0.000188478	0.000176688	0.000161701	0.000161951	0.000148765	0.000198703	0.000185037	0.000184227	0.000152851	0.000143587	0.679977	0.0454745	0.167506
P10412	Histone H1.4	H1-4	6	2	28.8	21.865	442380000	3.74936e-05	3.61462e-05	3.32613e-05	3.03231e-05	3.56111e-05	3.82388e-05	3.94665e-05	3.81466e-05	3.20164e-05	3.4676e-05	0.329092	0.0788491	0.482683
P10451	Osteopontin	SPP1	7	7	32.8	35.422	312830000	7.16509e-05	7.37267e-05	7.23341e-05	7.39637e-05	7.41179e-05	7.28002e-05	7.39832e-05	7.95572e-05	6.75735e-05	7.14502e-05	0.966963	-0.00169338	0.0145903
P10515	Dihydrolipoyllysine-residue acetyltransferase component of pyruvate dehydrogenase complex, mitochondrial	DLAT	8	8	20.4	68.996	437150000	9.59519e-05	8.95093e-05	9.75562e-05	8.69942e-05	9.78891e-05	0.000104665	9.34285e-05	9.25248e-05	8.84692e-05	9.55998e-05	0.708252	0.0207743	0.149812
P10586	Receptor-type tyrosine-protein phosphatase F	PTPRF	10	10	8.1	212.88	144160000	6.84855e-05	6.92415e-05	6.75194e-05	6.63823e-05	7.00172e-05	6.77525e-05	7.23572e-05	7.25851e-05	6.73517e-05	6.90136e-05	0.283356	0.0309738	0.547667
P10599	Thioredoxin	TXN	6	6	46.7	11.737	84296000000	0.000741272	0.00075597	0.000741002	0.000784614	0.000739592	0.000666681	0.000696311	0.0006736	0.000833978	0.000804904	0.642943	-0.0337423	0.191827
P10619	Lysosomal protective protein;Lysosomal protective protein 32 kDa chain;Lysosomal protective protein 20 kDa chain	CTSA	2	2	4.8	54.465	711980000	0.000126903	0.00012734	0.000126097	0.000129841	0.000134743	0.000120412	0.00012266	0.000118478	0.000132731	0.000135037	0.424479	-0.0353409	0.372143
P10636	Microtubule-associated protein tau	MAPT	5	5	10.2	78.927	28744000	1.06213e-05	1.10083e-05	1.06925e-05	1.04243e-05	1.22044e-05	1.14336e-05	1.12944e-05	1.18752e-05	1.06339e-05	1.16289e-05	0.343388	0.049425	0.464215
P10644	cAMP-dependent protein kinase type I-alpha regulatory subunit;cAMP-dependent protein kinase type I-alpha regulatory subunit, N-terminally processed	PRKAR1A	5	5	20.5	42.981	258410000	6.23823e-05	5.95561e-05	6.12477e-05	5.55198e-05	5.94855e-05	6.93247e-05	6.59208e-05	6.61747e-05	5.54145e-05	5.57134e-05	0.384867	0.0678401	0.41469
P10746	Uroporphyrinogen-III synthase	UROS	3	3	14.7	28.627	87957000	5.06191e-05	5.35135e-05	4.92555e-05	5.08751e-05	4.72698e-05	4.51871e-05	4.89245e-05	4.95388e-05	5.03739e-05	5.01583e-05	0.322987	-0.0427877	0.490815
P10768	S-formylglutathione hydrolase	ESD	10	10	53.2	31.462	12545000000	0.000730835	0.000724894	0.000696987	0.000718272	0.000687737	0.000724549	0.000723464	0.000730318	0.000697426	0.00068371	0.990653	0.000300567	0.00407845
P10809	60 kDa heat shock protein, mitochondrial	HSPD1	32	32	71.6	61.054	85875000000	0.00305527	0.00305568	0.00296339	0.0029759	0.00298654	0.0027748	0.00298924	0.0030297	0.00301474	0.00293887	0.284311	-0.0280395	0.546206
P10909	Clusterin;Clusterin beta chain;Clusterin alpha chain	CLU	4	4	11.1	52.494	149120000	8.50599e-05	8.27474e-05	7.97986e-05	7.70734e-05	8.10231e-05	9.31749e-05	9.59326e-05	8.58172e-05	7.34768e-05	8.14129e-05	0.291266	0.0832923	0.53571
P11021	78 kDa glucose-regulated protein	HSPA5	39	37	56.4	72.332	111960000000	0.0034642	0.00351096	0.00335386	0.00342343	0.00345648	0.00323548	0.00332212	0.00320343	0.00359127	0.00359815	0.579996	-0.0218333	0.236575
P11047	Laminin subunit gamma-1	LAMC1	6	6	5.6	177.6	104930000	6.34507e-05	5.9372e-05	5.70422e-05	5.6684e-05	6.30141e-05	6.83987e-05	6.56362e-05	7.10955e-05	5.15539e-05	5.76945e-05	0.467483	0.0696446	0.330234
P11117	Lysosomal acid phosphatase	ACP2	4	4	11.8	48.344	154750000	5.04298e-05	4.85615e-05	4.69278e-05	4.7545e-05	4.61944e-05	4.82979e-05	4.99763e-05	5.18926e-05	4.58367e-05	4.70269e-05	0.617709	0.020157	0.209216
P11142	Heat shock cognate 71 kDa protein	HSPA8	48	32	82.2	70.897	353630000000	0.00702686	0.00705982	0.00670882	0.0067933	0.00669217	0.00661871	0.00668448	0.00664162	0.0068997	0.00685428	0.265511	-0.0247121	0.575918
P11171	Protein 4.1	EPB41	3	3	4.9	97.016	136700000	3.64699e-05	3.47664e-05	3.56883e-05	3.39444e-05	3.47314e-05	3.55863e-05	3.73731e-05	3.74938e-05	3.35939e-05	3.51875e-05	0.416956	0.0295527	0.37991
P11172	Uridine 5-monophosphate synthase;Orotate phosphoribosyltransferase;Orotidine 5-phosphate decarboxylase	UMPS	13	13	37.7	52.221	1609400000	0.000372963	0.000372561	0.000371867	0.000376535	0.000370742	0.000459363	0.000393021	0.000387799	0.000378057	0.000354477	0.252655	0.0812652	0.597473
P11177	Pyruvate dehydrogenase E1 component subunit beta, mitochondrial	PDHB	11	11	39	39.233	1952700000	0.000449208	0.000450518	0.000459896	0.000449396	0.000441374	0.000437884	0.000441567	0.000416141	0.000458546	0.000453188	0.308912	-0.0278765	0.510165
P11216	Glycogen phosphorylase, brain form	PYGB	37	32	49.2	96.695	20964000000	0.00131207	0.00129189	0.00132926	0.00129875	0.00122626	0.00163119	0.00138436	0.00137575	0.00131142	0.00126379	0.161007	0.109294	0.793154
P11274	Breakpoint cluster region protein	BCR	2	2	2.4	142.82	15912000	3.69019e-06	3.35558e-06	3.78372e-06	3.62885e-06	3.76622e-06	5.45012e-06	4.41484e-06	4.69877e-06	3.13305e-06	3.6437e-06	0.169256	0.227709	0.771457
P11310	Medium-chain specific acyl-CoA dehydrogenase, mitochondrial	ACADM	8	8	26.1	46.588	2040100000	0.000387657	0.00037787	0.000366375	0.00036245	0.000375312	0.000385438	0.000382487	0.000370046	0.000360168	0.000376635	0.876134	0.00393858	0.0574295
P11387	DNA topoisomerase 1	TOP1	6	6	7.6	90.725	364960000	0.00011974	0.000129872	0.000134003	0.000147186	0.00014309	0.000112651	0.000115799	0.000119557	0.000146473	0.000143467	0.431905	-0.0790803	0.364612
P11388	DNA topoisomerase 2-alpha	TOP2A	5	5	4.2	174.38	112290000	4.93031e-05	5.14842e-05	5.34444e-05	5.38588e-05	5.89511e-05	4.5938e-05	5.11716e-05	5.49037e-05	5.30334e-05	5.57561e-05	0.612913	-0.0341059	0.212601
P11413	Glucose-6-phosphate 1-dehydrogenase	G6PD	41	41	71.3	59.256	249330000000	0.00530442	0.0051626	0.00516763	0.00511037	0.00484366	0.00511255	0.0051306	0.00521951	0.00520697	0.00505724	0.74327	0.00777069	0.128853
P11441	Ubiquitin-like protein 4A	UBL4A	4	4	28.7	17.776	217170000	7.66274e-05	7.93952e-05	7.38794e-05	7.54131e-05	7.19551e-05	7.22194e-05	7.96634e-05	8.34802e-05	6.78816e-05	6.59853e-05	0.666413	-0.0310786	0.176256
P11498	Pyruvate carboxylase, mitochondrial	PC	2	2	2.2	129.63	37224000	1.90985e-05	1.69602e-05	1.85551e-05	1.7488e-05	1.80923e-05	1.95418e-05	1.81148e-05	1.94682e-05	1.7501e-05	1.82662e-05	0.355398	0.0425204	0.449285
P11586	C-1-tetrahydrofolate synthase, cytoplasmic;Methylenetetrahydrofolate dehydrogenase;Methenyltetrahydrofolate cyclohydrolase;Formyltetrahydrofolate synthetase;C-1-tetrahydrofolate synthase, cytoplasmic, N-terminally processed	MTHFD1	32	31	38.3	101.53	4815700000	0.00104289	0.00102335	0.00106049	0.00101311	0.000968639	0.00140877	0.00103562	0.00104466	0.00105322	0.00099576	0.299891	0.116483	0.523036
P11766	Alcohol dehydrogenase class-3	ADH5	12	12	29.7	39.724	11425000000	0.000582587	0.000580994	0.00056473	0.000585552	0.000557511	0.000553301	0.000579844	0.000562791	0.000593964	0.00058353	0.965409	0.00103252	0.0152887
P11908	Ribose-phosphate pyrophosphokinase 2	PRPS2	10	5	39	34.769	1346000000	0.00025712	0.000257493	0.000262962	0.00026069	0.000246972	0.000279709	0.000265361	0.000260122	0.000263904	0.000258483	0.106116	0.0467635	0.974218
P11940;Q9H361	Polyadenylate-binding protein 1;Polyadenylate-binding protein 3	PABPC1	20	14	38.7	70.67	6666900000	0.000700906	0.00071842	0.000704576	0.000696634	0.000690647	0.000668265	0.000705576	0.00073291	0.000685903	0.000689627	0.638255	-0.0119248	0.195006
P12004	Proliferating cell nuclear antigen	PCNA	14	14	57.5	28.768	43647000000	0.00148511	0.00155503	0.00150022	0.0015614	0.00143943	0.0014267	0.00146908	0.00143705	0.00156893	0.0014909	0.408244	-0.0286974	0.38908
P12081	Histidine--tRNA ligase, cytoplasmic	HARS1	20	15	45.2	57.41	11243000000	0.000943389	0.000977028	0.000986738	0.000978063	0.000960239	0.0008668	0.000964585	0.000946566	0.00100701	0.000973112	0.497761	-0.0262556	0.302979
P12268	Inosine-5-monophosphate dehydrogenase 2	IMPDH2	17	15	37	55.804	6813500000	0.000532199	0.000537847	0.000536907	0.000517515	0.000583465	0.000423444	0.000540263	0.000504437	0.000550404	0.000569203	0.416594	-0.0654938	0.380286
P12270	Nucleoprotein TPR	TPR	98	98	47.7	267.29	18308000000	0.00304361	0.00304481	0.00302989	0.00297495	0.00316651	0.00295825	0.0030718	0.00310666	0.0030039	0.00310587	0.952159	-0.0012593	0.0212906
P12277	Creatine kinase B-type	CKB	11	11	43	42.644	934540000	0.00023433	0.000224122	0.000227613	0.000217924	0.000232665	0.000239432	0.000237999	0.000241883	0.000209431	0.000224491	0.638297	0.0208949	0.194977
P12429	Annexin A3	ANXA3	28	28	73.4	36.375	34580000000	0.00156473	0.00157172	0.0015452	0.00156038	0.00148004	0.00152585	0.00154329	0.00149384	0.00153485	0.00154097	0.404969	-0.0156415	0.392578
P12532	Creatine kinase U-type, mitochondrial	CKMT1B	6	6	23.7	47.036	353790000	9.55686e-05	9.53002e-05	9.23476e-05	9.11244e-05	8.94098e-05	9.24877e-05	9.83866e-05	9.89113e-05	8.55299e-05	8.6655e-05	0.910156	-0.00554782	0.040884
P12814	Alpha-actinin-1	ACTN1	33	20	43.8	103.06	5806200000	0.000661801	0.000649729	0.00065734	0.000647452	0.000676824	0.000727264	0.000675827	0.000668116	0.000660207	0.000690772	0.0812109	0.0554518	1.09039
P12830	Cadherin-1;E-Cad/CTF1;E-Cad/CTF2;E-Cad/CTF3	CDH1	5	5	7.3	97.455	513520000	7.83881e-05	7.59207e-05	7.95571e-05	7.91419e-05	8.50709e-05	7.57342e-05	7.93362e-05	8.47699e-05	8.26029e-05	8.69159e-05	0.390695	0.0403125	0.408162
P12931	Proto-oncogene tyrosine-protein kinase Src	SRC	14	14	33	59.834	1586100000	0.000281284	0.00027816	0.000289226	0.000296093	0.000284163	0.000316902	0.000284217	0.000292488	0.000304216	0.000293708	0.0883808	0.0618639	1.05364
P12955	Xaa-Pro dipeptidase	PEPD	18	18	37.9	54.548	7803400000	0.000423543	0.000404184	0.000393322	0.000427527	0.000451262	0.00038419	0.000440507	0.000452018	0.000417371	0.000470467	0.491824	0.0437909	0.30819
P12956	X-ray repair cross-complementing protein 6	XRCC6	23	23	45.5	69.842	2101700000	0.000621364	0.000622472	0.000664653	0.0006403	0.000663992	0.000691186	0.000633474	0.000607064	0.000668464	0.000677221	0.495386	0.0287329	0.305056
P13010	X-ray repair cross-complementing protein 5	XRCC5	18	18	37.4	82.704	1968600000	0.000315884	0.000308539	0.000338684	0.00031816	0.000355284	0.000359584	0.000322188	0.000315522	0.000346531	0.000352817	0.353916	0.0520239	0.451099
P13051	Uracil-DNA glycosylase	UNG	4	4	16.9	34.645	102550000	5.70968e-05	5.97144e-05	6.09193e-05	6.482e-05	6.51286e-05	6.54353e-05	6.03174e-05	6.08744e-05	6.57557e-05	6.80529e-05	0.268222	0.0586087	0.571506
P13073	Cytochrome c oxidase subunit 4 isoform 1, mitochondrial	COX4I1	4	4	24.3	19.576	232060000	4.05927e-05	4.07378e-05	4.00725e-05	3.99928e-05	4.08231e-05	3.77611e-05	4.04439e-05	4.24792e-05	3.90812e-05	3.84346e-05	0.374318	-0.0289603	0.426759
P13489	Ribonuclease inhibitor	RNH1	8	8	17.4	49.973	3863600000	0.000260945	0.000246962	0.000256077	0.000247401	0.00022363	0.000309385	0.000279826	0.00027286	0.000242102	0.000225904	0.268908	0.106981	0.570397
P13639	Elongation factor 2	EEF2	41	40	47.1	95.337	86408000000	0.00294515	0.00281915	0.00299457	0.00301591	0.00289778	0.00331183	0.00301028	0.0028956	0.00307624	0.00283631	0.339518	0.0443153	0.469137
P13667	Protein disulfide-isomerase A4	PDIA4	40	40	63.4	72.932	122070000000	0.00433357	0.00431383	0.00417461	0.00427697	0.00418092	0.00415717	0.00422561	0.00411337	0.00425314	0.00426971	0.275035	-0.0177973	0.560613
P13674	Prolyl 4-hydroxylase subunit alpha-1	P4HA1	10	10	26	61.049	633430000	0.000117584	0.000117413	0.00012462	0.000119689	0.000124365	0.000126747	0.000123929	0.000121114	0.0001218	0.000122708	0.214011	0.0298614	0.669563
P13693	Translationally-controlled tumor protein	TPT1	7	7	42.4	19.595	19316000000	0.000570633	0.000555076	0.000553085	0.000558511	0.000559694	0.000547895	0.000554294	0.000548134	0.000533822	0.000550454	0.0269668	-0.0325499	1.56917
P13797	Plastin-3	PLS3	37	34	53	70.81	45611000000	0.00233659	0.00238747	0.00243577	0.00246047	0.00240437	0.00222596	0.00237165	0.00228455	0.00258851	0.00245759	0.782559	-0.0116132	0.106483
P13798	Acylamino-acid-releasing enzyme	APEH	18	18	33.2	81.224	2572100000	0.000404082	0.000419485	0.000430734	0.000416694	0.00042509	0.000378792	0.000408079	0.000397786	0.000438205	0.000430781	0.49007	-0.029512	0.309742
P13804	Electron transfer flavoprotein subunit alpha, mitochondrial	ETFA	17	17	61.9	35.079	17684000000	0.000960158	0.000974942	0.000993154	0.000980581	0.000947143	0.000874175	0.000983199	0.00102565	0.000937501	0.000945883	0.517106	-0.0268607	0.286421
P13861	cAMP-dependent protein kinase type II-alpha regulatory subunit	PRKAR2A	13	13	35.9	45.518	671480000	0.000144056	0.000147935	0.00015452	0.000157563	0.000152601	0.000146743	0.000154212	0.00015892	0.000152555	0.000154409	0.530414	0.0192508	0.275385
Q5VT79;P13928	Annexin A8-like protein 2;Annexin A8	ANXA8L1	8	8	32.1	36.879	151750000	9.94095e-05	9.97098e-05	0.000100626	9.50233e-05	9.72872e-05	0.000104162	0.000103821	0.000106837	8.81487e-05	9.39394e-05	0.799926	0.0141547	0.0969504
P13929	Beta-enolase	ENO3	8	7	30.4	46.986	907900000	0.000167956	0.000174134	0.000176423	0.000174927	0.000173885	0.000166865	0.000170146	0.00016873	0.000180642	0.0001724	0.558776	-0.0142811	0.252762
P13984	General transcription factor IIF subunit 2	GTF2F2	12	12	53	28.38	1402700000	0.000506446	0.000545559	0.000521123	0.000552666	0.000504254	0.000465984	0.000528527	0.000525357	0.000511435	0.000481237	0.176936	-0.0659432	0.752185
P13995	Bifunctional methylenetetrahydrofolate dehydrogenase/cyclohydrolase, mitochondrial;NAD-dependent methylenetetrahydrofolate dehydrogenase;Methenyltetrahydrofolate cyclohydrolase	MTHFD2	9	9	32.9	37.895	613970000	0.000156137	0.000153309	0.000155513	0.000155222	0.000157694	0.000169865	0.000161232	0.000169879	0.000155174	0.000149695	0.205259	0.0509634	0.687697
P14174	Macrophage migration inhibitory factor	MIF	5	5	53	12.476	4990300000	0.000276109	0.000272844	0.000275677	0.000275108	0.000276967	0.000255037	0.000264593	0.000277521	0.000293876	0.000293798	0.840035	0.00848434	0.0757024
P14209	CD99 antigen	CD99	3	3	40	18.848	681930000	6.9982e-05	6.8174e-05	6.97539e-05	7.03642e-05	6.96005e-05	6.55384e-05	6.65101e-05	7.1935e-05	6.46404e-05	6.80593e-05	0.132107	-0.0471759	0.879074
P14314	Glucosidase 2 subunit beta	PRKCSH	14	14	32.8	59.425	22105000000	0.0009045	0.000900992	0.000892569	0.000886885	0.000896214	0.000856408	0.000909077	0.000936836	0.000875079	0.000895242	0.907385	-0.00274477	0.0422086
P14324	Farnesyl pyrophosphate synthase	FDPS	9	9	25.1	48.275	12973000000	0.000802048	0.000795679	0.000754317	0.00076461	0.000742965	0.000797493	0.000818653	0.000815474	0.000740868	0.000743385	0.601243	0.0208763	0.22095
P14550	Alcohol dehydrogenase [NADP(+)]	AKR1A1	16	16	50.5	36.573	11087000000	0.000914801	0.000897539	0.000880841	0.000873684	0.000833248	0.000869147	0.000909745	0.000898623	0.00085992	0.000838431	0.803501	-0.00797221	0.0950135
P14618	Pyruvate kinase PKM	PKM	48	45	77.6	57.936	452630000000	0.00851877	0.00835387	0.00837723	0.00831565	0.00825708	0.00792004	0.00845723	0.00845505	0.00825844	0.00828316	0.42696	-0.0155612	0.369613
P14621	Acylphosphatase-2	ACYP2	6	6	52.5	11.139	261610000	0.00011875	0.000119039	0.000118632	0.000113851	0.000118942	0.000110112	0.000119329	0.000122936	0.000113432	0.000115672	0.545618	-0.0190602	0.263111
P14625	Endoplasmin	HSP90B1	42	41	57.7	92.468	96807000000	0.00328725	0.00320178	0.00332826	0.00334368	0.00326963	0.00363774	0.00336461	0.00327694	0.00354499	0.00339546	0.0529861	0.0676786	1.27584
P14649	Myosin light chain 6B	MYL6B	3	2	17.3	22.764	52401000	3.10646e-05	3.02827e-05	2.95118e-05	2.93242e-05	3.07398e-05	2.78963e-05	3.04767e-05	3.20511e-05	2.9408e-05	3.02023e-05	0.820864	-0.00851916	0.0857288
P14678	Small nuclear ribonucleoprotein-associated proteins B and B	SNRPB	8	3	46.7	24.61	1774500000	0.000214023	0.000207556	0.000205371	0.000200002	0.000208775	0.000197739	0.000213367	0.000211808	0.000200182	0.000209598	0.88061	-0.00422994	0.0552166
P14735	Insulin-degrading enzyme	IDE	30	30	34.6	117.97	5040400000	0.000986669	0.000971993	0.0010293	0.000993237	0.00100746	0.00112165	0.00105215	0.00100521	0.0010446	0.00103559	0.0361269	0.0761875	1.44217
P14854	Cytochrome c oxidase subunit 6B1	COX6B1	4	4	34.9	10.192	3172800000	0.000200512	0.000198103	0.000181039	0.000191618	0.000192789	0.00019044	0.000197633	0.000195753	0.000178522	0.000183553	0.483503	-0.0274366	0.315601
P14859	POU domain, class 2, transcription factor 1	POU2F1	2	2	3.9	76.471	13387000	5.17331e-06	5.42732e-06	5.97424e-06	4.82812e-06	5.72049e-06	4.2802e-06	4.80965e-06	5.25499e-06	5.32787e-06	5.10636e-06	0.129226	-0.130421	0.88865
P14866	Heterogeneous nuclear ribonucleoprotein L	HNRNPL	9	9	24.6	64.132	770390000	0.000127031	0.000134548	0.000141343	0.000144491	0.000158779	0.000141774	0.000133611	0.000127819	0.000153837	0.000161242	0.77464	0.0244897	0.1109
P14868	Aspartate--tRNA ligase, cytoplasmic	DARS1	11	11	28.7	57.136	446180000	0.000137579	0.00013521	0.000148711	0.000141035	0.000153315	0.0001715	0.00013973	0.00014145	0.000142782	0.000156019	0.334156	0.070075	0.47605
P14923	Junction plakoglobin	JUP	7	7	11.8	81.744	541470000	0.000200696	0.000212131	0.000217416	0.000213495	0.000244921	0.000261884	0.000203342	0.00020842	0.000228891	0.000226629	0.53962	0.0527061	0.267912
P15104	Glutamine synthetase	GLUL	5	5	15.3	42.064	110990000	6.55565e-05	5.96367e-05	6.34981e-05	6.23976e-05	6.37549e-05	6.60555e-05	6.58757e-05	6.8295e-05	6.09641e-05	6.14652e-05	0.3913	0.0353583	0.40749
P15121	Aldose reductase	AKR1B1	30	29	68.4	35.853	145110000000	0.00552626	0.00494262	0.00475929	0.0045982	0.00450356	0.00548373	0.00526073	0.00547639	0.00381008	0.00405728	0.908525	-0.0144045	0.0416632
P15151	Poliovirus receptor	PVR	2	2	5.5	45.302	10085000	1.03051e-05	1.02436e-05	1.01613e-05	1.044e-05	1.7882e-05	8.549e-06	9.25938e-06	1.19283e-05	1.18244e-05	1.10862e-05	0.465997	-0.165136	0.331617
P15170	Eukaryotic peptide chain release factor GTP-binding subunit ERF3A	GSPT1	16	7	34.5	55.755	4623800000	0.000496113	0.000493794	0.000511809	0.00051514	0.000494638	0.00063093	0.000520939	0.000530664	0.000498365	0.000491684	0.242932	0.0896881	0.614515
P15289	Arylsulfatase A;Arylsulfatase A component B;Arylsulfatase A component C	ARSA	2	2	6.5	53.588	52858000	9.81e-06	9.77675e-06	1.058e-05	9.45674e-06	9.3709e-06	1.09249e-05	1.13662e-05	1.13241e-05	8.6257e-06	9.74002e-06	0.32739	0.0853642	0.484934
P15311	Ezrin	EZR	39	24	52.6	69.412	54729000000	0.00261009	0.00259881	0.00253649	0.00255457	0.00253407	0.00239483	0.00256154	0.00256867	0.00249922	0.0024714	0.0942045	-0.0385484	1.02593
P15336	Cyclic AMP-dependent transcription factor ATF-2	ATF2	3	2	10.3	54.537	99422000	3.51802e-05	3.35148e-05	3.63609e-05	3.93675e-05	3.79221e-05	3.26934e-05	3.6298e-05	3.51913e-05	3.99297e-05	4.02267e-05	0.826705	0.0156876	0.0826497
P15374	Ubiquitin carboxyl-terminal hydrolase isozyme L3	UCHL3	6	6	42.6	26.182	1042300000	0.000151817	0.000157071	0.000161301	0.00016106	0.000153177	0.000150825	0.000157884	0.000157956	0.000153837	0.00014972	0.306937	-0.0263642	0.512951
P15428	15-hydroxyprostaglandin dehydrogenase [NAD(+)]	HPGD	6	6	29.3	28.977	304880000	0.000146683	0.00013621	0.000140419	0.000130998	0.000131522	0.000181606	0.000151365	0.000156213	0.000127666	0.000125774	0.319068	0.114781	0.496117
P15531	Nucleoside diphosphate kinase A	NME1	13	7	75.7	17.149	24414000000	0.000842294	0.000853874	0.000886843	0.000883142	0.000824914	0.000777841	0.000831817	0.000816978	0.000915256	0.000886336	0.657805	-0.0212838	0.181903
P15559	NAD(P)H dehydrogenase [quinone] 1	NQO1	18	18	56.6	30.867	66574000000	0.00190123	0.00178961	0.00173009	0.00176023	0.00153084	0.00201837	0.00178193	0.0016911	0.00179717	0.00157514	0.756902	0.0249072	0.12096
P15586	N-acetylglucosamine-6-sulfatase	GNS	9	9	22.1	62.081	3218800000	0.000431831	0.000461035	0.000439827	0.000437441	0.000425526	0.000425388	0.000426401	0.000442102	0.000453666	0.000440114	0.846711	-0.00525922	0.0722649
P15848	Arylsulfatase B	ARSB	3	3	6	59.687	66308000	2.82961e-05	2.79786e-05	2.81417e-05	2.7698e-05	2.86875e-05	2.85827e-05	2.89951e-05	2.86049e-05	2.62296e-05	2.99084e-05	0.642586	0.0154803	0.192068
P15880	40S ribosomal protein S2	RPS2	5	5	15.4	31.324	435310000	0.000122	0.000122722	0.000126993	0.000119914	0.000117328	0.000134952	0.000119446	0.000122069	0.000122213	0.000122288	0.471158	0.0281778	0.326834
P15924	Desmoplakin	DSP	8	8	2.9	331.77	57308000	4.3136e-05	4.25527e-05	4.03188e-05	4.06542e-05	4.93811e-05	5.00067e-05	4.40106e-05	4.72584e-05	3.68555e-05	3.99742e-05	0.889891	0.0137088	0.0506633
P15927	Replication protein A 32 kDa subunit	RPA2	5	5	49.6	29.247	395980000	5.41598e-05	5.28661e-05	5.61488e-05	5.54898e-05	5.76706e-05	5.77931e-05	5.88083e-05	6.18059e-05	4.86608e-05	5.08784e-05	0.90526	0.0083885	0.0432268
P16070	CD44 antigen	CD44	6	6	11.1	81.537	1608700000	0.000127805	0.000132361	0.000118708	0.000116961	0.000107916	0.000127024	0.000122309	0.000115833	0.000118386	0.000111441	0.737807	-0.0210817	0.132057
P16083	Ribosyldihydronicotinamide dehydrogenase [quinone]	NQO2	7	7	39	25.918	1344000000	0.000267421	0.000265651	0.000272165	0.000270849	0.000265537	0.000258004	0.000256972	0.000256663	0.000267909	0.000264208	0.0206076	-0.0413045	1.68597
P16144	Integrin beta-4	ITGB4	6	6	4.7	202.16	194610000	8.49641e-05	8.69988e-05	8.77667e-05	8.73072e-05	8.54413e-05	8.1433e-05	8.84453e-05	9.11538e-05	7.9719e-05	8.28379e-05	0.45085	-0.0299621	0.345968
P16152	Carbonyl reductase [NADPH] 1	CBR1	16	14	69.3	30.375	23192000000	0.000882221	0.000893727	0.00090064	0.000911448	0.000883846	0.000916581	0.000884537	0.000881816	0.000886417	0.000883091	0.66035	-0.0062854	0.180226
P16278	Beta-galactosidase	GLB1	9	9	19.4	76.074	1482800000	0.000312307	0.000307373	0.000305176	0.000306769	0.00031222	0.000302186	0.000303515	0.00031975	0.000298578	0.000301724	0.394108	-0.0170059	0.404385
P16333	Cytoplasmic protein NCK1	NCK1	10	10	30.8	42.864	468500000	0.000207475	0.000195924	0.000200652	0.000191809	0.000198609	0.000199113	0.000204962	0.000211038	0.000184148	0.00018382	0.717616	-0.0166158	0.144108
P16383	GC-rich sequence DNA-binding factor 2	GCFC2	2	2	3.7	89.384	62074000	1.33156e-05	1.14083e-05	1.1857e-05	1.21465e-05	1.1754e-05	1.23906e-05	1.22827e-05	1.36682e-05	1.14874e-05	1.24801e-05	0.466851	0.0429509	0.330821
P16401	Histone H1.5	H1-5	4	2	20.8	22.58	75177000	2.6061e-05	2.65003e-05	2.57291e-05	2.38065e-05	2.6649e-05	2.88735e-05	2.58166e-05	2.73559e-05	2.32095e-05	2.38341e-05	0.954851	0.00384566	0.0200643
P16402	Histone H1.3	H1-3	8	4	32.6	22.35	330860000	0.000106085	0.000107069	0.000105428	0.000100378	0.000122844	9.62171e-05	0.000109497	9.80533e-05	0.000111608	0.000118579	0.789432	-0.0210575	0.102685
P16403	Histone H1.2	H1-2	8	4	33.8	21.364	1094600000	0.000176468	0.000193176	0.000186765	0.00017867	0.000191472	0.000147188	0.000185129	0.000180662	0.000199603	0.000195106	0.710827	-0.0296743	0.148236
P16435	NADPH--cytochrome P450 reductase	POR	4	4	7.1	76.689	105690000	6.30028e-05	6.26774e-05	6.3496e-05	6.281e-05	6.7054e-05	6.22457e-05	6.25453e-05	6.21677e-05	6.23296e-05	6.67424e-05	0.632165	-0.0136742	0.19917
P16455	Methylated-DNA--protein-cysteine methyltransferase	MGMT	2	2	15	21.646	10537000	4.82586e-06	5.09562e-06	4.95625e-06	5.10023e-06	5.14546e-06	4.98978e-06	5.27291e-06	6.0165e-06	4.77821e-06	4.48709e-06	0.760894	0.0239791	0.118676
P16949	Stathmin	STMN1	10	7	56.4	17.302	37384000000	0.00072233	0.000753093	0.000691399	0.00072147	0.000647854	0.000644431	0.000702179	0.000722118	0.00069416	0.000643949	0.308917	-0.0537454	0.510158
P16989	Y-box-binding protein 3	YBX3	9	7	40.9	40.089	1336800000	8.53234e-05	8.21503e-05	8.1137e-05	8.0496e-05	9.68904e-05	8.04541e-05	8.15598e-05	8.93316e-05	8.73353e-05	9.4073e-05	0.74091	0.0227032	0.130235
P17096	High mobility group protein HMG-I/HMG-Y	HMGA1	5	5	44.9	11.676	1642400000	0.000157527	0.000159546	0.000135624	0.000153146	0.000145742	0.00013993	0.000148753	0.000146377	0.000147052	0.000142951	0.286774	-0.0518305	0.54246
P17174	Aspartate aminotransferase, cytoplasmic	GOT1	25	25	65.9	46.247	9695200000	0.0011685	0.00105731	0.00109546	0.00107435	0.000950384	0.00109961	0.00102485	0.00105669	0.00106345	0.00107248	0.880542	-0.00782079	0.0552501
P17252	Protein kinase C alpha type	PRKCA	4	4	9.7	76.749	67052000	3.65729e-05	3.47679e-05	3.56572e-05	3.4007e-05	3.26625e-05	4.84798e-05	3.35443e-05	3.43881e-05	3.40413e-05	3.46945e-05	0.458299	0.0923502	0.338851
P17480	Nucleolar transcription factor 1	UBTF	3	3	3.1	89.405	49496000	2.96168e-05	3.02892e-05	3.09295e-05	3.09334e-05	3.37896e-05	2.63468e-05	2.88983e-05	3.24819e-05	3.01678e-05	3.38203e-05	0.621798	-0.0360931	0.20635
P17535	Transcription factor jun-D	JUND	2	2	11.2	35.173	30943000	1.24635e-05	1.13852e-05	1.12327e-05	1.09571e-05	1.22924e-05	1.06115e-05	1.20598e-05	1.25156e-05	1.04041e-05	1.07089e-05	0.459705	-0.0511275	0.337521
P17612	cAMP-dependent protein kinase catalytic subunit alpha	PRKACA	9	4	29.1	40.589	324340000	0.000132932	0.000127916	0.00013421	0.000135346	0.000126092	0.00014252	0.000133937	0.000130234	0.00013967	0.000130266	0.227966	0.0435732	0.64213
P17655	Calpain-2 catalytic subunit	CAPN2	16	16	29.3	79.994	2743300000	0.000360722	0.000361872	0.000384933	0.000371465	0.000372131	0.00044339	0.000388113	0.000407613	0.000363459	0.000366781	0.162087	0.0893229	0.790251
P17707	S-adenosylmethionine decarboxylase proenzyme;S-adenosylmethionine decarboxylase alpha chain;S-adenosylmethionine decarboxylase beta chain	AMD1	3	3	10.2	38.339	45201000	1.6806e-05	1.55719e-05	1.55244e-05	1.55487e-05	1.48084e-05	1.65306e-05	1.74286e-05	1.75205e-05	1.3686e-05	1.38733e-05	0.867561	0.014303	0.0616999
P17812	CTP synthase 1	CTPS1	10	8	16.9	66.69	1263000000	0.000126967	0.000122794	0.000132237	0.000130889	0.000129187	0.000247545	0.000150405	0.00013624	0.000132337	0.00013087	0.20196	0.312559	0.694735
P17844	Probable ATP-dependent RNA helicase DDX5	DDX5	8	4	15.6	69.147	81415000	5.76143e-05	5.49875e-05	5.72919e-05	5.78802e-05	5.65005e-05	6.97798e-05	5.93483e-05	6.14193e-05	5.68761e-05	5.54259e-05	0.187023	0.0913167	0.728104
P17858	ATP-dependent 6-phosphofructokinase, liver type	PFKL	10	6	14.2	85.018	165440000	6.51939e-05	6.46175e-05	6.76312e-05	6.26739e-05	6.43224e-05	7.23644e-05	6.46078e-05	6.94538e-05	6.33278e-05	6.58199e-05	0.262431	0.0486827	0.580985
P17900	Ganglioside GM2 activator;Ganglioside GM2 activator isoform short	GM2A	2	2	9.3	20.838	164380000	4.05089e-05	4.27793e-05	4.58281e-05	4.45504e-05	4.47684e-05	3.88405e-05	4.40891e-05	4.18945e-05	4.53573e-05	4.48111e-05	0.661793	-0.0229185	0.179278
P17931	Galectin-3	LGALS3	6	6	27.2	26.152	438630000	0.00012525	0.00012096	0.000121343	0.000118362	0.000116984	0.000114302	0.000121675	0.00012628	0.000120475	0.000124807	0.722308	0.0110597	0.141278
P17980	26S protease regulatory subunit 6A	PSMC3	20	20	63.3	49.203	5010700000	0.000559118	0.00053097	0.000538101	0.000525354	0.000526465	0.000637894	0.000561272	0.000544932	0.000525959	0.000521343	0.341403	0.0587521	0.466732
P17987	T-complex protein 1 subunit alpha	TCP1	21	21	54.3	60.343	11326000000	0.000887331	0.000885382	0.000959625	0.000910087	0.000972409	0.000997956	0.000925187	0.000883187	0.000988585	0.000981573	0.291074	0.0496709	0.535997
P18077	60S ribosomal protein L35a	RPL35A	4	4	25.5	12.538	681040000	0.000125913	0.000126714	0.000129794	0.000118621	0.000128804	0.00010531	0.000121116	0.000114444	0.000125738	0.000130221	0.206057	-0.0776831	0.686012
P18085	ADP-ribosylation factor 4	ARF4	8	4	52.8	20.511	524420000	0.000142451	0.000138692	0.000134203	0.000130896	0.000108419	0.000162549	0.00014306	0.000127872	0.000132645	0.000109882	0.695995	0.0462958	0.157394
P18124	60S ribosomal protein L7	RPL7	2	2	8.1	29.225	87485000	4.65538e-05	4.44734e-05	4.71127e-05	4.30541e-05	5.46221e-05	5.67053e-05	4.52068e-05	4.79174e-05	4.66205e-05	5.46065e-05	0.345369	0.09035	0.461717
P18206	Vinculin	VCL	65	65	65.9	123.8	59180000000	0.00344799	0.00344751	0.0034314	0.00347446	0.0035121	0.00345916	0.00354825	0.00350126	0.00351547	0.00345208	0.191801	0.0134983	0.71715
P18583	Protein SON	SON	7	7	4.2	263.83	102720000	3.89517e-05	3.65691e-05	3.69901e-05	3.77549e-05	3.91351e-05	3.71418e-05	4.04189e-05	4.23978e-05	3.4215e-05	3.59936e-05	0.924827	0.00582381	0.0339393
P18615	Negative elongation factor E	NELFE	5	5	21.3	43.239	319390000	7.4013e-05	7.39281e-05	7.75496e-05	7.45149e-05	7.97796e-05	7.07746e-05	7.36293e-05	7.64736e-05	7.29777e-05	7.73158e-05	0.331482	-0.0330997	0.47954
P18621	60S ribosomal protein L17	RPL17	4	4	26.6	21.397	1085700000	0.000183871	0.000190018	0.0001787	0.000173689	0.000185315	0.000189166	0.000183618	0.000167067	0.000187124	0.000183686	0.970132	-0.00147342	0.013169
P18669	Phosphoglycerate mutase 1	PGAM1	18	11	83.1	28.804	62334000000	0.00185555	0.00187816	0.00185854	0.00186563	0.00179752	0.00176603	0.00185054	0.00186261	0.00186163	0.00187033	0.719771	-0.00691638	0.142806
P18754	Regulator of chromosome condensation	RCC1	8	8	33.3	44.969	865050000	0.00013821	0.000140087	0.000149835	0.000145124	0.000154089	0.000151252	0.000138887	0.000140335	0.000144501	0.000148295	0.834102	-0.00810788	0.0787811
P18827	Syndecan-1	SDC1	2	2	11.6	32.461	28610000	1.01789e-05	9.47391e-06	1.00316e-05	9.81942e-06	1.07757e-05	9.71389e-06	1.02635e-05	1.05607e-05	9.26779e-06	1.03686e-05	0.949428	-0.00301644	0.0225378
P18846	Cyclic AMP-dependent transcription factor ATF-1	ATF1	3	2	15.1	29.232	223010000	4.31392e-05	4.42295e-05	4.3764e-05	4.20117e-05	4.68928e-05	4.05786e-05	4.20825e-05	4.31328e-05	4.52643e-05	4.44459e-05	0.458159	-0.0300326	0.338984
P18858	DNA ligase 1	LIG1	10	10	13.7	101.73	561500000	0.000173082	0.000183284	0.000180832	0.000186372	0.000194264	0.000211391	0.000178727	0.000180503	0.000178978	0.000190443	0.550626	0.0344906	0.259143
P18859	ATP synthase-coupling factor 6, mitochondrial	ATP5PF	2	2	24.1	12.587	75312000	1.48655e-05	1.44044e-05	1.44261e-05	1.45056e-05	1.42945e-05	1.38489e-05	1.5144e-05	1.58761e-05	1.3389e-05	1.39955e-05	0.920146	-0.00483627	0.0361434
P18887	DNA repair protein XRCC1	XRCC1	6	6	8.7	69.497	571010000	0.000115492	0.000112176	0.00011025	0.000113599	0.000117692	0.000127409	0.000115982	0.000115585	0.000109827	0.000113846	0.425476	0.0336692	0.371125
P19022	Cadherin-2	CDH2	4	4	6.1	99.808	138380000	5.53863e-05	5.31388e-05	5.18115e-05	5.09071e-05	5.45923e-05	5.66676e-05	5.64903e-05	5.95927e-05	4.73193e-05	4.79023e-05	0.875488	0.0115473	0.0577497
P19174	1-phosphatidylinositol 4,5-bisphosphate phosphodiesterase gamma-1	PLCG1	6	6	5.3	148.53	2608300000	4.34051e-05	4.11788e-05	4.41593e-05	4.45443e-05	4.61091e-05	4.70249e-05	4.28796e-05	4.58051e-05	4.34366e-05	4.51686e-05	0.401294	0.0319844	0.396537
P19338	Nucleolin	NCL	37	37	52.4	76.613	67610000000	0.00272524	0.00302388	0.00299829	0.00322304	0.00323338	0.0022076	0.00270812	0.00279105	0.00316362	0.00326822	0.339273	-0.104795	0.469451
P19367	Hexokinase-1	HK1	23	23	25.8	102.48	2413600000	0.000770362	0.000804383	0.000801504	0.000798632	0.000801037	0.000743782	0.000778404	0.000779968	0.000797067	0.000813174	0.362523	-0.0232358	0.440665
P19388	DNA-directed RNA polymerases I, II, and III subunit RPABC1	POLR2E	2	2	12.4	24.551	129950000	5.33118e-05	4.7522e-05	4.96936e-05	4.64134e-05	5.10955e-05	6.08394e-05	5.46406e-05	5.4572e-05	4.68948e-05	4.69939e-05	0.30734	0.0896624	0.512381
P19404	NADH dehydrogenase [ubiquinone] flavoprotein 2, mitochondrial	NDUFV2	5	5	24.5	27.391	273290000	8.00451e-05	7.9201e-05	8.86705e-05	7.68556e-05	9.52567e-05	6.7331e-05	7.53488e-05	7.89398e-05	7.87516e-05	7.93198e-05	0.0864938	-0.145663	1.06301
P19525	Interferon-induced, double-stranded RNA-activated protein kinase	EIF2AK2	5	5	11.8	62.094	264990000	8.38062e-05	8.71283e-05	8.4952e-05	8.59803e-05	8.31991e-05	7.58565e-05	8.61666e-05	8.97473e-05	8.00641e-05	7.74303e-05	0.281537	-0.0546519	0.550464
P19623	Spermidine synthase	SRM	6	6	33.1	33.824	1289200000	0.000187536	0.000190399	0.000204143	0.000203356	0.000187014	0.000180743	0.000185805	0.000194338	0.000205241	0.00019223	0.63127	-0.0210578	0.199785
P19634	Sodium/hydrogen exchanger 1	SLC9A1	3	3	8	90.762	52546000	1.47002e-05	1.4941e-05	1.65213e-05	1.4032e-05	1.49493e-05	1.53691e-05	1.36641e-05	1.58424e-05	1.5436e-05	1.43626e-05	0.873718	-0.00904283	0.0586287
P19784	Casein kinase II subunit alpha	CSNK2A2	8	8	32.6	41.213	335830000	0.000152552	0.000156143	0.000156424	0.0001479	0.000157482	0.000146492	0.000163035	0.000164714	0.000144409	0.000145967	0.813334	-0.0110634	0.0897311
P20020	Plasma membrane calcium-transporting ATPase 1	ATP2B1	2	2	3.3	134.68	322350000	3.48664e-05	3.66396e-05	3.71322e-05	3.66968e-05	3.83659e-05	3.16843e-05	3.60016e-05	3.52373e-05	3.57531e-05	3.82495e-05	0.291208	-0.0542141	0.535797
P20042	Eukaryotic translation initiation factor 2 subunit 2	EIF2S2	17	17	56.2	38.388	7327700000	0.000629668	0.000661879	0.00066704	0.000709562	0.000720543	0.000631659	0.000642631	0.000644339	0.000739883	0.000728561	0.991264	-0.000689542	0.00381086
P20073	Annexin A7	ANXA7	3	3	8.6	52.739	78896000	2.31439e-05	2.02743e-05	2.07779e-05	2.05465e-05	2.22982e-05	2.34505e-05	2.28667e-05	2.31374e-05	1.93668e-05	2.05476e-05	0.648522	0.0310426	0.188076
P20290	Transcription factor BTF3	BTF3	11	9	65.5	22.168	16221000000	0.000631225	0.000670453	0.000645163	0.000678895	0.000598909	0.000614227	0.000644442	0.000681986	0.00066908	0.000621141	0.950499	0.00278467	0.0220485
P20338	Ras-related protein Rab-4A	RAB4A	3	2	17.4	24.389	91117000	3.53439e-05	3.79819e-05	3.82043e-05	3.58e-05	4.24276e-05	4.11275e-05	4.24289e-05	4.28542e-05	3.51128e-05	3.42167e-05	0.608106	0.044781	0.216021
P20339	Ras-related protein Rab-5A	RAB5A	6	4	36.3	23.658	135840000	3.65218e-05	3.16365e-05	3.42064e-05	3.20038e-05	3.37287e-05	4.69529e-05	3.91618e-05	4.01881e-05	3.11327e-05	3.11687e-05	0.225484	0.166067	0.646883
P20340;Q9NRW1	Ras-related protein Rab-6A;Ras-related protein Rab-6B	RAB6A	4	4	21.6	23.593	728620000	9.13523e-05	9.56886e-05	9.40102e-05	9.50506e-05	8.11024e-05	8.93869e-05	9.14836e-05	9.50723e-05	9.31832e-05	8.30351e-05	0.774003	-0.0160011	0.111257
P20618	Proteasome subunit beta type-1	PSMB1	10	10	37.3	26.489	2816900000	0.000209895	0.000205959	0.000219031	0.000206207	0.00023291	0.000197949	0.00021315	0.000198504	0.000222439	0.000228652	0.748776	-0.0179869	0.125648
P20674	Cytochrome c oxidase subunit 5A, mitochondrial	COX5A	3	3	20.7	16.762	157990000	4.92065e-05	4.77817e-05	4.78392e-05	4.43606e-05	4.30514e-05	4.6895e-05	4.79655e-05	5.16564e-05	4.25733e-05	4.15436e-05	0.88676	-0.0100074	0.0521939
P20700	Lamin-B1	LMNB1	23	22	48.5	66.408	1591900000	0.000549032	0.000566816	0.000550291	0.00055053	0.000560408	0.000535877	0.000571814	0.000605463	0.000523377	0.000534429	0.939381	-0.00318104	0.0271582
P20810	Calpastatin	CAST	39	39	50.8	76.572	41162000000	0.00294939	0.00302489	0.0029627	0.00304463	0.0031933	0.00273742	0.00286254	0.00287269	0.00313084	0.00324595	0.54758	-0.0312782	0.261553
P20839	Inosine-5-monophosphate dehydrogenase 1	IMPDH1	7	5	18.3	55.405	163130000	5.10455e-05	5.13389e-05	5.43778e-05	5.01933e-05	5.824e-05	4.21793e-05	5.01499e-05	4.79103e-05	5.38949e-05	5.56918e-05	0.304398	-0.0861318	0.516558
P20936	Ras GTPase-activating protein 1	RASA1	6	6	9.6	116.4	50039000	2.06749e-05	2.10095e-05	2.23604e-05	2.26627e-05	2.27367e-05	2.75946e-05	2.13033e-05	2.36434e-05	2.1921e-05	2.25401e-05	0.243012	0.0963433	0.614372
P20962	Parathymosin	PTMS	4	4	23.5	11.53	18566000000	0.000360546	0.000347348	0.00035184	0.000362382	0.000367038	0.000356542	0.000348873	0.000342121	0.000376572	0.000394137	0.58464	0.0232695	0.233111
P21266	Glutathione S-transferase Mu 3	GSTM3	4	4	24	26.559	146610000	6.6486e-05	6.98242e-05	7.72805e-05	7.98087e-05	8.45418e-05	6.82956e-05	6.81945e-05	7.35103e-05	7.30639e-05	7.79138e-05	0.393711	-0.0662499	0.404823
P21281	V-type proton ATPase subunit B, brain isoform	ATP6V1B2	11	11	31.9	56.5	665680000	0.000161727	0.000162524	0.000170532	0.000167388	0.000175658	0.000192585	0.000162392	0.000164616	0.00017053	0.000175473	0.379327	0.0470381	0.420987
P21283	V-type proton ATPase subunit C 1	ATP6V1C1	12	12	32.2	43.941	1031500000	0.000275111	0.000263406	0.000280858	0.000281144	0.000282642	0.000325107	0.000279401	0.000275814	0.000293772	0.000293187	0.110854	0.0851757	0.955248
P21291	Cysteine and glycine-rich protein 1	CSRP1	8	8	37.3	20.567	15161000000	0.000644705	0.000620365	0.000581094	0.000617431	0.000590231	0.000579657	0.000619384	0.000618855	0.000620523	0.000591177	0.742509	-0.0114922	0.129298
P21333	Filamin-A	FLNA	127	110	53.4	280.74	183480000000	0.0069637	0.00684315	0.00681148	0.00667667	0.00710291	0.00741972	0.00704299	0.00666497	0.00699398	0.00704704	0.302236	0.0319708	0.519653
P21399	Cytoplasmic aconitate hydratase	ACO1	18	18	28.5	98.398	1376300000	0.00030314	0.000295123	0.000319988	0.000316431	0.000319661	0.000325928	0.000314008	0.00030006	0.000339969	0.000330715	0.223532	0.0513654	0.65066
P21912	Succinate dehydrogenase [ubiquinone] iron-sulfur subunit, mitochondrial	SDHB	4	4	14.6	31.629	54352000	4.24732e-05	4.379e-05	4.32811e-05	6.18097e-05	5.59e-05	4.93078e-05	4.80189e-05	4.80545e-05	3.76794e-05	4.14743e-05	0.34834	-0.139055	0.457996
P21964	Catechol O-methyltransferase	COMT	3	3	14.4	30.037	207130000	8.16182e-05	7.53524e-05	7.80601e-05	7.53791e-05	7.69025e-05	8.16115e-05	8.14613e-05	7.97598e-05	7.47585e-05	7.37468e-05	0.703168	0.0149175	0.152941
P21980	Protein-glutamine gamma-glutamyltransferase 2	TGM2	21	21	40.2	77.328	39498000000	0.00153686	0.0014641	0.00145993	0.00140143	0.00138242	0.00157504	0.00148043	0.00142272	0.00142073	0.00140604	0.778417	0.0119433	0.108788
P22033	Methylmalonyl-CoA mutase, mitochondrial	MMUT	8	8	12.9	83.134	104060000	7.08124e-05	6.77287e-05	7.06508e-05	6.91598e-05	7.23586e-05	7.74195e-05	7.66434e-05	7.53432e-05	6.33402e-05	6.47257e-05	0.681047	0.02755	0.166823
P22059	Oxysterol-binding protein 1	OSBP	17	17	32.1	89.42	893320000	0.000248312	0.000247868	0.000258781	0.00025362	0.000252203	0.000283715	0.000261271	0.000266172	0.000253539	0.000256822	0.064134	0.0678758	1.19291
P22061	Protein-L-isoaspartate(D-aspartate) O-methyltransferase	PCMT1	11	11	58.1	24.636	3532400000	0.00037373	0.000377158	0.000366748	0.000371731	0.000340806	0.000359936	0.00037025	0.000387516	0.00035901	0.00033424	0.73231	-0.0152315	0.135305
P22102	Trifunctional purine biosynthetic protein adenosine-3;Phosphoribosylamine--glycine ligase;Phosphoribosylformylglycinamidine cyclo-ligase;Phosphoribosylglycinamide formyltransferase	GART	24	24	29.4	107.77	3347400000	0.000493351	0.000491319	0.000519488	0.000514256	0.000508421	0.000580713	0.000523719	0.000526127	0.000523088	0.000517964	0.0558063	0.0803786	1.25332
P22234	Multifunctional protein ADE2;Phosphoribosylaminoimidazole-succinocarboxamide synthase;Phosphoribosylaminoimidazole carboxylase	PAICS	13	13	33.6	47.079	13232000000	0.000759143	0.000715406	0.000759698	0.00071276	0.000743957	0.000788333	0.000802811	0.000736811	0.000756397	0.000739758	0.149557	0.0511265	0.825193
P22307	Non-specific lipid-transfer protein	SCP2	16	16	33.1	58.993	5319400000	0.00071603	0.000737699	0.000703748	0.000723103	0.000690383	0.000642411	0.00071449	0.000722914	0.000708209	0.000676967	0.245344	-0.0434609	0.610225
P22314	Ubiquitin-like modifier-activating enzyme 1	UBA1	40	40	49.9	117.85	37072000000	0.00195337	0.00188478	0.00190649	0.00187243	0.00183972	0.00198879	0.00195479	0.00192046	0.00192054	0.00188241	0.145596	0.0317168	0.836851
P22392	Nucleoside diphosphate kinase B	NME2	15	4	82.9	17.298	85892000000	0.00356003	0.00361987	0.00367776	0.00367097	0.00357024	0.00326607	0.00348038	0.00336291	0.0035957	0.00362003	0.0635096	-0.063035	1.19716
P22570	NADPH:adrenodoxin oxidoreductase, mitochondrial	FDXR	7	7	15.9	53.836	356080000	0.000122088	0.000129196	0.000129987	0.000130699	0.00012672	0.000130829	0.000125974	0.000129137	0.000128356	0.000123497	0.931371	-0.00203059	0.0308773
P22626	Heterogeneous nuclear ribonucleoproteins A2/B1	HNRNPA2B1	18	17	66	37.429	22084000000	0.0009481	0.000960051	0.000932927	0.000959828	0.000991788	0.000878198	0.000950645	0.000996367	0.000930661	0.000953708	0.461567	-0.0252389	0.335766
P22676	Calretinin	CALB2	3	3	10.3	31.54	87004000	4.7532e-05	4.80982e-05	4.94459e-05	4.90937e-05	5.37345e-05	4.39451e-05	4.61283e-05	4.61014e-05	4.94046e-05	5.38596e-05	0.431884	-0.0501252	0.364633
P22830	Ferrochelatase, mitochondrial	FECH	3	3	5.4	47.862	331790000	4.60619e-05	4.1583e-05	4.46312e-05	4.26601e-05	3.93329e-05	4.51427e-05	4.47811e-05	4.4549e-05	4.47085e-05	4.12516e-05	0.395678	0.0409152	0.402658
P23141	Liver carboxylesterase 1	CES1	17	17	37.7	62.52	2600500000	0.00048733	0.000472516	0.000471479	0.000466822	0.000468565	0.000493028	0.000491958	0.000489488	0.000449568	0.000458735	0.755421	0.00976068	0.121811
P23193	Transcription elongation factor A protein 1	TCEA1	14	14	46.2	33.969	5758400000	0.000487362	0.000462833	0.000437447	0.000451451	0.000423046	0.000400515	0.00043095	0.000441253	0.00046045	0.00043748	0.247956	-0.0595616	0.605626
P23246	Splicing factor, proline- and glutamine-rich	SFPQ	25	24	42.1	76.149	7861600000	0.000801968	0.000852939	0.000818752	0.000862593	0.000879414	0.000755565	0.000829755	0.000821144	0.000856038	0.000860507	0.45539	-0.032063	0.341616
P23284	Peptidyl-prolyl cis-trans isomerase B	PPIB	12	12	50.5	23.742	67371000000	0.00154245	0.0015505	0.00145572	0.00152214	0.00145418	0.0015033	0.0015109	0.00147456	0.00150417	0.00148728	0.694216	-0.00861185	0.158506
P23368	NAD-dependent malic enzyme, mitochondrial	ME2	14	13	31	65.443	1647400000	0.000299019	0.000289943	0.000307929	0.000294909	0.000300142	0.00029756	0.000317547	0.000313452	0.000304383	0.000302634	0.101713	0.0415873	0.992625
P23378	Glycine dehydrogenase (decarboxylating), mitochondrial	GLDC	10	10	14	112.73	335690000	0.000141955	0.000137721	0.000144213	0.000135714	0.00014899	0.000143131	0.000143177	0.000141423	0.000137908	0.000147564	0.752664	0.00935647	0.123399
P23381	Tryptophan--tRNA ligase, cytoplasmic;T1-TrpRS;T2-TrpRS	WARS1	14	14	36.5	53.165	7264700000	0.000907614	0.000894086	0.00092044	0.000931249	0.000922803	0.000926302	0.000941046	0.000880534	0.000942985	0.000929469	0.518715	0.01385	0.285071
P23396	40S ribosomal protein S3	RPS3	11	11	54.7	26.688	1898000000	0.000344168	0.000274937	0.000288095	0.000278204	0.000281186	0.000342253	0.000274776	0.000271533	0.00028997	0.000284961	0.973663	-0.00305082	0.0115912
P23434	Glycine cleavage system H protein, mitochondrial	GCSH	2	2	13.3	18.884	773570000	0.000102204	9.80409e-05	9.95361e-05	9.98136e-05	9.78362e-05	9.89491e-05	9.65837e-05	9.85575e-05	9.15995e-05	8.91044e-05	0.0646157	-0.0671948	1.18966
P23497	Nuclear autoantigen Sp-100	SP100	8	7	10.9	100.42	210790000	5.33621e-05	5.01772e-05	5.20178e-05	5.27402e-05	5.17648e-05	4.83273e-05	5.17325e-05	5.63393e-05	4.81629e-05	5.13772e-05	0.616089	-0.0230544	0.210356
P23511	Nuclear transcription factor Y subunit alpha	NFYA	2	2	11.5	36.876	26219000	1.13216e-05	1.00681e-05	1.02109e-05	9.60168e-06	9.54882e-06	9.08787e-06	1.04413e-05	1.19123e-05	9.35714e-06	9.73303e-06	0.943315	-0.00625164	0.0253433
P23526	Adenosylhomocysteinase	AHCY	21	21	44	47.716	63537000000	0.00185859	0.00179206	0.00176665	0.00171001	0.00173819	0.00181087	0.00184804	0.00182467	0.00172711	0.00175543	0.569403	0.016281	0.24458
P23528	Cofilin-1	CFL1	17	11	72.9	18.502	144090000000	0.00226257	0.00235179	0.00233166	0.00233962	0.00220528	0.00206337	0.00217148	0.00215956	0.00238294	0.00228181	0.199352	-0.0552507	0.700379
P23588	Eukaryotic translation initiation factor 4B	EIF4B	28	28	49.6	69.15	28944000000	0.0013195	0.00133038	0.00126559	0.00129522	0.00131899	0.00121208	0.00127568	0.00127606	0.00129385	0.00131411	0.164969	-0.0353118	0.782598
P23919	Thymidylate kinase	DTYMK	8	8	40.6	23.819	1297900000	0.000223031	0.00022131	0.000230448	0.000243305	0.000247256	0.00021393	0.000224185	0.000228499	0.000219642	0.00021171	0.058467	-0.0859281	1.23309
P23921	Ribonucleoside-diphosphate reductase large subunit	RRM1	19	19	32.4	90.069	3407500000	0.00047968	0.000496859	0.00051312	0.000519515	0.000480113	0.000514474	0.000534228	0.000495123	0.000524499	0.000484348	0.33418	0.0362754	0.47602
P24386	Rab proteins geranylgeranyltransferase component A 1	CHM	4	3	11.2	73.475	171960000	3.1594e-05	2.99511e-05	3.15014e-05	3.0072e-05	2.98019e-05	3.67236e-05	3.35585e-05	3.25385e-05	2.88645e-05	2.88269e-05	0.355831	0.0698994	0.448756
P24534	Elongation factor 1-beta	EEF1B2	12	9	58.7	24.763	19304000000	0.0010147	0.00109234	0.00109277	0.0010789	0.00112493	0.000947253	0.000991796	0.000948601	0.00121609	0.00124642	0.880481	-0.014352	0.0552798
P24666	Low molecular weight phosphotyrosine protein phosphatase	ACP1	4	4	31.6	18.042	4191800000	0.000229874	0.000222468	0.000210807	0.000210167	0.000196115	0.000215187	0.000214327	0.000220892	0.000200459	0.000194381	0.543594	-0.0330018	0.264725
P24752	Acetyl-CoA acetyltransferase, mitochondrial	ACAT1	13	13	42.2	45.199	4662600000	0.000519215	0.000532481	0.000512196	0.000511146	0.00046574	0.000518446	0.000506223	0.000502297	0.000518232	0.000480353	0.82396	-0.00867231	0.0840939
P24941	Cyclin-dependent kinase 2	CDK2	7	6	33.6	33.929	180000000	5.8285e-05	5.82296e-05	6.35519e-05	6.10116e-05	6.31226e-05	7.60837e-05	6.36037e-05	6.63012e-05	5.99134e-05	6.21058e-05	0.155957	0.108706	0.806997
P25054	Adenomatous polyposis coli protein	APC	13	13	5.6	311.64	100590000	6.14001e-05	6.53966e-05	6.46909e-05	6.47438e-05	6.67365e-05	5.7535e-05	6.11288e-05	6.29416e-05	6.48622e-05	6.81356e-05	0.423388	-0.0378574	0.373261
P25098;P35626	Beta-adrenergic receptor kinase 1;Beta-adrenergic receptor kinase 2	GRK2	2	2	5.2	79.573	625580000	6.28167e-06	7.01623e-06	6.67019e-06	6.15559e-06	6.59792e-06	7.64583e-06	7.59807e-06	7.61773e-06	5.70437e-06	5.84541e-06	0.499193	0.0726434	0.301731
P25205	DNA replication licensing factor MCM3	MCM3	24	24	38	90.98	2672500000	0.000516229	0.000498384	0.000532837	0.000523625	0.000530003	0.000623689	0.000531131	0.000528276	0.000534876	0.000531369	0.166544	0.0799762	0.77847
P25208	Nuclear transcription factor Y subunit beta	NFYB	2	2	10.1	22.831	116320000	2.67277e-05	3.0505e-05	2.93586e-05	2.96413e-05	3.30534e-05	2.36315e-05	2.62147e-05	2.69286e-05	3.58412e-05	3.80701e-05	0.928755	0.0134669	0.0320989
P25325	3-mercaptopyruvate sulfurtransferase	MPST	11	11	53.9	33.178	3042800000	0.000428406	0.000424491	0.000424381	0.000416408	0.000376456	0.000389335	0.000409398	0.000412302	0.000411505	0.000399271	0.386903	-0.0340827	0.412398
P25398	40S ribosomal protein S12	RPS12	3	3	30.3	14.515	16504000000	0.000394747	0.000366022	0.000341464	0.000343384	0.000315342	0.000356064	0.000380542	0.000377972	0.000338102	0.000311986	0.969023	0.00303382	0.013666
P25440	Bromodomain-containing protein 2	BRD2	3	3	6.4	88.06	24530000	9.13364e-06	1.02005e-05	1.15728e-05	1.07618e-05	1.18366e-05	8.64035e-06	9.62665e-06	9.75314e-06	1.09051e-05	1.14361e-05	0.392129	-0.0873672	0.406572
P25685	DnaJ homolog subfamily B member 1	DNAJB1	11	11	30.3	38.044	1784900000	0.000286219	0.000292123	0.000273359	0.000287751	0.000289858	0.000287654	0.000298916	0.000298459	0.000284202	0.000289007	0.227983	0.0289085	0.642097
P25705	ATP synthase subunit alpha, mitochondrial	ATP5F1A	14	14	33.8	59.75	1311900000	0.000274289	0.00027293	0.000281072	0.000270692	0.000294911	0.000308949	0.000271905	0.000274487	0.000277756	0.000285196	0.559428	0.025036	0.252256
P25786	Proteasome subunit alpha type-1	PSMA1	18	18	66.2	29.555	9273400000	0.000517754	0.000499873	0.000538804	0.000491182	0.000587771	0.000486239	0.000520739	0.000474247	0.000586403	0.000619557	0.76259	0.0280831	0.117709
P25787	Proteasome subunit alpha type-2	PSMA2	12	12	59.8	25.898	3998000000	0.00073208	0.000709399	0.000779566	0.00069398	0.000838341	0.0006819	0.00072939	0.000694069	0.000751837	0.000818518	0.675509	-0.0301606	0.170369
P25788	Proteasome subunit alpha type-3	PSMA3	13	13	46.7	28.433	3330000000	0.000398501	0.000390883	0.00040365	0.000372779	0.000393911	0.000379371	0.000394481	0.00039178	0.000393567	0.00039686	0.907126	-0.00270032	0.0423322
P25789	Proteasome subunit alpha type-4	PSMA4	11	11	37.9	29.483	3576300000	0.000299658	0.00030064	0.000325017	0.000299652	0.000334926	0.000279835	0.000301245	0.000283112	0.000346451	0.000343185	0.942239	-0.00562063	0.0258389
P25815	Protein S100-P	S100P	3	3	42.1	10.4	7796300000	0.000239113	0.000237466	0.000225205	0.000230397	0.00021867	0.000221691	0.000233166	0.000227278	0.000229704	0.000228398	0.630436	-0.0133666	0.200359
P26038	Moesin	MSN	41	29	58.9	67.819	100820000000	0.0033802	0.00333306	0.00319774	0.00326141	0.00313457	0.0031712	0.00328498	0.00326393	0.00316565	0.00319048	0.390301	-0.020559	0.4086
P26196	Probable ATP-dependent RNA helicase DDX6	DDX6	9	9	25.1	54.416	926290000	0.000212969	0.000215612	0.000210269	0.000223096	0.000228108	0.000326925	0.000213125	0.000213524	0.000226389	0.000225751	0.321412	0.145488	0.492939
P26358	DNA (cytosine-5)-methyltransferase 1	DNMT1	26	26	20.1	183.16	1010100000	0.000290092	0.00028544	0.000294214	0.000287418	0.000292966	0.000296948	0.000296203	0.000307561	0.000277152	0.000283708	0.693454	0.0113398	0.158982
P26368	Splicing factor U2AF 65 kDa subunit	U2AF2	7	7	24.8	53.5	751850000	0.000182154	0.000189219	0.000180087	0.000180167	0.000191406	0.000160068	0.000181732	0.000185978	0.000182484	0.000187363	0.384052	-0.0402662	0.41561
P26373	60S ribosomal protein L13	RPL13	7	7	31.8	24.261	1743500000	0.000202213	0.000205304	0.000189559	0.00018133	0.000176657	0.000186702	0.000197625	0.000194868	0.000196084	0.000184927	0.87214	0.00774812	0.0594138
P26447	Protein S100-A4	S100A4	7	7	40.6	11.728	61810000000	0.000661538	0.000673	0.000612981	0.000649792	0.00058711	0.000621082	0.000634317	0.000657793	0.0006326	0.000626135	0.888171	-0.00567043	0.0515034
P26583	High mobility group protein B2	HMGB2	10	9	45.9	24.033	17217000000	0.000456506	0.000465962	0.000439779	0.000451437	0.000454126	0.000417997	0.000436876	0.000446171	0.000449235	0.000463666	0.248098	-0.0346808	0.605376
P26599	Polypyrimidine tract-binding protein 1	PTBP1	10	10	37.5	59.632	1870500000	0.000197046	0.000175084	0.000170077	0.000163809	0.000167542	0.000224054	0.000198176	0.000201405	0.000150503	0.000150121	0.541808	0.0813931	0.266154
P26639	Threonine--tRNA ligase, cytoplasmic	TARS1	29	29	44	83.434	25849000000	0.00136693	0.00137792	0.00137611	0.00136816	0.0013766	0.00127896	0.00133402	0.00130543	0.00144569	0.00144873	0.774611	-0.0111577	0.110916
P26640	Valine--tRNA ligase	VARS1	24	24	25.6	140.47	1675200000	0.000497144	0.000479141	0.000512748	0.000493849	0.000518118	0.000549052	0.000514487	0.000518059	0.000505279	0.000506984	0.116536	0.0525968	0.933539
P26641	Elongation factor 1-gamma	EEF1G	26	26	59.7	50.118	25441000000	0.000987947	0.000980625	0.00103041	0.0010014	0.000977039	0.00102829	0.0010165	0.000996101	0.00104996	0.00100397	0.121427	0.0336341	0.915685
P26885	Peptidyl-prolyl cis-trans isomerase FKBP2	FKBP2	5	5	47.2	15.649	2703600000	0.000227622	0.000229661	0.000237195	0.000234942	0.000236296	0.000207603	0.000228217	0.000244899	0.000214946	0.000222087	0.186179	-0.0606186	0.730069
P27144;A0A8I5KW96	Adenylate kinase 4, mitochondrial	AK4	3	3	15.2	25.268	93018000	7.75736e-05	7.34533e-05	7.41899e-05	7.52974e-05	7.36615e-05	8.03636e-05	7.68296e-05	7.67319e-05	6.9114e-05	7.13102e-05	0.987666	0.000668903	0.00538991
P27216	Annexin A13	ANXA13	11	10	36.7	35.415	376690000	0.000208362	0.000196082	0.000189904	0.000184596	0.000191995	0.000206136	0.000201673	0.000201591	0.000188184	0.000192275	0.487746	0.0278437	0.311807
P27348	14-3-3 protein theta	YWHAQ	12	8	52.7	27.764	40014000000	0.00100008	0.0010745	0.00108539	0.00114198	0.00113399	0.000957142	0.00098203	0.000951431	0.00121886	0.00122892	0.784132	-0.0261278	0.105611
P27361	Mitogen-activated protein kinase 3	MAPK3	4	2	11.9	43.135	76337000	1.96575e-05	1.97003e-05	1.88414e-05	1.97708e-05	1.86571e-05	2.61557e-05	2.05254e-05	2.32639e-05	1.76575e-05	1.6983e-05	0.386254	0.114182	0.413127
P27635	60S ribosomal protein L10	RPL10	2	2	9.8	24.577	151490000	4.92768e-05	4.91219e-05	5.04938e-05	5.21781e-05	5.81931e-05	5.43026e-05	5.03135e-05	4.79758e-05	5.26557e-05	5.56969e-05	0.880929	0.00932304	0.0550593
P27694	Replication protein A 70 kDa DNA-binding subunit;Replication protein A 70 kDa DNA-binding subunit, N-terminally processed	RPA1	17	17	38.5	68.137	1022800000	0.000313648	0.000310085	0.000317139	0.000311532	0.000316393	0.000328048	0.000318573	0.000325606	0.000323954	0.000315619	0.012108	0.0390132	1.91693
P27695	DNA-(apurinic or apyrimidinic site) lyase;DNA-(apurinic or apyrimidinic site) lyase, mitochondrial	APEX1	10	10	39	35.554	10682000000	0.000521148	0.000493175	0.00048351	0.000491774	0.00050018	0.000506202	0.0004919	0.000504358	0.000476878	0.000497524	0.762694	-0.00750951	0.11765
P27707	Deoxycytidine kinase	DCK	2	2	6.9	30.518	49709000	4.6006e-05	4.51482e-05	4.63794e-05	4.98177e-05	4.49079e-05	6.06148e-05	5.83041e-05	5.28126e-05	5.14652e-05	5.04089e-05	0.00543575	0.236363	2.26474
P27708	CAD protein;Glutamine-dependent carbamoyl-phosphate synthase;Aspartate carbamoyltransferase;Dihydroorotase	CAD	14	11	8.9	242.98	246320000	8.26882e-05	7.85392e-05	7.9702e-05	7.61752e-05	8.72933e-05	9.35353e-05	8.26725e-05	8.55005e-05	7.41238e-05	8.13238e-05	0.508139	0.0448114	0.294018
P27797	Calreticulin	CALR	26	26	64	48.141	84397000000	0.0027484	0.00287037	0.00289792	0.00296188	0.00298641	0.00261574	0.00258182	0.00251648	0.00315203	0.00323138	0.655987	-0.0371287	0.183105
P27816	Microtubule-associated protein 4	MAP4	57	57	58.9	121	50487000000	0.00391657	0.00407781	0.00388666	0.00400928	0.0039901	0.00358118	0.00390692	0.00396309	0.00393277	0.00395918	0.216898	-0.0395268	0.663744
P27824	Calnexin	CANX	14	14	24.3	67.567	2683300000	0.000365529	0.000372942	0.000377517	0.000394294	0.000401246	0.000364344	0.000364816	0.000371709	0.000409379	0.000396542	0.935378	-0.00358096	0.0290129
P28065	Proteasome subunit beta type-9	PSMB9	2	2	13.7	23.264	47924000	3.40727e-05	3.55354e-05	3.69031e-05	3.44894e-05	3.29615e-05	3.09888e-05	3.3879e-05	3.56088e-05	3.68493e-05	3.55412e-05	0.86135	-0.00911039	0.0648203
P28066	Proteasome subunit alpha type-5	PSMA5	10	10	46.5	26.411	4681700000	0.000568964	0.000567974	0.000595761	0.000554401	0.000606277	0.000537906	0.000570896	0.00054763	0.000605968	0.000616522	0.878171	-0.00722575	0.0564211
P28070	Proteasome subunit beta type-4	PSMB4	9	9	50.4	29.204	3074500000	0.000256306	0.000261183	0.000284818	0.000255172	0.000304342	0.00024353	0.000262222	0.000246447	0.000291726	0.00030628	0.886376	-0.0123582	0.052382
P28072	Proteasome subunit beta type-6	PSMB6	6	6	37.7	25.357	2013300000	0.000227678	0.000227726	0.000245005	0.000224422	0.000274473	0.000211399	0.000228025	0.000213134	0.000251296	0.000267472	0.708135	-0.0340543	0.149884
P28074	Proteasome subunit beta type-5	PSMB5	11	11	47.9	28.48	2410700000	0.000412132	0.000395839	0.000418627	0.000372901	0.000429429	0.000399132	0.000427778	0.000399484	0.000421931	0.000433161	0.413455	0.0368959	0.383572
P28290	Sperm-specific antigen 2	ITPRID2	3	3	3.6	138.38	8882900	5.70457e-06	5.20238e-06	5.60501e-06	5.35853e-06	4.6121e-06	5.34696e-06	5.49152e-06	5.53654e-06	5.84012e-06	5.04802e-06	0.519948	0.041909	0.28404
P28340	DNA polymerase delta catalytic subunit	POLD1	7	7	7.8	123.63	130560000	6.82236e-05	6.78762e-05	7.38242e-05	7.07249e-05	7.48719e-05	8.45765e-05	6.9975e-05	6.92662e-05	7.16282e-05	7.44148e-05	0.387207	0.057048	0.412057
P28482	Mitogen-activated protein kinase 1	MAPK1	10	8	35	41.389	2106000000	0.00025696	0.000251961	0.000260948	0.000261146	0.000258599	0.000259462	0.000266588	0.00025631	0.000266018	0.000257802	0.256752	0.018413	0.590486
P28799	Granulins;Acrogranin;Paragranulin;Granulin-1;Granulin-2;Granulin-3;Granulin-4;Granulin-5;Granulin-6;Granulin-7	GRN	3	3	5.4	63.544	114790000	3.16523e-05	3.19451e-05	3.0312e-05	3.20786e-05	3.36302e-05	3.11497e-05	3.13315e-05	3.50329e-05	2.73733e-05	2.88568e-05	0.427073	-0.0540944	0.369498
P28827	Receptor-type tyrosine-protein phosphatase mu	PTPRM	13	13	13.8	163.68	915000000	0.000225642	0.000214461	0.000218637	0.000216128	0.000222658	0.000224733	0.000225938	0.000235726	0.000212845	0.000219631	0.35015	0.0277899	0.455746
P28838	Cytosol aminopeptidase	LAP3	18	18	42.8	56.166	1775000000	0.000390946	0.000377424	0.000385202	0.000381202	0.000359822	0.000407177	0.000386785	0.000392594	0.000371365	0.000358065	0.680399	0.0161962	0.167236
P29083	General transcription factor IIE subunit 1	GTF2E1	12	12	37.1	49.452	1115300000	0.000195952	0.000191082	0.000195802	0.000189489	0.000200937	0.000194999	0.000208417	0.000198424	0.000194784	0.000191441	0.428674	0.0217771	0.367873
P29084	Transcription initiation factor IIE subunit beta	GTF2E2	9	9	39.9	33.043	221480000	0.000124444	0.000127081	0.000114996	0.000115273	0.000108234	0.000126957	0.000126174	0.000126244	0.000113518	0.000106809	0.728068	0.0234638	0.137828
P29144	Tripeptidyl-peptidase 2	TPP2	22	22	24.5	138.35	893020000	0.000290004	0.000288541	0.00030548	0.000287186	0.00029667	0.0003195	0.000300878	0.000299052	0.000293581	0.000299727	0.146058	0.0434267	0.835475
P29218	Inositol monophosphatase 1	IMPA1	7	7	33.2	30.188	2592400000	0.000392567	0.000396998	0.000413494	0.000419484	0.000387105	0.000396333	0.000405474	0.000403102	0.000421968	0.000391955	0.825703	0.0065778	0.0831762
P29353	SHC-transforming protein 1	SHC1	8	8	20.9	62.821	532100000	0.000104105	9.87674e-05	0.000106683	0.000100562	0.000108048	0.000111294	0.000103887	0.000112507	9.91358e-05	0.000101529	0.540886	0.028087	0.266894
P29401	Transketolase	TKT	50	50	73.7	67.877	321210000000	0.00617866	0.00613854	0.0061565	0.00621472	0.00627965	0.00589136	0.00605787	0.00577546	0.00646157	0.00655718	0.781593	-0.0105036	0.107019
P29590	Protein PML	PML	3	3	3.9	97.55	18852000	8.24966e-06	8.45458e-06	8.03505e-06	7.78899e-06	7.87412e-06	7.898e-06	8.32084e-06	8.69972e-06	7.80552e-06	7.74812e-06	0.950699	0.00249041	0.021957
P29692	Elongation factor 1-delta	EEF1D	18	15	73.3	31.121	29284000000	0.000986669	0.00100343	0.0009886	0.000970647	0.000998799	0.000916581	0.00100549	0.00101583	0.000964368	0.000973748	0.455479	-0.0211868	0.341532
P29762	Cellular retinoic acid-binding protein 1	CRABP1	2	2	16.1	15.565	64202000	3.79336e-05	3.79582e-05	3.90666e-05	3.90715e-05	4.11756e-05	3.9692e-05	4.00642e-05	3.80519e-05	3.67446e-05	3.93762e-05	0.771648	-0.0094668	0.112581
P29966	Myristoylated alanine-rich C-kinase substrate	MARCKS	16	15	70.5	31.554	20650000000	0.0013096	0.00133376	0.00131567	0.00135999	0.00139565	0.00127242	0.00130055	0.00133719	0.00135289	0.00142442	0.86214	-0.0058554	0.0644221
P30039	Phenazine biosynthesis-like domain-containing protein	PBLD	4	4	24	31.785	92875000	2.70799e-05	2.44466e-05	2.47357e-05	2.37963e-05	2.50543e-05	2.62345e-05	2.87831e-05	2.90171e-05	2.36569e-05	2.37953e-05	0.349797	0.071689	0.456184
P30040	Endoplasmic reticulum resident protein 29	ERP29	8	8	38.7	28.993	11501000000	0.00076494	0.000782442	0.000750936	0.000792848	0.000711349	0.000678171	0.00074444	0.000763489	0.000771925	0.000734605	0.342472	-0.0423055	0.465374
P30041	Peroxiredoxin-6	PRDX6	17	17	71.4	25.035	33957000000	0.00134681	0.00134066	0.00132588	0.00136265	0.00127408	0.00123429	0.00126299	0.00126403	0.00136854	0.00132486	0.210712	-0.0430192	0.676311
P30043	Flavin reductase (NADPH)	BLVRB	11	11	67	22.119	17184000000	0.00057956	0.000577642	0.000560791	0.000580496	0.000587811	0.000568704	0.000561439	0.000556723	0.000598543	0.00058771	0.780362	-0.00660387	0.107704
P30044	Peroxiredoxin-5, mitochondrial	PRDX5	7	7	47.7	22.086	15699000000	0.000864254	0.000928184	0.000901192	0.000913762	0.000874255	0.000735251	0.000829972	0.000892785	0.000896461	0.00085688	0.127067	-0.0897466	0.895968
P30046;A6NHG4	D-dopachrome decarboxylase;D-dopachrome decarboxylase-like protein	DDT	9	9	50.8	12.712	7867600000	0.000289413	0.000285203	0.00027905	0.000284138	0.000271305	0.000256051	0.000272356	0.00028297	0.000299422	0.000275577	0.572361	-0.0234637	0.24233
P30048	Thioredoxin-dependent peroxide reductase, mitochondrial	PRDX3	10	10	35.2	27.692	16138000000	0.000987867	0.00100278	0.00100205	0.00101488	0.000876901	0.000927811	0.000990794	0.000975049	0.0010483	0.00093634	0.971283	-0.00182881	0.0126543
P30049	ATP synthase subunit delta, mitochondrial	ATP5F1D	3	3	22.6	17.49	619480000	0.000111244	0.000115672	0.000109629	0.000107754	0.000103915	0.0001035	0.00011342	0.000112649	0.000106986	0.000104265	0.616687	-0.0195938	0.209935
P30050	60S ribosomal protein L12	RPL12	6	6	33.3	17.818	9979300000	0.000240926	0.00024894	0.000235484	0.000234888	0.000253486	0.000183702	0.000256112	0.000244678	0.000239736	0.000263095	0.725766	-0.0317278	0.139203
P30084	Enoyl-CoA hydratase, mitochondrial	ECHS1	11	11	37.9	31.387	3877400000	0.000416603	0.000436087	0.000431335	0.00042471	0.000411306	0.000383921	0.000410399	0.000413947	0.000426719	0.00042113	0.179141	-0.0441704	0.746805
P30085	UMP-CMP kinase	CMPK1	13	13	54.6	22.222	9155400000	0.000817619	0.00080726	0.000827099	0.000863001	0.000874321	0.0007855	0.000778546	0.000798279	0.000818572	0.000855353	0.146391	-0.0536938	0.834484
P30086	Phosphatidylethanolamine-binding protein 1;Hippocampal cholinergic neurostimulating peptide	PEBP1	10	10	65.2	21.057	29634000000	0.00111108	0.00114291	0.00109015	0.0011102	0.00102995	0.00105117	0.00109705	0.00113754	0.00108225	0.00106854	0.698715	-0.0126146	0.1557
P30101	Protein disulfide-isomerase A3	PDIA3	26	26	55.4	56.782	98367000000	0.00274856	0.00271722	0.00256974	0.00262316	0.00247263	0.00263828	0.00266004	0.00260812	0.00259954	0.00252394	0.722562	-0.0111813	0.141125
P30153	Serine/threonine-protein phosphatase 2A 65 kDa regulatory subunit A alpha isoform	PPP2R1A	19	15	38.4	65.308	11359000000	0.00132349	0.00137591	0.00145365	0.00148268	0.00152846	0.0015587	0.00143043	0.00134594	0.00151649	0.00152901	0.443058	0.0429311	0.353539
P30260	Cell division cycle protein 27 homolog	CDC27	3	3	7.8	91.866	774890000	3.31967e-05	2.93324e-05	2.92855e-05	2.93419e-05	3.34496e-05	3.43644e-05	3.35142e-05	3.39741e-05	3.04229e-05	3.25639e-05	0.128556	0.0924651	0.890909
P30405	Peptidyl-prolyl cis-trans isomerase F, mitochondrial	PPIF	7	6	29	22.04	2650600000	0.00026572	0.000270391	0.000251158	0.000264711	0.000232129	0.000245927	0.000257657	0.000260839	0.000250791	0.000237546	0.461468	-0.03566	0.335858
P30419	Glycylpeptide N-tetradecanoyltransferase 1	NMT1	12	10	35.1	56.806	3704300000	0.000458558	0.000473875	0.000448733	0.00046623	0.00044775	0.000428942	0.000474229	0.000469285	0.000437059	0.000435667	0.376331	-0.0317545	0.42443
P30519	Heme oxygenase 2	HMOX2	2	2	6.6	36.032	24875000	1.56401e-05	1.49201e-05	1.49939e-05	1.52854e-05	1.54083e-05	1.69011e-05	1.67584e-05	1.77186e-05	1.4439e-05	1.36189e-05	0.447352	0.0590954	0.34935
P30520	Adenylosuccinate synthetase isozyme 2	ADSS2	13	12	37.9	50.097	5287400000	0.000487457	0.000477904	0.000494735	0.000478396	0.000485358	0.00051356	0.000533393	0.000494415	0.000484679	0.000473221	0.212277	0.0442057	0.673098
P30533	Alpha-2-macroglobulin receptor-associated protein	LRPAP1	14	14	40.3	41.465	1101500000	0.000291481	0.000311948	0.000308763	0.000314363	0.00031058	0.000268379	0.000293257	0.000297035	0.000320848	0.000320148	0.497996	-0.0356024	0.302774
P30566	Adenylosuccinate lyase	ADSL	15	15	43.2	54.889	2533300000	0.000429771	0.000412349	0.000446429	0.000426023	0.000432002	0.000460729	0.00044155	0.000419953	0.000445649	0.000442932	0.169772	0.0425416	0.770135
P30622	CAP-Gly domain-containing linker protein 1	CLIP1	60	54	45.5	162.24	12476000000	0.00173386	0.00175674	0.00175051	0.00174247	0.00182246	0.00163463	0.00171983	0.00173258	0.00176951	0.00182719	0.508415	-0.0201752	0.293782
P30626	Sorcin	SRI	5	5	27.3	21.676	1640200000	0.00028217	0.000297885	0.000287067	0.00028703	0.000278283	0.000250813	0.000287264	0.000286164	0.000303237	0.000293079	0.807817	-0.0120137	0.0926868
P30740	Leukocyte elastase inhibitor	SERPINB1	23	23	62.3	42.741	12153000000	0.00110948	0.00113744	0.00110367	0.00112429	0.00100991	0.000969713	0.00104538	0.00106014	0.00113044	0.00103889	0.197079	-0.0646148	0.70536
P30837	Aldehyde dehydrogenase X, mitochondrial	ALDH1B1	12	10	27.3	57.249	789630000	0.000164969	0.000167286	0.000172167	0.000167456	0.000185057	0.000163815	0.000165138	0.000170631	0.000166222	0.000182172	0.725425	-0.0151578	0.139408
P30838	Aldehyde dehydrogenase, dimeric NADP-preferring	ALDH3A1	19	18	55	50.394	86331000000	0.00217968	0.00214699	0.00211318	0.0021378	0.00209509	0.00228152	0.00210688	0.00214461	0.00216289	0.00215648	0.305174	0.0240823	0.515453
P30990	Neurotensin/neuromedin N;Large neuromedin N;Neuromedin N;Neurotensin;Tail peptide	NTS	2	2	19.4	19.795	95298000	3.30569e-05	3.47974e-05	3.40084e-05	3.18901e-05	3.30164e-05	3.17237e-05	3.59883e-05	3.83235e-05	3.28051e-05	3.08207e-05	0.70735	0.0248049	0.150366
P31040	Succinate dehydrogenase [ubiquinone] flavoprotein subunit, mitochondrial	SDHA	10	10	20	72.691	710250000	0.000243417	0.000252055	0.0002518	0.0002421	0.000255656	0.000233063	0.000246154	0.000243024	0.000252572	0.000256816	0.597837	-0.0156106	0.223417
P31150	Rab GDP dissociation inhibitor alpha	GDI1	22	13	55.5	50.582	9561600000	0.000845808	0.000842581	0.000846623	0.000848712	0.000872139	0.000844005	0.000828027	0.000828115	0.000866329	0.000892952	0.959248	0.00120837	0.0180692
P31153	S-adenosylmethionine synthase isoform type-2	MAT2A	15	15	46.6	43.66	7785300000	0.000428861	0.00043967	0.00043506	0.000426057	0.000420857	0.000410219	0.000426234	0.000415902	0.000441403	0.000440477	0.659795	-0.0109565	0.180591
P31327	Carbamoyl-phosphate synthase [ammonia], mitochondrial	CPS1	57	54	50.3	164.94	22370000000	0.0025613	0.00247947	0.00253124	0.00244523	0.00246595	0.00249556	0.00258767	0.00253833	0.00248875	0.00249525	0.416972	0.0140733	0.379893
P31350	Ribonucleoside-diphosphate reductase subunit M2	RRM2	5	4	14.9	44.877	170240000	6.4829e-05	6.34457e-05	6.70089e-05	6.6168e-05	6.44216e-05	6.7916e-05	6.80167e-05	7.17386e-05	6.13184e-05	5.82168e-05	0.919155	0.00589099	0.036611
P31689	DnaJ homolog subfamily A member 1	DNAJA1	13	13	42.3	44.868	1512700000	0.000268172	0.000278901	0.000278098	0.000283423	0.000306915	0.000292649	0.000285027	0.000278866	0.000295676	0.000301553	0.342728	0.0384769	0.465051
P31749	RAC-alpha serine/threonine-protein kinase	AKT1	4	2	9.4	55.686	15011000	8.86373e-06	8.78476e-06	8.87188e-06	8.74637e-06	9.44233e-06	1.24082e-05	9.92714e-06	1.07943e-05	7.90535e-06	8.66487e-06	0.249319	0.152675	0.603244
P31751	RAC-beta serine/threonine-protein kinase	AKT2	8	6	19.5	55.768	191600000	0.000111875	0.000106939	0.000113182	0.000114082	0.000118314	0.000152769	0.000112685	0.000119468	0.000108755	0.000112821	0.337778	0.103807	0.471368
P31937	3-hydroxyisobutyrate dehydrogenase, mitochondrial	HIBADH	13	13	45.8	35.329	2684000000	0.000627305	0.000557932	0.000564296	0.000543508	0.000543132	0.000609501	0.000599835	0.000616467	0.000504558	0.000550989	0.740667	0.0227998	0.130377
P31939	Bifunctional purine biosynthesis protein PURH;Phosphoribosylaminoimidazolecarboxamide formyltransferase;IMP cyclohydrolase	ATIC	33	33	62.2	64.615	16481000000	0.00119972	0.00119931	0.00121805	0.00121921	0.00119306	0.00118459	0.00120874	0.00119168	0.00123242	0.00123535	0.697294	0.00559332	0.156584
P31942	Heterogeneous nuclear ribonucleoprotein H3	HNRNPH3	4	4	15	36.926	119420000	4.49663e-05	4.25873e-05	4.33335e-05	3.94995e-05	4.28675e-05	4.08837e-05	4.24965e-05	4.54415e-05	3.74649e-05	3.99316e-05	0.404478	-0.0484017	0.393105
P31943	Heterogeneous nuclear ribonucleoprotein H;Heterogeneous nuclear ribonucleoprotein H, N-terminally processed	HNRNPH1	12	8	35.4	49.229	1990300000	0.000295474	0.000291475	0.000289088	0.00028245	0.000305302	0.000277036	0.000288941	0.000289764	0.000290882	0.000305764	0.710615	-0.011282	0.148366
P31946	14-3-3 protein beta/alpha;14-3-3 protein beta/alpha, N-terminally processed	YWHAB	13	7	69.5	28.082	58580000000	0.00132996	0.00137728	0.0013968	0.00148166	0.00143652	0.00128424	0.00133611	0.00129305	0.00147712	0.00152093	0.699402	-0.02294	0.155273
P31947	14-3-3 protein sigma	SFN	14	11	64.1	27.774	34324000000	0.00123645	0.001257	0.00123033	0.00128834	0.00121078	0.00113112	0.0012084	0.00121759	0.0012469	0.00123713	0.173582	-0.0427671	0.760496
P31948	Stress-induced-phosphoprotein 1	STIP1	32	32	53.8	62.639	90495000000	0.00323263	0.0033468	0.00321264	0.00327979	0.0032275	0.0029352	0.00311512	0.00312391	0.00332007	0.003284	0.191554	-0.0468725	0.717709
P31949	Protein S100-A11;Protein S100-A11, N-terminally processed	S100A11	5	5	45.7	11.74	26218000000	0.00103131	0.00117428	0.00110209	0.00120724	0.00112341	0.000846687	0.000966254	0.000966469	0.00118898	0.001194	0.239685	-0.127227	0.620359
P32121	Beta-arrestin-2	ARRB2	4	4	11.7	46.105	76641000	4.05887e-05	3.87092e-05	4.0158e-05	4.20913e-05	4.42836e-05	4.24215e-05	4.35106e-05	3.9745e-05	4.43572e-05	4.56687e-05	0.190002	0.0675877	0.721243
P32321	Deoxycytidylate deaminase	DCTD	3	3	16.9	20.016	2324200000	4.90667e-05	4.88133e-05	5.41143e-05	5.09731e-05	4.94274e-05	4.80423e-05	5.2841e-05	5.26118e-05	4.74814e-05	4.97721e-05	0.830543	-0.00944056	0.0806381
P32322	Pyrroline-5-carboxylate reductase 1, mitochondrial	PYCR1	3	3	16	33.36	33499000	2.13225e-05	1.99866e-05	1.96775e-05	2.02145e-05	1.93278e-05	2.21808e-05	2.20329e-05	2.17309e-05	1.82238e-05	1.91231e-05	0.553137	0.0391129	0.257167
P32519	ETS-related transcription factor Elf-1	ELF1	3	3	7.6	67.497	19625000	1.03562e-05	1.03458e-05	1.02848e-05	1.04332e-05	1.13307e-05	9.76753e-06	1.12702e-05	9.95305e-06	9.58452e-06	1.09869e-05	0.562843	-0.0328713	0.249612
P32780	General transcription factor IIH subunit 1	GTF2H1	2	2	4.4	62.031	24769000	1.42874e-05	1.39454e-05	1.57017e-05	1.50935e-05	1.5651e-05	1.38589e-05	1.42342e-05	1.59371e-05	1.37982e-05	1.47252e-05	0.44553	-0.0416563	0.351123
P32929	Cystathionine gamma-lyase	CTH	10	10	35.3	44.508	1247600000	0.00024531	0.000243307	0.00024228	0.000237766	0.000241773	0.000237714	0.00025471	0.000252011	0.000230844	0.000239047	0.872367	0.0046305	0.0593009
P32969	60S ribosomal protein L9	RPL9P9	5	5	47.9	21.863	804520000	0.000151458	0.000160668	0.000163978	0.000161468	0.000170929	0.000161367	0.000154404	0.000159742	0.000162051	0.000168723	0.912104	-0.0039554	0.0399559
P33176	Kinesin-1 heavy chain	KIF5B	37	37	45.5	109.68	5736100000	0.001069	0.0010058	0.00105359	0.00101671	0.00100786	0.00133762	0.00108386	0.00101335	0.00107239	0.00101173	0.269238	0.0989925	0.569864
P33240	Cleavage stimulation factor subunit 2	CSTF2	16	9	43.8	60.959	2357700000	0.00031471	0.000314984	0.000312917	0.000312104	0.000326447	0.000289473	0.000315927	0.000319688	0.000307612	0.000317451	0.340144	-0.0285762	0.468337
P33316	Deoxyuridine 5-triphosphate nucleotidohydrolase, mitochondrial	DUT	8	8	40.5	26.563	6268000000	0.000256952	0.000247731	0.000233628	0.00023103	0.00023209	0.000238494	0.00025249	0.000266801	0.000218138	0.000224332	0.982359	-0.00141428	0.00772986
P33991	DNA replication licensing factor MCM4	MCM4	15	15	23.3	96.557	1266700000	0.000384279	0.000366152	0.000382815	0.000358204	0.000365464	0.00051863	0.000390108	0.000395486	0.00035856	0.000360381	0.298716	0.123708	0.524742
P33992	DNA replication licensing factor MCM5	MCM5	16	16	27.4	82.285	589640000	0.000205894	0.000203031	0.000210193	0.000209364	0.000206295	0.000274874	0.000216664	0.00021715	0.000203657	0.000202034	0.270155	0.10692	0.568387
P33993	DNA replication licensing factor MCM7	MCM7	8	8	13.8	81.307	304300000	0.000120475	0.000115608	0.000119639	0.000110517	0.000118803	0.000164267	0.000117768	0.000118531	0.000115761	0.000120545	0.303732	0.122465	0.517509
P34059	N-acetylgalactosamine-6-sulfatase	GALNS	2	2	3.6	58.025	22987000	9.61755e-06	1.10543e-05	9.53071e-06	9.08795e-06	8.7075e-06	1.04413e-05	9.47223e-06	1.0298e-05	8.36751e-06	9.49255e-06	0.979078	0.00221054	0.00918289
P34896	Serine hydroxymethyltransferase, cytosolic	SHMT1	12	12	31.9	53.082	1744800000	0.000260578	0.000246523	0.000257595	0.000245965	0.000247712	0.000251886	0.000260319	0.000264642	0.000247272	0.000248234	0.560602	0.01594	0.251346
P34897	Serine hydroxymethyltransferase, mitochondrial	SHMT2	16	16	43.5	55.992	3584400000	0.000512156	0.000512857	0.000536142	0.000521155	0.00052661	0.000495743	0.000521916	0.000514415	0.000533736	0.000504783	0.364735	-0.0213519	0.438023
P34913	Bifunctional epoxide hydrolase 2;Cytosolic epoxide hydrolase 2;Lipid-phosphate phosphatase	EPHX2	7	7	23.8	62.615	481710000	7.26555e-05	6.86315e-05	7.1865e-05	6.84726e-05	7.12474e-05	7.47335e-05	7.44757e-05	7.46727e-05	6.70313e-05	7.18764e-05	0.279707	0.0399883	0.553297
P34932	Heat shock 70 kDa protein 4	HSPA4	45	43	59.6	94.33	76299000000	0.00348289	0.0034811	0.00348211	0.00350841	0.00359597	0.00335465	0.00346903	0.0032473	0.00365344	0.00370662	0.796771	-0.00985146	0.0986664
P34949	Mannose-6-phosphate isomerase	MPI	8	8	25.8	46.655	908960000	0.000205878	0.000213706	0.000208448	0.000212767	0.000207889	0.000201301	0.000211331	0.000216213	0.000197896	0.000196435	0.255769	-0.0355312	0.592153
P35080	Profilin-2	PFN2	6	6	50.7	15.046	4237100000	0.000259228	0.000247372	0.000244929	0.000243107	0.000223015	0.00026232	0.000242799	0.000248835	0.000243625	0.000229683	0.813251	0.0113409	0.0897753
P35219	Carbonic anhydrase-related protein	CA8	4	4	17.2	32.973	234000000	7.47891e-05	7.44173e-05	7.67907e-05	6.96293e-05	7.38137e-05	7.31094e-05	7.90507e-05	8.14386e-05	6.54291e-05	7.06995e-05	0.985725	0.00112099	0.00624412
P35221	Catenin alpha-1	CTNNA1	28	28	46	100.07	4432700000	0.000902504	0.000916746	0.000916301	0.000914919	0.000944101	0.000865878	0.000911664	0.000898446	0.000921911	0.000941684	0.466505	-0.0173697	0.331144
P35222	Catenin beta-1	CTNNB1	5	5	12.8	85.496	149870000	2.50524e-05	2.37718e-05	2.41272e-05	2.29866e-05	2.54432e-05	2.83891e-05	2.70161e-05	2.76557e-05	2.0985e-05	2.3077e-05	0.467943	0.0666784	0.329807
P35237	Serpin B6	SERPINB6	15	15	55.3	42.621	5744700000	0.000680431	0.000658505	0.000659651	0.000661428	0.000662669	0.000671877	0.000667063	0.000671389	0.000649177	0.00067175	0.780374	0.00371651	0.107697
P35240	Merlin	NF2	2	2	3.4	69.689	10851000	5.28957e-06	6.27659e-06	5.58404e-06	5.80074e-06	6.5624e-06	5.22653e-06	5.96054e-06	6.21252e-06	5.58421e-06	5.68707e-06	0.570797	-0.041782	0.243518
P35241	Radixin	RDX	38	22	50.9	68.563	16842000000	0.0010765	0.00110917	0.00107511	0.00109455	0.0010621	0.000992844	0.00106366	0.00107315	0.00107757	0.001091	0.24799	-0.0321046	0.605565
P35244	Replication protein A 14 kDa subunit	RPA3	2	2	19.8	13.569	205840000	3.20172e-05	3.36766e-05	3.40829e-05	3.36253e-05	3.56376e-05	3.0853e-05	3.34391e-05	3.45279e-05	3.3051e-05	3.46849e-05	0.595784	-0.0213551	0.224911
P35251	Replication factor C subunit 1	RFC1	4	4	4.6	128.25	53271000	2.6794e-05	2.87943e-05	2.71648e-05	2.82307e-05	3.14297e-05	2.96462e-05	2.91078e-05	2.93019e-05	2.62579e-05	2.85584e-05	0.930472	0.00463915	0.0312967
P35268	60S ribosomal protein L22	RPL22	3	3	30.5	14.787	2784300000	0.0001092	0.000114658	0.000109222	0.000107965	0.000113373	0.000102452	0.000112101	0.000114984	0.000102981	0.000113089	0.568585	-0.023113	0.245205
P35269	General transcription factor IIF subunit 1	GTF2F1	16	16	44.7	58.24	1335000000	0.000226009	0.000230402	0.000220969	0.00022464	0.000219887	0.000211844	0.000224444	0.000232612	0.000223357	0.000218925	0.596946	-0.0138589	0.224065
P35270	Sepiapterin reductase	SPR	9	9	48.7	28.048	3656100000	0.000246212	0.000255242	0.000257319	0.00026367	0.000242884	0.00032783	0.000266939	0.000290224	0.000252258	0.000241458	0.189953	0.123807	0.721354
P35520	Cystathionine beta-synthase	CBS	5	5	14.9	60.586	156360000	6.30667e-05	5.73801e-05	5.6137e-05	5.61696e-05	5.2493e-05	6.33192e-05	5.6694e-05	6.89398e-05	5.03129e-05	5.24301e-05	0.746802	0.0322571	0.126795
P35573	Glycogen debranching enzyme;4-alpha-glucanotransferase;Amylo-alpha-1,6-glucosidase	AGL	21	21	18	174.76	936820000	0.000339433	0.000339377	0.000341829	0.000331585	0.000345899	0.000348078	0.000347813	0.000336663	0.000337264	0.000349273	0.284244	0.017704	0.546309
P35579	Myosin-9	MYH9	84	70	46.3	226.53	49972000000	0.00395059	0.00386632	0.00406947	0.00407168	0.00430871	0.00577059	0.00411935	0.00400988	0.00433731	0.00447227	0.172712	0.164174	0.762677
P35580	Myosin-10	MYH10	52	42	31.4	229	2248000000	0.000588416	0.000559867	0.000590704	0.00056588	0.000598823	0.000777112	0.000608224	0.000604419	0.000568946	0.000601133	0.211466	0.121961	0.674759
P35606	Coatomer subunit beta	COPB2	30	30	37.4	102.49	5472000000	0.000968862	0.000983143	0.00100426	0.000990992	0.0010115	0.000843921	0.000990878	0.000977703	0.000982176	0.000965223	0.198372	-0.0590465	0.702519
P35611	Alpha-adducin	ADD1	12	12	23.5	80.954	592050000	0.000151226	0.000148439	0.000154823	0.000164108	0.000161927	0.000155861	0.000155439	0.000163458	0.000147607	0.000151813	0.75888	-0.011778	0.119827
P35612	Beta-adducin	ADD2	15	15	22	80.853	445370000	0.000148288	0.000148273	0.000152388	0.00014556	0.000154017	0.000158116	0.000160222	0.000155992	0.000144729	0.000149905	0.241814	0.0388631	0.616518
P35637	RNA-binding protein FUS	FUS	6	5	17.1	53.425	3447900000	0.000255914	0.00024935	0.000237105	0.000240937	0.000247229	0.000233817	0.000256622	0.000268844	0.000240285	0.000238634	0.839391	0.00895895	0.0760355
P35658	Nuclear pore complex protein Nup214	NUP214	9	9	6.5	213.62	213100000	9.73893e-05	0.000101156	0.00010093	0.000102093	0.000106428	9.8396e-05	9.84451e-05	9.89025e-05	0.000103227	0.000107846	0.922716	-0.00335018	0.034932
P35659	Protein DEK	DEK	11	11	33.6	42.674	1805500000	0.000255499	0.000259702	0.000243694	0.000252715	0.00023918	0.000220082	0.000250512	0.000249888	0.000241086	0.000239015	0.171844	-0.059105	0.764866
P35754	Glutaredoxin-1	GLRX	3	3	45.3	11.776	2980700000	8.71281e-05	8.5222e-05	7.99435e-05	7.72571e-05	7.41378e-05	7.68488e-05	8.6442e-05	8.6317e-05	7.95218e-05	7.14438e-05	0.872334	-0.0111754	0.0593174
P35790	Choline kinase alpha	CHKA	2	2	5.9	52.248	29711000	1.8645e-05	1.82004e-05	1.88082e-05	1.68286e-05	1.92722e-05	2.17433e-05	2.16831e-05	2.01228e-05	1.65822e-05	1.70199e-05	0.390801	0.0824557	0.408045
P35813	Protein phosphatase 1A	PPM1A	5	4	17.3	42.447	225130000	4.8396e-05	4.38548e-05	4.81158e-05	4.46844e-05	4.6826e-05	5.03688e-05	4.97309e-05	5.02748e-05	4.49414e-05	4.36303e-05	0.432524	0.0433256	0.36399
P35914	Hydroxymethylglutaryl-CoA lyase, mitochondrial	HMGCL	4	4	13.8	34.36	1725800000	7.13163e-05	7.4964e-05	7.87224e-05	8.37008e-05	7.37674e-05	8.31359e-05	8.29621e-05	8.23082e-05	7.04635e-05	7.17046e-05	0.664648	0.0302473	0.177408
P35998	26S protease regulatory subunit 7	PSMC2	19	19	47.1	48.633	2316100000	0.000485685	0.000477508	0.000497963	0.000472694	0.000506364	0.000633486	0.000503419	0.000499837	0.000503942	0.000515903	0.140321	0.122566	0.852876
P36404	ADP-ribosylation factor-like protein 2	ARL2	3	3	20.1	20.878	192070000	5.91442e-05	5.39171e-05	5.39625e-05	5.09982e-05	4.99737e-05	8.96803e-05	6.63064e-05	6.8548e-05	4.3534e-05	4.61318e-05	0.312168	0.229475	0.505612
P36405	ADP-ribosylation factor-like protein 3	ARL3	9	9	62.6	20.455	3055900000	0.000299426	0.000304668	0.000296194	0.000297141	0.000268606	0.000295096	0.0002991	0.000303227	0.000282643	0.00026996	0.724546	-0.015843	0.139934
P36507;A0A1B0GUL7	Dual specificity mitogen-activated protein kinase kinase 2	MAP2K2	6	3	21.8	44.424	75553000	3.96049e-05	3.97566e-05	4.13722e-05	4.00023e-05	4.18013e-05	5.86328e-05	4.413e-05	4.34044e-05	3.93419e-05	4.11594e-05	0.200555	0.162396	0.697766
P36543	V-type proton ATPase subunit E 1	ATP6V1E1	10	10	51.3	26.145	1765200000	0.000480486	0.000486018	0.00047112	0.0004802	0.000459087	0.000455717	0.000479813	0.000474194	0.000457757	0.000451241	0.150283	-0.0357568	0.823089
P36551	Oxygen-dependent coproporphyrinogen-III oxidase, mitochondrial	CPOX	8	8	22.7	50.151	2111300000	0.00029398	0.000279671	0.000289964	0.000286506	0.00028362	0.000311036	0.000301904	0.000298477	0.00026147	0.000270068	0.857694	0.00924059	0.0666677
P36578	60S ribosomal protein L4	RPL4	2	2	5.4	47.697	55690000	2.77123e-05	2.92979e-05	2.81465e-05	2.87731e-05	3.43888e-05	2.98783e-05	2.55904e-05	2.55726e-05	3.25999e-05	3.16121e-05	0.756966	-0.0301279	0.120924
P36639	7,8-dihydro-8-oxoguanine triphosphatase	NUDT1	5	5	40.4	17.951	3246300000	0.000284206	0.000277685	0.000274497	0.000272496	0.000268719	0.000263711	0.000280628	0.000279804	0.000253564	0.000272218	0.363529	-0.0292821	0.439461
P36776	Lon protease homolog, mitochondrial	LONP1	6	6	11.5	106.49	160000000	5.37438e-05	5.80138e-05	5.62736e-05	5.4776e-05	5.72797e-05	7.24674e-05	5.83884e-05	5.74795e-05	5.02771e-05	5.65729e-05	0.441699	0.0757468	0.354873
P36871	Phosphoglucomutase-1	PGM1	29	29	62.6	61.448	16837000000	0.00132493	0.00132462	0.00132851	0.00137551	0.00129088	0.00132798	0.00129371	0.00127774	0.00140132	0.00135514	0.93167	0.00248572	0.030738
P36873	Serine/threonine-protein phosphatase PP1-gamma catalytic subunit	PPP1CC	7	2	26.6	36.983	179000000	4.09385e-05	3.83121e-05	3.81249e-05	3.85272e-05	3.96755e-05	4.36886e-05	4.11893e-05	4.26304e-05	3.94004e-05	4.04672e-05	0.0346564	0.0845038	1.46022
P36952	Serpin B5	SERPINB5	6	6	18.9	42.1	133030000	7.58975e-05	7.63523e-05	7.76324e-05	7.54403e-05	7.92042e-05	9.76669e-05	7.78654e-05	8.22064e-05	7.50913e-05	7.80665e-05	0.233484	0.0956915	0.631744
P36954	DNA-directed RNA polymerase II subunit RPB9	POLR2I	2	2	30.4	14.523	491410000	1.4725e-05	1.39317e-05	1.41509e-05	1.33774e-05	1.3342e-05	1.52685e-05	1.58719e-05	1.70729e-05	1.19021e-05	1.29941e-05	0.487273	0.0724849	0.312228
P36957	Dihydrolipoyllysine-residue succinyltransferase component of 2-oxoglutarate dehydrogenase complex, mitochondrial	DLST	13	13	33.3	48.755	4089100000	0.000386131	0.00038638	0.000406527	0.000398526	0.000401597	0.000410085	0.000396343	0.000407985	0.000427668	0.000413324	0.0471026	0.054534	1.32696
P37108	Signal recognition particle 14 kDa protein	SRP14	5	5	33.1	14.57	2985500000	0.000351435	0.000367425	0.000354806	0.000365995	0.000357778	0.000324595	0.000355576	0.000377087	0.000356958	0.000361431	0.644456	-0.0175979	0.190807
P37198	Nuclear pore glycoprotein p62	NUP62	3	3	8	53.254	77948000	1.39185e-05	1.33951e-05	1.42081e-05	1.45866e-05	1.49744e-05	1.40642e-05	1.31157e-05	1.50976e-05	1.24185e-05	1.29108e-05	0.240342	-0.0723279	0.61917
P37235;P84074	Hippocalcin-like protein 1;Neuron-specific calcium-binding protein hippocalcin	HPCAL1	7	7	37.8	22.313	400170000	0.000120946	0.000113478	0.00011103	0.000114416	0.000111852	0.000119624	0.000122384	0.000118805	9.63382e-05	0.000115271	0.978291	0.0017681	0.00953203
P37802	Transgelin-2	TAGLN2	15	14	61.8	22.391	50098000000	0.00154085	0.00158941	0.00157252	0.00158291	0.00156001	0.00134885	0.00149295	0.00150605	0.00158544	0.00160389	0.216275	-0.0578753	0.664995
P37837	Transaldolase	TALDO1	18	18	46.6	37.54	49095000000	0.00191121	0.00196218	0.00183826	0.00190489	0.00170373	0.00173352	0.00182475	0.00179282	0.00189755	0.00180932	0.341813	-0.0411871	0.466211
P38117	Electron transfer flavoprotein subunit beta	ETFB	14	14	40.8	27.843	14034000000	0.00093149	0.000960555	0.000928029	0.000963434	0.000908054	0.00082142	0.000922599	0.000916668	0.000981498	0.000937422	0.450473	-0.0348446	0.346331
P38159;Q96E39	RNA-binding motif protein, X chromosome;RNA-binding motif protein, X chromosome, N-terminally processed;RNA binding motif protein, X-linked-like-1	RBMX	11	10	27.6	42.331	520880000	0.000159076	0.00016679	0.000162812	0.000162203	0.000166478	0.000151964	0.000161474	0.000178044	0.000161884	0.000169677	0.81132	0.0100004	0.0908076
P38398	Breast cancer type 1 susceptibility protein	BRCA1	3	3	2.2	207.72	18881000	6.67447e-06	6.55016e-06	6.50924e-06	6.11157e-06	6.97857e-06	7.01125e-06	6.54083e-06	7.73157e-06	6.24343e-06	6.47257e-06	0.454367	0.0507687	0.342593
P38432	Coilin	COIL	5	5	13.7	62.608	314440000	8.35666e-05	8.0798e-05	8.4207e-05	8.56537e-05	8.81266e-05	7.86833e-05	8.39713e-05	8.48053e-05	8.10623e-05	8.20363e-05	0.184342	-0.0408575	0.734377
P38606	V-type proton ATPase catalytic subunit A	ATP6V1A	18	18	41	68.303	1980400000	0.000338131	0.000336737	0.000362809	0.000350508	0.000348829	0.000420293	0.000346394	0.000352842	0.000349545	0.000348898	0.311277	0.0657195	0.506853
P38646	Stress-70 protein, mitochondrial	HSPA9	32	31	53.6	73.68	52042000000	0.00219773	0.00211649	0.00203895	0.00203703	0.001998	0.0021947	0.00215237	0.00203802	0.00206461	0.0020337	0.703408	0.013163	0.152793
P38919	Eukaryotic initiation factor 4A-III;Eukaryotic initiation factor 4A-III, N-terminally processed	EIF4A3	11	7	32.1	46.871	234700000	3.6493e-05	3.5503e-05	3.64064e-05	3.4384e-05	4.2589e-05	5.29131e-05	3.65334e-05	3.91718e-05	3.39112e-05	3.6033e-05	0.495423	0.0991426	0.305024
P39019	40S ribosomal protein S19	RPS19	6	6	41.4	16.06	2514500000	0.000292128	0.000307697	0.000286322	0.000290908	0.000259419	0.000232543	0.000283808	0.000291719	0.000283278	0.000274407	0.312403	-0.072834	0.505285
P39023	60S ribosomal protein L3	RPL3	3	3	11.9	46.108	239310000	4.89534e-05	4.55906e-05	4.721e-05	4.70061e-05	5.37973e-05	6.88789e-05	4.95965e-05	4.93389e-05	4.61707e-05	5.15477e-05	0.314357	0.130564	0.502577
P39687	Acidic leucine-rich nuclear phosphoprotein 32 family member A	ANP32A	13	11	44.2	28.585	44869000000	0.000740665	0.000772372	0.000714579	0.000742359	0.000680461	0.000687976	0.000728355	0.00073613	0.000704574	0.000688354	0.285918	-0.0421251	0.543758
P39748	Flap endonuclease 1	FEN1	12	12	38.4	42.592	3164000000	0.000354286	0.000373676	0.000359649	0.000379488	0.000372931	0.000378399	0.000346561	0.000354743	0.000398977	0.000377984	0.758867	0.0129838	0.119834
P39880	Homeobox protein cut-like 1	CUX1	2	2	1.3	164.19	1502000000	2.27143e-05	2.29374e-05	2.13098e-05	2.29655e-05	1.84627e-05	1.9292e-05	2.14761e-05	2.08685e-05	2.40007e-05	1.82077e-05	0.508426	-0.0617938	0.293772
P40121	Macrophage-capping protein	CAPG	10	10	43.4	38.498	2799300000	0.000417649	0.000437361	0.000431514	0.000435318	0.000443305	0.000468976	0.000421492	0.000428843	0.000448631	0.000430482	0.507361	0.0220047	0.294683
P40123	Adenylyl cyclase-associated protein 2	CAP2	11	10	27.5	52.823	665140000	0.000216323	0.000211757	0.000220845	0.000207133	0.000222625	0.000209346	0.00021295	0.000206359	0.000220572	0.000227252	0.928706	-0.00294907	0.0321216
P40222	Alpha-taxilin	TXLNA	18	18	35.5	61.89	2799700000	0.000422241	0.000442849	0.000422125	0.000427622	0.000423139	0.00037746	0.000427728	0.000420103	0.000424772	0.000404971	0.137827	-0.0570835	0.860665
P40227	T-complex protein 1 subunit zeta	CCT6A	19	19	45	58.024	9989400000	0.000891723	0.000898834	0.000962799	0.000910428	0.000909839	0.000916413	0.000936038	0.000908442	0.000945512	0.000894097	0.739114	0.0084535	0.131289
P40261	Nicotinamide N-methyltransferase	NNMT	8	8	26.1	29.574	1702400000	0.000232453	0.000231755	0.000237381	0.000249279	0.000242084	0.000374753	0.000237924	0.000248632	0.000237308	0.000241637	0.306136	0.16797	0.514086
P40763	Signal transducer and activator of transcription 3	STAT3	12	12	19.7	88.067	556010000	0.000203411	0.000198981	0.000202294	0.00019811	0.000205051	0.000294367	0.000212023	0.000211533	0.00019076	0.000200208	0.309302	0.137842	0.509617
P40818	Ubiquitin carboxyl-terminal hydrolase 8	USP8	14	14	16.7	127.52	475770000	0.00023195	0.000236574	0.000242252	0.000241889	0.000260795	0.000257174	0.000240428	0.000244863	0.000240759	0.000249417	0.527978	0.0226262	0.277385
P40855	Peroxisomal biogenesis factor 19	PEX19	8	8	35.8	32.806	677100000	0.000186306	0.000198261	0.000194643	0.000190768	0.000196896	0.000164678	0.000187049	0.00019355	0.00018986	0.000190964	0.188604	-0.0621585	0.72445
P40925	Malate dehydrogenase, cytoplasmic	MDH1	19	19	43.1	36.426	45116000000	0.00104129	0.00100918	0.00101378	0.000999701	0.00097274	0.0010091	0.0010049	0.000968149	0.00100146	0.0010345	0.814639	-0.00533037	0.0890347
P40926	Malate dehydrogenase, mitochondrial	MDH2	17	17	58.9	35.503	64324000000	0.00155674	0.00155381	0.00150091	0.00155161	0.00141575	0.00141665	0.00148544	0.00148225	0.00147551	0.00142315	0.092587	-0.0574383	1.03345
P40939	Trifunctional enzyme subunit alpha, mitochondrial;Long-chain enoyl-CoA hydratase;Long chain 3-hydroxyacyl-CoA dehydrogenase	HADHA	18	18	30.9	82.999	991680000	0.000305423	0.000312567	0.000322057	0.000308566	0.000324542	0.000352695	0.00031541	0.000315929	0.00032314	0.00033466	0.121857	0.0616472	0.91415
P41091;Q2VIR3	Eukaryotic translation initiation factor 2 subunit 3;Putative eukaryotic translation initiation factor 2 subunit 3-like protein	EIF2S3	13	13	34.1	51.109	3154200000	0.000425699	0.000430937	0.000439579	0.000444715	0.000419005	0.000506495	0.000449614	0.000448701	0.000455902	0.000425959	0.10956	0.082262	0.96035
P41134	DNA-binding protein inhibitor ID-1	ID1	2	2	19.4	16.132	14051000	4.07077e-06	4.82493e-06	4.31142e-06	4.7298e-06	4.02218e-06	4.70199e-06	4.50123e-06	4.41492e-06	4.43474e-06	4.4208e-06	0.570819	0.0334172	0.243502
P41208	Centrin-2	CETN2	5	5	41.3	19.738	588590000	0.000164155	0.000173731	0.000175106	0.000176397	0.000193344	0.000152585	0.000156674	0.000166412	0.000177518	0.000186759	0.311819	-0.0716785	0.506098
P41214	Eukaryotic translation initiation factor 2D	EIF2D	3	3	7.2	64.706	27753000	1.44838e-05	1.6056e-05	1.53492e-05	1.48832e-05	1.65155e-05	1.73729e-05	1.5301e-05	1.68632e-05	1.45173e-05	1.57863e-05	0.446212	0.046885	0.350459
P41223	Protein BUD31 homolog	BUD31	3	3	26.4	17	759310000	7.74483e-05	7.80212e-05	7.04921e-05	7.07317e-05	6.61406e-05	6.8713e-05	7.4959e-05	7.50981e-05	6.70004e-05	6.24755e-05	0.404463	-0.0592024	0.393122
P41227	N-alpha-acetyltransferase 10	NAA10	9	9	45.1	26.458	2123700000	0.000417346	0.000417902	0.00041137	0.000399105	0.000386113	0.000418667	0.000418488	0.000419882	0.000402009	0.000384995	0.796028	0.00864031	0.0990716
P41236;Q6NXS1	Protein phosphatase inhibitor 2;Protein phosphatase inhibitor 2-like protein 3	PPP1R2	6	6	38.5	23.015	926910000	0.000231447	0.000229791	0.000220824	0.000224831	0.000225323	0.000206882	0.000229928	0.000241936	0.000218705	0.000221183	0.670527	-0.017412	0.173584
P41240	Tyrosine-protein kinase CSK	CSK	8	8	22.2	50.704	336690000	0.000146339	0.000143742	0.000153209	0.000146465	0.000149168	0.000178883	0.000153995	0.000156894	0.000148272	0.000145655	0.180208	0.0848759	0.744225
P41250	Glycine--tRNA ligase	GARS1	26	26	44.2	83.165	25979000000	0.00134449	0.00128743	0.00125248	0.00120506	0.00117447	0.00130887	0.00133503	0.00121096	0.00127327	0.00120087	0.75307	0.0149096	0.123165
P41252	Isoleucine--tRNA ligase, cytoplasmic	IARS1	21	21	21.9	144.5	765080000	0.000213704	0.000215907	0.00024061	0.000216958	0.000246555	0.000272812	0.000236547	0.000234169	0.000218563	0.000231967	0.321544	0.0747908	0.492759
P42025	Beta-centractin	ACTR1B	5	2	16.2	42.293	3093400	1.89492e-06	1.70185e-06	2.07482e-06	2.22578e-06	2.25409e-06	2.61431e-06	2.71771e-06	2.22396e-06	1.72834e-06	1.99432e-06	0.320439	0.151905	0.494255
P42126	Enoyl-CoA delta isomerase 1, mitochondrial	ECI1	6	6	20.9	32.816	2279700000	0.000281148	0.000280477	0.00027311	0.000272652	0.000261337	0.000276608	0.000289267	0.000287048	0.000259923	0.000259577	0.921946	0.00389407	0.0352944
P42166	Lamina-associated polypeptide 2, isoform alpha;Thymopoietin;Thymopentin	TMPO	22	22	42.1	75.491	6485100000	0.00051456	0.000523288	0.000523282	0.000535737	0.000557134	0.00048551	0.000509312	0.000522332	0.000557306	0.000574203	0.953364	-0.00290445	0.0207413
P42224	Signal transducer and activator of transcription 1-alpha/beta	STAT1	14	14	25.6	87.334	618690000	0.000189149	0.000181882	0.000186834	0.000182882	0.000187921	0.000257375	0.000189144	0.000200742	0.000176698	0.000180098	0.338426	0.112609	0.470536
P42285	Superkiller viralicidic activity 2-like 2	MTREX	16	16	18.4	117.8	1611100000	0.000276612	0.000272787	0.00027876	0.000279205	0.000281563	0.000351866	0.000296495	0.000301555	0.000272673	0.000267752	0.214054	0.101671	0.669478
P42330	Aldo-keto reductase family 1 member C3	AKR1C3	31	19	79.3	36.853	166910000000	0.00452529	0.00442065	0.0045873	0.00461399	0.00449132	0.00458441	0.0045837	0.00442182	0.0047429	0.00457425	0.407257	0.0170113	0.390132
P42338	Phosphatidylinositol 4,5-bisphosphate 3-kinase catalytic subunit beta isoform	PIK3CB	2	2	2.4	122.76	15730000	1.55483e-05	1.35591e-05	1.38397e-05	1.47424e-05	1.44287e-05	1.62868e-05	1.44279e-05	1.58513e-05	1.34143e-05	1.39535e-05	0.593748	0.0358678	0.226397
P42566	Epidermal growth factor receptor substrate 15	EPS15	14	14	23.2	98.655	435690000	0.000184509	0.000190176	0.000183709	0.000184732	0.000196929	0.000173989	0.000185338	0.000190552	0.000188252	0.000196378	0.810297	-0.00853839	0.0913556
P42574	Caspase-3;Caspase-3 subunit p17;Caspase-3 subunit p12	CASP3	3	3	13.7	31.608	223810000	4.13968e-05	3.92293e-05	4.15874e-05	4.38659e-05	4.13132e-05	4.7361e-05	4.42035e-05	4.14035e-05	3.92119e-05	3.94455e-05	0.633996	0.0291479	0.197914
P42684	Abelson tyrosine-protein kinase 2	ABL2	3	3	3	128.34	13946000	1.00352e-05	9.05812e-06	1.01406e-05	1.00446e-05	1.04854e-05	9.06859e-06	1.04397e-05	1.05678e-05	9.92405e-06	1.06587e-05	0.649243	0.0257134	0.187592
P42704	Leucine-rich PPR motif-containing protein, mitochondrial	LRPPRC	38	38	32.4	157.9	5579100000	0.00103298	0.000966094	0.0010035	0.000963774	0.00100416	0.0012099	0.00103854	0.00101698	0.000971885	0.000992579	0.276794	0.0733839	0.557843
P42765	3-ketoacyl-CoA thiolase, mitochondrial	ACAA2	10	10	36.8	41.924	1967400000	0.000308929	0.000301086	0.000310674	0.000302238	0.000306042	0.000318746	0.00032258	0.000307473	0.000310452	0.000307043	0.0746465	0.0347953	1.12699
P42773	Cyclin-dependent kinase 4 inhibitor C	CDKN2C	3	3	26.8	18.127	101370000	3.80709e-05	4.19665e-05	4.02008e-05	4.16123e-05	3.50251e-05	3.88187e-05	3.85859e-05	3.91196e-05	3.78827e-05	3.56303e-05	0.366997	-0.0510021	0.435337
P42785	Lysosomal Pro-X carboxypeptidase	PRCP	4	4	12.5	55.799	252180000	6.11462e-05	6.2676e-05	6.2237e-05	6.34442e-05	5.84517e-05	6.18334e-05	5.77382e-05	5.95104e-05	6.53367e-05	6.12667e-05	0.775658	-0.0106718	0.11033
P43034	Platelet-activating factor acetylhydrolase IB subunit alpha	PAFAH1B1	14	14	42.2	46.637	6417500000	0.000649975	0.000650182	0.000631331	0.000628222	0.000641716	0.000612065	0.000632439	0.000615387	0.000652381	0.000652982	0.483947	-0.0163934	0.315203
P43155	Carnitine O-acetyltransferase	CRAT	9	9	19	70.857	373310000	0.000148719	0.000143979	0.000138687	0.000137707	0.000137752	0.00014878	0.00015331	0.000153294	0.000131616	0.000135711	0.547628	0.0320271	0.261514
P43243	Matrin-3	MATR3	12	12	19.4	94.622	484710000	0.000129307	0.000131261	0.00013265	0.000134128	0.000140312	0.000120068	0.000128394	0.000131799	0.000129429	0.000132734	0.122534	-0.0555831	0.911744
P43246	DNA mismatch repair protein Msh2	MSH2	9	9	12	104.74	238060000	0.000103107	9.18976e-05	0.000101689	9.06617e-05	0.000108293	0.000131692	9.9597e-05	9.58154e-05	8.67992e-05	9.16173e-05	0.824833	0.0284553	0.0836339
P43487	Ran-specific GTPase-activating protein	RANBP1	8	8	46.8	23.31	12026000000	0.000711422	0.000764962	0.000739139	0.000769032	0.000719683	0.000626798	0.00067167	0.000672618	0.000805632	0.000762216	0.370925	-0.0658623	0.430713
P43490	Nicotinamide phosphoribosyltransferase	NAMPT	21	21	49.1	55.52	6133500000	0.000694054	0.000684984	0.000725066	0.000692619	0.000664058	0.000710788	0.000752545	0.000720924	0.000712276	0.000672768	0.214181	0.0445436	0.669219
P43686	26S protease regulatory subunit 6B	PSMC4	19	19	45.5	47.366	2948200000	0.000432047	0.000410773	0.000434218	0.000404514	0.000446738	0.000573406	0.000446283	0.000436945	0.000419078	0.000445134	0.218279	0.124955	0.660987
P43897	Elongation factor Ts, mitochondrial	TSFM	6	6	23.7	35.39	419700000	0.00013171	0.000135901	0.000134637	0.000133359	0.000129597	0.000130988	0.000131149	0.000144015	0.000124425	0.00012412	0.592576	-0.0229712	0.227256
P45877	Peptidyl-prolyl cis-trans isomerase C	PPIC	4	4	17.9	22.763	269760000	7.14401e-05	7.2065e-05	7.20857e-05	7.35623e-05	7.09233e-05	7.59345e-05	7.03681e-05	7.11618e-05	6.98658e-05	7.24871e-05	0.965884	-0.00103801	0.0150749
P45973	Chromobox protein homolog 5	CBX5	9	9	47.6	22.225	3426700000	0.000361968	0.000369605	0.000343458	0.000363579	0.000347599	0.000316676	0.000344474	0.000349772	0.000348842	0.000339285	0.057444	-0.0721722	1.24076
P45974	Ubiquitin carboxyl-terminal hydrolase 5	USP5	30	30	39.4	95.785	7791400000	0.000802367	0.00079611	0.000844484	0.000852999	0.000866715	0.00108394	0.000849646	0.000860074	0.00088198	0.000861016	0.147451	0.124118	0.831351
P45984	Mitogen-activated protein kinase 9	MAPK9	3	3	12.5	48.139	47185000	2.96248e-05	2.99367e-05	3.0163e-05	3.11988e-05	3.06638e-05	3.40963e-05	3.05385e-05	3.43899e-05	2.87838e-05	2.95216e-05	0.366894	0.053647	0.435459
P45985	Dual specificity mitogen-activated protein kinase kinase 4	MAP2K4	4	4	19.8	44.287	110610000	1.92638e-05	1.95485e-05	2.06737e-05	2.14645e-05	1.905e-05	2.22302e-05	2.04753e-05	2.08809e-05	1.87556e-05	1.95704e-05	0.623535	0.0273227	0.205139
P46013	Antigen KI-67	MKI67	64	64	27.2	358.69	3141800000	0.00102476	0.00105011	0.00103765	0.00104155	0.00105085	0.000909876	0.00102443	0.00107722	0.000994377	0.000982527	0.157844	-0.061292	0.801772
P46060	Ran GTPase-activating protein 1	RANGAP1	8	8	15.5	63.541	515740000	0.000201326	0.000204613	0.0002094	0.000208963	0.000202723	0.000233641	0.00020103	0.000211763	0.000202536	0.000203911	0.433537	0.0358707	0.362974
P46063	ATP-dependent DNA helicase Q1	RECQL	19	19	39	73.457	3621500000	0.000571303	0.000582181	0.000583102	0.000589846	0.000585	0.000603249	0.000596029	0.000566215	0.000594007	0.000589383	0.315735	0.0184396	0.500677
P46087	Probable 28S rRNA (cytosine(4447)-C(5))-methyltransferase	NOP2	6	6	12.2	89.301	516560000	0.000120307	0.000132095	0.000130263	0.000131216	0.000134075	0.000111218	0.000124605	0.000130764	0.000131542	0.000132346	0.472318	-0.0394572	0.325765
P46100	Transcriptional regulator ATRX	ATRX	8	8	4.3	282.58	177780000	9.12645e-05	9.50196e-05	9.47138e-05	9.57242e-05	0.000102532	9.01915e-05	9.70845e-05	9.68768e-05	9.28196e-05	9.61215e-05	0.603613	-0.0186649	0.219242
P46108	Adapter molecule crk	CRK	13	13	59.5	33.83	7324200000	0.000557976	0.000566377	0.000561426	0.000561873	0.000580701	0.000523038	0.000553334	0.000560987	0.000560603	0.000572867	0.250592	-0.0296437	0.601033
P46109	Crk-like protein	CRKL	8	8	41.3	33.777	2565600000	0.000258318	0.000265435	0.000263976	0.000258791	0.000258679	0.00023132	0.000255445	0.000259335	0.000262	0.000261301	0.263282	-0.0401226	0.579579
P46379	Large proline-rich protein BAG6	BAG6	13	13	19.2	119.41	431670000	0.000104824	0.000105501	0.000112195	0.000109326	0.000112248	0.000106743	0.000104956	0.000110287	0.000111146	0.000112306	0.901809	0.00355703	0.0448854
P46459	Vesicle-fusing ATPase	NSF	3	2	3.4	82.593	41181000	2.9418e-05	2.47746e-05	2.66363e-05	2.3929e-05	3.0755e-05	4.21944e-05	2.96145e-05	2.75407e-05	2.3501e-05	2.93778e-05	0.354021	0.167807	0.450971
P46527	Cyclin-dependent kinase inhibitor 1B	CDKN1B	3	3	23.7	22.073	176540000	2.45565e-05	2.20691e-05	2.31579e-05	2.31404e-05	2.40966e-05	2.25345e-05	2.23208e-05	2.38335e-05	2.31935e-05	2.35217e-05	0.550053	-0.0200674	0.259595
P46736	Lys-63-specific deubiquitinase BRCC36	BRCC3	2	2	9.5	36.072	184290000	3.34043e-05	3.15092e-05	3.33496e-05	3.04367e-05	3.33193e-05	3.71066e-05	3.53522e-05	3.27994e-05	3.08548e-05	3.38502e-05	0.232375	0.0690594	0.633812
P46777	60S ribosomal protein L5	RPL5	9	9	25.6	34.362	8298300000	0.000603421	0.000594547	0.000619238	0.000619785	0.000618983	0.000671131	0.000612932	0.000616803	0.000656818	0.000652728	0.0404415	0.0711262	1.39317
P46778	60S ribosomal protein L21	RPL21	4	4	27.5	18.565	842850000	0.000106477	0.00011027	0.000104724	9.87181e-05	0.000100118	9.72563e-05	0.000103745	0.000106138	9.59007e-05	9.76611e-05	0.21594	-0.0554112	0.665666
P46779	60S ribosomal protein L28	RPL28	3	3	23.4	15.747	233300000	0.000130449	0.000124089	0.0001248	0.000123922	0.00013977	0.000133125	0.000128528	0.00013149	0.000129096	0.000140228	0.323727	0.0429657	0.489822
P46781	40S ribosomal protein S9	RPS9	6	6	30.4	22.591	466700000	0.000123246	0.000118212	0.000120681	0.000112062	0.000138969	0.000150615	0.000121458	0.000116249	0.000121954	0.000137601	0.398404	0.0794335	0.399676
P46782	40S ribosomal protein S5;40S ribosomal protein S5, N-terminally processed	RPS5	5	5	27.5	22.876	819070000	0.000104177	0.000104249	0.000107477	0.000101964	0.000107466	0.000111118	0.00010882	0.000108871	0.000101976	0.000112172	0.127073	0.0476112	0.895947
P46783;Q9NQ39	40S ribosomal protein S10;Putative 40S ribosomal protein S10-like	RPS10	7	6	37.6	18.898	1188100000	0.000145525	0.000143626	0.000135065	0.000135891	0.000133605	0.000151705	0.000146123	0.000155815	0.000133933	0.000131156	0.382806	0.0511175	0.417021
P46821	Microtubule-associated protein 1B;MAP1B heavy chain;MAP1 light chain LC1	MAP1B	78	77	42.1	270.63	13753000000	0.00236574	0.00243717	0.00240672	0.00245543	0.00256073	0.00237404	0.00232749	0.00239459	0.002484	0.00254017	0.687274	-0.0125038	0.16287
P46926	Glucosamine-6-phosphate isomerase 1	GNPDA1	9	5	46.7	32.668	1644100000	0.000235464	0.000242696	0.000246219	0.000241393	0.000236382	0.000218531	0.000238792	0.000238601	0.000247174	0.000243469	0.576131	-0.0188276	0.239479
P46934	E3 ubiquitin-protein ligase NEDD4	NEDD4	6	6	8	149.11	246450000	2.59396e-05	2.27813e-05	2.55449e-05	2.29124e-05	2.43182e-05	2.94995e-05	2.65461e-05	2.96504e-05	2.22963e-05	2.41179e-05	0.219205	0.120829	0.65915
P46937	Transcriptional coactivator YAP1	YAP1	14	14	53.4	54.461	1597300000	0.000146268	0.00014677	0.000146993	0.000149744	0.000152323	0.000138606	0.000146699	0.000150782	0.000141833	0.000146667	0.184555	-0.0344522	0.733875
P46939	Utrophin	UTRN	16	16	5.5	394.46	247110000	0.000102827	0.00010017	0.000106559	9.79628e-05	0.000141218	0.000113473	0.000104363	0.000107032	9.63505e-05	0.000101612	0.55847	-0.0697757	0.253
P46940	Ras GTPase-activating-like protein IQGAP1	IQGAP1	48	46	39.5	189.25	7293700000	0.00122192	0.00129808	0.00131678	0.00133509	0.00143229	0.00158912	0.00129029	0.00130499	0.00146528	0.00137455	0.23242	0.0889663	0.633727
P46976	Glycogenin-1	GYG1	4	4	16.6	39.383	726420000	9.63192e-05	9.12358e-05	9.73216e-05	9.13898e-05	9.4033e-05	0.000107204	0.000102669	0.000103697	9.14763e-05	8.68014e-05	0.324529	0.0646302	0.488747
P47224	Guanine nucleotide exchange factor MSS4	RABIF	3	3	48	13.839	192210000	2.02492e-05	2.14828e-05	2.22825e-05	2.1887e-05	2.28022e-05	2.00655e-05	2.10846e-05	2.24439e-05	2.17029e-05	2.3009e-05	0.908729	-0.00528913	0.0415657
P47712	Cytosolic phospholipase A2;Phospholipase A2;Lysophospholipase	PLA2G4A	15	15	27.8	85.238	1177200000	0.000303251	0.000294382	0.000300726	0.000309307	0.000324555	0.000397037	0.000314258	0.000304509	0.000292305	0.000322381	0.334295	0.0896809	0.47587
P47736	Rap1 GTPase-activating protein 1	RAP1GAP	3	3	7.2	73.361	36426000	1.59419e-05	1.64596e-05	1.59956e-05	1.60148e-05	1.76782e-05	1.62566e-05	1.69069e-05	1.76584e-05	1.48784e-05	1.58417e-05	0.853456	-0.00966518	0.0688191
P47755	F-actin-capping protein subunit alpha-2	CAPZA2	9	7	53.5	32.949	6540500000	0.000456458	0.000455985	0.000468968	0.000469238	0.000466435	0.000509571	0.000483561	0.000487604	0.000455767	0.000459976	0.160533	0.0486063	0.794436
P47756	F-actin-capping protein subunit beta	CAPZB	11	11	38.2	30.628	9208300000	0.000705098	0.000696681	0.000717408	0.000729091	0.000736086	0.000772829	0.000751092	0.000720287	0.000733412	0.000722581	0.0952446	0.0458871	1.02116
P47897	Glutamine--tRNA ligase	QARS1	13	12	21.9	87.798	477280000	0.000124084	0.000121952	0.000127663	0.000126017	0.000131495	0.000141506	0.000127426	0.000125386	0.000128061	0.000128752	0.262135	0.0448209	0.581474
P47914	60S ribosomal protein L29	RPL29	2	2	13.8	17.752	741820000	4.96832e-05	5.13454e-05	5.18232e-05	4.81132e-05	5.81944e-05	4.91326e-05	5.30705e-05	5.05481e-05	5.07849e-05	5.84866e-05	0.815973	0.0158522	0.0883243
P47985;P0C7P4	Cytochrome b-c1 complex subunit Rieske, mitochondrial;Cytochrome b-c1 complex subunit 11;Putative cytochrome b-c1 complex subunit Rieske-like protein 1	UQCRFS1	2	2	8	29.668	31228000	2.82378e-05	2.74736e-05	2.75918e-05	2.62024e-05	2.79182e-05	3.10918e-05	2.94275e-05	2.93647e-05	2.57569e-05	2.7141e-05	0.316183	0.0551822	0.500061
P48059	LIM and senescent cell antigen-like-containing domain protein 1	LIMS1	2	2	6.2	37.251	185560000	6.8452e-05	7.01069e-05	6.70841e-05	6.5231e-05	6.42655e-05	7.14132e-05	6.90852e-05	7.29327e-05	6.46897e-05	6.13297e-05	0.728394	0.0184394	0.137634
P48147	Prolyl endopeptidase	PREP	26	26	44.6	80.699	6984300000	0.000917676	0.000879124	0.00086387	0.000848848	0.000862681	0.000950606	0.00093103	0.000913218	0.000828432	0.000823799	0.619949	0.0245009	0.207644
P48163	NADP-dependent malic enzyme	ME1	19	18	39.3	64.149	23383000000	0.00144487	0.00139282	0.00143178	0.00134645	0.00147171	0.00135446	0.00142083	0.00138062	0.00138302	0.00147201	0.62189	-0.0156932	0.206286
P48200	Iron-responsive element-binding protein 2	IREB2	4	4	5.5	105.06	271350000	4.76685e-05	4.51784e-05	4.67395e-05	4.65169e-05	4.54298e-05	4.66595e-05	4.63236e-05	5.27046e-05	4.45014e-05	4.47946e-05	0.668899	0.0213431	0.174639
P48444	Coatomer subunit delta	ARCN1	22	22	44.6	57.21	3501300000	0.000546868	0.000573211	0.000587	0.000580115	0.000587698	0.000572618	0.000553885	0.00054962	0.000607718	0.000573624	0.790913	-0.00877183	0.101871
P48506	Glutamate--cysteine ligase catalytic subunit	GCLC	21	21	44.7	72.765	8189000000	0.00104137	0.00103566	0.00109912	0.00111129	0.00105019	0.00104866	0.00107785	0.00102131	0.00112021	0.00106708	0.982806	-0.000681608	0.00753213
P48507	Glutamate--cysteine ligase regulatory subunit	GCLM	7	7	32.5	30.727	1875100000	0.00013516	0.000141058	0.000139446	0.000142253	0.000132078	0.00015494	0.000134888	0.000139725	0.000142178	0.000135139	0.43738	0.0348598	0.359141
P48556	26S proteasome non-ATPase regulatory subunit 8	PSMD8	10	10	35.1	39.611	1761800000	0.00032803	0.000335133	0.000336966	0.000328019	0.0003038	0.000305546	0.000331294	0.000333019	0.000322542	0.000303633	0.428124	-0.0321033	0.36843
P48634	Protein PRRC2A	PRRC2A	8	7	5.7	228.86	123000000	5.80175e-05	5.86835e-05	6.07344e-05	6.02277e-05	6.12462e-05	5.5491e-05	5.70404e-05	5.95768e-05	6.2422e-05	5.95706e-05	0.493468	-0.0233975	0.306741
P48637	Glutathione synthetase	GSS	30	30	60.8	52.384	10013000000	0.00106397	0.00102041	0.00100723	0.000999429	0.000947275	0.000993095	0.00101099	0.00102016	0.000989694	0.00100893	0.878947	-0.00442525	0.0560375
P48643	T-complex protein 1 subunit epsilon	CCT5	24	24	52.9	59.67	12370000000	0.00119596	0.00118168	0.00124186	0.00119056	0.00122427	0.00133963	0.00121157	0.00113905	0.0012864	0.00128128	0.255479	0.0524883	0.592645
P48681	Nestin	NES	3	3	2	177.44	25662000	1.56074e-05	1.59855e-05	1.56513e-05	1.54841e-05	1.67397e-05	1.49836e-05	1.60213e-05	1.75178e-05	1.30045e-05	1.48562e-05	0.449412	-0.0571141	0.347356
P48729;Q8N752	Casein kinase I isoform alpha;Casein kinase I isoform alpha-like	CSNK1A1	2	2	9.8	38.914	44046000	1.18998e-05	1.1942e-05	1.12182e-05	1.17696e-05	1.09047e-05	1.49316e-05	1.29822e-05	1.20326e-05	1.09032e-05	1.13591e-05	0.26299	0.107691	0.580061
P48735	Isocitrate dehydrogenase [NADP], mitochondrial	IDH2	8	7	20.6	50.909	846330000	0.000188135	0.000190327	0.000194077	0.00019268	0.000194356	0.000201251	0.000193543	0.000191109	0.000190828	0.000193681	0.359256	0.0161997	0.444596
P48739	Phosphatidylinositol transfer protein beta isoform	PITPNB	7	6	25.1	31.54	692380000	0.000196511	0.00019483	0.000197016	0.000201907	0.000197445	0.000260643	0.000197466	0.000198716	0.000195597	0.000198993	0.343655	0.0901745	0.463877
P49005	DNA polymerase delta subunit 2	POLD2	4	4	11.5	51.289	86910000	3.6283e-05	3.45722e-05	3.75234e-05	3.63729e-05	3.65814e-05	3.80242e-05	3.72262e-05	3.70816e-05	3.71322e-05	3.69027e-05	0.0867444	0.0395044	1.06176
P49006	MARCKS-related protein	MARCKSL1	6	5	60.5	19.529	2765500000	0.000214926	0.000214469	0.000211055	0.000219333	0.000217373	0.000212405	0.000219678	0.000236274	0.000209634	0.000219014	0.435879	0.0263436	0.360634
P49023	Paxillin	PXN	8	8	22.8	64.505	404100000	9.25022e-05	9.29047e-05	9.42723e-05	9.44518e-05	0.000100958	8.20121e-05	9.36205e-05	9.82391e-05	9.26347e-05	9.4302e-05	0.385738	-0.0440312	0.413708
P49189	4-trimethylaminobutyraldehyde dehydrogenase	ALDH9A1	13	13	24.7	53.801	5975100000	0.000657058	0.000686603	0.000642735	0.000639865	0.000607706	0.000610129	0.000656512	0.000667718	0.000663596	0.000624392	0.895853	-0.00519304	0.0477632
P49247	Ribose-5-phosphate isomerase	RPIA	6	6	24.4	33.269	342430000	0.000115189	0.000112838	0.000112292	0.000111354	0.000111117	0.000112266	0.000110891	0.000117186	0.000113783	0.000109265	0.93953	0.00153972	0.0270892
P49321	Nuclear autoantigenic sperm protein	NASP	48	48	76.4	85.237	23946000000	0.0023984	0.00244084	0.00241935	0.00248027	0.00251919	0.00218514	0.00233667	0.00233762	0.00251056	0.00258114	0.427785	-0.036581	0.368774
P49327	Fatty acid synthase;[Acyl-carrier-protein] S-acetyltransferase;[Acyl-carrier-protein] S-malonyltransferase;3-oxoacyl-[acyl-carrier-protein] synthase;3-oxoacyl-[acyl-carrier-protein] reductase;3-hydroxyacyl-[acyl-carrier-protein] dehydratase;Enoyl-[acyl-carrier-protein] reductase;Oleoyl-[acyl-carrier-protein] hydrolase	FASN	79	79	43.7	273.42	31604000000	0.00260186	0.00251846	0.00274773	0.00259383	0.00284771	0.00355838	0.00279584	0.00273992	0.00275667	0.00282009	0.14291	0.140491	0.844936
P49354	Protein farnesyltransferase/geranylgeranyltransferase type-1 subunit alpha	FNTA	11	11	51.2	44.408	1476000000	0.000227958	0.000235898	0.000244749	0.000232785	0.000238486	0.00023308	0.000238525	0.000234151	0.000232268	0.000237559	0.78685	-0.00525859	0.104108
P49356	Protein farnesyltransferase subunit beta	FNTB	3	3	7.8	48.773	326380000	6.26011e-05	6.38564e-05	6.44191e-05	6.28318e-05	6.24288e-05	6.28055e-05	6.59133e-05	6.8119e-05	6.79987e-05	6.44203e-05	0.0437804	0.0586626	1.35872
P49366	Deoxyhypusine synthase	DHPS	8	8	39	40.97	438080000	0.00010785	0.000111615	0.000108525	0.000108911	0.00011123	0.000103927	0.000109563	0.000117204	0.000105205	0.000107897	0.732669	-0.0114528	0.135092
P49368	T-complex protein 1 subunit gamma	CCT3	19	18	40.9	60.533	9077000000	0.000812109	0.000778126	0.000853797	0.000789173	0.000833446	0.000977675	0.000897057	0.000796527	0.000844761	0.000832451	0.139737	0.0966664	0.854688
P49407	Beta-arrestin-1	ARRB1	6	6	29.2	47.065	347890000	4.02334e-05	3.62922e-05	3.96468e-05	3.97261e-05	4.18959e-05	4.50337e-05	4.16309e-05	4.32284e-05	3.82056e-05	4.11619e-05	0.154169	0.0812993	0.812002
P49411	Elongation factor Tu, mitochondrial	TUFM	16	16	38.9	49.541	3845800000	0.000558679	0.000522575	0.000491699	0.000474225	0.000461501	0.000676998	0.000534378	0.000513265	0.000477464	0.000427441	0.609018	0.0678853	0.21537
P49419	Alpha-aminoadipic semialdehyde dehydrogenase	ALDH7A1	13	13	28.4	58.486	1739200000	0.000306446	0.000304179	0.000305438	0.000303898	0.000307907	0.000417217	0.000308073	0.000317884	0.000305973	0.000312877	0.243609	0.12142	0.613308
P49441	Inositol polyphosphate 1-phosphatase	INPP1	3	3	12.5	43.998	56497000	1.93932e-05	2.02822e-05	2.0991e-05	2.06146e-05	2.05759e-05	1.88713e-05	1.85922e-05	1.97088e-05	2.08106e-05	2.05215e-05	0.227876	-0.0482828	0.642301
P49458	Signal recognition particle 9 kDa protein	SRP9	4	4	38.4	10.112	1326300000	0.000116754	0.000123902	0.000120578	0.000123717	0.000121442	9.85385e-05	0.000113311	0.000114656	0.000147859	0.000137582	0.90493	0.0131559	0.043385
P49459	Ubiquitin-conjugating enzyme E2 A	UBE2A	3	3	43.4	17.315	1512400000	0.000170375	0.000167818	0.000168304	0.000161917	0.00016874	0.000167117	0.000169796	0.000172462	0.000152222	0.000159836	0.449128	-0.0273515	0.34763
P49585;Q9Y5K3	Choline-phosphate cytidylyltransferase A;Choline-phosphate cytidylyltransferase B	PCYT1A	4	4	12.8	41.731	56303000	4.56035e-05	4.61883e-05	4.72431e-05	4.39428e-05	4.68829e-05	3.99744e-05	4.83862e-05	4.59449e-05	4.72035e-05	4.41291e-05	0.607398	-0.0267494	0.216527
P49588	Alanine--tRNA ligase, cytoplasmic	AARS1	41	41	50.6	106.81	29570000000	0.00216435	0.00198369	0.00210938	0.00207772	0.00197207	0.00232083	0.00214143	0.00195912	0.00208273	0.00200564	0.594333	0.028074	0.22597
P49589	Cysteine--tRNA ligase, cytoplasmic	CARS1	21	21	33.3	85.472	5588200000	0.000913044	0.000908689	0.000938515	0.000930297	0.000942249	0.000923453	0.000941714	0.000899773	0.000941629	0.000931378	0.922487	0.00160382	0.0350395
P49590	Probable histidine--tRNA ligase, mitochondrial	HARS2	8	3	21.1	56.888	216550000	7.45759e-05	7.13622e-05	7.20098e-05	6.67565e-05	6.51921e-05	7.71354e-05	7.48922e-05	7.34024e-05	6.79494e-05	6.84855e-05	0.366794	0.0485228	0.435578
P49591	Serine--tRNA ligase, cytoplasmic	SARS1	17	17	37.7	58.777	3925800000	0.000627249	0.000620214	0.000635043	0.000633135	0.000643072	0.000612031	0.000627973	0.000609903	0.000666307	0.000655082	0.839157	0.00573648	0.0761568
P49593	Protein phosphatase 1F	PPM1F	4	4	15.2	49.83	53761000	1.86242e-05	1.81867e-05	1.8028e-05	1.74839e-05	1.91512e-05	2.26325e-05	1.85546e-05	1.92347e-05	1.79391e-05	1.88852e-05	0.221466	0.0882794	0.654693
P49642	DNA primase small subunit	PRIM1	5	5	16	49.901	79040000	4.81436e-05	4.47388e-05	4.58102e-05	4.42088e-05	4.55832e-05	4.62975e-05	4.58178e-05	4.5384e-05	4.17962e-05	4.23923e-05	0.271659	-0.043568	0.565975
P49643	DNA primase large subunit	PRIM2	2	2	4.5	58.805	25615000	2.73594e-05	2.66499e-05	2.69971e-05	2.6186e-05	2.75406e-05	3.37485e-05	2.81187e-05	2.842e-05	2.56694e-05	2.60773e-05	0.347057	0.0761313	0.459599
P49662	Caspase-4;Caspase-4 subunit 1;Caspase-4 subunit 2	CASP4	2	2	11.7	43.262	10617000	2.19525e-06	2.11886e-06	2.54373e-06	2.63208e-06	2.77238e-06	2.07427e-06	2.4542e-06	2.19618e-06	1.95739e-06	2.0678e-06	0.0824628	-0.189914	1.08374
P49711	Transcriptional repressor CTCF	CTCF	3	3	11.1	82.785	104830000	1.64187e-05	1.67941e-05	1.64171e-05	1.58964e-05	1.84012e-05	1.52509e-05	1.67433e-05	1.78371e-05	1.4545e-05	1.77114e-05	0.651926	-0.0319739	0.185802
P49720	Proteasome subunit beta type-3	PSMB3	4	4	30.7	22.949	960090000	0.000101989	0.000103724	0.00011054	0.000104196	0.000111785	8.99903e-05	9.91462e-05	9.83541e-05	0.000113765	0.000117994	0.653448	-0.035633	0.184789
P49721	Proteasome subunit beta type-2	PSMB2	6	6	35.8	22.836	1662400000	0.000238969	0.000243286	0.000289874	0.000250422	0.000300738	0.000225227	0.000242983	0.000223776	0.00029766	0.000324175	0.939167	-0.0103603	0.0272571
P49736	DNA replication licensing factor MCM2	MCM2	23	23	40.7	101.89	2012700000	0.000404034	0.000382949	0.000407603	0.000398227	0.000397879	0.000524916	0.000407035	0.000405862	0.000396944	0.000393106	0.310301	0.0961349	0.508217
P49748	Very long-chain specific acyl-CoA dehydrogenase, mitochondrial	ACADVL	17	17	32.8	70.389	1627100000	0.000327016	0.000341291	0.000340098	0.000333803	0.000334999	0.000362903	0.000352629	0.000364748	0.000337948	0.000322388	0.169489	0.0535372	0.770858
P49750	YLP motif-containing protein 1	YLPM1	15	14	10.2	241.64	431960000	0.000128037	0.000122384	0.000123772	0.00012303	0.000130556	0.000128315	0.000130189	0.000131578	0.000116772	0.000128033	0.656401	0.0162404	0.182831
P49756	RNA-binding protein 25	RBM25	13	13	16	100.18	1079400000	0.000291737	0.000294303	0.000287784	0.000293228	0.000275822	0.000262345	0.000291529	0.00030014	0.000286771	0.000275227	0.488548	-0.0271119	0.311093
P49770	Translation initiation factor eIF-2B subunit beta	EIF2B2	2	2	4.6	38.989	34885000	4.52138e-05	4.63164e-05	4.68906e-05	4.49825e-05	4.65053e-05	6.28483e-05	4.53028e-05	4.64022e-05	4.54775e-05	4.19495e-05	0.533442	0.0738292	0.272913
P49773	Histidine triad nucleotide-binding protein 1	HINT1	5	5	54.8	13.802	14708000000	0.000436599	0.000439109	0.000418737	0.000428956	0.000417702	0.000416329	0.000435298	0.000462996	0.00041164	0.000421162	0.904994	0.00425408	0.0433542
P49790	Nuclear pore complex protein Nup153	NUP153	9	9	10.1	153.94	160560000	6.40065e-05	6.66497e-05	6.73794e-05	6.68654e-05	6.9455e-05	5.74302e-05	6.50243e-05	6.2862e-05	7.05621e-05	7.04704e-05	0.558411	-0.0349684	0.253046
P49792	E3 SUMO-protein ligase RanBP2	RANBP2	25	25	10.9	358.2	453240000	0.000271142	0.0002838	0.000279099	0.000287098	0.000292	0.000268513	0.000271271	0.000270029	0.000293636	0.000296094	0.711414	-0.0139478	0.147878
P49840	Glycogen synthase kinase-3 alpha	GSK3A	6	5	17.2	50.98	246290000	9.26939e-05	9.63216e-05	0.000100557	0.000102114	0.000106216	0.000136678	9.72264e-05	0.000103405	0.000105033	0.000108985	0.179119	0.147047	0.746859
P49841	Glycogen synthase kinase-3 beta	GSK3B	4	3	16.9	46.744	81006000	2.40407e-05	2.43099e-05	2.76394e-05	2.42393e-05	2.6524e-05	3.03468e-05	2.3825e-05	2.58229e-05	2.41992e-05	2.5994e-05	0.629614	0.0385719	0.200926
P49902	Cytosolic purine 5-nucleotidase	NT5C2	16	16	39.4	64.969	5795300000	0.000474785	0.000489917	0.000506428	0.000492366	0.000498421	0.000456346	0.000482852	0.000492451	0.000491945	0.00047903	0.196177	-0.0351712	0.707352
P49903	Selenide, water dikinase 1	SEPHS1	10	10	48.5	42.91	2157000000	0.000326066	0.00032522	0.000332861	0.000330401	0.000339351	0.000326481	0.000341511	0.000331603	0.000338903	0.000341639	0.220354	0.0227079	0.656879
P49914	5-formyltetrahydrofolate cyclo-ligase	MTHFS	4	4	26.6	23.255	318540000	6.20477e-05	6.59605e-05	6.36878e-05	6.50452e-05	6.93425e-05	7.09137e-05	6.50093e-05	6.72088e-05	6.40611e-05	6.56163e-05	0.455735	0.0294525	0.341288
P49915	GMP synthase [glutamine-hydrolyzing]	GMPS	24	24	45.7	76.715	5534600000	0.000748123	0.000745971	0.000781291	0.000789037	0.000766511	0.00107246	0.000759364	0.000783498	0.000800025	0.000772967	0.265477	0.128673	0.575973
P49916	DNA ligase 3	LIG3	5	5	6.3	112.91	729470000	6.7869e-05	6.74539e-05	6.42563e-05	6.78126e-05	6.82446e-05	6.87247e-05	7.14023e-05	6.7115e-05	6.27301e-05	6.19124e-05	0.708795	-0.0162176	0.149479
P49959	Double-strand break repair protein MRE11A	MRE11	19	19	40.8	80.592	912120000	0.000258765	0.000255098	0.000266708	0.000270468	0.000279308	0.000263853	0.00026991	0.000273939	0.000261501	0.000263528	0.924591	0.00258297	0.0340503
P50213	Isocitrate dehydrogenase [NAD] subunit alpha, mitochondrial	IDH3A	4	4	14.8	39.591	330460000	0.000100775	0.000100292	0.000108049	9.5173e-05	9.83124e-05	0.000133578	0.000105006	9.98224e-05	0.000110172	9.96078e-05	0.207067	0.125248	0.683889
P50238	Cysteine-rich protein 1	CRIP1	3	3	37.7	8.5328	11325000000	0.000183559	0.000185881	0.000159356	0.000165394	0.000138037	0.000151663	0.000172692	0.000170587	0.000154798	0.000136112	0.424476	-0.08272	0.372147
P50395	Rab GDP dissociation inhibitor beta	GDI2	27	18	58.2	50.663	60466000000	0.00235743	0.00242013	0.00242528	0.00243345	0.00237672	0.00228663	0.00233776	0.00227703	0.00253126	0.00247477	0.703907	-0.0127333	0.152484
P50402	Emerin	EMD	6	6	33.5	28.994	242130000	7.22722e-05	6.68705e-05	6.96435e-05	6.66409e-05	6.47206e-05	6.69329e-05	6.73248e-05	7.39827e-05	6.07459e-05	6.41149e-05	0.596096	-0.0302003	0.224683
P50440	Glycine amidinotransferase, mitochondrial	GATM	5	5	17.3	48.455	114650000	7.88712e-05	7.70789e-05	7.72184e-05	7.65834e-05	7.41378e-05	7.7246e-05	7.72144e-05	8.29557e-05	7.27682e-05	7.50764e-05	0.886177	0.00514268	0.0524794
P50452	Serpin B8	SERPINB8	2	2	6.1	42.766	25551000	2.58773e-05	2.47839e-05	2.409e-05	2.41025e-05	2.26031e-05	2.40128e-05	2.50729e-05	2.58565e-05	2.16949e-05	2.37756e-05	0.819079	-0.0124571	0.0866744
P50453	Serpin B9	SERPINB9	10	10	37	42.403	697160000	0.000171549	0.000169394	0.000180708	0.000177438	0.000178621	0.000206882	0.000181064	0.000188836	0.00017069	0.000171669	0.270081	0.0665417	0.568506
P50454	Serpin H1	SERPINH1	15	15	45.5	46.44	2056100000	0.000177746	0.000187529	0.000188393	0.000191884	0.000189581	0.000229116	0.00017725	0.000181122	0.000196448	0.000192402	0.410126	0.0622095	0.387082
P50502;Q8NFI4	Hsc70-interacting protein;Putative protein FAM10A5	ST13	10	10	30.9	41.331	7506100000	0.000726562	0.000744029	0.0007132	0.000743924	0.000760426	0.00066203	0.000720525	0.000723472	0.000702602	0.000715265	0.0456127	-0.0657236	1.34091
P50542	Peroxisomal targeting signal 1 receptor	PEX5	3	3	7.4	70.864	29894000	2.6128e-05	2.5417e-05	2.65804e-05	2.43808e-05	2.81709e-05	2.70474e-05	2.86212e-05	2.79715e-05	2.3716e-05	2.51606e-05	0.747855	0.0201669	0.126183
P50552	Vasodilator-stimulated phosphoprotein	VASP	15	15	33.4	39.829	4253800000	0.000451867	0.000463703	0.00046536	0.000468101	0.000443914	0.000425992	0.000439389	0.000443659	0.000464388	0.000444994	0.0888311	-0.0476687	1.05144
P50570	Dynamin-2	DNM2	3	2	4.4	98.063	15419000	1.52776e-05	1.45914e-05	1.65703e-05	1.6006e-05	1.6571e-05	2.02198e-05	1.5932e-05	1.61609e-05	1.49197e-05	1.57679e-05	0.450973	0.0709657	0.345849
P50579	Methionine aminopeptidase 2	METAP2	10	10	28.9	52.891	906230000	0.000174639	0.000168221	0.000175444	0.000176982	0.000181379	0.000273541	0.000172917	0.000184988	0.000173962	0.000179386	0.296944	0.167795	0.527325
P50583	Bis(5-nucleosyl)-tetraphosphatase [asymmetrical]	NUDT2	2	2	23.8	16.829	444610000	5.69179e-05	5.66794e-05	5.34617e-05	5.19366e-05	5.46988e-05	6.76553e-05	6.3284e-05	6.29399e-05	4.73175e-05	4.91938e-05	0.450997	0.0854279	0.345827
P50613	Cyclin-dependent kinase 7	CDK7	2	2	7.2	39.038	31588000	1.66207e-05	1.52604e-05	1.67841e-05	1.60359e-05	1.58018e-05	1.92719e-05	1.82191e-05	1.72002e-05	1.48993e-05	1.5612e-05	0.302604	0.0818559	0.519125
P50851	Lipopolysaccharide-responsive and beige-like anchor protein	LRBA	15	14	8.9	319.1	282900000	0.000101653	0.000103184	0.000106628	0.000102413	0.000112764	0.000130183	0.000104346	0.00010865	0.000101613	0.000110862	0.316334	0.0773643	0.499854
P50895	Basal cell adhesion molecule	BCAM	13	13	27.4	67.404	2094900000	0.000432534	0.000428757	0.00040723	0.000417905	0.000420606	0.000422313	0.000439622	0.000456795	0.000390153	0.000400772	0.968796	0.00179454	0.0137678
P50897	Palmitoyl-protein thioesterase 1	PPT1	5	5	19.9	34.193	418530000	0.000108034	0.000120024	0.000113437	0.000119267	0.000102532	0.000100156	0.00011342	0.000109376	0.000114467	0.000106625	0.387934	-0.0501691	0.411242
P50990	T-complex protein 1 subunit theta	CCT8	30	30	55.7	59.62	16078000000	0.00134809	0.00129074	0.0013937	0.00131862	0.00133156	0.0014355	0.00139855	0.00131038	0.00141549	0.00137334	0.106591	0.0531039	0.972278
P50991	T-complex protein 1 subunit delta	CCT4	23	23	50.5	57.924	9489800000	0.000698135	0.000654858	0.000695746	0.000665578	0.00067603	0.000845095	0.000720275	0.000705471	0.000688183	0.000674167	0.164661	0.0998043	0.783408
P50995	Annexin A11	ANXA11	9	8	19.8	54.389	154100000	6.07589e-05	5.80836e-05	5.71187e-05	5.70167e-05	5.95291e-05	6.15434e-05	6.46512e-05	6.68974e-05	5.82897e-05	6.02832e-05	0.0542799	0.091524	1.26536
P51003	Poly(A) polymerase alpha	PAPOLA	9	9	17.9	82.842	401120000	0.000126368	0.000128002	0.000133189	0.000141082	0.000140339	0.000145914	0.000129396	0.000143024	0.000135467	0.00013533	0.370137	0.0428165	0.431638
P51114	Fragile X mental retardation syndrome-related protein 1	FXR1	5	5	12.9	69.72	123640000	7.65507e-05	7.62948e-05	8.05506e-05	8.27006e-05	8.3801e-05	8.36278e-05	8.25648e-05	7.95519e-05	7.57568e-05	7.71059e-05	0.907975	-0.0046632	0.0419262
P51116	Fragile X mental retardation syndrome-related protein 2	FXR2	4	4	12.3	74.222	33356000	1.10669e-05	1.20701e-05	1.12423e-05	1.16124e-05	1.36707e-05	9.96531e-06	9.66338e-06	1.00539e-05	1.37273e-05	1.44669e-05	0.761787	-0.043837	0.118166
P51148	Ras-related protein Rab-5C	RAB5C	10	8	60.6	23.482	1330400000	0.000273634	0.00027434	0.000287053	0.000276483	0.000266007	0.000305463	0.000283499	0.000283819	0.000282902	0.000264628	0.274945	0.0441371	0.560755
P51149	Ras-related protein Rab-7a	RAB7A	7	7	41.1	23.489	824680000	0.00020591	0.000200513	0.000215422	0.000210031	0.00020222	0.000202667	0.000211255	0.000209755	0.000213757	0.000201773	0.784004	0.00711216	0.105682
P51397	Death-associated protein 1	DAP	5	5	52	11.164	2260800000	0.000243002	0.000253803	0.000245936	0.000251361	0.000250986	0.000233734	0.000233934	0.000238875	0.000244758	0.000255512	0.129056	-0.0450457	0.889222
P51452	Dual specificity protein phosphatase 3	DUSP3	4	4	29.2	20.478	820440000	0.000165768	0.000166595	0.000162336	0.000163782	0.000154308	0.000161535	0.000168301	0.000169075	0.000157016	0.000151921	0.808694	-0.00879469	0.0922158
P51531;P51532	Probable global transcription activator SNF2L2;Transcription activator BRG1	SMARCA2	2	2	1.1	181.28	26536000	2.76964e-05	2.65341e-05	2.62541e-05	2.61853e-05	2.92106e-05	2.82207e-05	2.87506e-05	3.15115e-05	2.58395e-05	2.80546e-05	0.261561	0.0673747	0.582426
P51570	Galactokinase	GALK1	10	10	29.3	42.272	2024100000	0.000339776	0.000320034	0.000312537	0.000298794	0.000288872	0.000362191	0.000341603	0.000337079	0.000289366	0.000283822	0.559147	0.0491354	0.252474
P51580	Thiopurine S-methyltransferase	TPMT	2	2	10.6	28.18	36366000	2.12873e-05	2.04527e-05	2.05861e-05	2.01301e-05	2.21441e-05	2.13394e-05	2.02958e-05	2.13798e-05	1.94198e-05	2.09153e-05	0.64026	-0.0173469	0.193644
P51610	Host cell factor 1;HCF N-terminal chain 1;HCF N-terminal chain 2;HCF N-terminal chain 3;HCF N-terminal chain 4;HCF N-terminal chain 5;HCF N-terminal chain 6;HCF C-terminal chain 1;HCF C-terminal chain 2;HCF C-terminal chain 3;HCF C-terminal chain 4;HCF C-terminal chain 5;HCF C-terminal chain 6	HCFC1	29	29	24.2	208.73	3977000000	0.000659446	0.000672137	0.000674932	0.000702554	0.00067517	0.000633779	0.000673022	0.000680102	0.000658913	0.000657945	0.168125	-0.0347219	0.774368
P51649	Succinate-semialdehyde dehydrogenase, mitochondrial	ALDH5A1	7	7	18.5	57.214	1085100000	0.000205838	0.000204793	0.000209476	0.000203771	0.000205349	0.000195284	0.000208534	0.000205961	0.000205068	0.000202746	0.371424	-0.0164003	0.43013
P51659	Peroxisomal multifunctional enzyme type 2;(3R)-hydroxyacyl-CoA dehydrogenase;Enoyl-CoA hydratase 2	HSD17B4	13	13	27.7	79.685	2024600000	0.000248208	0.000242926	0.000250675	0.000246067	0.000248513	0.000257098	0.000250461	0.000245111	0.00025601	0.000244957	0.26771	0.0199881	0.572335
P51665	26S proteasome non-ATPase regulatory subunit 7	PSMD7	9	9	41.4	37.025	1894200000	0.000230042	0.000230323	0.000257712	0.000235548	0.000497845	0.000244804	0.000243283	0.000228871	0.000232822	0.000233264	0.334091	-0.29501	0.476135
P51668;Q9Y2X8	Ubiquitin-conjugating enzyme E2 D1;Ubiquitin-conjugating enzyme E2 D4	UBE2D1	2	2	12.2	16.602	56660000	1.51226e-05	1.66711e-05	1.69863e-05	1.84256e-05	1.42806e-05	1.63119e-05	1.62592e-05	1.55355e-05	1.83895e-05	1.53302e-05	0.942059	0.00601076	0.0259217
P51784	Ubiquitin carboxyl-terminal hydrolase 11	USP11	7	7	9.2	109.82	128050000	0.000109559	0.000103551	0.000105931	0.000104264	0.000109715	0.000123387	0.00011241	0.000120866	9.93021e-05	0.000103304	0.314617	0.0693514	0.502218
P51812	Ribosomal protein S6 kinase alpha-3	RPS6KA3	9	5	11.4	83.735	355060000	0.000136278	0.000137325	0.000139673	0.000137891	0.000142614	0.000215615	0.000144496	0.000142317	0.000141697	0.000143206	0.235535	0.182488	0.627944
P51825	AF4/FMR2 family member 1	AFF1	2	2	2.3	131.42	12227000	7.34069e-06	6.39327e-06	6.45005e-06	5.84844e-06	5.85231e-06	6.22784e-06	7.38538e-06	7.60066e-06	4.77316e-06	5.25223e-06	0.841185	-0.0295063	0.0751087
P51858	Hepatoma-derived growth factor	HDGF	17	16	66.2	26.788	45321000000	0.00138346	0.0013726	0.00134706	0.00137877	0.0013639	0.00127904	0.00131666	0.00134081	0.00136256	0.00140858	0.257856	-0.0294092	0.588622
P51946	Cyclin-H	CCNH	2	2	5.6	37.643	33681000	4.8729e-05	5.04476e-05	5.10837e-05	5.05947e-05	4.85186e-05	5.36514e-05	4.64905e-05	4.70337e-05	5.15767e-05	4.69385e-05	0.647372	-0.021464	0.188846
P51948	CDK-activating kinase assembly factor MAT1	MNAT1	2	2	7.1	35.823	98321000	4.47682e-05	4.79961e-05	4.8747e-05	5.07179e-05	4.89677e-05	4.31079e-05	5.09228e-05	5.20041e-05	4.73292e-05	5.00208e-05	0.82068	0.0130274	0.0858262
P51991	Heterogeneous nuclear ribonucleoprotein A3	HNRNPA3	10	8	30.7	39.594	1388800000	0.000174871	0.000173552	0.0001688	0.000164238	0.000180175	0.000175296	0.000179019	0.000189313	0.000147705	0.000159378	0.78841	-0.018409	0.103248
P52209	6-phosphogluconate dehydrogenase, decarboxylating	PGD	31	31	67.7	53.139	252880000000	0.00456235	0.00460675	0.00467133	0.0047394	0.00467255	0.00440356	0.00450749	0.00434088	0.00491513	0.00487898	0.748633	-0.0128585	0.125731
P52272	Heterogeneous nuclear ribonucleoprotein M	HNRNPM	20	20	40.4	77.515	6269300000	0.000545439	0.000570434	0.000557942	0.000571487	0.000565984	0.000492123	0.000555012	0.000572309	0.00055889	0.000560055	0.359184	-0.0379036	0.444683
P52292	Importin subunit alpha-1	KPNA2	5	5	13.6	57.861	349720000	9.3197e-05	9.11351e-05	9.19267e-05	9.24921e-05	8.92113e-05	0.000109777	9.32699e-05	9.66822e-05	8.7514e-05	8.91171e-05	0.387218	0.0568239	0.412044
P52294	Importin subunit alpha-5;Importin subunit alpha-5, N-terminally processed	KPNA1	8	6	16.7	60.221	2021200000	8.41016e-05	7.77982e-05	8.46278e-05	7.76313e-05	8.51767e-05	9.7801e-05	8.63335e-05	8.97119e-05	7.57691e-05	8.1152e-05	0.328439	0.073625	0.483545
P52298	Nuclear cap-binding protein subunit 2	NCBP2	3	3	17.3	18.001	91025000	5.67207e-05	5.51019e-05	5.26752e-05	5.06131e-05	5.57141e-05	5.36665e-05	5.81564e-05	5.64959e-05	5.13327e-05	5.53031e-05	0.622879	0.0218323	0.205596
P52306	Rap1 GTPase-GDP dissociation stimulator 1	RAP1GDS1	12	12	23.1	66.316	1231600000	0.000340463	0.000343787	0.000346755	0.0003465	0.000335118	0.000322173	0.000340693	0.000331276	0.000352422	0.000353058	0.694221	-0.0109929	0.158502
P52434	DNA-directed RNA polymerases I, II, and III subunit RPABC3	POLR2H	6	6	57.3	17.143	1427300000	0.000127837	0.00012806	0.000127373	0.0001265	0.000134961	0.000130091	0.000134354	0.000137301	0.000115736	0.000121397	0.792897	-0.0131533	0.100783
P52564	Dual specificity mitogen-activated protein kinase kinase 6	MAP2K6	4	2	12.9	37.492	47482000	2.67389e-05	2.49731e-05	2.5834e-05	2.53212e-05	2.35589e-05	3.68141e-05	2.79442e-05	2.82395e-05	2.40808e-05	2.38163e-05	0.263784	0.156326	0.578752
P52565	Rho GDP-dissociation inhibitor 1	ARHGDIA	18	18	68.6	23.207	35253000000	0.0011439	0.00112205	0.00116452	0.00117791	0.00116925	0.00106634	0.00111325	0.00110083	0.00112976	0.00117065	0.0830779	-0.0499979	1.08051
P52594	Arf-GAP domain and FG repeat-containing protein 1	AGFG1	11	11	28.1	58.259	1383400000	0.000176181	0.000178731	0.000172498	0.000176343	0.00016833	0.000155618	0.000176123	0.000185651	0.000176439	0.000169512	0.750003	-0.0145288	0.124937
P52597	Heterogeneous nuclear ribonucleoprotein F;Heterogeneous nuclear ribonucleoprotein F, N-terminally processed	HNRNPF	9	7	30.4	45.671	1558300000	0.000287089	0.00029249	0.000292006	0.000293684	0.000305698	0.000262579	0.000295652	0.000293373	0.000293507	0.000304161	0.5905	-0.0214372	0.22878
P52655	Transcription initiation factor IIA subunit 1;Transcription initiation factor IIA alpha chain;Transcription initiation factor IIA beta chain	GTF2A1	2	2	7.4	41.513	252170000	2.95793e-05	2.6814e-05	2.74435e-05	2.67719e-05	2.79606e-05	2.86414e-05	3.08281e-05	3.20334e-05	2.43205e-05	2.47165e-05	0.816876	0.0203738	0.087844
P52701	DNA mismatch repair protein Msh6	MSH6	7	7	6.8	152.78	360000000	8.97633e-05	8.6337e-05	8.60696e-05	8.69601e-05	8.60101e-05	9.12055e-05	9.03234e-05	9.14103e-05	8.41804e-05	8.42439e-05	0.511191	0.020487	0.291417
P52732	Kinesin-like protein KIF11	KIF11	2	2	1.7	119.16	932560000	3.989e-05	3.09488e-05	3.40243e-05	3.2872e-05	4.33153e-05	4.76065e-05	3.82403e-05	3.72072e-05	3.268e-05	3.73906e-05	0.494185	0.0931419	0.30611
P52758	Ribonuclease UK114	RIDA	5	5	65	14.494	1650500000	0.000178025	0.00018878	0.000188986	0.000192898	0.000212684	0.000170276	0.000184336	0.000182007	0.000196719	0.000198427	0.462462	-0.0451318	0.334924
P52788	Spermine synthase	SMS	13	13	50	41.268	9693400000	0.000484127	0.000480666	0.000465229	0.00047841	0.000458273	0.000501358	0.000495138	0.000503048	0.000466452	0.0004521	0.393804	0.0309921	0.40472
P52815	39S ribosomal protein L12, mitochondrial	MRPL12	5	5	39.4	21.348	2600700000	0.000262311	0.000284131	0.000278947	0.000284621	0.000271827	0.000214944	0.000256839	0.000267322	0.000273837	0.000278904	0.17875	-0.0971517	0.747754
P52888	Thimet oligopeptidase	THOP1	22	22	33.8	78.839	2935300000	0.000670537	0.000650793	0.000658934	0.000656005	0.000655758	0.000647573	0.000648716	0.000646683	0.000663103	0.000677348	0.807446	-0.00377516	0.0928864
P52895	Aldo-keto reductase family 1 member C2	AKR1C2	26	7	78.3	36.735	95474000000	0.00258206	0.00262155	0.00266149	0.00275047	0.00257144	0.00266367	0.00266129	0.00253683	0.00299373	0.00283549	0.274725	0.0541104	0.561102
P52907	F-actin-capping protein subunit alpha-1	CAPZA1	9	7	54.5	32.922	5959700000	0.000456043	0.000462934	0.000469389	0.00046821	0.000468823	0.000479577	0.000476984	0.00047292	0.000471104	0.000464429	0.0611087	0.0243713	1.2139
P52943	Cysteine-rich protein 2	CRIP2	4	4	30.8	22.492	2550700000	0.000210717	0.000201815	0.000190918	0.000196075	0.000191763	0.000183785	0.00019396	0.000205624	0.000197618	0.000187981	0.422314	-0.0328549	0.374365
P52948	Nuclear pore complex protein Nup98-Nup96;Nuclear pore complex protein Nup98;Nuclear pore complex protein Nup96	NUP98	7	7	6.7	197.58	337650000	0.000127502	0.000124542	0.000122799	0.000120567	0.000129227	0.000126789	0.000129354	0.000131162	0.000119729	0.000122491	0.7202	0.0112504	0.142547
P53004	Biliverdin reductase A	BLVRA	14	14	55.1	33.428	8707700000	0.000599444	0.000608287	0.000600542	0.000601821	0.000576276	0.000564983	0.000583459	0.000577413	0.000607823	0.000580629	0.143117	-0.03524	0.84431
P53041	Serine/threonine-protein phosphatase 5	PPP5C	15	15	37.9	56.878	3860200000	0.00042847	0.000449201	0.000430659	0.000439135	0.000399202	0.000391405	0.000424406	0.000436698	0.000425406	0.000392877	0.258407	-0.0519156	0.587696
P53365	Arfaptin-2	ARFIP2	7	7	26.4	37.855	292920000	0.000101174	9.55591e-05	9.83978e-05	9.67449e-05	9.9913e-05	0.000101782	0.000103169	0.000106563	9.63012e-05	9.55617e-05	0.348189	0.0335991	0.458184
P53367	Arfaptin-1	ARFIP1	12	12	52	41.738	748280000	0.000174272	0.000174933	0.000175396	0.000176091	0.000177331	0.00016472	0.000173719	0.000175408	0.000175422	0.00017838	0.409739	-0.0171461	0.387493
P53384	Cytosolic Fe-S cluster assembly factor NUBP1	NUBP1	3	3	16.9	34.534	277300000	5.21403e-05	5.09411e-05	4.92099e-05	5.31321e-05	5.12039e-05	5.83487e-05	5.42625e-05	5.59908e-05	4.74044e-05	4.90023e-05	0.463937	0.0463643	0.333541
P53396	ATP-citrate synthase	ACLY	49	49	55.9	120.84	36026000000	0.00208425	0.00201909	0.00217182	0.00205044	0.00224252	0.00247913	0.00222424	0.00212241	0.0022279	0.00225217	0.073937	0.097352	1.13114
P53582	Methionine aminopeptidase 1	METAP1	5	5	20.7	43.215	377160000	0.000131079	0.000129649	0.00013639	0.000140633	0.000135305	0.000127108	0.000133678	0.000147518	0.000123402	0.000125335	0.523492	-0.0347451	0.28109
P53597	Succinyl-CoA ligase [ADP/GDP-forming] subunit alpha, mitochondrial	SUCLG1	6	6	24.6	36.249	908790000	0.000164314	0.000167142	0.00015879	0.000159216	0.000133162	0.000154898	0.000156616	0.000159937	0.000155667	0.000139726	0.663869	-0.0293898	0.177918
P53602	Diphosphomevalonate decarboxylase	MVD	10	10	33.5	43.404	617220000	0.000183304	0.00019178	0.000193229	0.000193531	0.000197438	0.000183618	0.000190813	0.000184395	0.000196583	0.000193833	0.577944	-0.0151767	0.238114
P53611	Geranylgeranyl transferase type-2 subunit beta	RABGGTB	6	6	20.2	36.924	502620000	0.000141341	0.000143914	0.000148124	0.000147091	0.00014809	0.000146601	0.000148911	0.000146554	0.000146368	0.000146183	0.420821	0.0119446	0.375902
P53618	Coatomer subunit beta	COPB1	21	21	29.9	107.14	1395000000	0.00029311	0.000296957	0.000313372	0.000308647	0.000327214	0.000451209	0.000306428	0.000322846	0.000315992	0.000333362	0.201184	0.168362	0.696406
P53621	Coatomer subunit alpha;Xenin;Proxenin	COPA	16	16	17.2	138.34	1420300000	0.000451124	0.00044969	0.00047221	0.000457663	0.000509433	0.000605134	0.0004563	0.000470329	0.000479491	0.00051638	0.2323	0.111204	0.63395
P53634	Dipeptidyl peptidase 1;Dipeptidyl peptidase 1 exclusion domain chain;Dipeptidyl peptidase 1 heavy chain;Dipeptidyl peptidase 1 light chain	CTSC	5	5	19.2	51.853	427890000	8.22331e-05	7.53884e-05	7.61008e-05	7.50388e-05	7.21469e-05	7.65245e-05	7.46935e-05	7.74608e-05	7.29653e-05	7.38486e-05	0.575158	-0.0206578	0.240213
P53680	AP-2 complex subunit sigma	AP2S1	3	3	24.6	17.018	124340000	1.91776e-05	1.87234e-05	1.90366e-05	1.90788e-05	1.72569e-05	1.99365e-05	1.99177e-05	2.29826e-05	1.69716e-05	1.53194e-05	0.794139	0.0284029	0.100104
P53990	IST1 homolog	IST1	6	6	17	39.75	708630000	0.000200664	0.000210203	0.000207544	0.000212875	0.000203609	0.000199625	0.000204536	0.000202679	0.000218089	0.000209286	0.973012	-0.000948688	0.0118818
P53992	Protein transport protein Sec24C	SEC24C	4	4	5.7	118.32	41402000	1.63827e-05	1.46964e-05	1.65365e-05	1.5318e-05	1.6829e-05	2.49749e-05	1.71215e-05	1.76567e-05	1.27839e-05	1.53455e-05	0.456535	0.13986	0.340526
P53999	Activated RNA polymerase II transcriptional coactivator p15	SUB1	8	8	59.1	14.395	10574000000	0.000511102	0.000626609	0.00063883	0.000654828	0.000670739	0.000344784	0.000590253	0.000620721	0.000652134	0.000665324	0.50362	-0.110581	0.297897
P54105	Methylosome subunit pICln	CLNS1A	5	5	31.6	26.215	538100000	0.000133587	0.000129362	0.000130891	0.000126739	0.000138513	0.000130569	0.000137568	0.000137522	0.000122447	0.000131264	0.987434	0.000610612	0.00549172
P54136	Arginine--tRNA ligase, cytoplasmic	RARS1	18	18	31.4	75.378	1323700000	0.000363181	0.000365936	0.000386244	0.000371887	0.0003936	0.000452533	0.000387754	0.00038044	0.000385901	0.000384906	0.173993	0.0824958	0.759469
P54252	Ataxin-3	ATXN3	3	3	12.7	41.25	62564000	2.55467e-05	2.59191e-05	2.4971e-05	2.54688e-05	2.92979e-05	3.10583e-05	2.57022e-05	2.68057e-05	2.4498e-05	2.53406e-05	0.760134	0.0240043	0.11911
P54259	Atrophin-1	ATN1	2	2	2.5	125.41	40894000	1.04273e-05	1.06501e-05	1.11499e-05	1.12837e-05	1.12367e-05	1.00298e-05	1.04263e-05	1.10225e-05	1.0629e-05	1.19177e-05	0.702223	-0.0191616	0.153525
P54278	Mismatch repair endonuclease PMS2	PMS2	4	4	6	95.796	14914000	5.26354e-06	4.78378e-06	5.42357e-06	5.48026e-06	5.18647e-06	5.23994e-06	4.92367e-06	5.4847e-06	5.13222e-06	5.2077e-06	0.849676	-0.00826904	0.0707467
P54577	Tyrosine--tRNA ligase, cytoplasmic;Tyrosine--tRNA ligase, cytoplasmic, N-terminally processed	YARS1	23	23	45.1	59.143	5667200000	0.00099138	0.000998824	0.000999914	0.0010061	0.00101494	0.00106458	0.000991295	0.000963815	0.00104318	0.00102439	0.433135	0.0217459	0.363377
P54578	Ubiquitin carboxyl-terminal hydrolase 14	USP14	23	23	42.5	56.068	4779700000	0.000648498	0.000645247	0.000678574	0.000679589	0.000666043	0.000722152	0.00066768	0.000665223	0.000708025	0.000677476	0.107473	0.0523491	0.968699
P54619	5-AMP-activated protein kinase subunit gamma-1	PRKAG1	2	2	8.8	37.579	46026000	2.65768e-05	2.67535e-05	2.77505e-05	2.70359e-05	2.8243e-05	3.29733e-05	2.66805e-05	2.97787e-05	2.57717e-05	2.5632e-05	0.554114	0.0465999	0.256401
P54652	Heat shock-related 70 kDa protein 2	HSPA2	32	15	60.6	70.02	6702900000	0.000702806	0.000682999	0.000627399	0.000623711	0.000611827	0.000695116	0.000677096	0.000655281	0.000636606	0.000626504	0.714212	0.018471	0.146173
P54687	Branched-chain-amino-acid aminotransferase, cytosolic	BCAT1	9	9	31.1	42.966	647550000	0.000180988	0.000175688	0.000168062	0.000167286	0.000169474	0.000174936	0.000175488	0.000180618	0.000169581	0.000171077	0.54871	0.0169843	0.260657
P54725	UV excision repair protein RAD23 homolog A	RAD23A	12	9	55.1	39.609	2560000000	0.000247969	0.000247012	0.00024715	0.000249653	0.00025184	0.000240128	0.000246455	0.000247818	0.000246354	0.00024789	0.116258	-0.0174817	0.934578
P54727	UV excision repair protein RAD23 homolog B	RAD23B	12	9	39.9	43.171	19254000000	0.000647563	0.00067856	0.000654008	0.000680079	0.000640558	0.000578853	0.000645419	0.000644799	0.000687998	0.000653555	0.381258	-0.0399487	0.418781
P54802	Alpha-N-acetylglucosaminidase;Alpha-N-acetylglucosaminidase 82 kDa form;Alpha-N-acetylglucosaminidase 77 kDa form	NAGLU	8	8	17.5	82.265	227880000	4.45023e-05	4.46381e-05	4.45601e-05	4.17606e-05	4.15784e-05	4.62338e-05	4.83728e-05	4.85401e-05	4.29584e-05	4.23344e-05	0.164645	0.0738546	0.783451
P54819	Adenylate kinase 2, mitochondrial;Adenylate kinase 2, mitochondrial, N-terminally processed	AK2	15	15	66.9	26.477	8982800000	0.00105343	0.0010563	0.00100964	0.00102808	0.001007	0.000974323	0.0010241	0.0010796	0.000972255	0.000976547	0.306835	-0.0361691	0.513095
P54886	Delta-1-pyrroline-5-carboxylate synthase;Glutamate 5-kinase;Gamma-glutamyl phosphate reductase	ALDH18A1	9	9	17.7	87.301	353210000	0.000113328	0.000110831	0.000114783	0.000115647	0.000111058	0.000183534	0.000116934	0.000129349	0.000110566	0.00011452	0.22395	0.21138	0.649849
P54920	Alpha-soluble NSF attachment protein	NAPA	10	10	45.8	33.232	1541000000	0.000258957	0.000264478	0.000263969	0.000253967	0.000266212	0.000246095	0.000259117	0.000262926	0.000249602	0.00025674	0.121146	-0.0369945	0.916693
P55010	Eukaryotic translation initiation factor 5	EIF5	18	18	36.4	49.222	5406000000	0.000906097	0.000918616	0.000906573	0.000908931	0.000866517	0.000858503	0.000890797	0.000900569	0.00088691	0.000854972	0.110319	-0.0372861	0.957351
P55011	Solute carrier family 12 member 2	SLC12A2	12	12	13.4	131.45	4955600000	0.000335496	0.000339802	0.00033235	0.000332871	0.000343472	0.000318955	0.000334533	0.000345385	0.000341817	0.000345392	0.940286	0.00179093	0.0267401
P55036	26S proteasome non-ATPase regulatory subunit 4	PSMD4	6	6	21.8	40.736	4181800000	0.000387034	0.000391473	0.000391584	0.000390143	0.000395895	0.000349569	0.000383046	0.000388357	0.00038982	0.000389944	0.197254	-0.0414429	0.704974
P55039	Developmentally-regulated GTP-binding protein 2	DRG2	3	3	12.4	40.746	134580000	4.55923e-05	4.63006e-05	4.42835e-05	4.59378e-05	4.29991e-05	6.62248e-05	4.94663e-05	5.19519e-05	4.28179e-05	4.32136e-05	0.220631	0.172327	0.656334
P55060	Exportin-2	CSE1L	25	25	30.2	110.42	11029000000	0.00125027	0.00124578	0.00132947	0.0013521	0.00134055	0.0017538	0.00134204	0.0013509	0.00136503	0.00133173	0.177773	0.132163	0.750135
P55072	Transitional endoplasmic reticulum ATPase	VCP	42	42	58.8	89.321	43258000000	0.00187807	0.00178724	0.00191815	0.00180602	0.0021066	0.0022692	0.00187299	0.00180954	0.00194346	0.00209102	0.357196	0.0726065	0.447094
P55081	Microfibrillar-associated protein 1	MFAP1	4	4	12.8	51.958	144990000	6.62935e-05	7.66832e-05	7.69563e-05	7.67331e-05	7.66908e-05	5.64941e-05	6.73164e-05	6.96475e-05	7.50112e-05	7.78184e-05	0.238328	-0.108585	0.622825
P55084	Trifunctional enzyme subunit beta, mitochondrial;3-ketoacyl-CoA thiolase	HADHB	5	5	11.6	51.294	298910000	0.000118566	0.000116269	0.000120295	0.00011824	0.000114947	0.00013072	0.00011998	0.000119822	0.000115644	0.000112726	0.526406	0.0257028	0.278679
P55145	Mesencephalic astrocyte-derived neurotrophic factor	MANF	8	8	36.8	20.7	2419400000	0.000183647	0.00018568	0.00017494	0.000184018	0.000182775	0.000168457	0.000184286	0.000181273	0.00017814	0.000179023	0.257389	-0.0318305	0.589411
P55196	Afadin	AFDN	7	7	4.4	206.8	83663000	4.77891e-05	4.94406e-05	4.94073e-05	4.87045e-05	4.70761e-05	4.64182e-05	4.75122e-05	4.68887e-05	4.84778e-05	4.76879e-05	0.0986568	-0.0326987	1.00587
P55209	Nucleosome assembly protein 1-like 1	NAP1L1	9	8	37.6	45.374	11246000000	0.000927657	0.000998177	0.000903124	0.000950914	0.000859969	0.000845178	0.000831616	0.000952846	0.000927518	0.000828824	0.184095	-0.081175	0.734958
P55210	Caspase-7;Caspase-7 subunit p20;Caspase-7 subunit p11	CASP7	3	3	13.2	34.276	250550000	4.50773e-05	4.01422e-05	4.14122e-05	3.93437e-05	4.35276e-05	4.62279e-05	4.3832e-05	4.4128e-05	4.08565e-05	4.12211e-05	0.380262	0.0458337	0.419917
P55212	Caspase-6;Caspase-6 subunit p18;Caspase-6 subunit p11	CASP6	6	6	28	33.31	751540000	0.000108481	0.000110968	0.000105938	0.000110068	0.000106355	0.000111017	0.000113804	0.000114683	9.94254e-05	0.000102948	0.996762	0.000178617	0.00140847
P55263	Adenosine kinase	ADK	13	13	41.2	40.545	5752900000	0.000441669	0.000430671	0.000442842	0.000444721	0.000456937	0.000414913	0.000430048	0.000427985	0.000470852	0.000479647	0.924388	0.00429122	0.0341456
P55265	Double-stranded RNA-specific adenosine deaminase	ADAR	9	9	8.5	136.06	316030000	0.000140406	0.000141979	0.000146317	0.000146444	0.000150624	0.00013786	0.000141424	0.000145298	0.000137655	0.000140985	0.0841172	-0.0455323	1.07512
P55327	Tumor protein D52	TPD52	8	8	53.6	24.327	5908500000	0.000329324	0.000353915	0.00033106	0.00034454	0.000318801	0.000271739	0.000307564	0.000322899	0.000360125	0.000335659	0.347855	-0.0701792	0.458602
P55735	Protein SEC13 homolog	SEC13	8	8	26.1	35.54	902410000	0.000159244	0.00014977	0.000160473	0.000159754	0.000163832	0.000177081	0.000166248	0.000166403	0.000162889	0.000163952	0.0359454	0.0770387	1.44436
P55769	NHP2-like protein 1;NHP2-like protein 1, N-terminally processed	SNU13	4	4	30.5	14.173	480990000	9.49697e-05	0.000102796	9.50726e-05	9.44994e-05	8.46278e-05	8.07072e-05	9.11664e-05	0.000100902	8.54867e-05	7.84228e-05	0.19275	-0.112089	0.715005
P55786	Puromycin-sensitive aminopeptidase	NPEPPS	43	43	54.1	103.28	24912000000	0.00182992	0.001825	0.00177907	0.00178956	0.00171531	0.00180601	0.00179078	0.00175656	0.00182472	0.00178279	0.856562	0.0035449	0.0672412
P55789	FAD-linked sulfhydryl oxidase ALR	GFER	2	2	18	23.449	74500000	9.07295e-06	8.95165e-06	8.63456e-06	9.24649e-06	9.18173e-06	8.64621e-06	9.2118e-06	9.57004e-06	7.72234e-06	8.78574e-06	0.505345	-0.0373159	0.296412
P55795	Heterogeneous nuclear ribonucleoprotein H2	HNRNPH2	5	2	15.1	49.263	9725600	4.67638e-06	4.12493e-06	4.44808e-06	4.28405e-06	3.92925e-06	4.7413e-06	5.18443e-06	4.74344e-06	3.78673e-06	4.0744e-06	0.472911	0.0700361	0.32522
P55884	Eukaryotic translation initiation factor 3 subunit B	EIF3B	19	19	31	92.48	3992900000	0.000522569	0.000532582	0.000548808	0.000532029	0.000552293	0.000539171	0.000532717	0.00053928	0.000564398	0.000556664	0.314723	0.0233956	0.502072
P55957	BH3-interacting domain death agonist;BH3-interacting domain death agonist p15;BH3-interacting domain death agonist p13;BH3-interacting domain death agonist p11	BID	5	5	42.1	21.994	1634200000	0.000152744	0.000143511	0.00014424	0.000141055	0.000152138	0.000161988	0.000152876	0.000156744	0.000137587	0.000140954	0.546787	0.032008	0.262182
P56192	Methionine--tRNA ligase, cytoplasmic	MARS1	15	15	21.7	101.11	531310000	0.000211556	0.000215742	0.000220914	0.00022596	0.000234888	0.000262722	0.000213776	0.000221547	0.000241745	0.000241331	0.168141	0.0908202	0.774325
P56211	cAMP-regulated phosphoprotein 19	ARPP19	5	4	51.8	12.323	3448000000	0.00015157	0.000152669	0.000148235	0.000155868	0.000134267	0.000130175	0.000146866	0.000149729	0.000150115	0.000139834	0.359907	-0.0511936	0.44381
P56537	Eukaryotic translation initiation factor 6	EIF6	6	6	34.7	26.599	5327600000	0.000251642	0.000259925	0.000269116	0.000262575	0.000272502	0.000243204	0.000266212	0.000257548	0.00027271	0.000268375	0.814821	-0.00847905	0.0889377
P56545	C-terminal-binding protein 2	CTBP2	2	2	5.8	48.944	48699000	3.74688e-05	3.43672e-05	3.84947e-05	3.77263e-05	3.56455e-05	4.38387e-05	3.90909e-05	3.97733e-05	3.61622e-05	3.71966e-05	0.143693	0.093936	0.842565
P56945	Breast cancer anti-estrogen resistance protein 1	BCAR1	7	7	10.8	93.371	176430000	8.8278e-05	8.55673e-05	8.94845e-05	8.70146e-05	9.02432e-05	9.15491e-05	9.05738e-05	9.21179e-05	8.53943e-05	9.04912e-05	0.228452	0.0309014	0.641204
P57076	UPF0769 protein C21orf59	CFAP298	4	4	24.5	33.224	129940000	4.29268e-05	4.24786e-05	4.12963e-05	4.13564e-05	4.38113e-05	4.73023e-05	4.49781e-05	4.5231e-05	4.04363e-05	4.06695e-05	0.375513	0.0452311	0.425375
P57081	tRNA (guanine-N(7)-)-methyltransferase non-catalytic subunit WDR4	WDR4	4	4	13.8	45.489	527320000	9.65588e-05	0.000102551	0.000105766	0.000100705	8.96942e-05	9.91754e-05	9.99141e-05	9.89909e-05	0.000105039	9.2368e-05	0.990411	0.000619055	0.00418475
P57740	Nuclear pore complex protein Nup107	NUP107	2	2	3.1	106.37	79505000	3.65481e-05	3.25817e-05	3.27135e-05	3.1058e-05	3.14978e-05	4.00691e-05	3.45351e-05	3.39467e-05	3.10058e-05	3.10237e-05	0.537549	0.0532485	0.269582
P58546	Myotrophin	MTPN	4	4	34.7	12.895	16653000000	0.000628103	0.00062745	0.000598569	0.000638055	0.000608407	0.000577286	0.000614793	0.000615945	0.000657249	0.000633095	0.977065	-0.00103165	0.0100766
P59998	Actin-related protein 2/3 complex subunit 4	ARPC4	7	7	45.8	19.667	3971500000	0.000265776	0.000271391	0.000283617	0.00028162	0.000264129	0.000276265	0.000286012	0.000276239	0.000283389	0.000266136	0.439558	0.0225283	0.356984
P60174	Triosephosphate isomerase	TPI1	27	27	63.5	26.669	92544000000	0.00443833	0.00395494	0.00369825	0.00366559	0.00399824	0.0041089	0.00413855	0.00419307	0.00312541	0.00307813	0.467791	-0.0835278	0.329948
P60228	Eukaryotic translation initiation factor 3 subunit E	EIF3E	7	7	22	52.22	518310000	0.000111036	0.00011073	0.000121095	0.000112429	0.000124815	0.00015323	0.000114981	0.00011509	0.000117942	0.000124661	0.27355	0.109625	0.562964
P60510	Serine/threonine-protein phosphatase 4 catalytic subunit	PPP4C	5	5	19.2	35.08	1504400000	0.000142059	0.000135045	0.000137693	0.000131046	0.000138321	0.000143902	0.000144487	0.000149888	0.00012925	0.000131684	0.511963	0.0313881	0.290762
P60520	Gamma-aminobutyric acid receptor-associated protein-like 2	GABARAPL2	3	2	28.2	13.667	967010000	9.79482e-05	9.56886e-05	9.25062e-05	9.2601e-05	8.81266e-05	9.87061e-05	9.95135e-05	9.72395e-05	9.05335e-05	8.60125e-05	0.749602	0.0157794	0.125169
P60660	Myosin light polypeptide 6	MYL6	7	6	51.7	16.93	17011000000	0.000552738	0.000588958	0.000538887	0.000558294	0.000522701	0.000505691	0.000534737	0.000546896	0.00055786	0.000529702	0.254359	-0.046015	0.594552
P60842	Eukaryotic initiation factor 4A-I	EIF4A1	23	13	63.3	46.153	16753000000	0.00113623	0.00117118	0.00117949	0.00122418	0.0011666	0.00185009	0.00122535	0.00128234	0.00121141	0.00118598	0.202951	0.200743	0.692608
P60866	40S ribosomal protein S20	RPS20	3	3	36.1	13.373	2986700000	6.91842e-05	6.76381e-05	6.49986e-05	6.29093e-05	5.87559e-05	6.13096e-05	6.71904e-05	6.8364e-05	6.11286e-05	5.87595e-05	0.621283	-0.03035	0.20671
P60891;P21108	Ribose-phosphate pyrophosphokinase 1;Ribose-phosphate pyrophosphokinase 3	PRPS1	7	2	23.6	34.834	259860000	6.7029e-05	6.5931e-05	6.45998e-05	7.17659e-05	6.11853e-05	7.11584e-05	7.08798e-05	6.95511e-05	5.80722e-05	5.60245e-05	0.80335	-0.0212171	0.0950951
P60900	Proteasome subunit alpha type-6	PSMA6	11	11	41.5	27.399	3325900000	0.000455692	0.000448165	0.000465912	0.000433059	0.000464153	0.000433668	0.000468094	0.000445136	0.000461806	0.000471618	0.783235	0.00846605	0.106108
P60903	Protein S100-A10	S100A10	4	4	36.1	11.203	43167000000	0.000603157	0.000601021	0.00058108	0.000596868	0.00055933	0.000577973	0.000605044	0.000580014	0.000606214	0.00058353	0.831528	0.00554075	0.0801234
P60953	Cell division control protein 42 homolog	CDC42	5	5	25.7	21.258	6653100000	0.000331839	0.000323458	0.000302541	0.000313274	0.000291385	0.000290344	0.000306395	0.000272037	0.000335218	0.000304104	0.414733	-0.0511235	0.382231
P60981	Destrin	DSTN	6	5	36.4	18.506	9103600000	0.000728774	0.000730505	0.000699954	0.00069398	0.000634678	0.000689501	0.000715626	0.000724993	0.000676968	0.000645666	0.76189	-0.0146078	0.118108
P60983	Glia maturation factor beta	GMFB	6	6	48.6	16.713	1593500000	0.000280134	0.000287569	0.000279326	0.000282525	0.00025219	0.000253528	0.00027612	0.00028282	0.000277479	0.000259609	0.46495	-0.0340057	0.332593
P61006	Ras-related protein Rab-8A	RAB8A	6	3	30	23.668	112470000	5.59805e-05	5.61737e-05	5.87338e-05	5.90315e-05	5.13997e-05	5.88599e-05	5.6027e-05	5.74485e-05	5.54896e-05	5.33513e-05	0.986666	-0.000731929	0.00582998
P61011	Signal recognition particle 54 kDa protein	SRP54	7	7	19	55.704	194390000	9.01945e-05	9.14948e-05	8.85532e-05	8.93757e-05	8.72933e-05	0.000100424	9.52148e-05	9.42939e-05	8.6713e-05	8.26407e-05	0.469132	0.0394055	0.328705
P61018	Ras-related protein Rab-4B	RAB4B	3	2	15.5	23.586	42141000	2.88279e-05	2.85915e-05	3.17739e-05	2.99577e-05	2.98734e-05	3.13114e-05	3.00527e-05	3.16645e-05	2.98701e-05	3.06725e-05	0.206291	0.0433606	0.685519
P61019	Ras-related protein Rab-2A	RAB2A	9	9	55.2	23.545	778830000	0.000219884	0.00022123	0.000239499	0.000235017	0.000245212	0.000236172	0.000237724	0.000237345	0.000240309	0.000243781	0.220781	0.0422366	0.656038
P61020	Ras-related protein Rab-5B	RAB5B	5	3	31.6	23.707	85794000	2.33052e-05	2.44545e-05	2.42949e-05	2.60418e-05	2.57243e-05	2.67298e-05	2.35921e-05	2.3976e-05	2.56744e-05	2.62745e-05	0.560842	0.0279935	0.251159
P61024	Cyclin-dependent kinases regulatory subunit 1	CKS1B	4	3	32.9	9.6601	764050000	0.000165129	0.000150381	0.000136817	0.000121962	0.000121521	0.000159943	0.000150339	0.000135258	0.000125522	0.000124152	0.991553	-0.00123982	0.00368392
P61026	Ras-related protein Rab-10	RAB10	8	7	42.5	22.541	825500000	0.000113647	0.000113349	0.00011332	0.000107169	0.000109894	0.000160831	0.00011892	0.00011984	0.000111737	0.000113661	0.178874	0.165174	0.747454
P61081	NEDD8-conjugating enzyme Ubc12	UBE2M	7	7	32.2	20.9	5162700000	0.000306853	0.000303884	0.000302941	0.000306293	0.000299104	0.00030801	0.000305719	0.000314116	0.000298418	0.000287397	0.826724	-0.00515174	0.0826397
P61086	Ubiquitin-conjugating enzyme E2 K	UBE2K	10	9	62.5	22.406	3204100000	0.000182305	0.000185018	0.000188565	0.000188448	0.000179587	0.000193976	0.000190438	0.000190843	0.000182823	0.000183992	0.225359	0.0280648	0.647126
P61088;Q5JXB2	Ubiquitin-conjugating enzyme E2 N;Putative ubiquitin-conjugating enzyme E2 N-like	UBE2N	6	6	61.2	17.138	4167600000	0.000237109	0.000242308	0.000252683	0.000251375	0.000238935	0.000253629	0.000252206	0.00025638	0.000248825	0.000241713	0.174619	0.0353752	0.757907
P61106	Ras-related protein Rab-14	RAB14	9	9	54	23.897	1550700000	0.000343314	0.000339025	0.000367093	0.000366968	0.000363585	0.000340703	0.000352704	0.000341325	0.000378747	0.00036944	0.953543	0.00237642	0.0206597
P61158	Actin-related protein 3	ACTR3	12	12	33.7	47.371	4915800000	0.000372892	0.000374806	0.000405464	0.000385122	0.000400333	0.000430014	0.00039262	0.000384394	0.000422159	0.000410455	0.0994577	0.0732887	1.00236
P61160	Actin-related protein 2	ACTR2	8	8	25.9	44.76	3159300000	0.000218407	0.000214771	0.00022555	0.000221891	0.000219589	0.000247302	0.000224861	0.000228481	0.000222045	0.000212429	0.278149	0.0450664	0.555723
P61163	Alpha-centractin	ACTR1A	9	6	30.9	42.613	1746800000	0.000382003	0.000346175	0.000370846	0.000349344	0.000350542	0.000467492	0.000368631	0.000384305	0.000351985	0.000348707	0.316645	0.0948242	0.499427
P61201	COP9 signalosome complex subunit 2	COPS2	9	9	21.4	51.596	1074200000	0.000134641	0.000138174	0.000140798	0.000135258	0.000137971	0.000138153	0.000137434	0.000132578	0.000139707	0.000140527	0.86517	0.00326984	0.0628988
P61218	DNA-directed RNA polymerases I, II, and III subunit RPABC2	POLR2F	2	2	20.5	14.478	64866000	1.19389e-05	1.13888e-05	1.20398e-05	1.07537e-05	1.05442e-05	1.125e-05	1.37342e-05	1.35691e-05	8.95414e-06	1.05493e-05	0.779604	0.034996	0.108126
P61221	ATP-binding cassette sub-family E member 1	ABCE1	24	24	46.9	67.314	5149300000	0.000640928	0.000650434	0.000677891	0.000676221	0.000660017	0.000701209	0.000666954	0.000665241	0.000706792	0.000673658	0.0933155	0.0465373	1.03005
P61247	40S ribosomal protein S3a	RPS3A	4	4	17.4	29.945	247630000	6.46957e-05	5.97575e-05	6.55946e-05	6.21894e-05	7.71538e-05	7.0855e-05	6.47973e-05	6.17961e-05	6.88984e-05	7.40713e-05	0.567904	0.0475063	0.245725
P61254;Q9UNX3	60S ribosomal protein L26;60S ribosomal protein L26-like 1	RPL26	2	2	15.2	17.258	150020000	3.2458e-05	3.61692e-05	3.65934e-05	3.85938e-05	3.92813e-05	2.93227e-05	3.66193e-05	3.3048e-05	4.009e-05	3.84047e-05	0.634944	-0.0449036	0.197265
P61289	Proteasome activator complex subunit 3	PSME3	10	10	45.3	29.506	3891500000	0.000357184	0.000367777	0.000371218	0.000365144	0.000384539	0.00037637	0.000380675	0.00035791	0.000376455	0.000375815	0.49638	0.0166004	0.304186
P61457	Pterin-4-alpha-carbinolamine dehydratase	PCBD1	9	8	77.9	11.999	10072000000	0.000240662	0.000245163	0.000239272	0.00023665	0.00022953	0.000223819	0.000237574	0.000253718	0.000230931	0.000233239	0.680576	-0.0146026	0.167123
P61586	Transforming protein RhoA	RHOA	5	3	31.6	21.768	4387400000	0.000313121	0.000309661	0.000331281	0.00031737	0.000306856	0.000310315	0.000318665	0.000293063	0.000316325	0.000308048	0.33436	-0.0294332	0.475786
P61599	N-alpha-acetyltransferase 20	NAA20	2	2	20.2	20.368	126540000	1.00775e-05	1.03602e-05	1.10919e-05	1.05727e-05	1.00488e-05	1.16255e-05	1.12944e-05	1.13002e-05	1.01921e-05	1.03374e-05	0.170359	0.070152	0.768636
P61604	10 kDa heat shock protein, mitochondrial	HSPE1	15	15	85.3	10.932	58274000000	0.00102436	0.00100257	0.000951209	0.000936489	0.000891783	0.000927308	0.000967673	0.00100291	0.000881857	0.00091929	0.515496	-0.032592	0.287775
P61758	Prefoldin subunit 3	VBP1	12	12	57.4	22.626	8153900000	0.000739339	0.000754603	0.000736242	0.000741475	0.000730993	0.000646048	0.000715642	0.000726824	0.00072343	0.000692426	0.0334788	-0.0794038	1.47523
P61769	Beta-2-microglobulin;Beta-2-microglobulin form pI 5.3	B2M	2	2	16.8	13.714	105040000	2.7147e-05	2.71312e-05	2.57209e-05	2.58179e-05	2.59862e-05	2.52607e-05	2.80611e-05	2.65465e-05	2.38824e-05	2.49901e-05	0.45792	-0.0339167	0.33921
P61916	Epididymal secretory protein E1	NPC2	2	2	11.9	16.57	649650000	0.000152576	0.000149101	0.000149842	0.000154256	0.000143196	0.000138279	0.00014836	0.000146545	0.000155654	0.000145795	0.418574	-0.0278836	0.378228
P61923	Coatomer subunit zeta-1	COPZ1	5	5	39.5	20.198	1964000000	0.000230816	0.000227079	0.000240355	0.000238433	0.000235675	0.000272016	0.000258592	0.00025194	0.000243791	0.00023731	0.0228418	0.108183	1.64127
P61960	Ubiquitin-fold modifier 1	UFM1	4	4	68.2	9.1175	2207700000	0.000141333	0.000151726	0.000142971	0.000152296	0.000142144	0.000127837	0.000141332	0.000145209	0.000148728	0.000138975	0.22415	-0.0571867	0.649461
P61962	DDB1- and CUL4-associated factor 7	DCAF7	3	3	8.8	38.926	56491000	3.93494e-05	3.99753e-05	4.15412e-05	3.9032e-05	4.18072e-05	4.30953e-05	4.45615e-05	4.47825e-05	3.79037e-05	4.01962e-05	0.256965	0.0618412	0.590125
P61964	WD repeat-containing protein 5	WDR5	4	4	12.6	36.588	237030000	4.28286e-05	4.18039e-05	4.02711e-05	4.05406e-05	3.92939e-05	4.2517e-05	4.41692e-05	4.39971e-05	3.88575e-05	4.00422e-05	0.453554	0.0337432	0.343371
P61970	Nuclear transport factor 2	NUTF2	5	5	43.3	14.478	3749700000	0.000387098	0.000353944	0.000352861	0.00034071	0.00033951	0.00038419	0.000379974	0.000417423	0.000299582	0.000328699	0.761598	0.0287796	0.118274
P61978	Heterogeneous nuclear ribonucleoprotein K	HNRNPK	20	20	54.6	50.976	24622000000	0.00111611	0.00113039	0.00112133	0.00114817	0.00113207	0.00120051	0.00116049	0.00117301	0.00112772	0.00111333	0.164484	0.0320758	0.783877
P61981	14-3-3 protein gamma;14-3-3 protein gamma, N-terminally processed	YWHAG	12	8	54.3	28.302	45500000000	0.000944826	0.00097077	0.000993568	0.00103747	0.00104477	0.000896803	0.000938709	0.000906672	0.00111448	0.00112592	0.974982	-0.00254937	0.0110033
P62070	Ras-related protein R-Ras2	RRAS2	5	3	28.9	23.399	106490000	9.02903e-05	8.22367e-05	7.61077e-05	7.5835e-05	7.02553e-05	0.000109718	9.17925e-05	8.90397e-05	6.96132e-05	6.92235e-05	0.429465	0.121431	0.367072
P62072	Mitochondrial import inner membrane translocase subunit Tim10	TIMM10	2	2	35.6	10.333	81802000	3.75088e-05	3.75992e-05	3.99807e-05	3.82958e-05	4.07536e-05	3.88832e-05	3.85383e-05	4.0626e-05	3.67834e-05	3.75471e-05	0.713261	-0.0131392	0.146751
P62081	40S ribosomal protein S7	RPS7	9	9	54.1	22.127	1365500000	0.000123773	0.000133023	0.000132333	0.000131903	0.000139981	0.000124284	0.000127151	0.00012559	0.000127451	0.00013942	0.38723	-0.0378552	0.412031
P62136	Serine/threonine-protein phosphatase PP1-alpha catalytic subunit	PPP1CA	10	4	35.2	37.512	1248400000	0.000145892	0.000144403	0.000138639	0.000144682	0.00012971	0.000158736	0.000141416	0.000152162	0.000141241	0.000134993	0.362658	0.0508298	0.440502
P62140	Serine/threonine-protein phosphatase PP1-beta catalytic subunit	PPP1CB	11	6	38.5	37.186	5129400000	0.000417825	0.000398163	0.000390501	0.000383094	0.000372362	0.000462556	0.000434105	0.00042457	0.000357901	0.000355323	0.542234	0.0523578	0.265813
P62191	26S protease regulatory subunit 4	PSMC1	17	17	45.5	49.184	1642700000	0.000368971	0.000359678	0.00038968	0.000366546	0.000390425	0.00047268	0.000376068	0.000380466	0.000384108	0.000391777	0.212623	0.0965524	0.672391
P62195	26S protease regulatory subunit 8	PSMC5	15	14	49.5	45.626	1973300000	0.000417298	0.000403529	0.000424332	0.000410067	0.000425718	0.000566299	0.000415583	0.000426216	0.000418745	0.000428905	0.265395	0.116366	0.576107
P62241	40S ribosomal protein S8	RPS8	2	2	12.5	24.205	108390000	2.06301e-05	2.0252e-05	2.05447e-05	1.99335e-05	2.50589e-05	3.16634e-05	2.13951e-05	2.18106e-05	2.10362e-05	2.35936e-05	0.269693	0.167238	0.569131
P62249	40S ribosomal protein S16	RPS16	2	2	14.4	16.445	25979000	1.65464e-05	1.65286e-05	1.6622e-05	1.63224e-05	1.38156e-05	1.5613e-05	1.46365e-05	1.68022e-05	1.66358e-05	1.5647e-05	0.884611	-0.00907308	0.0532478
P62253	Ubiquitin-conjugating enzyme E2 G1;Ubiquitin-conjugating enzyme E2 G1, N-terminally processed	UBE2G1	7	7	42.4	19.509	673130000	9.91141e-05	9.86739e-05	0.000100143	0.000102814	0.000103266	0.000101782	0.000101141	0.000101689	9.96842e-05	9.78774e-05	0.767576	-0.0052726	0.114878
P62256	Ubiquitin-conjugating enzyme E2 H	UBE2H	3	3	16.9	20.655	264550000	3.93494e-05	3.9971e-05	4.41986e-05	4.24438e-05	4.1915e-05	4.10429e-05	4.06735e-05	3.9898e-05	4.36855e-05	4.55809e-05	0.674085	0.0206923	0.171286
P62258	14-3-3 protein epsilon	YWHAE	23	20	83.1	29.174	150030000000	0.00449926	0.00446036	0.00452914	0.00457786	0.00460588	0.00438085	0.00444989	0.00443173	0.00451626	0.00457985	0.186421	-0.0201155	0.729505
P62263	40S ribosomal protein S14	RPS14	2	2	15.9	16.273	202220000	4.59868e-05	4.17161e-05	4.26547e-05	3.87769e-05	4.01987e-05	5.00579e-05	4.79588e-05	5.22721e-05	3.79721e-05	3.88539e-05	0.297202	0.11762	0.526948
P62269	40S ribosomal protein S18	RPS18	3	3	18.4	17.718	161610000	3.74936e-05	3.92797e-05	3.82029e-05	3.79093e-05	3.49702e-05	4.17955e-05	3.54282e-05	3.64933e-05	3.98028e-05	3.76973e-05	0.632297	0.0255869	0.199079
P62277	40S ribosomal protein S13	RPS13	2	2	17.9	17.222	43991000	2.39401e-05	2.09721e-05	2.51165e-05	2.098e-05	2.69949e-05	2.47201e-05	2.41071e-05	2.37787e-05	2.23481e-05	2.59959e-05	0.667023	0.0355788	0.175859
P62280	40S ribosomal protein S11	RPS11	3	3	16.5	18.431	524950000	0.000108497	0.000107882	0.000106407	0.00010406	0.000104206	0.00011566	0.000107318	0.00010183	0.000108804	0.000102388	0.720715	0.0133834	0.142236
P62304	Small nuclear ribonucleoprotein E	SNRPE	3	3	29.3	10.803	1218800000	5.65929e-05	5.50227e-05	5.78183e-05	5.37295e-05	5.9504e-05	5.35995e-05	5.42458e-05	5.62588e-05	5.49135e-05	5.90999e-05	0.535976	-0.0234118	0.270854
P62306	Small nuclear ribonucleoprotein F	SNRPF	5	5	39.5	9.7251	630940000	0.000160977	0.000149273	0.000152015	0.000140783	0.000133546	0.000145067	0.000157726	0.000149588	0.00013132	0.000141132	0.72446	-0.0232214	0.139986
P62310	U6 snRNA-associated Sm-like protein LSm3	LSM3	3	3	40.2	11.845	1574000000	6.0049e-05	5.82965e-05	6.03101e-05	6.54426e-05	6.39573e-05	6.22046e-05	6.38733e-05	6.78731e-05	5.47508e-05	5.7477e-05	0.891994	-0.00881654	0.0496382
P62312	U6 snRNA-associated Sm-like protein LSm6	LSM6	2	2	23.8	9.1275	388940000	6.78004e-05	7.16859e-05	6.64625e-05	7.11876e-05	6.28541e-05	6.94228e-05	7.32679e-05	7.6141e-05	6.47698e-05	6.03741e-05	0.813669	0.0168124	0.0895522
P62314	Small nuclear ribonucleoprotein Sm D1	SNRPD1	5	5	54.6	13.281	2851800000	0.000215301	0.000221043	0.000230579	0.000225987	0.000250021	0.00019665	0.000223008	0.000212232	0.000229932	0.000246796	0.523807	-0.0439764	0.280829
P62316	Small nuclear ribonucleoprotein Sm D2	SNRPD2	8	8	57.6	13.527	4211900000	0.000345957	0.000365145	0.000347486	0.000346779	0.000372428	0.000306527	0.000355309	0.000344182	0.000355312	0.000378334	0.573207	-0.0312807	0.241688
P62318	Small nuclear ribonucleoprotein Sm D3	SNRPD3	4	4	36.5	13.916	1917900000	0.000328198	0.000364001	0.000370032	0.000327686	0.000375669	0.000268823	0.000288282	0.000252586	0.000422023	0.000444567	0.681149	-0.0748824	0.166758
P62328	Thymosin beta-4;Hematopoietic system regulatory peptide	TMSB4X	5	3	59.1	5.0526	57292000000	0.00129642	0.00124197	0.00126055	0.00129188	0.00127884	0.00128625	0.00121783	0.00120265	0.00126606	0.00130056	0.39895	-0.0219814	0.399081
P62330	ADP-ribosylation factor 6	ARF6	3	3	26.9	20.082	135420000	3.7726e-05	3.95451e-05	3.9949e-05	3.91144e-05	3.62097e-05	4.64391e-05	3.98029e-05	3.894e-05	3.74181e-05	3.66463e-05	0.493577	0.0493648	0.306645
P62333	26S protease regulatory subunit 10B	PSMC6	10	10	38.8	44.172	1458600000	0.000230633	0.000221835	0.000225101	0.000220911	0.000221051	0.000293604	0.000233943	0.000242608	0.000208082	0.000213663	0.371963	0.0903683	0.4295
P62495	Eukaryotic peptide chain release factor subunit 1	ETF1	17	17	50.8	49.03	3760900000	0.00056985	0.000594453	0.000594519	0.000623425	0.000599147	0.0008253	0.000599343	0.00062456	0.000638331	0.000607692	0.182134	0.14439	0.739609
P62701	40S ribosomal protein S4, X isoform	RPS4X	3	3	15.6	29.597	44039000	2.10062e-05	1.9488e-05	2.11007e-05	1.89686e-05	2.57157e-05	2.56118e-05	2.22549e-05	2.05103e-05	2.13393e-05	2.42922e-05	0.338591	0.101279	0.470325
P63267;P68133;P68032;P62736	Actin, gamma-enteric smooth muscle;Actin, alpha skeletal muscle;Actin, alpha cardiac muscle 1;Actin, aortic smooth muscle	ACTG2	13	2	29.3	41.876	29541000000	0.000728335	0.000638636	0.000632746	0.000604536	0.000592262	0.000923704	0.0007002	0.000638925	0.000624467	0.000597698	0.391917	0.124656	0.406806
P62750	60S ribosomal protein L23a	RPL23A	8	8	46.2	17.695	3892400000	0.000499228	0.000536452	0.00052035	0.00052453	0.000533198	0.000439241	0.000508602	0.000510045	0.000538727	0.000512137	0.27268	-0.059155	0.564346
P62753	40S ribosomal protein S6	RPS6	6	6	18.5	28.68	457270000	0.000203882	0.000193578	0.000203481	0.000193211	0.000229431	0.000220559	0.000201765	0.000209888	0.000197896	0.000223817	0.486371	0.0421446	0.313033
P62805	Histone H4	H4C16	2	2	17.5	11.367	612630000	7.62832e-05	7.96182e-05	8.37516e-05	8.03054e-05	7.62543e-05	6.23446e-05	7.57177e-05	7.38102e-05	7.99901e-05	7.61134e-05	0.125277	-0.106663	0.902127
P62820	Ras-related protein Rab-1A	RAB1A	11	5	67.8	22.677	2161200000	0.000243601	0.000245717	0.000246536	0.000262507	0.000258738	0.000230867	0.000242006	0.000232807	0.000273449	0.000267708	0.83768	-0.0118256	0.0769216
P62826	GTP-binding nuclear protein Ran	RAN	12	12	44.9	24.423	23433000000	0.000927578	0.000963936	0.000921199	0.000971327	0.000812479	0.00124376	0.000946305	0.000937278	0.00102026	0.000853254	0.29542	0.121632	0.529561
P62829	60S ribosomal protein L23	RPL23	4	4	36.4	14.865	336880000	9.78764e-05	0.0001064	0.000106594	0.000104046	9.60173e-05	9.85217e-05	9.50395e-05	9.8814e-05	0.000108613	0.000106211	0.830473	-0.0105803	0.0806745
P62841	40S ribosomal protein S15	RPS15	3	3	40	17.04	779090000	0.00012842	0.000135325	0.000135127	0.000132856	0.000166173	0.000119481	0.000126858	0.000126474	0.000133465	0.000158786	0.513223	-0.0695288	0.289694
P62847	40S ribosomal protein S24	RPS24	3	3	22.6	15.423	106300000	3.30849e-05	3.50081e-05	3.67348e-05	3.67226e-05	3.64505e-05	3.17732e-05	3.06003e-05	3.14655e-05	3.74273e-05	3.91955e-05	0.448459	-0.0624364	0.348277
P62851	40S ribosomal protein S25	RPS25	2	2	12.8	13.742	307070000	4.42668e-05	4.74501e-05	4.50893e-05	4.60875e-05	4.30838e-05	3.71895e-05	4.33679e-05	4.8028e-05	4.43554e-05	4.4061e-05	0.37352	-0.0584713	0.427686
P62857	40S ribosomal protein S28	RPS28	2	2	30.4	7.8409	12289000000	0.000266623	0.000251558	0.000259044	0.000245775	0.000265584	0.000250754	0.000265119	0.000278503	0.000234961	0.000242616	0.715354	-0.0187397	0.145479
P62899	60S ribosomal protein L31	RPL31	4	4	22.4	14.463	244560000	4.46932e-05	4.26952e-05	4.69616e-05	4.09339e-05	5.4804e-05	4.4499e-05	4.53211e-05	4.39926e-05	4.90885e-05	5.61543e-05	0.603162	0.0551615	0.219566
P62906	60S ribosomal protein L10a	RPL10A	4	4	21.7	24.831	150030000	7.38868e-05	7.73163e-05	9.06918e-05	8.74092e-05	0.00011326	6.79461e-05	8.32167e-05	8.16315e-05	9.37932e-05	0.000110913	0.921439	-0.0166032	0.0355333
P62913	60S ribosomal protein L11	RPL11	3	3	16.9	20.252	908540000	0.000125617	0.000116219	0.000119356	0.000119159	0.000118935	0.000163471	0.00013064	0.0001311	0.000115102	0.000114526	0.252937	0.127894	0.596987
P62917	60S ribosomal protein L8	RPL8	4	4	16.3	28.024	373580000	5.08834e-05	4.76249e-05	4.90651e-05	4.5599e-05	5.9338e-05	4.68582e-05	5.16682e-05	5.40209e-05	4.58817e-05	5.4852e-05	0.960258	0.00439658	0.0176122
P62937	Peptidyl-prolyl cis-trans isomerase A;Peptidyl-prolyl cis-trans isomerase A, N-terminally processed	PPIA	12	12	69.1	18.012	229370000000	0.00227494	0.00224115	0.00213691	0.00222231	0.00205501	0.00226769	0.0021739	0.00217858	0.00215716	0.00209897	0.828419	-0.00714712	0.0817501
P62942;Q5VVH2	Peptidyl-prolyl cis-trans isomerase FKBP1A;Peptidyl-prolyl cis-trans isomerase	FKBP1A	4	4	58.3	11.951	21159000000	0.000481836	0.000444828	0.000432832	0.000427268	0.000426869	0.000463972	0.00047887	0.000529019	0.000387713	0.000413356	0.671396	0.0381378	0.173021
P62993	Growth factor receptor-bound protein 2	GRB2	9	9	52.1	25.206	5897100000	0.000377787	0.000368015	0.000340691	0.000352835	0.000344735	0.000344843	0.00037752	0.00037255	0.000348719	0.000351271	0.828643	0.0087391	0.0816325
P63000;P60763;P15153	Ras-related C3 botulinum toxin substrate 1;Ras-related C3 botulinum toxin substrate 3;Ras-related C3 botulinum toxin substrate 2	RAC1	3	3	20.3	21.45	695390000	9.68303e-05	0.00010804	0.000101564	0.00010178	8.48857e-05	7.45919e-05	9.96387e-05	0.000100946	0.000114048	9.25207e-05	0.770495	-0.0336114	0.11323
P63010	AP-2 complex subunit beta	AP2B1	21	13	24.7	104.55	2276400000	0.000414998	0.00042552	0.000437185	0.000453152	0.000417821	0.000516736	0.000455081	0.000433115	0.000434495	0.000409145	0.337021	0.0655611	0.472343
P63098	Calcineurin subunit B type 1	PPP3R1	7	7	51.8	19.3	1277900000	0.000305767	0.000325681	0.000323741	0.000331013	0.000325627	0.000297736	0.000314158	0.000315743	0.000328156	0.000320562	0.31519	-0.0321059	0.501427
P63104	14-3-3 protein zeta/delta	YWHAZ	18	13	77.6	27.745	118900000000	0.00264754	0.0027265	0.00273897	0.00285757	0.00279817	0.00253897	0.00262707	0.00261237	0.00287388	0.00291743	0.647461	-0.0210084	0.188786
P63151	Serine/threonine-protein phosphatase 2A 55 kDa regulatory subunit B alpha isoform	PPP2R2A	14	14	42.1	51.691	1827900000	0.000379919	0.000383021	0.00039208	0.000403051	0.0004053	0.000482024	0.000395942	0.000403739	0.000402533	0.000410067	0.156577	0.0931382	0.805273
P63165	Small ubiquitin-related modifier 1	SUMO1	6	6	33.7	11.557	3081300000	0.000267876	0.000283304	0.000280002	0.000292943	0.000296174	0.000241687	0.000254159	0.000255514	0.000321809	0.000328266	0.848552	-0.01929	0.0713215
P63167	Dynein light chain 1, cytoplasmic	DYNLL1	3	2	44.9	10.366	3293600000	0.000162893	0.000171667	0.000157914	0.000166633	0.000146278	0.000144623	0.00015634	0.000153179	0.000157133	0.00015	0.109429	-0.0812586	0.960868
P63172	Dynein light chain Tctex-type 1	DYNLT1	3	3	49.6	12.452	1023600000	0.000285252	0.000282879	0.000277477	0.000276469	0.000299984	0.000268002	0.000277965	0.000274098	0.000264366	0.000288797	0.141761	-0.0504132	0.848444
P63208	S-phase kinase-associated protein 1	SKP1	9	9	71.2	18.658	8123200000	0.000652642	0.00064701	0.000652835	0.000661292	0.000709365	0.000608906	0.000626788	0.000633715	0.000671052	0.00068072	0.284434	-0.0449588	0.546019
P63220	40S ribosomal protein S21	RPS21	4	4	55.4	9.1113	17721000000	0.000521187	0.000525733	0.000498515	0.00051101	0.00050944	0.000488796	0.000526365	0.000537272	0.000486257	0.000468412	0.420937	-0.033437	0.375783
P63241;Q6IS14	Eukaryotic translation initiation factor 5A-1;Eukaryotic translation initiation factor 5A-1-like	EIF5A	9	4	42.2	16.832	67913000000	0.00141125	0.00140785	0.00131643	0.00139191	0.00136549	0.00125013	0.00132367	0.00126005	0.00149314	0.00141564	0.56315	-0.0318038	0.249376
P63244	Guanine nucleotide-binding protein subunit beta-2-like 1;Guanine nucleotide-binding protein subunit beta-2-like 1, N-terminally processed	RACK1	12	12	36.9	35.076	23457000000	0.000944586	0.000971993	0.000927753	0.000932542	0.000842904	0.000929068	0.000935454	0.000881648	0.000958945	0.000897342	0.896106	-0.00541954	0.0476407
P63272	Transcription elongation factor SPT4	SUPT4H1	3	3	19.7	13.193	181090000	4.29843e-05	4.25686e-05	3.83367e-05	4.10863e-05	3.95684e-05	4.26863e-05	4.2004e-05	4.24057e-05	4.17944e-05	4.10875e-05	0.272588	0.0378252	0.564493
P63279	SUMO-conjugating enzyme UBC9	UBE2I	7	7	29.1	18.007	6909800000	0.000319997	0.000350894	0.000327321	0.000342417	0.000297021	0.000287972	0.000314041	0.000319653	0.000333955	0.000304645	0.236944	-0.0698357	0.625355
P67809	Nuclease-sensitive element-binding protein 1	YBX1	14	12	65.4	35.924	10152000000	0.000422321	0.000404608	0.00042754	0.000411203	0.000481852	0.000401428	0.000421668	0.000401749	0.000454947	0.000501322	0.781332	0.0223901	0.107165
P67870	Casein kinase II subunit beta	CSNK2B	3	3	14.4	24.942	283390000	2.67948e-05	2.68751e-05	2.72013e-05	2.69991e-05	2.56767e-05	2.3489e-05	2.81437e-05	2.74381e-05	2.61162e-05	2.33372e-05	0.356319	-0.0553078	0.448161
P67936	Tropomyosin alpha-4 chain	TPM4	19	7	55.2	28.521	41195000000	0.00110493	0.00112716	0.00108442	0.00114586	0.00112897	0.000999548	0.00106675	0.00104369	0.00117973	0.00116995	0.498305	-0.0343797	0.302505
P68036;A0A1B0GUS4	Ubiquitin-conjugating enzyme E2 L3	UBE2L3	6	6	56.5	17.861	20651000000	0.000523056	0.000520367	0.00049737	0.000514419	0.00051452	0.000477297	0.000512342	0.000501182	0.000510831	0.000518702	0.280014	-0.0279908	0.55282
P68104;Q5VTE0	Elongation factor 1-alpha 1;Putative elongation factor 1-alpha-like 3	EEF1A1	22	12	51.9	50.14	111060000000	0.00279096	0.00268823	0.00258678	0.00265807	0.00240556	0.00314832	0.00274209	0.00259423	0.00270602	0.00241687	0.504397	0.0515839	0.297228
P68366	Tubulin alpha-4A chain	TUBA4A	15	3	40.2	49.924	353640000	8.42294e-05	7.97405e-05	7.99849e-05	8.78379e-05	8.68236e-05	0.000138673	8.86206e-05	9.11714e-05	7.62559e-05	7.95997e-05	0.357805	0.180234	0.446353
P68400;Q8NEV1	Casein kinase II subunit alpha;Casein kinase II subunit alpha 3	CSNK2A1	14	14	46.5	45.143	2326800000	0.000371542	0.00039125	0.000394592	0.000375303	0.000387151	0.000320497	0.000388672	0.000386658	0.000383264	0.000380338	0.403162	-0.0461248	0.394521
P68402	Platelet-activating factor acetylhydrolase IB subunit beta	PAFAH1B2	7	7	44.1	25.569	2361100000	0.000213887	0.000214591	0.000207647	0.000209534	0.000222903	0.000216738	0.000201556	0.000210622	0.000231263	0.000243157	0.402707	0.0462011	0.395011
P69849;Q15155;Q5JPE7	Nodal modulator 3;Nodal modulator 1;Nodal modulator 2	NOMO3	2	2	1.5	134.13	14005000	1.26576e-05	1.2593e-05	1.33416e-05	1.30597e-05	1.36608e-05	1.16138e-05	1.22426e-05	1.32967e-05	1.24185e-05	1.24381e-05	0.0854852	-0.0748717	1.06811
P78318	Immunoglobulin-binding protein 1	IGBP1	11	11	40.1	39.221	1115500000	0.000226672	0.000204721	0.000192774	0.000189911	0.000188721	0.000227339	0.000234193	0.00026581	0.000161441	0.000168609	0.622084	0.076478	0.206151
P78324	Tyrosine-protein phosphatase non-receptor type substrate 1	SIRPA	5	5	12.5	54.966	154680000	0.000123054	0.00012757	0.000123144	0.00012401	0.000124987	0.000118233	0.000122894	0.000122202	0.000129392	0.000126977	0.778992	-0.00712802	0.108467
P78330	Phosphoserine phosphatase	PSPH	10	10	52.4	25.007	1330700000	0.000281148	0.000280088	0.000294738	0.000289173	0.000283442	0.00026868	0.000279209	0.000275195	0.000303982	0.000289764	0.737283	-0.0119239	0.132366
P78332	RNA-binding protein 6	RBM6	2	2	2	128.64	683460	1.06261e-06	1.07385e-06	1.04869e-06	1.47431e-06	1.14643e-06	1.2513e-06	9.16589e-07	1.4137e-06	1.06555e-06	1.08362e-06	0.901022	-0.0187907	0.0452645
P78344	Eukaryotic translation initiation factor 4 gamma 2	EIF4G2	20	20	26.5	102.36	949690000	0.00036933	0.000378093	0.000376248	0.000381121	0.000350866	0.000356031	0.000374173	0.000375274	0.000370742	0.000345392	0.41833	-0.0267146	0.378481
P78346	Ribonuclease P protein subunit p30	RPP30	7	7	36.6	29.321	306260000	7.20869e-05	7.2547e-05	7.90259e-05	7.33309e-05	6.6056e-05	7.05382e-05	7.03038e-05	7.11698e-05	7.51344e-05	6.65452e-05	0.470857	-0.0376637	0.327111
P78347	General transcription factor II-I	GTF2I	30	30	39.6	112.42	5545300000	0.000908173	0.000892072	0.000854487	0.000868036	0.000854082	0.00085314	0.000894052	0.000887478	0.00083786	0.000819981	0.371171	-0.0280716	0.430426
P78356	Phosphatidylinositol 5-phosphate 4-kinase type-2 beta	PIP4K2B	3	3	10.8	47.377	67512000	2.06645e-05	2.13814e-05	2.21086e-05	2.21571e-05	2.3619e-05	2.48609e-05	2.30045e-05	2.36929e-05	2.09413e-05	2.22017e-05	0.281041	0.0612859	0.551231
P78371	T-complex protein 1 subunit beta	CCT2	24	24	61.1	57.488	14444000000	0.00114079	0.00111781	0.00120177	0.00114395	0.00119107	0.00129086	0.00117092	0.00113392	0.00121905	0.00119412	0.202986	0.0521862	0.692534
P78406	mRNA export factor	RAE1	3	2	15.5	40.968	100570000	2.29419e-05	2.37495e-05	2.42266e-05	2.35126e-05	2.46502e-05	2.2097e-05	2.48183e-05	2.41617e-05	2.15864e-05	2.23295e-05	0.272888	-0.0503948	0.564015
P78417	Glutathione S-transferase omega-1	GSTO1	11	11	37.8	27.566	48119000000	0.00059815	0.000651966	0.000611939	0.000626895	0.000580753	0.000540998	0.000596664	0.000586277	0.000625021	0.000592271	0.196288	-0.0616797	0.707106
P78527	DNA-dependent protein kinase catalytic subunit	PRKDC	2	2	0.7	469.08	5877700	3.96129e-06	3.50707e-06	3.34096e-06	3.14383e-06	3.785e-06	4.23327e-06	4.44864e-06	3.79157e-06	3.51671e-06	3.57919e-06	0.158243	0.141742	0.800675
P78559	Microtubule-associated protein 1A;MAP1A heavy chain;MAP1 light chain LC2	MAP1A	5	4	2.7	305.48	25061000	1.81036e-05	1.70602e-05	1.64654e-05	1.58951e-05	1.71385e-05	1.78145e-05	1.74587e-05	1.73807e-05	1.68065e-05	1.70963e-05	0.378751	0.0319167	0.421646
P78560	Death domain-containing protein CRADD	CRADD	3	3	21.6	22.745	51256000	2.21897e-05	2.28064e-05	2.19582e-05	2.2758e-05	1.96056e-05	2.06363e-05	2.17232e-05	2.14523e-05	2.2809e-05	2.2752e-05	0.988179	0.000722953	0.00516448
P80217	Interferon-induced 35 kDa protein	IFI35	5	5	25.9	31.546	187540000	6.0822e-05	6.40564e-05	6.48744e-05	6.28597e-05	9.04085e-05	6.44531e-05	6.41696e-05	6.58209e-05	5.96811e-05	6.61189e-05	0.440555	-0.0991268	0.355999
P80303	Nucleobindin-2;Nesfatin-1	NUCB2	18	18	54.8	50.222	4981100000	0.000555988	0.00057875	0.000577031	0.000582075	0.000592242	0.000513946	0.000556197	0.000570478	0.000569168	0.000579974	0.178338	-0.0489717	0.748757
P80723	Brain acid soluble protein 1	BASP1	20	20	78.9	22.693	43785000000	0.00204896	0.00207491	0.00198927	0.00207275	0.00210243	0.00191965	0.00196239	0.00190737	0.0021245	0.00222373	0.657128	-0.0212858	0.18235
P81605	Dermcidin;Survival-promoting peptide;DCD-1	DCD	4	4	32.7	11.284	159540000	1.76109e-05	7.56618e-05	1.79542e-05	1.89046e-05	6.20293e-05	2.51232e-05	3.76619e-05	1.62759e-05	2.5837e-05	4.0777e-05	0.506659	-0.39956	0.295285
P82094	TATA element modulatory factor	TMF1	3	3	2.5	122.84	95039000	6.09497e-05	5.54134e-05	5.72974e-05	5.63383e-05	6.27707e-05	6.74617e-05	6.37063e-05	6.0671e-05	5.48587e-05	5.86692e-05	0.355776	0.060778	0.448824
P82664	28S ribosomal protein S10, mitochondrial	MRPS10	2	2	12.4	22.999	105430000	3.35408e-05	3.40032e-05	3.44368e-05	3.38906e-05	3.52559e-05	3.0827e-05	3.51127e-05	3.70002e-05	3.43604e-05	3.50762e-05	0.818537	0.0104921	0.0869618
P82673	28S ribosomal protein S35, mitochondrial	MRPS35	2	2	9.3	36.844	3545500	2.25003e-06	2.02599e-06	2.21935e-06	1.97089e-06	2.17691e-06	2.61264e-06	2.3426e-06	2.42015e-06	1.89663e-06	1.7819e-06	0.638438	0.0546292	0.194881
P82909	28S ribosomal protein S36, mitochondrial	MRPS36	3	3	44.7	11.466	425370000	7.31945e-05	7.15283e-05	7.16097e-05	6.92075e-05	7.13267e-05	7.00346e-05	7.11903e-05	7.74935e-05	6.5312e-05	6.63798e-05	0.580804	-0.0263409	0.23597
P82970	High mobility group nucleosome-binding domain-containing protein 5	HMGN5	9	9	43.3	31.524	1117100000	0.000222136	0.000233222	0.000235664	0.000245952	0.000249293	0.000218037	0.000217875	0.000223209	0.000255289	0.000267186	0.937041	-0.00569139	0.0282415
P82979	SAP domain-containing ribonucleoprotein	SARNP	10	10	41.4	23.671	6666400000	0.000630123	0.000642348	0.000605675	0.000606564	0.000587817	0.000553175	0.00059744	0.000587825	0.000616887	0.00060287	0.151676	-0.0547081	0.819082
P83731	60S ribosomal protein L24	RPL24	4	4	18.5	17.779	282890000	7.84081e-05	7.79997e-05	7.82326e-05	7.67331e-05	8.49651e-05	7.98767e-05	7.55675e-05	8.18694e-05	7.76116e-05	8.24117e-05	0.920715	0.00362923	0.0358748
P83876	Thioredoxin-like protein 4A	TXNL4A	4	4	30.3	16.786	253830000	7.5432e-05	7.44748e-05	7.59491e-05	7.51953e-05	7.60558e-05	9.16664e-05	7.58496e-05	7.79119e-05	7.52268e-05	7.08267e-05	0.441188	0.0539701	0.355376
Q969Q0;P83881	60S ribosomal protein L36a-like;60S ribosomal protein L36a	RPL36AL	2	2	17	12.469	106810000	5.81373e-05	6.05596e-05	5.86413e-05	5.64833e-05	6.56532e-05	6.10179e-05	5.84218e-05	5.6227e-05	6.40858e-05	6.68951e-05	0.578948	0.0341475	0.23736
P83916	Chromobox protein homolog 1	CBX1	8	7	43.2	21.418	934900000	0.000242068	0.000257543	0.000254939	0.000260683	0.000252223	0.000219772	0.000245345	0.000247022	0.000258691	0.000256033	0.315849	-0.0469626	0.50052
P84022	Mothers against decapentaplegic homolog 3	SMAD3	3	2	7.8	48.08	37693000	1.02612e-05	9.62857e-06	9.99776e-06	9.67108e-06	9.47077e-06	1.21627e-05	9.96303e-06	1.18681e-05	9.24006e-06	9.17763e-06	0.334171	0.0962388	0.476031
P84077;P61204	ADP-ribosylation factor 1;ADP-ribosylation factor 3	ARF1	10	5	63.5	20.697	24706000000	0.000639267	0.000678244	0.00068239	0.00069119	0.000630194	0.000576188	0.000662781	0.000656749	0.000699644	0.000632694	0.456526	-0.0410756	0.340534
P84085	ADP-ribosylation factor 5	ARF5	8	3	52.8	20.529	418300000	0.000133028	0.000126614	0.000123116	0.000117022	0.00011037	0.000141841	0.000141716	0.000136266	0.000115946	0.000107789	0.431855	0.0769076	0.364662
P84090	Enhancer of rudimentary homolog	ERH	5	5	39.4	12.259	4028500000	0.000180796	0.000182054	0.000175271	0.000174213	0.00016653	0.000152937	0.000175639	0.000178796	0.000167381	0.000173565	0.286345	-0.0510394	0.54311
P84098	60S ribosomal protein L19	RPL19	2	2	13.3	23.466	665050000	5.1674e-05	5.39077e-05	5.61895e-05	4.99129e-05	5.4968e-05	6.53297e-05	5.73818e-05	5.88851e-05	5.05464e-05	5.23506e-05	0.245205	0.0934369	0.610471
P84101	Small EDRK-rich factor 2	SERF2	2	2	30.5	6.8998	974040000	0.000137356	0.000129959	0.00011748	0.000119424	0.000117526	0.000133837	0.000132902	0.000129791	0.000122281	0.000119724	0.512735	0.0384429	0.290107
P84103	Serine/arginine-rich splicing factor 3	SRSF3	2	2	12.2	19.329	88575000	4.70552e-05	5.01793e-05	4.70527e-05	4.45926e-05	4.92455e-05	4.009e-05	4.40332e-05	4.23394e-05	4.7063e-05	4.65027e-05	0.0563051	-0.114032	1.24945
P85037	Forkhead box protein K1	FOXK1	2	2	4.6	75.456	209100000	2.97151e-05	3.0164e-05	2.97518e-05	3.07463e-05	3.07921e-05	2.94736e-05	2.92564e-05	3.2228e-05	2.72346e-05	2.82531e-05	0.307797	-0.0458	0.511736
P98088	Mucin-5AC	MUC5AC	16	16	6.8	585.56	1290400000	0.000236789	0.000235495	0.000252704	0.000238691	0.000261265	0.000229434	0.00024062	0.000244881	0.000248986	0.000262739	0.964433	0.00201959	0.0157281
P98170	E3 ubiquitin-protein ligase XIAP	XIAP	11	11	28	56.684	629650000	0.00013825	0.00013257	0.000132713	0.000132808	0.000137885	0.000140424	0.000143327	0.000138504	0.000130488	0.000133122	0.413964	0.0246962	0.383037
P98175	RNA-binding protein 10	RBM10	9	9	11.8	103.53	194710000	9.79323e-05	9.69906e-05	9.33134e-05	9.26758e-05	9.34245e-05	8.82556e-05	9.48642e-05	0.000104891	8.76989e-05	8.89135e-05	0.586706	-0.0298505	0.231579
P98179	RNA-binding protein 3	RBM3	3	3	24.2	17.17	257350000	6.88824e-05	6.71396e-05	6.50593e-05	6.50949e-05	6.36927e-05	6.09442e-05	6.66587e-05	6.93184e-05	6.46465e-05	6.52792e-05	0.722557	-0.0132772	0.141128
P99999	Cytochrome c	CYCS	9	9	63.8	11.749	31152000000	0.000974691	0.000981992	0.000977424	0.000960168	0.000889336	0.000945913	0.000925854	0.000953289	0.000958883	0.000862542	0.297919	-0.0419612	0.525901
Q00169	Phosphatidylinositol transfer protein alpha isoform	PITPNA	8	7	35.6	31.806	512700000	0.000170527	0.000165876	0.000170352	0.000173083	0.000174342	0.00023215	0.000161866	0.000181184	0.000162747	0.000172025	0.41919	0.0912803	0.377589
Q00341	Vigilin	HDLBP	38	38	39.4	141.45	3459800000	0.00090434	0.000929119	0.000910161	0.000886476	0.000910435	0.000876186	0.000902483	0.000890839	0.000876804	0.000866105	0.0252706	-0.0412918	1.59738
Q00403	Transcription initiation factor IIB	GTF2B	3	3	10.4	34.833	90674000	6.91387e-05	6.80344e-05	6.47937e-05	6.41797e-05	6.47516e-05	6.74869e-05	7.04449e-05	7.54962e-05	5.84672e-05	5.85909e-05	0.981747	-0.00179797	0.00800043
Q00534	Cyclin-dependent kinase 6	CDK6	8	8	31	36.938	756250000	0.000157255	0.000158747	0.000168014	0.000165	0.000173952	0.00019354	0.000160839	0.000165112	0.00016979	0.000171478	0.274027	0.0647744	0.562206
Q00535	Cyclin-dependent-like kinase 5	CDK5	3	3	11.6	33.304	228500000	5.72988e-05	5.26446e-05	5.87075e-05	5.57647e-05	5.54284e-05	5.88273e-05	5.59052e-05	5.72115e-05	5.62778e-05	5.49564e-05	0.596556	0.0170866	0.224349
Q00577	Transcriptional activator protein Pur-alpha	PURA	2	2	10.6	34.91	77696000	1.8835e-05	1.83774e-05	2.14905e-05	2.05159e-05	2.38889e-05	2.01468e-05	1.86565e-05	1.90109e-05	2.24855e-05	2.22252e-05	0.929207	-0.00817772	0.0318874
Q00610	Clathrin heavy chain 1	CLTC	55	55	45.7	191.61	30241000000	0.00185747	0.00183155	0.00191118	0.00186502	0.00196989	0.00250268	0.00198142	0.00194647	0.00189762	0.00198637	0.160534	0.128572	0.794434
Q00613	Heat shock factor protein 1	HSF1	4	3	11.5	57.26	304750000	0.0001069	0.000108882	0.000109629	0.000103733	0.000106573	9.7558e-05	0.00011347	0.000118717	0.000102771	0.000105092	0.92581	0.0050824	0.0334781
Q00688	Peptidyl-prolyl cis-trans isomerase FKBP3	FKBP3	9	9	42	25.177	10464000000	0.000529237	0.000572614	0.000534672	0.000569677	0.000527073	0.000453807	0.000518293	0.000530293	0.0005656	0.000507932	0.16833	-0.0855393	0.77384
Q00796	Sorbitol dehydrogenase	SORD	11	11	32.8	38.324	4356300000	0.000403284	0.0003943	0.000385168	0.000384407	0.000369723	0.00038124	0.000402837	0.000392709	0.000374624	0.000363784	0.636147	-0.0162457	0.196443
Q00839	Heterogeneous nuclear ribonucleoprotein U	HNRNPU	22	22	25.3	90.583	10416000000	0.000678914	0.000697458	0.000717132	0.000716707	0.000708836	0.000648026	0.000701219	0.000730291	0.000716405	0.00070674	0.840591	-0.00672485	0.075415
Q01082	Spectrin beta chain, non-erythrocytic 1	SPTBN1	61	61	34.8	274.61	3827400000	0.00106996	0.00106069	0.00115534	0.00105917	0.00118472	0.00122079	0.00112268	0.00114347	0.0010658	0.00111638	0.469378	0.035875	0.328477
Q01105;P0DME0	Protein SET;Protein SETSIP	SET	14	14	59.7	33.488	56521000000	0.00137667	0.00138965	0.00133658	0.00135612	0.00134075	0.00131407	0.00135932	0.001331	0.00134001	0.00135419	0.16025	-0.02163	0.795203
Q01130	Serine/arginine-rich splicing factor 2	SRSF2	6	6	27.1	25.476	344960000	6.80112e-05	8.0985e-05	7.43968e-05	7.73115e-05	8.59307e-05	5.53653e-05	7.91417e-05	8.36209e-05	7.37418e-05	8.41103e-05	0.735832	-0.0403178	0.133221
Q01167	Forkhead box protein K2	FOXK2	3	3	8.2	69.061	86823000	3.85333e-05	3.63411e-05	3.80242e-05	3.72643e-05	3.78196e-05	3.21838e-05	3.65734e-05	3.82041e-05	3.4973e-05	3.65082e-05	0.115583	-0.0751384	0.937105
Q01415	N-acetylgalactosamine kinase	GALK2	6	6	19.4	50.378	806960000	0.000155531	0.00015792	0.000165572	0.000162707	0.000164817	0.000146207	0.000157951	0.000152109	0.000171097	0.000170358	0.748041	-0.0158716	0.126075
Q01433	AMP deaminase 2	AMPD2	9	9	11.1	100.69	338100000	0.00010658	0.000105659	0.000111733	0.000106244	0.000118393	0.00010919	0.000111658	0.000109844	0.000104743	0.000113636	0.974831	0.00121687	0.0110707
Q01459	Di-N-acetylchitobiase	CTBS	5	5	21	43.759	147510000	9.47621e-05	9.17106e-05	9.14507e-05	8.89334e-05	8.28155e-05	9.09541e-05	8.52734e-05	8.81595e-05	7.88563e-05	8.8869e-05	0.260894	-0.0574675	0.583535
Q01469	Fatty acid-binding protein, epidermal	FABP5	4	4	25.2	15.164	13576000000	0.00033548	0.00033668	0.000309398	0.000325427	0.000300056	0.000323565	0.0003501	0.000361793	0.000296612	0.000295662	0.794007	0.018456	0.100176
Q01518	Adenylyl cyclase-associated protein 1	CAP1	21	20	52.2	51.901	26999000000	0.001417	0.00140814	0.0014473	0.0013817	0.00144254	0.0013346	0.00143235	0.00143095	0.00134999	0.00140566	0.261937	-0.0293941	0.581804
Q01581	Hydroxymethylglutaryl-CoA synthase, cytoplasmic	HMGCS1	16	16	52.5	57.293	4400900000	0.000620876	0.000603625	0.000650248	0.000667538	0.000650208	0.000714467	0.000644592	0.000629186	0.000672654	0.000657563	0.211917	0.0558302	0.673834
Q01658	Protein Dr1	DR1	4	4	23.9	19.443	351820000	7.12452e-05	7.18118e-05	6.93883e-05	6.98811e-05	7.49645e-05	6.95695e-05	7.36502e-05	7.69009e-05	6.49115e-05	6.61062e-05	0.630566	-0.0250605	0.200269
Q01804	OTU domain-containing protein 4	OTUD4	2	2	2.7	124.04	26551000	2.02149e-05	1.83824e-05	2.0833e-05	2.02383e-05	2.21725e-05	2.7727e-05	2.26722e-05	2.13674e-05	1.90181e-05	2.14885e-05	0.220221	0.140693	0.657141
Q01813	ATP-dependent 6-phosphofructokinase, platelet type	PFKP	20	16	30.9	85.595	7421600000	0.000588049	0.000603632	0.000625695	0.000639912	0.000614697	0.000951863	0.000613449	0.000669611	0.000647266	0.000641976	0.189289	0.19811	0.722874
Q01844	RNA-binding protein EWS	EWSR1	5	5	11.3	68.477	656270000	9.62553e-05	0.000109536	9.77631e-05	0.00010193	9.77766e-05	7.13956e-05	0.000100181	0.000109517	0.00010112	9.29596e-05	0.439287	-0.0828524	0.357252
Q01968	Inositol polyphosphate 5-phosphatase OCRL-1	OCRL	8	8	10.8	104.2	150000000	6.78347e-05	6.8151e-05	7.02989e-05	6.69974e-05	6.9574e-05	6.70335e-05	6.83239e-05	7.1896e-05	6.50964e-05	6.75376e-05	0.651561	-0.012546	0.186045
Q01970	1-phosphatidylinositol 4,5-bisphosphate phosphodiesterase beta-3	PLCB3	13	13	16.6	138.8	486940000	0.000105295	0.000101508	0.000101502	0.000101746	0.000108227	0.000101815	0.000110849	0.000110101	9.61841e-05	9.95124e-05	0.991169	0.000510113	0.00385216
Q01995	Transgelin	TAGLN	4	4	21.9	22.611	96426000	7.12381e-05	7.04026e-05	7.29067e-05	7.20993e-05	7.22527e-05	6.44263e-05	6.91887e-05	7.46099e-05	7.01431e-05	7.12466e-05	0.308455	-0.0378143	0.510808
Q02218	2-oxoglutarate dehydrogenase, mitochondrial	OGDH	6	6	8.8	115.93	91312000	5.55844e-05	5.55371e-05	6.12843e-05	5.68146e-05	5.97864e-05	5.79423e-05	5.883e-05	5.79333e-05	5.93835e-05	5.85884e-05	0.556395	0.0182079	0.254617
Q02447	Transcription factor Sp3	SP3	3	3	8.7	81.924	60566000	2.03882e-05	2.11447e-05	2.13353e-05	2.33717e-05	2.107e-05	1.92853e-05	2.02199e-05	2.04828e-05	2.01722e-05	2.09948e-05	0.0647412	-0.0852141	1.18882
Q02750	Dual specificity mitogen-activated protein kinase kinase 1	MAP2K1	9	6	27	43.439	440480000	0.000145589	0.000155345	0.00015692	0.000153895	0.000148388	0.000211274	0.000149804	0.000157336	0.000150047	0.000148989	0.37614	0.104871	0.424651
Q02790	Peptidyl-prolyl cis-trans isomerase FKBP4;Peptidyl-prolyl cis-trans isomerase FKBP4, N-terminally processed	FKBP4	29	29	63.2	51.804	46840000000	0.00216706	0.00216821	0.00213912	0.00213719	0.0020773	0.00213117	0.00219436	0.00220299	0.00212377	0.00207155	0.817943	0.00471118	0.0872769
Q02809	Procollagen-lysine,2-oxoglutarate 5-dioxygenase 1	PLOD1	4	4	7	83.549	92798000	5.40815e-05	5.41178e-05	5.50415e-05	5.7127e-05	5.59079e-05	5.32156e-05	5.45429e-05	5.52504e-05	5.42813e-05	5.41045e-05	0.179782	-0.0257157	0.745253
Q02818	Nucleobindin-1	NUCB1	15	15	39.7	53.879	2159600000	0.000305439	0.000296295	0.000295732	0.000287479	0.000296108	0.000295649	0.000310293	0.000327906	0.000273825	0.000285031	0.819995	0.0113048	0.0861885
Q02878	60S ribosomal protein L6	RPL6	8	8	23.6	32.728	1140000000	0.000238075	0.000234992	0.000243701	0.000230342	0.000240119	0.000234044	0.000230045	0.000230419	0.000240796	0.000244919	0.715881	-0.00853971	0.145159
Q02880	DNA topoisomerase 2-beta	TOP2B	4	4	5.4	183.26	58225000	2.04129e-05	2.06887e-05	2.106e-05	2.15005e-05	2.38148e-05	1.94823e-05	2.07725e-05	2.21493e-05	2.03842e-05	2.10292e-05	0.356057	-0.0499785	0.44848
Q02952	A-kinase anchor protein 12	AKAP12	77	77	57.9	191.48	27780000000	0.00323191	0.00332997	0.00328301	0.00337654	0.00348591	0.00301465	0.00319842	0.00323147	0.00345237	0.00355444	0.639726	-0.0222752	0.194006
Q03001	Dystonin	DST	3	2	0.9	860.65	667060000	2.00831e-05	2.36632e-05	2.85839e-05	2.89207e-05	3.06909e-05	1.58979e-05	1.95413e-05	1.58575e-05	4.31439e-05	4.24947e-05	0.884045	0.053593	0.0535255
Q03111	Protein ENL	MLLT1	3	3	5.4	62.055	18346000	8.24806e-06	9.29479e-06	8.99882e-06	1.03223e-05	1.10416e-05	8.69231e-06	1.0034e-05	1.0444e-05	9.70283e-06	1.01803e-05	0.702649	0.0341594	0.153261
Q03154	Aminoacylase-1	ACY1	13	13	42.4	45.884	919280000	0.000226424	0.000228834	0.000219582	0.000220163	0.000281643	0.000228278	0.000223325	0.000228667	0.000216012	0.000226483	0.3933	-0.0676251	0.405276
Q03169	Tumor necrosis factor alpha-induced protein 2	TNFAIP2	4	4	11.2	72.66	73930000	1.58493e-05	1.58675e-05	1.64882e-05	1.67585e-05	1.65538e-05	2.00513e-05	1.52734e-05	1.72427e-05	1.49751e-05	1.68431e-05	0.552265	0.0498889	0.257852
Q03252	Lamin-B2	LMNB2	18	17	32.3	69.948	423390000	0.00022858	0.000226597	0.00022882	0.000222953	0.000237242	0.000211634	0.000233375	0.000242104	0.000213319	0.000221883	0.5077	-0.0278516	0.294393
Q03393	6-pyruvoyl tetrahydrobiopterin synthase	PTS	2	2	14.5	16.386	107190000	7.40872e-05	7.4928e-05	7.57421e-05	7.55015e-05	7.68363e-05	8.67135e-05	8.27059e-05	8.26027e-05	7.29407e-05	7.36068e-05	0.159787	0.0799032	0.796459
Q03426	Mevalonate kinase	MVK	5	5	19.2	42.45	344090000	0.000110302	0.000102062	9.70732e-05	8.58714e-05	8.04741e-05	0.000130611	0.000112335	0.000103723	9.12729e-05	8.42821e-05	0.369705	0.134366	0.432145
Q03701	CCAAT/enhancer-binding protein zeta	CEBPZ	2	2	2.7	120.97	131040000	4.8079e-05	4.82176e-05	4.69409e-05	4.55969e-05	4.57565e-05	4.30174e-05	4.90506e-05	5.32433e-05	4.33848e-05	4.18808e-05	0.729562	-0.0248992	0.136938
Q04206	Transcription factor p65	RELA	5	5	13.2	60.218	146540000	4.69299e-05	4.25549e-05	4.70147e-05	4.60848e-05	4.81971e-05	4.18097e-05	4.66633e-05	4.83862e-05	3.99371e-05	4.19432e-05	0.234049	-0.0773127	0.630692
Q04323	UBX domain-containing protein 1	UBXN1	13	13	56.6	33.325	5720900000	0.000511342	0.000518252	0.000495225	0.000497081	0.000498017	0.000482192	0.000519963	0.000531337	0.000476354	0.000477236	0.615466	-0.0189227	0.210796
Q04446	1,4-alpha-glucan-branching enzyme	GBE1	19	19	31.6	80.473	2670800000	0.000371901	0.000370691	0.000391128	0.000381012	0.000360576	0.000384223	0.000377679	0.000370329	0.000387349	0.000377017	0.495113	0.0162856	0.305295
Q04637	Eukaryotic translation initiation factor 4 gamma 1	EIF4G1	27	26	21.3	175.49	2682300000	0.000716996	0.000721297	0.000734724	0.000741134	0.000769157	0.00077738	0.000736719	0.000744657	0.000748017	0.000754136	0.214836	0.0300786	0.667893
Q04724;Q04727;Q04726	Transducin-like enhancer protein 1;Transducin-like enhancer protein 4;Transducin-like enhancer protein 3	TLE1	2	2	2.2	83.2	65329000	3.32126e-05	3.68159e-05	3.76172e-05	3.8438e-05	3.61158e-05	3.0232e-05	3.21787e-05	3.27304e-05	3.99704e-05	3.60298e-05	0.28547	-0.0903304	0.544439
Q04760	Lactoylglutathione lyase	GLO1	7	7	44	20.777	12513000000	0.000328206	0.000322775	0.000318898	0.000329326	0.000319072	0.000320212	0.000320936	0.000308985	0.000327768	0.000323501	0.40267	-0.015122	0.39505
Q04837	Single-stranded DNA-binding protein, mitochondrial	SSBP1	8	8	52.7	17.259	8039700000	0.000477492	0.000495844	0.000466946	0.000463685	0.000454027	0.000430014	0.000467768	0.000443067	0.000473329	0.000466624	0.197213	-0.0480188	0.705065
Q04864	Proto-oncogene c-Rel	REL	2	2	5	68.519	3197200	9.14801e-07	8.68693e-07	6.74435e-07	7.13373e-07	8.60167e-07	6.44322e-07	1.02084e-06	8.02648e-07	6.63657e-07	9.6764e-07	0.884353	0.0240057	0.0533742
Q04917	14-3-3 protein eta	YWHAH	13	10	54.5	28.218	13736000000	0.000669603	0.000676856	0.000671427	0.000689829	0.000692102	0.000652727	0.00067536	0.000654308	0.000705806	0.000719146	0.918304	0.00319153	0.0370137
Q05048	Cleavage stimulation factor subunit 1	CSTF1	3	3	11.4	48.357	199290000	6.99883e-05	7.41655e-05	7.56938e-05	7.47054e-05	8.40589e-05	8.18243e-05	8.18336e-05	7.66567e-05	7.23615e-05	7.78502e-05	0.435749	0.0446996	0.360764
Q05086	Ubiquitin-protein ligase E3A	UBE3A	9	9	12.2	100.69	244010000	0.000133731	0.000129757	0.000141936	0.000137687	0.000147515	0.000155694	0.000135823	0.000138911	0.000145234	0.00014904	0.186165	0.0694835	0.730103
Q05193	Dynamin-1	DNM1	5	4	7.1	97.407	46068000	2.7702e-05	2.65751e-05	2.7547e-05	2.66521e-05	2.7735e-05	4.16077e-05	2.92197e-05	3.20016e-05	2.69838e-05	2.77002e-05	0.150749	0.209626	0.821745
Q05209	Tyrosine-protein phosphatase non-receptor type 12	PTPN12	20	20	31.9	88.105	1029500000	0.000267621	0.000264399	0.00027469	0.000268066	0.000283303	0.000273432	0.000264626	0.000276982	0.000269006	0.000275011	0.962503	0.00103942	0.0165978
Q05397	Focal adhesion kinase 1	PTK2	6	6	9.2	119.23	178230000	8.77829e-05	8.82145e-05	9.11334e-05	8.77426e-05	9.19496e-05	8.01088e-05	8.76023e-05	9.09326e-05	8.58934e-05	8.46002e-05	0.114339	-0.0582643	0.941806
Q05519	Serine/arginine-rich splicing factor 11	SRSF11	5	5	21.1	53.542	208360000	7.53146e-05	7.98124e-05	8.79461e-05	8.42112e-05	9.36825e-05	6.73243e-05	7.61935e-05	8.13935e-05	8.43159e-05	8.61461e-05	0.302442	-0.0904908	0.519357
Q05639	Elongation factor 1-alpha 2	EEF1A2	18	8	45.1	50.47	2725200000	0.000310031	0.000306265	0.000310109	0.000306477	0.000299097	0.000331317	0.00032354	0.000297442	0.00032099	0.000301546	0.247617	0.0398031	0.606219
Q05682	Caldesmon	CALD1	28	28	35.3	93.23	9124000000	0.00105878	0.00111709	0.00109388	0.00110415	0.00115357	0.00101229	0.00104964	0.00105298	0.0011305	0.00116963	0.512612	-0.0296459	0.290211
Q06124	Tyrosine-protein phosphatase non-receptor type 11	PTPN11	18	18	35.6	68.01	1624500000	0.000295785	0.000293562	0.000300954	0.000306266	0.000307319	0.00032752	0.000316437	0.000321732	0.000293414	0.000300395	0.1517	0.0523867	0.819014
Q06203	Amidophosphoribosyltransferase	PPAT	9	9	19.3	57.398	1836400000	0.000334746	0.000317696	0.000318898	0.000302911	0.000304448	0.000339571	0.000345726	0.000348967	0.000300895	0.000297545	0.418435	0.0485279	0.378372
Q06210	Glutamine--fructose-6-phosphate aminotransferase [isomerizing] 1	GFPT1	17	17	30.3	78.806	1554400000	0.000350589	0.000335629	0.000359835	0.00035374	0.0003517	0.000511674	0.000379323	0.000380245	0.000359053	0.000350946	0.160208	0.17782	0.795317
Q06265	Exosome complex component RRP45	EXOSC9	5	5	12.3	48.948	491500000	8.86852e-05	8.94086e-05	9.20302e-05	8.98724e-05	9.22406e-05	8.8926e-05	9.42882e-05	8.76199e-05	9.37624e-05	9.59688e-05	0.375096	0.0263267	0.425858
Q06323	Proteasome activator complex subunit 1	PSME1	14	14	59	28.723	19436000000	0.000799014	0.000855241	0.000885808	0.000865519	0.000902167	0.000726987	0.000812944	0.000770247	0.000897632	0.00087234	0.242897	-0.0783117	0.614578
Q06546	GA-binding protein alpha chain	GABPA	4	4	14.5	51.295	130220000	6.67711e-05	7.22664e-05	7.17201e-05	7.13032e-05	6.43422e-05	6.17655e-05	6.93331e-05	6.64233e-05	7.05436e-05	6.5012e-05	0.264329	-0.0565939	0.577855
Q06547	GA-binding protein subunit beta-1	GABPB1	3	2	6.1	42.482	50049000	1.84797e-05	1.84198e-05	1.80908e-05	1.72491e-05	1.77054e-05	1.73058e-05	1.80154e-05	1.9194e-05	1.65643e-05	1.59289e-05	0.366658	-0.0478831	0.435739
Q06587	E3 ubiquitin-protein ligase RING1	RING1	3	3	12.6	42.429	25701000	4.32143e-06	4.39634e-06	4.7815e-06	4.46259e-06	4.03627e-06	4.56732e-06	4.74488e-06	4.93522e-06	3.83233e-06	4.21792e-06	0.801181	0.0195113	0.0962692
Q06787	Fragile X mental retardation protein 1	FMR1	5	5	8.1	71.174	104660000	4.33684e-05	4.21046e-05	4.24891e-05	3.88687e-05	4.27054e-05	4.32411e-05	4.30198e-05	4.50479e-05	4.14259e-05	4.3388e-05	0.21362	0.0446509	0.670359
Q06830	Peroxiredoxin-1	PRDX1	16	13	58.3	22.11	137690000000	0.0022969	0.00233114	0.00228599	0.00240501	0.0021232	0.00209422	0.00222941	0.00226695	0.00247014	0.00225528	0.748099	-0.0160076	0.126041
Q07020	60S ribosomal protein L18	RPL18	2	2	13.8	21.634	85374000	3.34841e-05	3.37255e-05	3.20905e-05	3.25114e-05	3.84506e-05	4.20234e-05	3.13039e-05	3.39989e-05	2.96896e-05	3.35016e-05	0.983635	0.00216145	0.00716609
Q07021	Complement component 1 Q subcomponent-binding protein, mitochondrial	C1QBP	9	9	61.7	31.362	32008000000	0.00151777	0.00156575	0.00154264	0.00155331	0.00163634	0.00137692	0.0014932	0.00148694	0.0015616	0.00164893	0.342301	-0.0465591	0.465592
Q07065	Cytoskeleton-associated protein 4	CKAP4	3	3	7.1	66.022	236540000	1.13088e-05	1.08148e-05	1.23475e-05	1.16273e-05	1.24279e-05	1.17512e-05	1.0271e-05	1.18221e-05	1.20882e-05	1.29038e-05	0.909053	0.00761924	0.0414108
Q07157	Tight junction protein ZO-1	TJP1	58	58	49.5	195.46	5898400000	0.00127941	0.00124952	0.00124013	0.00122343	0.00126707	0.00129303	0.00127593	0.00130897	0.00120389	0.00122771	0.664509	0.0114725	0.177499
Q07666	KH domain-containing, RNA-binding, signal transduction-associated protein 1	KHDRBS1	9	9	28.2	48.227	2649600000	0.000357759	0.000381258	0.000371929	0.00037546	0.000372375	0.000334577	0.000354332	0.000369569	0.000351584	0.000351538	0.0208588	-0.0774711	1.68071
Q07812	Apoptosis regulator BAX	BAX	6	6	43.8	21.184	704370000	0.000118239	0.000117823	0.00012531	0.000123915	0.000131092	0.000152736	0.000125815	0.000133559	0.000118423	0.000122644	0.292684	0.0836568	0.533601
Q07817	Bcl-2-like protein 1	BCL2L1	2	2	8.2	26.049	66229000	1.19461e-05	1.3029e-05	1.23006e-05	1.24684e-05	1.29035e-05	1.27619e-05	1.25715e-05	1.38292e-05	1.20568e-05	1.29598e-05	0.408821	0.0348466	0.388466
Q07866	Kinesin light chain 1	KLC1	27	22	54.1	65.309	3803100000	0.0010028	0.000982351	0.000968318	0.000931725	0.000954815	0.00096678	0.000990878	0.000962753	0.000956049	0.000949891	0.849646	-0.004077	0.0707619
Q07954	Prolow-density lipoprotein receptor-related protein 1;Low-density lipoprotein receptor-related protein 1 85 kDa subunit;Low-density lipoprotein receptor-related protein 1 515 kDa subunit;Low-density lipoprotein receptor-related protein 1 intracellular domain	LRP1	2	2	0.7	504.6	17108000	7.28192e-06	6.84445e-06	7.41485e-06	7.25484e-06	7.48521e-06	7.08307e-06	7.00851e-06	7.43631e-06	7.6373e-06	7.06358e-06	0.95123	-0.00208855	0.0217146
Q07955	Serine/arginine-rich splicing factor 1	SRSF1	4	4	16.9	27.744	321310000	8.38301e-05	8.6337e-05	7.69425e-05	7.81893e-05	8.69096e-05	7.01871e-05	8.43386e-05	8.14086e-05	7.31256e-05	8.32832e-05	0.29262	-0.0712588	0.533696
Q07960	Rho GTPase-activating protein 1	ARHGAP1	6	6	25.5	50.435	558320000	6.32759e-05	6.39571e-05	6.72317e-05	6.78595e-05	7.10093e-05	8.94037e-05	6.70234e-05	7.16908e-05	7.16528e-05	7.535e-05	0.0746504	0.170389	1.12697
Q08170	Serine/arginine-rich splicing factor 4	SRSF4	2	2	4.3	56.678	123150000	2.66295e-05	3.45902e-05	2.9965e-05	3.08811e-05	3.08251e-05	1.76209e-05	2.79568e-05	2.93063e-05	3.27546e-05	3.18043e-05	0.394467	-0.132828	0.403989
Q08209	Serine/threonine-protein phosphatase 2B catalytic subunit alpha isoform	PPP3CA	11	7	24.6	58.687	1462700000	0.000266607	0.000279505	0.000276725	0.000275292	0.000267614	0.000245014	0.000267222	0.000275876	0.000282513	0.000267669	0.444619	-0.0292906	0.352012
Q08211	ATP-dependent RNA helicase A	DHX9	21	21	21.7	140.96	977430000	0.000219222	0.00021554	0.000226709	0.000230301	0.000246733	0.00028224	0.000238826	0.000247473	0.000219377	0.000233971	0.19618	0.101968	0.707346
Q08257	Quinone oxidoreductase	CRYZ	19	19	69.9	35.206	19798000000	0.000963112	0.000970913	0.000961902	0.000966292	0.000961363	0.000942812	0.00094764	0.000951696	0.00101145	0.000988762	0.789366	0.00560406	0.102721
Q08378	Golgin subfamily A member 3	GOLGA3	44	44	41.9	167.35	2137800000	0.00063069	0.000615696	0.000625681	0.000597936	0.000646597	0.000605503	0.000647839	0.000646117	0.000586335	0.000616052	0.842236	-0.00684607	0.0745662
Q08379	Golgin subfamily A member 2	GOLGA2	2	2	3.1	113.08	5720800	3.00273e-06	2.9836e-06	3.37193e-06	2.82539e-06	3.27651e-06	3.78893e-06	3.2864e-06	4.40227e-06	2.75057e-06	3.12393e-06	0.248088	0.166556	0.605394
Q08380	Galectin-3-binding protein	LGALS3BP	2	2	4.3	65.33	58876000	1.44511e-05	1.28678e-05	1.35148e-05	1.33631e-05	1.41602e-05	1.44933e-05	1.36349e-05	1.40839e-05	1.24086e-05	1.32664e-05	0.842165	-0.00995024	0.074603
Q08495	Dematin	DMTN	4	4	10.9	45.514	88976000	3.37852e-05	3.58649e-05	3.3542e-05	3.37457e-05	3.07881e-05	2.77505e-05	3.36586e-05	3.39308e-05	3.39913e-05	3.25601e-05	0.439622	-0.0510801	0.356921
Q08499	cAMP-specific 3,5-cyclic phosphodiesterase 4D	PDE4D	4	4	6.2	91.114	87448000	3.76237e-05	3.71698e-05	3.98724e-05	3.99329e-05	3.93058e-05	4.31062e-05	3.96501e-05	4.04049e-05	3.95046e-05	4.05417e-05	0.0649698	0.0676056	1.18729
Q08623	Pseudouridine-5-phosphatase	PUDP	6	6	44.3	25.249	3276100000	0.000121202	0.000114262	0.000122985	0.000122357	0.000120655	0.000116196	0.000114046	0.000116664	0.000120321	0.000121995	0.283696	-0.0296573	0.547146
Q08752	Peptidyl-prolyl cis-trans isomerase D	PPID	18	18	51.6	40.763	3106100000	0.000583545	0.000567449	0.000540426	0.000551891	0.00053626	0.000575098	0.000578083	0.000569877	0.000528997	0.00052056	0.928854	-0.00361433	0.0320527
Q08945	FACT complex subunit SSRP1	SSRP1	10	10	21.4	81.074	385190000	0.000110206	0.000110299	0.000119156	0.000113007	0.000121131	0.000110539	0.000119046	0.000116921	0.000112483	0.000115143	0.981179	0.000837086	0.00825157
Q08AD1	Calmodulin-regulated spectrin-associated protein 2	CAMSAP2	3	3	3.7	168.09	43594000	9.54488e-06	1.02594e-05	1.0925e-05	1.18396e-05	1.05204e-05	9.63344e-06	9.90627e-06	9.55146e-06	1.2729e-05	1.08794e-05	0.914876	-0.0106295	0.0386376
Q08AM6	Protein VAC14 homolog	VAC14	3	3	7.5	87.972	16590000	9.75569e-06	1.04652e-05	1.06262e-05	1.01549e-05	1.05667e-05	1.49777e-05	1.1847e-05	1.09508e-05	9.34851e-06	9.94615e-06	0.303706	0.146241	0.517546
Q08J23	tRNA (cytosine(34)-C(5))-methyltransferase	NSUN2	14	14	28.6	86.47	1090800000	0.000271725	0.000257659	0.000277056	0.000277578	0.000296498	0.000384014	0.000271771	0.000282493	0.000276998	0.000302259	0.242094	0.136521	0.616016
Q09028	Histone-binding protein RBBP4	RBBP4	12	6	45.4	47.655	2466200000	0.000171773	0.000164035	0.000166869	0.000161196	0.00017001	0.000170393	0.000179662	0.000180777	0.000156154	0.000161712	0.585422	0.0254096	0.232531
Q09161	Nuclear cap-binding protein subunit 1	NCBP1	6	6	9.7	91.838	314010000	9.40674e-05	9.01783e-05	9.79287e-05	9.07026e-05	9.38214e-05	0.000104623	0.000105874	9.6983e-05	9.64922e-05	9.42193e-05	0.0497603	0.0942093	1.30312
Q09666	Neuroblast differentiation-associated protein AHNAK	AHNAK	242	240	68.1	629.09	215460000000	0.0140358	0.0145626	0.01377	0.0141089	0.0138248	0.012446	0.0141933	0.0144068	0.0137747	0.0135075	0.317886	-0.0410869	0.497729
Q0JRZ9	F-BAR domain only protein 2	FCHO2	2	2	2.1	88.923	23444000	1.06173e-05	1.12011e-05	1.05869e-05	1.10292e-05	1.01725e-05	9.9628e-06	1.09488e-05	1.05413e-05	1.13912e-05	1.05951e-05	0.913011	-0.00452504	0.0395239
Q0VDF9	Heat shock 70 kDa protein 14	HSPA14	9	9	23	54.794	264530000	0.000122687	0.000122168	0.000115286	0.000117723	0.000111144	0.0001154	0.000122251	0.000120326	0.000114073	0.000110607	0.685746	-0.0156378	0.163837
Q0VDG4	Secernin-3	SCRN3	5	5	16.5	48.544	342060000	6.11582e-05	5.86246e-05	6.30697e-05	6.11e-05	6.53965e-05	5.97944e-05	6.00061e-05	6.1391e-05	6.45294e-05	6.53746e-05	0.834331	0.00812239	0.0786615
Q10567	AP-1 complex subunit beta-1	AP1B1	14	6	18.3	104.61	278480000	6.62257e-05	6.13358e-05	6.80796e-05	6.21112e-05	6.65315e-05	7.79073e-05	6.60702e-05	7.12813e-05	6.12185e-05	6.19735e-05	0.427157	0.0616895	0.369412
Q10570	Cleavage and polyadenylation specificity factor subunit 1	CPSF1	3	3	4.5	160.88	21611000	1.10645e-05	1.07522e-05	1.05669e-05	1.01596e-05	1.28255e-05	1.33469e-05	1.28979e-05	1.1601e-05	1.04811e-05	1.10442e-05	0.294535	0.100688	0.530864
Q10713	Mitochondrial-processing peptidase subunit alpha	PMPCA	8	8	19.4	58.252	286810000	0.000155027	0.000148511	0.000157824	0.000151799	0.000151708	0.000161493	0.000157492	0.000161175	0.00014683	0.000150732	0.461217	0.0240415	0.336095
Q12765	Secernin-1	SCRN1	11	11	27.5	46.382	6823200000	0.00043176	0.000426549	0.000415771	0.000419967	0.000417265	0.000432763	0.000434672	0.000445083	0.000414912	0.00042162	0.248512	0.0255603	0.604652
Q12792	Twinfilin-1	TWF1	13	12	43.4	40.282	1935000000	0.000354853	0.000352606	0.000358725	0.000352325	0.000367051	0.000522544	0.00035626	0.000362474	0.000354351	0.000358148	0.339011	0.12989	0.469786
Q12797	Aspartyl/asparaginyl beta-hydroxylase	ASPH	13	13	28	85.862	872460000	0.000217042	0.000219828	0.000225129	0.000230934	0.000239319	0.00022283	0.000219327	0.000217301	0.000230758	0.000237412	0.870327	-0.00590296	0.0603176
Q12802	A-kinase anchor protein 13	AKAP13	22	22	12.3	307.55	894060000	0.000279559	0.000275067	0.000274373	0.000276088	0.00029417	0.000278704	0.000285544	0.000306721	0.000251986	0.000271938	0.93017	-0.00450643	0.0314375
Q12824	SWI/SNF-related matrix-associated actin-dependent regulator of chromatin subfamily B member 1	SMARCB1	3	3	11.7	44.141	39752000	2.27423e-05	1.8068e-05	2.43232e-05	2.22456e-05	1.89799e-05	2.18079e-05	2.11447e-05	2.0236e-05	2.35287e-05	2.74903e-05	0.394093	0.102718	0.404402
Q12846	Syntaxin-4	STX4	2	2	9.1	34.18	224660000	1.79407e-05	1.81285e-05	1.89773e-05	1.98552e-05	1.87742e-05	1.65122e-05	1.81757e-05	1.7279e-05	1.967e-05	2.08409e-05	0.787022	-0.0185708	0.104013
Q12849	G-rich sequence factor 1	GRSF1	6	6	20.4	53.126	367700000	0.000113727	0.000113565	0.000117611	0.000119308	0.000131343	0.000117613	0.000115156	0.000110473	0.000116858	0.000122625	0.518444	-0.0314207	0.285298
Q12860	Contactin-1	CNTN1	19	19	27.3	113.32	1123200000	0.000305304	0.000300503	0.000302106	0.000299645	0.000299091	0.0002973	0.000307706	0.000313567	0.000292878	0.000303678	0.670044	0.00809663	0.173897
Q12872	Splicing factor, suppressor of white-apricot homolog	SFSWAP	3	3	6.9	104.82	22641000	1.06548e-05	9.46671e-06	9.252e-06	8.92668e-06	9.58519e-06	9.46751e-06	1.08954e-05	1.04086e-05	7.75191e-06	9.4302e-06	0.982774	0.0020528	0.00754633
Q12874	Splicing factor 3A subunit 3	SF3A3	9	9	22.6	58.848	1223400000	0.000231327	0.000231834	0.00022397	0.00022383	0.000225958	0.000211626	0.00022007	0.000223289	0.000238732	0.000232774	0.6922	-0.0132953	0.159769
Q12888	Tumor suppressor p53-binding protein 1	TP53BP1	35	35	26.5	213.57	2597100000	0.000618968	0.000625702	0.000643715	0.000634625	0.000674443	0.000664829	0.0006443	0.000655891	0.000626007	0.000664052	0.368829	0.0257697	0.433175
Q12904	Aminoacyl tRNA synthase complex-interacting multifunctional protein 1;Endothelial monocyte-activating polypeptide 2	AIMP1	12	12	49.7	34.352	1586300000	0.000293565	0.000282016	0.000277194	0.000272829	0.000279513	0.000270708	0.000286963	0.000291444	0.000261242	0.00026431	0.409163	-0.0316074	0.388104
Q12905	Interleukin enhancer-binding factor 2	ILF2	11	11	47.4	43.062	1078800000	0.000225674	0.000230007	0.000248971	0.000244393	0.000264056	0.000247134	0.000246221	0.000236849	0.000249368	0.000262523	0.490741	0.0340756	0.309148
Q12906	Interleukin enhancer-binding factor 3	ILF3	19	19	32.9	95.337	683720000	0.00021483	0.00021708	0.000228558	0.000224109	0.000253169	0.000252741	0.000228192	0.000227597	0.000231849	0.000249023	0.270239	0.0640565	0.568252
Q12929	Epidermal growth factor receptor kinase substrate 8	EPS8	8	8	14.1	91.88	177440000	6.33158e-05	6.49815e-05	6.46143e-05	6.55106e-05	6.4708e-05	6.83241e-05	6.91227e-05	7.33476e-05	5.88733e-05	6.18959e-05	0.540077	0.0371698	0.267544
Q12931	Heat shock protein 75 kDa, mitochondrial	TRAP1	18	18	33.1	80.109	1453900000	0.000390324	0.000408155	0.000416281	0.000424451	0.000413575	0.000630268	0.000406092	0.000432036	0.000419786	0.000425666	0.253929	0.172711	0.595288
Q12959	Disks large homolog 1	DLG1	10	10	15.3	100.45	288380000	0.000104017	0.000102839	0.000103255	0.000100705	0.000100839	0.00010443	0.000111416	0.000115939	9.30106e-05	9.80555e-05	0.612439	0.0312312	0.212937
Q12962	Transcription initiation factor TFIID subunit 10	TAF10	2	2	20.6	21.711	263210000	3.25427e-05	3.17257e-05	3.09826e-05	3.16636e-05	3.40581e-05	3.2778e-05	3.30276e-05	3.39405e-05	2.8899e-05	3.16751e-05	0.901088	-0.00585937	0.0452326
Q12965	Unconventional myosin-Ie	MYO1E	14	12	17.1	127.06	1140000000	0.000341373	0.000324918	0.000338035	0.000330673	0.00033199	0.000374183	0.000342571	0.000357875	0.00031402	0.000325295	0.426501	0.0400753	0.37008
Q12972	Nuclear inhibitor of protein phosphatase 1;Activator of RNA decay	PPP1R8	7	7	31.6	38.478	1200700000	0.000139512	0.000134541	0.000135948	0.000131134	0.000138705	0.000140818	0.000149663	0.000152471	0.000122318	0.000129394	0.633212	0.0311196	0.198451
Q12979	Active breakpoint cluster region-related protein	ABR	3	3	5.4	97.597	44068000	3.16627e-05	3.01302e-05	3.21671e-05	3.18833e-05	3.66191e-05	4.03314e-05	3.07163e-05	2.89578e-05	3.43179e-05	3.73862e-05	0.455148	0.0798643	0.341847
Q12986	Transcriptional repressor NF-X1	NFX1	2	2	2.1	124.39	17064000	1.76013e-05	1.47979e-05	1.39915e-05	1.20581e-05	1.10972e-05	1.60664e-05	1.41583e-05	2.03785e-05	1.04244e-05	1.0207e-05	0.882286	0.0346103	0.0543906
Q12996	Cleavage stimulation factor subunit 3	CSTF3	8	8	16.5	82.921	263040000	0.000110821	0.000106349	0.000107373	0.0001064	0.000109517	0.000122247	0.000111366	0.000115568	0.000101391	0.000101924	0.573694	0.0317743	0.241319
Q13011	Delta(3,5)-Delta(2,4)-dienoyl-CoA isomerase, mitochondrial	ECH1	14	14	57.9	35.816	20927000000	0.000832712	0.000797549	0.000852487	0.00080251	0.000832785	0.000806351	0.000871265	0.000817615	0.000812287	0.000811457	0.990882	0.000326702	0.00397823
Q13017	Rho GTPase-activating protein 5	ARHGAP5	2	2	1.4	172.46	4416100	3.2668e-06	2.8908e-06	2.60617e-06	3.10444e-06	3.12041e-06	3.43033e-06	2.89743e-06	2.6803e-06	2.82316e-06	2.98054e-06	0.841453	-0.0171251	0.0749703
Q13033	Striatin-3	STRN3	9	9	17.3	87.208	750310000	0.000210877	0.000216979	0.000216906	0.000212209	0.000225886	0.000203916	0.000217658	0.000218495	0.000206911	0.000218416	0.421135	-0.0234538	0.375578
Q13045	Protein flightless-1 homolog	FLII	7	7	5.8	144.75	49763000	3.30585e-05	3.37572e-05	3.79228e-05	3.54441e-05	3.81516e-05	5.23491e-05	3.6722e-05	3.6504e-05	3.75918e-05	3.69351e-05	0.218348	0.166152	0.660852
Q13085	Acetyl-CoA carboxylase 1;Biotin carboxylase	ACACA	11	11	6.1	265.55	175520000	0.00010012	9.93645e-05	0.000107918	0.000103624	0.000111223	0.000141162	0.000108954	0.000110932	0.000100929	0.000108184	0.228613	0.126628	0.640898
Q13098	COP9 signalosome complex subunit 1	GPS1	7	7	20.4	55.536	458420000	0.000107906	0.000107644	0.000113699	0.000111912	0.000118512	0.000147866	0.000116091	0.000115753	0.00011337	0.000114049	0.207929	0.11742	0.682086
Q13112	Chromatin assembly factor 1 subunit B	CHAF1B	2	2	4.7	61.492	17337000	6.88496e-06	6.85718e-06	7.59422e-06	7.65358e-06	7.26231e-06	6.96893e-06	7.16394e-06	6.83189e-06	6.92989e-06	7.43066e-06	0.379477	-0.0373685	0.420814
Q13123	Protein Red	IK	8	8	19.9	65.601	136270000	5.59765e-05	5.80448e-05	5.56307e-05	5.98297e-05	5.70455e-05	5.20742e-05	5.43318e-05	6.09992e-05	5.57152e-05	5.48991e-05	0.335923	-0.0434858	0.47376
Q13131	5-AMP-activated protein kinase catalytic subunit alpha-1	PRKAA1	3	3	8.4	64.009	52086000	2.29794e-05	2.16857e-05	2.38582e-05	2.29832e-05	2.31944e-05	3.12829e-05	2.22699e-05	2.30596e-05	2.23481e-05	2.46319e-05	0.334414	0.107713	0.475716
Q13136	Liprin-alpha-1	PPFIA1	10	9	10.2	135.78	227980000	0.000114781	0.00011391	0.000114224	0.000108414	0.000118525	0.00011721	0.000116124	0.000119592	0.000104645	0.00011361	0.932743	0.00335634	0.0302379
Q13137	Calcium-binding and coiled-coil domain-containing protein 2	CALCOCO2	3	3	8.3	52.253	43631000	3.88862e-05	3.73583e-05	3.7633e-05	3.61517e-05	3.9065e-05	4.2093e-05	4.33821e-05	4.45897e-05	3.40234e-05	3.71711e-05	0.274444	0.0899497	0.561546
Q13148	TAR DNA-binding protein 43	TARDBP	9	9	24.2	44.739	613560000	0.000200999	0.000202448	0.000194505	0.000201145	0.000196916	0.000200371	0.000195813	0.00019524	0.000201205	0.000197574	0.560651	-0.00844066	0.251307
Q13151	Heterogeneous nuclear ribonucleoprotein A0	HNRNPA0	7	7	31.8	30.84	332300000	0.000133196	0.000143626	0.000123889	0.000119982	0.000105621	0.000109978	0.000114405	0.000119955	0.000123316	0.000124355	0.352136	-0.0812669	0.453289
Q13153	Serine/threonine-protein kinase PAK 1	PAK1	4	2	10.6	60.646	33864000	1.45317e-05	1.56783e-05	1.60494e-05	1.50227e-05	1.58607e-05	1.48436e-05	1.5291e-05	1.57726e-05	1.47625e-05	1.50738e-05	0.429305	-0.0264114	0.367234
Q13155	Aminoacyl tRNA synthase complex-interacting multifunctional protein 2	AIMP2	2	2	10.3	35.348	70239000	2.66239e-05	2.72218e-05	2.80685e-05	2.75673e-05	3.05983e-05	3.14069e-05	2.79993e-05	2.69507e-05	3.07322e-05	2.90311e-05	0.294393	0.0609072	0.531073
Q13158	FAS-associated death domain protein	FADD	5	5	42.3	23.279	1136000000	5.46876e-05	5.37481e-05	5.38998e-05	5.39398e-05	5.50335e-05	5.38844e-05	5.63284e-05	5.73274e-05	5.20087e-05	5.25026e-05	0.893595	0.00394396	0.0488595
Q13162	Peroxiredoxin-4	PRDX4	11	8	42.8	30.54	1445100000	0.000285468	0.000284915	0.000303872	0.000297985	0.000321063	0.000260794	0.000274801	0.000272877	0.000391379	0.000359637	0.641785	0.0625665	0.19261
Q13177	Serine/threonine-protein kinase PAK 2;PAK-2p27;PAK-2p34	PAK2	14	12	41	58.042	1134700000	0.000239105	0.000242847	0.00025536	0.000247163	0.000248453	0.000266116	0.000234919	0.000261387	0.000251105	0.000248991	0.358604	0.0342162	0.445385
Q13185	Chromobox protein homolog 3	CBX3	7	6	33.3	20.811	7325000000	0.000438994	0.000444489	0.000421794	0.000446865	0.000436718	0.000404244	0.00042413	0.000406941	0.000451047	0.000464499	0.567442	-0.025265	0.246078
Q13188	Serine/threonine-protein kinase 3;Serine/threonine-protein kinase 3 36kDa subunit;Serine/threonine-protein kinase 3 20kDa subunit	STK3	5	2	11.6	56.3	188070000	9.63192e-05	9.41132e-05	9.52313e-05	9.42885e-05	9.7393e-05	0.000118023	9.90711e-05	0.000103361	8.76311e-05	9.13056e-05	0.434021	0.065139	0.362489
Q13200	26S proteasome non-ATPase regulatory subunit 2	PSMD2	32	32	45.8	100.2	4722600000	0.00091001	0.000883152	0.000920785	0.000877494	0.000929946	0.00103651	0.000930696	0.000867982	0.00094927	0.000944547	0.188107	0.0647699	0.725594
Q13206	Probable ATP-dependent RNA helicase DDX10	DDX10	4	4	9.4	100.89	43240000	1.66319e-05	1.6479e-05	1.71201e-05	1.65837e-05	1.81035e-05	1.51856e-05	1.50656e-05	1.6627e-05	1.60424e-05	1.81994e-05	0.27298	-0.0660157	0.56387
Q13217	DnaJ homolog subfamily C member 3	DNAJC3	14	14	30.2	57.579	1004600000	0.000354422	0.000370813	0.000356276	0.000362137	0.000366945	0.000308069	0.000344374	0.000385694	0.000368832	0.000363441	0.571352	-0.0323778	0.243096
Q13228	Selenium-binding protein 1	SELENBP1	16	16	42.6	52.39	1028200000	0.000406023	0.000410968	0.000374606	0.000411475	0.000409037	0.000346083	0.000385767	0.000397954	0.000410673	0.000450338	0.822241	-0.0153493	0.0850008
Q13232	Nucleoside diphosphate kinase 3	NME3	3	3	23.1	19.015	126790000	4.13737e-05	4.05299e-05	4.23008e-05	4.10461e-05	4.0237e-05	3.99895e-05	4.10433e-05	4.23509e-05	4.25751e-05	4.15888e-05	0.504915	0.0143912	0.296781
Q13247	Serine/arginine-rich splicing factor 6	SRSF6	3	3	8.1	39.586	2137600000	5.32822e-05	4.87651e-05	4.80096e-05	4.77934e-05	5.60289e-05	5.86379e-05	5.64811e-05	5.33079e-05	4.61313e-05	5.25554e-05	0.354305	0.0733115	0.450623
Q13257	Mitotic spindle assembly checkpoint protein MAD2A	MAD2L1	5	5	29.3	23.51	73675000	3.70073e-05	3.65965e-05	3.94116e-05	4.07236e-05	4.06557e-05	4.47622e-05	3.85976e-05	4.25154e-05	3.45157e-05	3.58816e-05	0.864457	0.0138697	0.0632567
Q13263	Transcription intermediary factor 1-beta	TRIM28	23	23	42.8	88.549	11827000000	0.000984034	0.000956814	0.000968387	0.000959419	0.000968242	0.00104883	0.00100824	0.000998755	0.000949948	0.000936467	0.344134	0.0310823	0.463272
Q13283	Ras GTPase-activating protein-binding protein 1	G3BP1	17	16	48.3	52.164	6013400000	0.000698502	0.000740792	0.0008311	0.0007559	0.000731853	0.000664754	0.000691912	0.000710504	0.000803845	0.000770613	0.509963	-0.0454382	0.292461
Q13287	N-myc-interactor	NMI	8	8	30	35.056	394810000	0.000171948	0.000164445	0.000169049	0.000157651	0.000167648	0.00018309	0.000173185	0.000175196	0.000161767	0.000162145	0.329991	0.0421709	0.481499
Q13303;Q14722	Voltage-gated potassium channel subunit beta-2;Voltage-gated potassium channel subunit beta-1	KCNAB2	3	3	7.1	41	71061000	4.85924e-05	4.95391e-05	4.71734e-05	4.98912e-05	5.09863e-05	4.79577e-05	4.84454e-05	4.67135e-05	5.12575e-05	5.16119e-05	0.973676	-0.00115087	0.0115856
Q13310	Polyadenylate-binding protein 4	PABPC4	14	9	29.7	70.782	747720000	0.00016913	0.000164898	0.000173022	0.000168096	0.000171101	0.000168902	0.000168151	0.000166916	0.000165582	0.000169353	0.368032	-0.0125724	0.434114
Q13347	Eukaryotic translation initiation factor 3 subunit I	EIF3I	11	11	48	36.501	987040000	0.000244399	0.000239092	0.000256705	0.000247659	0.000252342	0.000246212	0.000251497	0.000247906	0.000249904	0.000241617	0.86551	-0.00356624	0.062728
Q13371	Phosducin-like protein	PDCL	3	3	14	34.281	80893000	2.68411e-05	2.80908e-05	2.61389e-05	2.68896e-05	3.05738e-05	2.92833e-05	2.88774e-05	3.04014e-05	2.13523e-05	2.44608e-05	0.670156	-0.0439764	0.173824
Q13404	Ubiquitin-conjugating enzyme E2 variant 1	UBE2V1	8	4	60.5	16.495	2802300000	0.000205423	0.000204232	0.000201294	0.000194721	0.000200177	0.000212908	0.000211097	0.000214444	0.000192239	0.000192669	0.531405	0.0248982	0.274574
Q13405	39S ribosomal protein L49, mitochondrial	MRPL49	4	4	28.3	19.198	156120000	5.41279e-05	5.29762e-05	4.73893e-05	5.06628e-05	5.2792e-05	4.2181e-05	5.20188e-05	5.17936e-05	4.61652e-05	4.97676e-05	0.186684	-0.0925145	0.728894
Q13409	Cytoplasmic dynein 1 intermediate chain 2	DYNC1I2	14	14	32.3	71.456	3982200000	0.000473395	0.000479249	0.000480102	0.000486242	0.000508726	0.000429067	0.000478528	0.00045882	0.00050507	0.000503485	0.517442	-0.0316889	0.286138
Q13416	Origin recognition complex subunit 2	ORC2	3	3	7.6	65.971	95098000	3.21586e-05	3.15754e-05	3.19974e-05	3.14683e-05	3.39331e-05	2.90788e-05	2.92272e-05	3.22943e-05	3.22549e-05	3.20816e-05	0.193261	-0.0565693	0.713856
Q13418	Integrin-linked protein kinase	ILK	3	3	7.1	51.419	78584000	3.32118e-05	3.3809e-05	3.50563e-05	3.38097e-05	3.60086e-05	5.67992e-05	3.24208e-05	3.41263e-05	3.45601e-05	3.66711e-05	0.347972	0.178813	0.458456
Q13426	DNA repair protein XRCC4	XRCC4	3	3	11.9	38.286	72574000	3.66879e-05	3.42384e-05	3.67562e-05	3.78698e-05	4.00889e-05	4.01361e-05	3.70575e-05	3.70188e-05	3.48577e-05	3.66215e-05	0.993879	0.000391796	0.00266628
Q13427	Peptidyl-prolyl cis-trans isomerase G	PPIG	2	2	2.5	88.616	90825000	2.62622e-05	2.8285e-05	2.96428e-05	3.0828e-05	2.92113e-05	3.01122e-05	2.98657e-05	2.89507e-05	2.69542e-05	2.84293e-05	0.98654	0.000827684	0.00588528
Q13428	Treacle protein	TCOF1	44	44	31.5	152.1	11741000000	0.00138434	0.00150446	0.00143088	0.0014935	0.00142204	0.00107724	0.00141374	0.00144988	0.00148315	0.00144497	0.376945	-0.0749399	0.423722
Q13432;REV__Q9ULT8	Protein unc-119 homolog A	UNC119	2	2	11.2	26.962	9978200	7.35602e-06	7.36548e-06	7.29964e-06	6.89829e-06	8.2326e-06	9.01496e-06	7.85415e-06	7.1812e-06	7.02355e-06	7.70486e-06	0.453948	0.0618243	0.342994
Q13435	Splicing factor 3B subunit 2	SF3B2	26	26	38.8	100.23	3142900000	0.000462631	0.000478033	0.000478129	0.000480853	0.000490021	0.000427056	0.000470965	0.000498679	0.000470408	0.000478572	0.501618	-0.0268034	0.299627
Q13439	Golgin subfamily A member 4	GOLGA4	61	60	31.1	261.14	2254700000	0.000801649	0.000818554	0.000813646	0.000807069	0.000843367	0.000782282	0.000828403	0.000846859	0.000780059	0.000815655	0.687838	-0.0110016	0.162514
Q13442	28 kDa heat- and acid-stable phosphoprotein	PDAP1	10	10	48.1	20.63	16818000000	0.00073573	0.000776688	0.000740036	0.000781893	0.000764196	0.000649132	0.000720901	0.000723029	0.000762867	0.000769914	0.178856	-0.0671294	0.747497
Q13443	Disintegrin and metalloproteinase domain-containing protein 9	ADAM9	2	2	3.5	90.555	9567700	1.99075e-06	2.33193e-06	2.54042e-06	2.50327e-06	2.40972e-06	1.92392e-06	2.30161e-06	2.53736e-06	2.01815e-06	2.12149e-06	0.267727	-0.111198	0.572307
Q13451	Peptidyl-prolyl cis-trans isomerase FKBP5;Peptidyl-prolyl cis-trans isomerase FKBP5, N-terminally processed	FKBP5	10	10	30.2	51.212	618410000	0.000155754	0.000155812	0.000156065	0.000149275	0.000152297	0.00017864	0.000163151	0.000160945	0.000151606	0.000151845	0.186169	0.0677511	0.730092
Q13459	Unconventional myosin-IXb	MYO9B	2	2	1.6	243.4	308570000	6.20693e-05	7.30361e-05	6.11539e-05	6.26249e-05	8.54082e-05	5.75367e-05	6.22014e-05	6.33494e-05	6.2687e-05	6.37523e-05	0.185551	-0.15357	0.731537
Q13464	Rho-associated protein kinase 1	ROCK1	20	15	16.3	158.17	411470000	0.000125122	0.000116996	0.000131057	0.000127521	0.000137541	0.000163345	0.000132009	0.000135019	0.000127136	0.000135139	0.169952	0.11803	0.769673
Q13485	Mothers against decapentaplegic homolog 4	SMAD4	2	2	3.3	60.438	96826000	1.39025e-05	1.41231e-05	1.4055e-05	1.41912e-05	1.42455e-05	1.45721e-05	1.55096e-05	1.675e-05	1.262e-05	1.36099e-05	0.500849	0.0511376	0.300293
Q13492	Phosphatidylinositol-binding clathrin assembly protein	PICALM	3	3	5.2	70.754	235670000	4.91171e-05	4.38058e-05	4.5446e-05	4.39394e-05	4.56269e-05	6.18895e-05	5.13285e-05	5.7974e-05	3.97837e-05	4.17962e-05	0.29624	0.149213	0.528356
Q13496	Myotubularin	MTM1	3	3	7.1	69.931	43333000	1.65265e-05	1.69782e-05	1.84978e-05	1.72485e-05	1.82821e-05	1.68508e-05	1.72417e-05	1.6551e-05	1.75213e-05	1.70664e-05	0.299076	-0.0384486	0.524219
Q13501	Sequestosome-1	SQSTM1	5	5	23	47.687	536510000	8.95716e-05	9.28472e-05	9.55003e-05	9.09883e-05	0.000104344	8.98898e-05	9.32282e-05	9.41789e-05	9.33434e-05	0.000104029	0.938215	0.00431531	0.0276976
Q13509	Tubulin beta-3 chain	TUBB3	12	4	39.3	50.432	227700000	5.43746e-05	5.61147e-05	5.99266e-05	5.69147e-05	5.52736e-05	8.27772e-05	5.3669e-05	5.66294e-05	5.11232e-05	5.35351e-05	0.624743	0.0752411	0.204298
Q13510	Acid ceramidase;Acid ceramidase subunit alpha;Acid ceramidase subunit beta	ASAH1	10	10	31.6	44.659	592570000	0.000170783	0.00016825	0.000177203	0.000185705	0.000180923	0.000163622	0.000168761	0.000169773	0.000178972	0.000176771	0.274088	-0.0413839	0.562109
Q13523	Serine/threonine-protein kinase PRP4 homolog	PRPF4B	3	3	3.2	116.99	113570000	3.97223e-05	3.85358e-05	4.06954e-05	4.02357e-05	4.3978e-05	3.83335e-05	3.96109e-05	4.37777e-05	3.83338e-05	4.12675e-05	0.79532	-0.0131535	0.0994579
Q13526	Peptidyl-prolyl cis-trans isomerase NIMA-interacting 1	PIN1	8	8	55.2	18.243	2472300000	0.000284462	0.000286253	0.000271068	0.000280382	0.000266933	0.000268261	0.000277072	0.000283996	0.000281484	0.000265583	0.640146	-0.013252	0.193721
Q13541	Eukaryotic translation initiation factor 4E-binding protein 1	EIF4EBP1	3	3	58.5	12.58	2231800000	0.000133723	0.000127132	0.000139411	0.000132815	0.000138606	0.000127468	0.00013624	0.000141945	0.00012758	0.00013024	0.658538	-0.0177473	0.181419
Q13542	Eukaryotic translation initiation factor 4E-binding protein 2	EIF4EBP2	2	2	22.5	12.939	235590000	1.34449e-05	1.30484e-05	1.31774e-05	1.26793e-05	1.39657e-05	1.54596e-05	1.46332e-05	1.48986e-05	1.1748e-05	1.23058e-05	0.501305	0.0581896	0.299898
Q13547	Histone deacetylase 1	HDAC1	10	8	21.6	55.102	727070000	0.000165488	0.000166142	0.000172595	0.000174206	0.000183648	0.000175665	0.000172575	0.00016168	0.000176365	0.000181498	0.812752	0.00951347	0.0900417
Q13557	Calcium/calmodulin-dependent protein kinase type II subunit delta	CAMK2D	4	4	11.6	56.369	190280000	6.26051e-05	6.12869e-05	6.7687e-05	6.05298e-05	7.76366e-05	8.1795e-05	6.82521e-05	6.58748e-05	6.50594e-05	6.90772e-05	0.382352	0.0862432	0.417536
Q13561	Dynactin subunit 2	DCTN2	15	15	52.4	44.23	10014000000	0.000591802	0.000587116	0.00058088	0.000586328	0.000605616	0.000545339	0.000587899	0.00059713	0.00057183	0.000582334	0.208716	-0.0332292	0.680445
Q13564	NEDD8-activating enzyme E1 regulatory subunit	NAE1	11	11	30.3	60.246	1711500000	0.000292176	0.000284972	0.000299788	0.000287751	0.0002979	0.000286447	0.000295769	0.000296955	0.000292699	0.000298989	0.65667	0.00813673	0.182653
Q13573	SNW domain-containing protein 1	SNW1	13	13	36.2	61.494	1452800000	0.000351355	0.000361893	0.000362595	0.000353611	0.000353545	0.000343804	0.000359699	0.000379201	0.00035209	0.000346658	0.964602	-0.00125186	0.0156518
Q13576	Ras GTPase-activating-like protein IQGAP2	IQGAP2	3	2	2	180.58	431020000	6.84951e-05	8.55961e-05	7.32309e-05	8.21835e-05	7.77358e-05	7.188e-05	6.67255e-05	6.8471e-05	8.83583e-05	7.62788e-05	0.546098	-0.0590419	0.262729
Q13586	Stromal interaction molecule 1	STIM1	4	4	8.9	77.422	140960000	6.57449e-05	6.6003e-05	6.61183e-05	6.66041e-05	6.73781e-05	6.70813e-05	6.495e-05	6.9812e-05	6.43507e-05	6.73022e-05	0.752746	0.00714634	0.123351
Q13596	Sorting nexin-1	SNX1	19	17	51.7	59.069	2224900000	0.000483728	0.000479565	0.000487933	0.000488351	0.000483976	0.000469369	0.000480698	0.000478767	0.000477575	0.000474965	0.0104115	-0.0253294	1.98249
Q13610	Periodic tryptophan protein 1 homolog	PWP1	6	6	18.4	55.827	226700000	6.30283e-05	6.38068e-05	6.71607e-05	6.39137e-05	6.7398e-05	5.17608e-05	6.4748e-05	6.28231e-05	6.3334e-05	6.62016e-05	0.26298	-0.0748153	0.580077
Q13616	Cullin-1	CUL1	18	18	31.8	89.677	1212100000	0.000344208	0.00034219	0.000352695	0.000342091	0.000362018	0.000395512	0.000364198	0.000355186	0.000338946	0.000360381	0.193704	0.0576117	0.712863
Q13617	Cullin-2	CUL2	4	4	7.5	86.982	82991000	3.04697e-05	2.8011e-05	3.02879e-05	2.98046e-05	3.2605e-05	4.65808e-05	3.18807e-05	3.55026e-05	2.71286e-05	2.95064e-05	0.29765	0.174361	0.526294
Q13618	Cullin-3	CUL3	14	14	21.7	88.929	670070000	0.000237292	0.000231251	0.000240617	0.000243713	0.000253063	0.000318	0.000248325	0.000248198	0.000238344	0.000252808	0.21628	0.114641	0.664983
Q13620	Cullin-4B	CUL4B	20	15	25.5	103.98	761080000	0.000273666	0.000270744	0.000294773	0.000287098	0.000326308	0.000393224	0.00028905	0.000297406	0.000293242	0.000308309	0.273984	0.122422	0.562276
Q13625	Apoptosis-stimulating of p53 protein 2	TP53BP2	2	2	1.6	125.61	12679000	5.14152e-06	6.21393e-06	5.98362e-06	6.48833e-06	5.47081e-06	4.04688e-06	5.72123e-06	5.03738e-06	6.82205e-06	6.36887e-06	0.648082	-0.0655702	0.18837
Q13630	GDP-L-fucose synthase	GFUS	9	9	45.8	35.892	2217500000	0.000252065	0.00025158	0.000238085	0.000237426	0.000234061	0.000243229	0.000242657	0.000248543	0.000236076	0.000239944	0.901348	-0.00329496	0.0451073
Q13642	Four and a half LIM domains protein 1	FHL1	2	2	7.1	36.263	143640000	5.70297e-05	5.67183e-05	5.48387e-05	5.56191e-05	5.01027e-05	4.926e-05	5.40288e-05	5.51743e-05	5.15151e-05	5.20954e-05	0.169244	-0.0658267	0.771487
Q13685	Angio-associated migratory cell protein	AAMP	6	6	15.4	46.75	408120000	0.000171461	0.000168437	0.000173733	0.000173764	0.000176412	0.000167804	0.000169938	0.000173745	0.000162753	0.000168411	0.0933711	-0.0357739	1.02979
Q13740	CD166 antigen	ALCAM	11	11	20.2	65.102	1391100000	0.000378306	0.000384963	0.000376289	0.000371697	0.000363909	0.000359048	0.000370041	0.000372496	0.00036638	0.000371342	0.131271	-0.0278538	0.88183
Q13769	THO complex subunit 5 homolog	THOC5	3	3	5.9	78.507	56111000	1.53295e-05	1.38936e-05	1.60225e-05	1.58515e-05	1.60439e-05	1.66262e-05	1.48586e-05	1.47049e-05	1.42948e-05	1.5474e-05	0.690611	-0.0222872	0.160766
Q13813	Spectrin alpha chain, non-erythrocytic 1	SPTAN1	106	106	50.1	284.54	12518000000	0.00297973	0.00301345	0.00303113	0.00295671	0.00320362	0.00304164	0.00305327	0.00303006	0.00300168	0.00310542	0.844658	0.00449748	0.0733189
Q13838	Spliceosome RNA helicase DDX39B	DDX39B	12	5	35.5	48.991	3940300000	0.000402749	0.000422938	0.000439786	0.000465128	0.000460237	0.000659038	0.000419631	0.00045009	0.000458454	0.000456502	0.290469	0.157594	0.536901
Q13867	Bleomycin hydrolase	BLMH	10	10	28.8	52.562	510080000	0.000215397	0.000173142	0.000174919	0.000162115	0.000148778	0.000202273	0.000176056	0.000193568	0.00012729	0.00015843	0.852432	-0.0278787	0.0693403
Q13868	Exosome complex component RRP4	EXOSC2	7	7	33.8	32.789	504270000	0.000111467	0.000108083	0.000109967	0.000100521	0.000107413	9.9276e-05	0.000116416	0.000110738	0.000101416	0.000101345	0.675586	-0.0223499	0.170319
Q13885;Q9BVA1	Tubulin beta-2A chain;Tubulin beta-2B chain	TUBB2A	12	2	36.9	49.906	19721000	2.26369e-05	2.28021e-05	2.25398e-05	2.36099e-05	2.45113e-05	3.0351e-05	2.22841e-05	2.29472e-05	2.03984e-05	2.24472e-05	0.798242	0.0286418	0.0978652
Q13907	Isopentenyl-diphosphate Delta-isomerase 1	IDI1	6	6	37	26.319	3678800000	0.000274416	0.000274592	0.000292627	0.000298019	0.000291041	0.000302764	0.000284659	0.000277875	0.000319548	0.000332942	0.166146	0.0852537	0.779511
Q13951	Core-binding factor subunit beta	CBFB	4	4	20.9	21.508	468320000	8.43093e-05	7.71221e-05	7.81015e-05	7.65086e-05	8.0699e-05	8.51129e-05	8.39963e-05	8.88893e-05	7.15357e-05	7.77421e-05	0.550197	0.0378125	0.259482
Q13952	Nuclear transcription factor Y subunit gamma	NFYC	2	2	4.6	50.302	54013000	2.84095e-05	3.3186e-05	2.96849e-05	3.10171e-05	2.96022e-05	2.71111e-05	3.00711e-05	2.84102e-05	2.9469e-05	2.96552e-05	0.178184	-0.0698888	0.749131
Q14008	Cytoskeleton-associated protein 5	CKAP5	27	27	17.3	225.49	767480000	0.000389493	0.000389631	0.000391315	0.000383802	0.000396021	0.000429905	0.000395458	0.000410709	0.000377391	0.000380236	0.410307	0.0317807	0.386891
Q14011	Cold-inducible RNA-binding protein	CIRBP	4	4	33.1	18.648	939610000	9.45864e-05	9.56095e-05	9.15128e-05	9.49417e-05	9.48003e-05	8.42161e-05	9.26272e-05	9.58419e-05	8.84877e-05	9.14201e-05	0.109319	-0.0588926	0.961306
Q14019	Coactosin-like protein	COTL1	7	7	45.8	15.945	19496000000	0.0008062	0.000855169	0.000820338	0.000849733	0.000696137	0.000766016	0.000751334	0.000779155	0.000843775	0.000741412	0.415701	-0.0532265	0.381219
Q14103	Heterogeneous nuclear ribonucleoprotein D0	HNRNPD	7	5	20.8	38.434	8117300000	0.000478961	0.000509605	0.000480427	0.000507962	0.000532259	0.000441697	0.000470657	0.000469338	0.000490182	0.000514045	0.153677	-0.0726901	0.813392
Q14116	Interleukin-18	IL18	9	9	46.1	22.326	6939800000	0.000449519	0.000449395	0.00043684	0.000446157	0.000430897	0.00043894	0.000443337	0.000440254	0.000435414	0.000424973	0.255998	-0.0196219	0.591763
Q14118	Dystroglycan;Alpha-dystroglycan;Beta-dystroglycan	DAG1	14	14	15.6	97.44	2240700000	0.000403116	0.000412413	0.000416019	0.000422682	0.000411141	0.000376639	0.000409506	0.00042611	0.000411437	0.000421366	0.671409	-0.0142605	0.173013
Q14123	Calcium/calmodulin-dependent 3,5-cyclic nucleotide phosphodiesterase 1C	PDE1C	6	6	10.4	80.759	92099000	3.40623e-05	3.35601e-05	3.48625e-05	3.42744e-05	3.37373e-05	3.72473e-05	3.52538e-05	3.3163e-05	3.40992e-05	3.62709e-05	0.18629	0.0461129	0.72981
Q14126	Desmoglein-2	DSG2	15	15	23.6	122.29	2035100000	0.000381683	0.000383229	0.000386327	0.000386666	0.000412993	0.000366599	0.000387378	0.000391939	0.000371901	0.000389283	0.288302	-0.0327587	0.540152
Q14135	Transcription cofactor vestigial-like protein 4	VGLL4	2	2	6.9	30.947	13968000	6.9086e-06	7.21081e-06	7.77221e-06	7.625e-06	7.74977e-06	7.49799e-06	7.58045e-06	7.47275e-06	8.13643e-06	8.32705e-06	0.193275	0.0661416	0.713824
Q14137	Ribosome biogenesis protein BOP1	BOP1	2	2	2.8	83.629	69491000	3.77228e-05	3.85229e-05	4.14129e-05	4.06807e-05	4.12827e-05	3.8776e-05	3.75901e-05	4.1423e-05	4.02835e-05	4.18128e-05	0.962958	0.00190094	0.0163926
Q14141	Septin-6	SEPTIN6	10	2	25.1	49.716	146510000	3.49295e-05	3.72914e-05	3.81794e-05	3.6132e-05	3.76046e-05	4.24885e-05	3.67921e-05	3.55018e-05	3.5893e-05	3.78003e-05	0.549587	0.0335997	0.259964
Q14149	MORC family CW-type zinc finger protein 3	MORC3	2	2	2.3	107.11	18841000	2.18711e-05	2.19008e-05	2.16471e-05	2.10909e-05	2.3e-05	2.31194e-05	2.17048e-05	2.29056e-05	2.04717e-05	2.17143e-05	0.890269	0.00534064	0.0504789
Q14151	Scaffold attachment factor B2	SAFB2	9	4	16.3	107.47	352400000	6.1468e-05	6.07229e-05	6.3287e-05	6.16267e-05	6.5972e-05	5.66458e-05	6.04702e-05	5.88461e-05	6.15476e-05	6.5031e-05	0.246543	-0.0493858	0.608108
Q14152	Eukaryotic translation initiation factor 3 subunit A	EIF3A	34	34	26.4	166.57	2038400000	0.000543778	0.000533078	0.000561508	0.000543521	0.000595265	0.000661368	0.000558259	0.000566356	0.000551557	0.000579808	0.254392	0.0710519	0.594496
Q14157	Ubiquitin-associated protein 2-like	UBAP2L	17	17	26.1	114.53	2544600000	0.000475128	0.000491988	0.00046338	0.000469802	0.000474967	0.000412365	0.000476082	0.000487905	0.000468658	0.000465409	0.376646	-0.0399345	0.424067
Q14160	Protein scribble homolog	SCRIB	24	24	23.6	174.91	1076600000	0.000300768	0.000305287	0.000295138	0.000292548	0.000298912	0.000293336	0.000306145	0.000311895	0.000283684	0.000293918	0.896621	-0.00355639	0.0473909
Q14165	Malectin	MLEC	2	2	6.8	32.233	6454500	4.21019e-06	4.30354e-06	4.40193e-06	4.14047e-06	4.40726e-06	5.29014e-06	4.69889e-06	5.18926e-06	3.92747e-06	3.98883e-06	0.297261	0.105677	0.526862
Q14166	Tubulin--tyrosine ligase-like protein 12	TTLL12	3	3	7.8	74.403	89114000	1.80581e-05	1.72897e-05	1.82294e-05	1.7228e-05	1.70605e-05	1.88227e-05	1.8639e-05	2.06138e-05	1.54367e-05	1.681e-05	0.608728	0.039778	0.215577
Q14181	DNA polymerase alpha subunit B	POLA2	4	4	10.5	65.947	129050000	4.10015e-05	4.10155e-05	4.0565e-05	4.00656e-05	3.97059e-05	4.60193e-05	4.35908e-05	4.45552e-05	3.90356e-05	3.85975e-05	0.24944	0.0658128	0.603034
Q14191	Werner syndrome ATP-dependent helicase	WRN	2	2	1.3	162.46	55791000	1.07299e-05	1.10773e-05	1.12961e-05	1.1264e-05	1.24802e-05	1.26882e-05	1.16525e-05	1.17611e-05	1.11429e-05	1.1125e-05	0.479196	0.0381195	0.319487
Q14194	Dihydropyrimidinase-related protein 1	CRMP1	5	2	12.6	62.183	4480600	2.54645e-06	2.2341e-06	2.20348e-06	2.32125e-06	2.32248e-06	2.38745e-06	2.81871e-06	2.26323e-06	2.18335e-06	1.83018e-06	0.869648	-0.0180827	0.0606565
Q14195	Dihydropyrimidinase-related protein 3	DPYSL3	8	5	21.8	61.963	125960000	5.94996e-05	5.73571e-05	5.94368e-05	5.78135e-05	5.97461e-05	6.17445e-05	6.22155e-05	6.25126e-05	5.61872e-05	5.87741e-05	0.283161	0.0367478	0.547967
Q14202	Zinc finger MYM-type protein 3	ZMYM3	4	4	6.4	152.38	636110000	0.000100655	9.58541e-05	9.64661e-05	9.26758e-05	9.89143e-05	9.60159e-05	9.91045e-05	0.000110517	8.81056e-05	9.14646e-05	0.975752	0.00190963	0.0106606
Q14203	Dynactin subunit 1	DCTN1	17	17	17.1	141.69	369320000	0.000175662	0.000172429	0.000182708	0.000175751	0.000199475	0.000237421	0.000180722	0.000191905	0.000173149	0.000192682	0.284686	0.10715	0.545634
Q14204	Cytoplasmic dynein 1 heavy chain 1	DYNC1H1	55	55	14.6	532.4	1690100000	0.000690109	0.000691789	0.000747211	0.000690986	0.000797002	0.000966277	0.000741468	0.000747381	0.000729037	0.000802423	0.169842	0.140321	0.769956
Q14207	Protein NPAT	NPAT	2	2	1.2	154.29	42796000	2.03075e-05	1.96995e-05	2.06523e-05	1.87481e-05	1.9886e-05	1.7978e-05	1.8689e-05	1.9164e-05	2.00921e-05	2.06557e-05	0.375471	-0.0399934	0.425423
Q14232	Translation initiation factor eIF-2B subunit alpha	EIF2B1	9	9	35.1	33.712	1209300000	0.00031491	0.000313193	0.000330508	0.00033185	0.000320845	0.000338331	0.000338398	0.000338308	0.000325623	0.000316885	0.153239	0.0408175	0.81463
Q14240	Eukaryotic initiation factor 4A-II;Eukaryotic initiation factor 4A-II, N-terminally processed	EIF4A2	13	3	32.9	46.402	116900000	4.27591e-05	4.68955e-05	4.74908e-05	4.65318e-05	4.50171e-05	5.67271e-05	4.47485e-05	4.66145e-05	4.03617e-05	4.14565e-05	0.938144	0.00763822	0.0277304
Q14241	Transcription elongation factor B polypeptide 3	ELOA	8	8	12.5	89.908	134790000	8.67288e-05	8.60924e-05	8.85808e-05	8.69397e-05	9.00117e-05	8.33655e-05	8.82951e-05	9.21268e-05	8.45871e-05	8.96515e-05	0.971327	-0.00107842	0.0126346
Q14244	Ensconsin	MAP7	17	17	22.3	84.051	10508000000	0.000460131	0.000464257	0.000443904	0.00045307	0.000457631	0.000433819	0.000464171	0.000471213	0.000450862	0.000449104	0.796195	-0.00623405	0.0989807
Q14247	Src substrate cortactin	CTTN	23	23	49.1	61.585	25956000000	0.00144	0.00146382	0.0013986	0.00145049	0.00141992	0.00131809	0.00144312	0.001439	0.00145549	0.00141863	0.493245	-0.0199468	0.306937
Q14257	Reticulocalbin-2	RCN2	13	13	48.9	36.876	1595100000	0.000290084	0.00029331	0.000285984	0.000283872	0.000290215	0.000261188	0.000282731	0.000293337	0.000278058	0.000280291	0.117459	-0.0486433	0.930112
Q14258	E3 ubiquitin/ISG15 ligase TRIM25	TRIM25	16	16	26.7	70.973	1345800000	0.000428725	0.000422499	0.000428009	0.000430044	0.00041833	0.000402853	0.000434906	0.000416565	0.000418548	0.000395772	0.136983	-0.040547	0.863333
Q14315	Filamin-C	FLNC	17	2	5.8	291.02	199010000	3.12722e-05	2.57975e-05	2.6746e-05	2.25709e-05	2.8243e-05	3.97783e-05	3.19558e-05	3.07128e-05	2.44629e-05	2.5966e-05	0.265854	0.183364	0.575357
Q14320	Protein FAM50A	FAM50A	11	11	33.6	40.241	1385600000	0.000340367	0.000355325	0.000339643	0.00034535	0.000336705	0.000319056	0.000348756	0.000344651	0.000344942	0.000335849	0.46275	-0.0204201	0.334654
Q14331	Protein FRG1	FRG1	2	2	9.7	29.172	35618000	2.50109e-05	2.41358e-05	2.64576e-05	2.80661e-05	2.93985e-05	2.3132e-05	2.49451e-05	2.62935e-05	2.61439e-05	2.68744e-05	0.36057	-0.0629327	0.44301
Q14376	UDP-glucose 4-epimerase	GALE	7	7	31.6	38.281	1759200000	0.00028126	0.000272333	0.000273483	0.000266338	0.00027278	0.000299923	0.000307814	0.000302262	0.000260878	0.000262599	0.237672	0.0693569	0.624022
Q14432	cGMP-inhibited 3,5-cyclic phosphodiesterase A	PDE3A	7	7	7	124.98	118740000	6.09849e-05	5.74139e-05	6.10511e-05	5.89233e-05	6.12303e-05	7.1818e-05	6.08725e-05	6.4962e-05	5.83254e-05	5.87487e-05	0.281895	0.0710448	0.549912
Q14444	Caprin-1	CAPRIN1	15	15	35	78.365	9999800000	0.000762161	0.000801218	0.000755558	0.000773523	0.000763138	0.000667108	0.000759531	0.000747912	0.000787639	0.00077055	0.304765	-0.0467198	0.516035
Q14498	RNA-binding protein 39	RBM39	10	10	22.1	59.379	1213300000	0.000334107	0.000318804	0.000317366	0.000308116	0.000318543	0.000337149	0.000333732	0.000338768	0.000302078	0.00031616	0.475003	0.0276938	0.323303
Q14527	Helicase-like transcription factor	HLTF	2	2	2.9	113.93	21285000	2.96448e-05	2.73484e-05	2.8012e-05	2.9463e-05	2.79189e-05	2.98817e-05	3.1465e-05	2.95876e-05	2.38251e-05	2.56294e-05	0.797136	-0.02039	0.0984675
Q14554	Protein disulfide-isomerase A5	PDIA5	7	7	23.9	59.594	175410000	7.04882e-05	6.7105e-05	6.58354e-05	6.23765e-05	6.67101e-05	6.86032e-05	6.87922e-05	7.22543e-05	5.97606e-05	6.23673e-05	0.956731	-0.00320445	0.0192103
Q14558	Phosphoribosyl pyrophosphate synthase-associated protein 1	PRPSAP1	8	7	36.5	39.393	376130000	0.000116275	0.000110234	0.000120412	0.000116682	0.000117533	0.000141497	0.000124496	0.000126492	0.000112082	0.000117097	0.163126	0.0972614	0.787476
Q14566	DNA replication licensing factor MCM6	MCM6	24	24	32.4	92.888	2565800000	0.000500841	0.00047904	0.000494859	0.000466938	0.000499334	0.000628533	0.000508953	0.00048886	0.000484094	0.000491073	0.28731	0.0918717	0.54165
Q14641	Early placenta insulin-like peptide;Early placenta insulin-like peptide B chain;Early placenta insulin-like peptide A chain	INSL4	2	2	20.9	15.445	57949000	3.44344e-05	3.45154e-05	3.42112e-05	3.44745e-05	3.59246e-05	3.16693e-05	3.50042e-05	3.29825e-05	3.23152e-05	3.53726e-05	0.157066	-0.0526197	0.803918
Q14651	Plastin-1	PLS1	26	23	51.7	70.253	6333200000	0.0009156	0.000961058	0.00101482	0.001044	0.00100316	0.00096921	0.000966338	0.000961869	0.00105631	0.000988698	0.979446	0.00110523	0.00901932
Q14653	Interferon regulatory factor 3	IRF3	7	7	30.4	47.219	1084300000	0.000158469	0.000125233	0.000148118	0.000124303	0.000149208	0.000129588	0.000128945	0.000129977	0.000115151	0.000131004	0.0964203	-0.152302	1.01583
Q14669	E3 ubiquitin-protein ligase TRIP12	TRIP12	4	4	2.7	220.43	19886000	5.99452e-06	6.69036e-06	6.65584e-06	6.70192e-06	6.84165e-06	7.48241e-06	5.71422e-06	6.30726e-06	7.6601e-06	7.03496e-06	0.52423	0.0565529	0.280478
Q14671	Pumilio homolog 1	PUM1	2	2	2.4	126.47	42641000	2.22001e-05	2.22396e-05	2.24957e-05	2.18632e-05	2.23789e-05	2.16025e-05	2.17774e-05	2.30251e-05	2.18847e-05	2.10648e-05	0.312801	-0.0238507	0.504732
Q14676	Mediator of DNA damage checkpoint protein 1	MDC1	15	15	12	226.66	290100000	0.000106213	0.000103084	0.000101461	0.000104584	0.000109285	0.000104405	0.000111884	0.000118964	9.49394e-05	9.95505e-05	0.825883	0.0140023	0.0830814
Q14677	Clathrin interactor 1	CLINT1	12	12	19.8	68.259	842470000	0.000227502	0.000243077	0.000236126	0.00024455	0.000239954	0.000196901	0.000244218	0.000256495	0.000238411	0.000235536	0.717276	-0.0239946	0.144314
Q14683	Structural maintenance of chromosomes protein 1A	SMC1A	5	5	4.1	143.23	86384000	3.89365e-05	3.87186e-05	3.98731e-05	3.92239e-05	4.29753e-05	4.6926e-05	4.03822e-05	3.80121e-05	4.03938e-05	4.26773e-05	0.336854	0.0612637	0.472558
Q14684	Ribosomal RNA processing protein 1 homolog B	RRP1B	2	2	2.9	84.427	60321000	3.30378e-05	3.40327e-05	3.31612e-05	3.56802e-05	3.18014e-05	2.86791e-05	3.23849e-05	3.52054e-05	3.47826e-05	3.06534e-05	0.412655	-0.0526295	0.384412
Q14686	Nuclear receptor coactivator 6	NCOA6	10	10	9.4	219.14	917510000	0.000137228	0.000149345	0.000159052	0.000163761	0.000123248	0.000104899	0.000118061	0.0001272	0.000177518	0.000139446	0.390125	-0.135141	0.408796
Q14691	DNA replication complex GINS protein PSF1	GINS1	4	4	32.1	22.988	215150000	7.99333e-05	7.7827e-05	7.87707e-05	7.74544e-05	8.20879e-05	8.78784e-05	8.20214e-05	8.50671e-05	7.64777e-05	8.02677e-05	0.180443	0.0558694	0.74366
Q14694	Ubiquitin carboxyl-terminal hydrolase 10	USP10	8	8	11	87.133	321670000	0.000141428	0.000147245	0.000147297	0.000155868	0.000152059	0.000169312	0.000147835	0.000157823	0.00013784	0.000137779	0.842978	0.0129198	0.0741835
Q14696	LDLR chaperone MESD	MESD	10	10	47.4	26.076	6888800000	0.000458263	0.000473278	0.000458633	0.000472361	0.000458339	0.000409692	0.000444004	0.000455565	0.000485536	0.000467515	0.400526	-0.0368705	0.397369
Q14697	Neutral alpha-glucosidase AB	GANAB	34	34	48.1	106.87	22449000000	0.0013607	0.00135224	0.0013926	0.00136517	0.00138348	0.00130049	0.00137501	0.00132843	0.00145376	0.00144287	0.774043	0.00972982	0.111235
Q14738	Serine/threonine-protein phosphatase 2A 56 kDa regulatory subunit delta isoform	PPP2R5D	6	6	14.1	69.991	102100000	4.19933e-05	4.07241e-05	4.30355e-05	3.94655e-05	4.1423e-05	6.18451e-05	4.43495e-05	4.58343e-05	3.94343e-05	4.28561e-05	0.197525	0.181347	0.704377
Q14764	Major vault protein	MVP	35	35	56.4	99.326	9192200000	0.00122998	0.00120722	0.00128311	0.00122819	0.0012301	0.000911217	0.00127409	0.00122662	0.00122847	0.00118973	0.3239	-0.0837512	0.489589
Q14789	Golgin subfamily B member 1	GOLGB1	25	25	10.1	376.01	379740000	0.000238586	0.000229481	0.000238989	0.000225334	0.000250497	0.000241804	0.000245545	0.000249923	0.000221121	0.00024081	0.634051	0.0197622	0.197876
Q14790	Caspase-8;Caspase-8 subunit p18;Caspase-8 subunit p10	CASP8	3	3	11.1	55.391	122210000	1.75749e-05	1.71458e-05	1.90159e-05	1.71532e-05	1.81769e-05	2.42927e-05	1.88134e-05	1.96177e-05	1.59179e-05	1.81542e-05	0.309073	0.12006	0.509939
Q147X3	N-alpha-acetyltransferase 30	NAA30	2	2	8.8	39.319	82584000	3.2058e-05	3.21271e-05	3.02596e-05	3.01094e-05	3.1687e-05	2.98398e-05	3.0718e-05	3.29206e-05	2.87258e-05	3.05452e-05	0.417973	-0.0326066	0.378851
Q14839	Chromodomain-helicase-DNA-binding protein 4	CHD4	8	6	5.9	218	42542000	2.03506e-05	2.01175e-05	2.06171e-05	2.05608e-05	2.03431e-05	2.36382e-05	2.64877e-05	2.38265e-05	1.90939e-05	1.99203e-05	0.146716	0.147479	0.833524
Q14847	LIM and SH3 domain protein 1	LASP1	17	17	75.9	29.717	40356000000	0.00110908	0.0011332	0.0011094	0.0011066	0.00106183	0.00103768	0.00108595	0.00112675	0.00108508	0.00107172	0.255093	-0.0298203	0.593302
Q14894	Ketimine reductase mu-crystallin	CRYM	7	7	26.4	33.775	409720000	0.000135743	0.000141619	0.000144303	0.000141667	0.000145458	0.000137458	0.000143536	0.000144687	0.000137717	0.000145808	0.973725	0.000844395	0.0115636
Q14914	Prostaglandin reductase 1	PTGR1	11	11	43.5	35.869	11391000000	0.000797448	0.000816468	0.000808748	0.000832109	0.000810363	0.000833622	0.000820673	0.000816916	0.00087132	0.000861334	0.0540305	0.0484124	1.26736
Q14919	Dr1-associated corepressor	DRAP1	3	3	21	22.35	217030000	7.7069e-05	6.90753e-05	7.28791e-05	6.66347e-05	7.11151e-05	6.03919e-05	7.05618e-05	7.25205e-05	6.33525e-05	6.50374e-05	0.120603	-0.104415	0.918644
Q14966	Zinc finger protein 638	ZNF638	16	16	11.4	220.62	644560000	0.000223717	0.000235229	0.000234629	0.000239229	0.000260273	0.000201871	0.000222449	0.000232099	0.000242996	0.000247095	0.382312	-0.057438	0.417582
Q14974	Importin subunit beta-1	KPNB1	25	25	32.9	97.169	17205000000	0.00122359	0.00126089	0.00131333	0.00130529	0.00132011	0.00131063	0.00130356	0.00125581	0.00135967	0.00136946	0.239036	0.0389802	0.621537
Q14978	Nucleolar and coiled-body phosphoprotein 1	NOLC1	20	20	28.2	73.602	5094200000	0.000682651	0.000817403	0.00077384	0.000832585	0.000813472	0.00052029	0.000743363	0.000786293	0.000825043	0.000819345	0.492325	-0.0855217	0.307748
Q14980	Nuclear mitotic apparatus protein 1	NUMA1	61	61	38.3	238.26	3245200000	0.000961116	0.000971345	0.000994326	0.000985616	0.00105694	0.00106073	0.00100857	0.00102556	0.000963258	0.00100747	0.42708	0.0276731	0.36949
Q14997	Proteasome activator complex subunit 4	PSME4	8	8	6.3	211.33	160010000	7.86892e-05	7.86687e-05	8.32687e-05	7.68488e-05	8.81002e-05	8.43418e-05	8.67675e-05	8.65496e-05	7.80737e-05	8.4193e-05	0.297938	0.0501635	0.525873
Q14C86	GTPase-activating protein and VPS9 domain-containing protein 1	GAPVD1	3	3	3.9	164.98	51231000	4.19486e-05	4.17643e-05	4.34356e-05	4.2339e-05	4.71872e-05	4.64525e-05	4.29414e-05	4.19051e-05	4.37958e-05	4.69748e-05	0.466251	0.0354813	0.33138
Q14CX7	N-alpha-acetyltransferase 25, NatB auxiliary subunit	NAA25	17	17	22.5	112.29	1025900000	0.000279232	0.000280347	0.000287011	0.000279715	0.000281676	0.000286564	0.000293883	0.000294611	0.000269166	0.000278955	0.560192	0.0154905	0.251663
Q15003	Condensin complex subunit 2	NCAPH	10	10	17.7	82.562	618240000	0.000152424	0.000145353	0.000143758	0.000147594	0.000142587	0.000165952	0.000153377	0.000159362	0.000138012	0.000139789	0.411202	0.0480417	0.385945
Q15004	PCNA-associated factor	PCLAF	3	3	35.1	11.986	455640000	6.41391e-05	6.64547e-05	6.03902e-05	6.13749e-05	6.09975e-05	5.35802e-05	6.20211e-05	6.70991e-05	5.69815e-05	5.82989e-05	0.267304	-0.0725854	0.572994
Q15007	Pre-mRNA-splicing regulator WTAP	WTAP	8	8	26	44.243	306010000	0.000110421	0.000113795	0.000111499	0.000108979	0.000115668	0.000101388	0.000111825	0.000114895	0.000110456	0.000113782	0.565925	-0.0207859	0.247241
Q15008	26S proteasome non-ATPase regulatory subunit 6	PSMD6	18	18	51.7	45.531	4390200000	0.000633453	0.000662691	0.000682569	0.000683501	0.000686679	0.000622239	0.00064092	0.000646515	0.000721889	0.000719209	0.987496	0.000809075	0.00546482
Q15014	Mortality factor 4-like protein 2	MORF4L2	4	3	14.6	32.307	22886000	9.80441e-06	9.89401e-06	1.01551e-05	1.14137e-05	1.09093e-05	1.10548e-05	9.84117e-06	9.79649e-06	1.09987e-05	1.1912e-05	0.590647	0.0389168	0.228672
Q15018	BRISC complex subunit Abro1	ABRAXAS2	5	5	19.8	46.9	201830000	4.77076e-05	4.87356e-05	5.02986e-05	4.88562e-05	4.79207e-05	5.4968e-05	4.91299e-05	4.72832e-05	4.95266e-05	4.873e-05	0.405233	0.0358033	0.392296
Q15019	Septin-2	SEPTIN2	15	15	58.4	41.487	3942300000	0.000449519	0.000428879	0.000465367	0.0004384	0.000459893	0.000510074	0.000444322	0.000451602	0.000436985	0.000450618	0.50369	0.03279	0.297837
Q15020	Squamous cell carcinoma antigen recognized by T-cells 3	SART3	10	10	12.7	109.93	400240000	0.000162015	0.000157366	0.00017574	0.000183508	0.000206572	0.00020384	0.000175371	0.000164298	0.000174745	0.000185767	0.741165	0.0303502	0.130085
Q15021	Condensin complex subunit 1	NCAPD2	4	4	5.8	157.18	28062000	1.03889e-05	1.01508e-05	1.04013e-05	1.1085e-05	1.16376e-05	1.27418e-05	1.04747e-05	1.11569e-05	1.1398e-05	1.21448e-05	0.114485	0.110022	0.941251
Q15024	Exosome complex component RRP42	EXOSC7	7	7	24.4	31.821	384770000	0.0001327	0.000127858	0.000126911	0.00012169	0.000120245	0.000120202	0.000140856	0.000136116	0.000113684	0.000115748	0.927606	-0.00642549	0.0326367
Q15029	116 kDa U5 small nuclear ribonucleoprotein component	EFTUD2	19	18	31.4	109.43	1236300000	0.000259476	0.000243192	0.000261196	0.000246754	0.000277284	0.000287076	0.000262264	0.000261573	0.000256885	0.000263948	0.307319	0.0482949	0.51241
Q15031	Probable leucine--tRNA ligase, mitochondrial	LARS2	4	4	6.4	101.97	65311000	2.81388e-05	3.08503e-05	3.10778e-05	3.09722e-05	3.14938e-05	3.52117e-05	3.33573e-05	3.34045e-05	2.7213e-05	2.94065e-05	0.468007	0.0562089	0.329748
Q15032	R3H domain-containing protein 1	R3HDM1	3	3	4.8	120.69	26497000	6.17227e-06	6.71022e-06	6.36788e-06	5.88008e-06	6.48991e-06	5.63801e-06	6.23399e-06	6.21615e-06	5.16605e-06	6.22916e-06	0.135494	-0.100953	0.86808
Q15046	Lysine--tRNA ligase	KARS1	19	19	38	68.047	5132600000	0.000560004	0.000552486	0.000567041	0.000566357	0.00058291	0.000603198	0.00059042	0.000582305	0.000556573	0.000561861	0.229222	0.0330537	0.639744
Q15047	Histone-lysine N-methyltransferase SETDB1	SETDB1	2	2	1.2	143.16	23811000	2.59364e-05	2.67492e-05	2.81651e-05	2.80089e-05	2.6063e-05	2.5176e-05	2.62715e-05	2.62475e-05	2.79439e-05	2.73236e-05	0.575793	-0.0211131	0.239734
Q15050	Ribosome biogenesis regulatory protein homolog	RRS1	2	2	5.8	41.193	13554000	2.16067e-05	1.7258e-05	1.77596e-05	1.59617e-05	2.03709e-05	2.33742e-05	1.93535e-05	2.22865e-05	1.64263e-05	1.76745e-05	0.48536	0.0925389	0.313936
Q15054	DNA polymerase delta subunit 3	POLD3	7	7	17.6	51.4	222960000	9.35882e-05	9.48038e-05	9.52933e-05	9.68605e-05	9.9331e-05	9.42058e-05	9.61997e-05	9.9849e-05	9.29429e-05	9.54789e-05	0.879306	-0.00361412	0.0558599
Q15056	Eukaryotic translation initiation factor 4H	EIF4H	11	11	46.8	27.385	20436000000	0.000457281	0.000454747	0.000434543	0.000443156	0.000438351	0.000402409	0.000433888	0.000464225	0.000416662	0.000425685	0.168558	-0.0562561	0.773251
Q15057	Arf-GAP with coiled-coil, ANK repeat and PH domain-containing protein 2	ACAP2	4	4	8.7	88.028	74828000	8.05402e-06	7.35037e-06	7.38794e-06	7.47054e-06	7.48653e-06	1.00541e-05	9.44301e-06	9.28079e-06	6.37715e-06	6.79766e-06	0.301542	0.152312	0.520652
Q15067	Peroxisomal acyl-coenzyme A oxidase 1	ACOX1	3	3	6.5	74.423	102120000	3.59923e-05	3.5388e-05	3.74716e-05	3.80372e-05	3.74115e-05	3.96174e-05	3.5394e-05	3.51409e-05	3.69282e-05	3.78086e-05	0.905706	0.00459837	0.0430126
Q15075	Early endosome antigen 1	EEA1	50	50	38.7	162.46	3457600000	0.00117353	0.00120046	0.00119253	0.00119703	0.00121938	0.00110162	0.00117585	0.00120035	0.00117628	0.00120786	0.265265	-0.0294667	0.57632
Q15084	Protein disulfide-isomerase A6	PDIA6	18	18	46.6	48.121	30273000000	0.00105407	0.00106436	0.00113699	0.00114055	0.00120172	0.00130049	0.00106892	0.0010298	0.00124462	0.00126697	0.339312	0.0785231	0.469401
Q15102	Platelet-activating factor acetylhydrolase IB subunit gamma	PAFAH1B3	10	10	56.3	25.734	3775100000	0.00024107	0.000222554	0.000225267	0.000221871	0.000220376	0.000306921	0.000235637	0.000250834	0.000208599	0.000210247	0.402834	0.0998991	0.394874
Q15121	Astrocytic phosphoprotein PEA-15	PEA15	7	7	72.3	15.04	2126300000	0.000260706	0.000263939	0.000266005	0.000269733	0.000277092	0.000254509	0.000257423	0.000249817	0.00027669	0.000280711	0.606122	-0.0199017	0.21744
Q15126	Phosphomevalonate kinase	PMVK	3	3	20.8	21.995	36600000	1.80381e-05	1.85457e-05	1.82115e-05	1.78003e-05	1.77384e-05	2.25185e-05	1.96531e-05	1.81317e-05	1.69408e-05	1.74538e-05	0.414859	0.0680642	0.382099
Q15149	Plectin	PLEC	127	126	29.3	531.78	11522000000	0.00274057	0.00272923	0.00275573	0.00270495	0.00281259	0.00307692	0.00282105	0.00284961	0.0027144	0.00276544	0.17393	0.0499689	0.759626
Q15154	Pericentriolar material 1 protein	PCM1	21	21	14.5	228.54	1234400000	0.000335169	0.00033468	0.000338808	0.000332027	0.000351283	0.000327378	0.000335768	0.000344633	0.000326566	0.000339005	0.464121	-0.0159617	0.333369
Q15170	Transcription elongation factor A protein-like 1	TCEAL1	4	4	31.4	18.641	292140000	4.88671e-05	4.92931e-05	5.06842e-05	5.15004e-05	5.45877e-05	4.70668e-05	4.89897e-05	4.9193e-05	5.36453e-05	5.3796e-05	0.797637	-0.0127427	0.098195
Q15181	Inorganic pyrophosphatase	PPA1	17	17	60.2	32.66	31986000000	0.00129442	0.0012506	0.00122495	0.00121343	0.00118697	0.00123269	0.00125331	0.00122883	0.00121868	0.00123917	0.98139	0.000537549	0.00815819
Q15185	Prostaglandin E synthase 3	PTGES3	6	6	45.6	18.697	17805000000	0.000313768	0.000308546	0.000304003	0.000320222	0.000314905	0.000306703	0.000311979	0.000332099	0.000300254	0.000312317	0.950932	0.00176186	0.0218508
Q15233	Non-POU domain-containing octamer-binding protein	NONO	17	15	48.8	54.231	3031800000	0.000398373	0.000394379	0.00037275	0.000375194	0.000364419	0.000380267	0.00039636	0.000395716	0.000366349	0.000356029	0.845304	-0.00789239	0.0729868
Q15257	Serine/threonine-protein phosphatase 2A activator	PTPA	11	11	42.2	40.667	4774600000	0.000342268	0.000348765	0.000355275	0.000358469	0.000349643	0.000353827	0.000352421	0.000369551	0.000339574	0.00033146	0.836276	-0.00625249	0.0776503
Q15262	Receptor-type tyrosine-protein phosphatase kappa	PTPRK	2	2	2.6	162.1	50028000	1.39624e-05	1.39965e-05	1.50056e-05	1.32679e-05	1.49817e-05	1.40022e-05	1.54103e-05	1.55815e-05	1.28597e-05	1.36309e-05	0.932647	0.00547213	0.0302829
Q15276	Rab GTPase-binding effector protein 1	RABEP1	18	18	25.5	99.289	685180000	0.00021705	0.000212289	0.000213167	0.000214815	0.000215237	0.000207016	0.000220663	0.000229684	0.00021099	0.000215941	0.576331	0.0157026	0.239328
Q15286	Ras-related protein Rab-35	RAB35	6	6	34.3	23.025	380910000	0.000135511	0.000128311	0.00012918	0.000123758	0.000122586	0.000141547	0.000132559	0.000126545	0.000127223	0.00012398	0.536598	0.0279498	0.270351
Q15291	Retinoblastoma-binding protein 5	RBBP5	9	9	22.1	59.152	375480000	0.000100392	9.60195e-05	9.8998e-05	9.72212e-05	0.000104741	9.33761e-05	9.90627e-05	9.57092e-05	0.000101003	0.000103043	0.666347	-0.0150971	0.1763
Q15293	Reticulocalbin-1	RCN1	14	14	61.9	38.89	9362000000	0.000621947	0.000639176	0.000617541	0.000635898	0.000647887	0.000549747	0.000609777	0.00062364	0.000644617	0.000645857	0.364181	-0.0410942	0.438683
Q15365	Poly(rC)-binding protein 1	PCBP1	12	7	47.5	37.497	3101600000	0.000180636	0.000179458	0.000170973	0.0001736	0.000178575	0.000180592	0.000186064	0.000194957	0.000165526	0.000169945	0.637389	0.0224332	0.195595
Q15366	Poly(rC)-binding protein 2	PCBP2	12	7	46.6	38.58	9133000000	0.000433876	0.000424578	0.000413439	0.000415449	0.000410975	0.000443432	0.000441667	0.00044948	0.000416977	0.000405671	0.250066	0.0399447	0.601945
Q15369	Transcription elongation factor B polypeptide 1	ELOC	3	3	36.6	12.473	5733400000	0.000224684	0.000219346	0.000208558	0.000210058	0.000195454	0.000209103	0.000229569	0.000246261	0.00019328	0.000184736	0.939689	0.00659672	0.0270161
Q15370	Transcription elongation factor B polypeptide 2	ELOB	7	7	56.8	13.133	8533200000	0.000449303	0.000461272	0.000433853	0.000469707	0.00042296	0.00039516	0.000440357	0.000427224	0.000482443	0.000442385	0.564189	-0.0322987	0.248576
Q15382	GTP-binding protein Rheb	RHEB	4	4	25	20.497	189160000	6.94541e-05	6.21911e-05	5.84123e-05	5.72447e-05	5.26233e-05	8.62191e-05	6.72822e-05	6.60013e-05	5.3707e-05	5.15203e-05	0.486385	0.114636	0.313019
Q15393	Splicing factor 3B subunit 3	SF3B3	32	32	31.9	135.58	4753700000	0.000758264	0.000758704	0.00079019	0.000763997	0.000793563	0.000652375	0.000796659	0.000748045	0.00076829	0.0007549	0.291921	-0.0549568	0.534734
Q15398	Disks large-associated protein 5	DLGAP5	7	7	11.1	95.114	154530000	6.68876e-05	7.16276e-05	7.11475e-05	7.16571e-05	7.32184e-05	6.36084e-05	6.99107e-05	6.80544e-05	6.99952e-05	7.16092e-05	0.227968	-0.0469845	0.642126
Q15404	Ras suppressor protein 1	RSU1	6	6	27.4	31.54	393680000	8.8246e-05	8.51285e-05	8.42966e-05	8.91852e-05	9.03754e-05	0.000117294	8.96055e-05	9.01542e-05	8.29541e-05	8.55672e-05	0.394414	0.0906159	0.404048
Q15417	Calponin-3	CNN3	12	11	47.4	36.413	3007000000	0.000502031	0.000531812	0.000526442	0.000518985	0.000531538	0.000419899	0.000492559	0.000512584	0.000529484	0.000551472	0.392462	-0.05911	0.406202
Q15424	Scaffold attachment factor B1	SAFB	13	8	21.5	102.64	2241200000	0.000336407	0.000345233	0.000339463	0.00034154	0.000366826	0.000323783	0.00033909	0.000339609	0.000336623	0.000362283	0.515126	-0.023617	0.288087
Q15427	Splicing factor 3B subunit 4	SF3B4	5	5	21	44.385	650060000	0.000253111	0.000256745	0.000245777	0.000254648	0.000262799	0.000198116	0.000248041	0.000248304	0.000257662	0.000265233	0.383946	-0.0645725	0.41573
Q15428	Splicing factor 3A subunit 2	SF3A2	6	6	19	49.255	954690000	0.000181148	0.000185903	0.000180859	0.000183583	0.00018679	0.000188437	0.000180972	0.000175983	0.000185467	0.000181752	0.653524	-0.00893733	0.184738
Q15435	Protein phosphatase 1 regulatory subunit 7	PPP1R7	11	11	42.5	41.564	1207400000	0.000222152	0.00021372	0.000220452	0.000217196	0.000218167	0.000232451	0.000225846	0.000229109	0.00021319	0.000210915	0.410124	0.0259634	0.387085
Q15436	Protein transport protein Sec23A	SEC23A	14	13	19.2	86.16	682550000	0.000195274	0.000199096	0.000208965	0.000202594	0.000207994	0.000244561	0.00021174	0.000219945	0.000205142	0.00020288	0.115619	0.0967738	0.936971
Q15437	Protein transport protein Sec23B	SEC23B	9	8	14.5	86.478	376800000	0.000114286	0.000111191	0.000117307	0.000115049	0.000119861	0.000140492	0.000117151	0.000120176	0.000114997	0.000117466	0.220465	0.0791674	0.65666
Q15438	Cytohesin-1	CYTH1	2	2	8.3	46.412	8626200	3.65417e-06	3.50103e-06	3.17118e-06	3.05456e-06	3.58724e-06	4.3123e-06	4.10115e-06	4.31107e-06	3.3422e-06	3.12171e-06	0.15031	0.177405	0.823013
Q15459	Splicing factor 3A subunit 1	SF3A1	26	26	42	88.885	5172900000	0.000949138	0.000974582	0.000986945	0.000982418	0.00102063	0.000947337	0.000968424	0.000967707	0.0010112	0.00100855	0.90485	-0.00308429	0.0434234
Q15464	SH2 domain-containing adapter protein B	SHB	2	2	6.7	55.042	14175000	4.96704e-06	4.16737e-06	4.1942e-06	4.53941e-06	4.88215e-06	5.72475e-06	5.49152e-06	5.71655e-06	3.62356e-06	4.51063e-06	0.328785	0.139912	0.483087
Q15527	Surfeit locus protein 2	SURF2	4	4	21.1	29.617	44327000	3.14096e-05	3.36414e-05	3.28577e-05	3.14302e-05	3.33908e-05	2.90998e-05	3.13223e-05	3.28994e-05	3.2335e-05	3.46499e-05	0.651484	-0.0216444	0.186096
Q15545	Transcription initiation factor TFIID subunit 7	TAF7	3	3	9.2	40.259	13023000	6.28494e-06	5.77354e-06	6.52669e-06	6.03652e-06	6.39824e-06	6.15233e-06	6.29643e-06	6.5414e-06	6.13652e-06	6.39877e-06	0.531563	0.0233207	0.274445
Q15554	Telomeric repeat-binding factor 2	TERF2	2	2	7.7	59.593	49941000	1.39041e-05	1.22334e-05	1.30119e-05	1.34271e-05	1.36615e-05	1.21744e-05	1.1776e-05	1.37071e-05	1.24548e-05	1.30234e-05	0.202831	-0.069199	0.692866
Q15555	Microtubule-associated protein RP/EB family member 2	MAPRE2	4	3	22.6	37.031	325740000	6.40305e-05	7.04205e-05	6.4942e-05	6.65674e-05	6.76758e-05	6.23471e-05	6.4036e-05	6.82764e-05	6.44986e-05	6.48847e-05	0.23099	-0.0420908	0.636407
Q15596	Nuclear receptor coactivator 2	NCOA2	3	3	4	159.15	36841000	1.59052e-05	1.50518e-05	1.48807e-05	1.57869e-05	1.86069e-05	1.6353e-05	1.69612e-05	1.69764e-05	1.32011e-05	1.37537e-05	0.587642	-0.0547195	0.230887
Q15599	Na(+)/H(+) exchange regulatory cofactor NHE-RF2	SLC9A3R2	13	13	43.9	37.413	3121500000	0.000590348	0.000582491	0.000559729	0.000552687	0.000584186	0.000565511	0.000590954	0.000614901	0.000523562	0.000537635	0.697944	-0.0186611	0.15618
Q15628	Tumor necrosis factor receptor type 1-associated DEATH domain protein	TRADD	5	5	21.8	34.247	73770000	4.6085e-05	4.49446e-05	4.37054e-05	4.16817e-05	4.15645e-05	4.91653e-05	4.68169e-05	4.75574e-05	4.02379e-05	4.39726e-05	0.310845	0.0632484	0.507456
Q15631	Translin	TSN	11	11	44.7	26.183	1987000000	0.000292375	0.000296928	0.000303865	0.000292582	0.00030382	0.000321771	0.000306178	0.000309932	0.000287566	0.00029736	0.323582	0.0318367	0.490016
Q15637	Splicing factor 1	SF1	12	12	32.7	68.329	2760500000	0.00029517	0.000317941	0.00029876	0.000308865	0.000306591	0.00026946	0.000299934	0.00031615	0.00030715	0.000309301	0.592224	-0.0241289	0.227514
Q15642	Cdc42-interacting protein 4	TRIP10	15	15	33.4	68.351	911420000	0.000201231	0.000207951	0.00021029	0.000208759	0.000220614	0.000223819	0.00021522	0.000217044	0.000210349	0.000219682	0.0886619	0.0503756	1.05226
Q15643	Thyroid receptor-interacting protein 11	TRIP11	3	3	2	227.58	40261000	7.7937e-06	8.03663e-06	8.85739e-06	8.58918e-06	8.9132e-06	8.31635e-06	8.72099e-06	8.80861e-06	9.15502e-06	8.4861e-06	0.357691	0.0436822	0.446492
Q15648	Mediator of RNA polymerase II transcription subunit 1	MED1	12	12	11.8	168.48	226010000	9.51454e-05	9.91919e-05	9.98121e-05	0.00010061	0.000105436	8.58503e-05	9.5966e-05	9.75049e-05	0.000103295	0.000103845	0.472818	-0.0401655	0.325306
Q15650	Activating signal cointegrator 1	TRIP4	4	4	8.1	66.145	47714000	4.00649e-05	3.79805e-05	4.02808e-05	3.71377e-05	3.99341e-05	3.87408e-05	4.02478e-05	4.17476e-05	3.7911e-05	3.84212e-05	0.733538	0.0122813	0.134577
Q15651	High mobility group nucleosome-binding domain-containing protein 3	HMGN3	4	3	30.3	10.666	933070000	0.000101725	0.000102192	0.000101199	0.000105801	0.000103524	0.000102704	9.80778e-05	9.66292e-05	0.000102494	0.000104697	0.288778	-0.0278609	0.539436
Q15654	Thyroid receptor-interacting protein 6	TRIP6	5	5	15.1	50.287	258140000	6.03181e-05	5.81059e-05	6.08938e-05	5.69446e-05	5.92322e-05	6.29295e-05	6.12122e-05	6.24021e-05	5.86576e-05	6.08926e-05	0.0742786	0.0508436	1.12914
Q15691	Microtubule-associated protein RP/EB family member 1	MAPRE1	15	14	67.5	29.999	21401000000	0.000981798	0.00103091	0.00101019	0.00102256	0.00101368	0.000849369	0.000964585	0.000970272	0.00104583	0.00101955	0.262496	-0.061025	0.580877
Q15714	TSC22 domain family protein 1	TSC22D1	4	3	5.1	109.68	1281300000	0.0001113	0.000114212	0.000114051	0.000116838	0.000118062	9.91335e-05	0.000114371	0.00011501	0.000116186	0.000116473	0.469766	-0.0337656	0.328119
Q15717	ELAV-like protein 1	ELAVL1	2	2	5.2	36.091	28002000	1.44223e-05	1.4454e-05	1.46448e-05	1.46914e-05	1.52555e-05	1.59675e-05	1.57091e-05	1.53975e-05	1.50078e-05	1.41787e-05	0.14576	0.053822	0.83636
Q15746	Myosin light chain kinase, smooth muscle;Myosin light chain kinase, smooth muscle, deglutamylated form	MYLK	6	6	3.7	210.71	111070000	8.37503e-05	8.57687e-05	8.36068e-05	8.61776e-05	7.88867e-05	8.23121e-05	8.08436e-05	8.75094e-05	8.09884e-05	7.84419e-05	0.43902	-0.0281994	0.357516
Q15785	Mitochondrial import receptor subunit TOM34	TOMM34	4	4	14.9	34.559	64476000	2.45709e-05	2.29841e-05	1.95016e-05	1.8493e-05	2.01744e-05	2.2392e-05	2.3507e-05	2.34063e-05	1.89429e-05	1.81453e-05	0.935738	0.00910685	0.0288459
Q15796	Mothers against decapentaplegic homolog 2	SMAD2	3	2	9.4	52.306	75482000	1.21377e-05	1.15183e-05	1.13624e-05	1.18165e-05	1.05548e-05	1.31055e-05	1.04563e-05	1.2114e-05	1.17209e-05	1.14622e-05	0.578175	0.0364701	0.23794
Q15813	Tubulin-specific chaperone E	TBCE	8	8	18.4	59.345	181460000	0.000130936	0.000120571	0.000129222	0.000122581	0.000119154	0.00015256	0.000124813	0.000123077	0.00012559	0.00012169	0.442554	0.0574038	0.354033
Q15814	Tubulin-specific chaperone C	TBCC	3	3	7.2	39.248	27580000	1.71437e-05	1.75487e-05	1.64833e-05	1.59794e-05	1.6448e-05	2.08634e-05	1.82333e-05	1.96248e-05	1.48346e-05	1.56928e-05	0.36516	0.0942769	0.437516
Q15819	Ubiquitin-conjugating enzyme E2 variant 2	UBE2V2	9	5	68.3	16.363	9457300000	0.000489326	0.000484737	0.000482572	0.000472436	0.000476766	0.000474096	0.000490664	0.000504119	0.000470513	0.000460224	0.884977	-0.00373556	0.0530682
Q15843	NEDD8	NEDD8	2	2	24.7	9.0714	6844900000	0.000257975	0.000248667	0.000248778	0.000249864	0.000241019	0.000244167	0.000257523	0.000260361	0.000241018	0.000240345	0.911583	-0.00334687	0.0402036
Q15907;P62491	Ras-related protein Rab-11B;Ras-related protein Rab-11A	RAB11B	14	14	64.7	24.488	5248200000	0.000595212	0.000584116	0.000581308	0.000587838	0.000559403	0.000650741	0.000600887	0.000618988	0.000584955	0.000563216	0.204948	0.0540028	0.688356
Q15942	Zyxin	ZYX	14	14	41.6	61.277	7845000000	0.000486403	0.000497952	0.000484925	0.000498347	0.000481542	0.000418407	0.000460774	0.000487984	0.000515416	0.000496608	0.439233	-0.0418221	0.357305
Q16181	Septin-7	SEPTIN7	16	16	39.8	50.679	2227300000	0.000322089	0.000330975	0.000350039	0.00035687	0.000372157	0.000423402	0.0003296	0.000328587	0.000368875	0.000383583	0.3365	0.082483	0.473014
Q16186	Proteasomal ubiquitin receptor ADRM1	ADRM1	5	5	14.7	42.153	908150000	8.86693e-05	8.54378e-05	8.32342e-05	8.18977e-05	8.8497e-05	8.63113e-05	8.66507e-05	8.4539e-05	8.13704e-05	8.44793e-05	0.610242	-0.0148672	0.214498
Q16204	Coiled-coil domain-containing protein 6	CCDC6	17	17	43.9	53.29	3255100000	0.000484718	0.000484673	0.000466491	0.000462311	0.000465264	0.000443432	0.000478227	0.000488772	0.000450332	0.000448442	0.324236	-0.0335028	0.489138
Q16222	UDP-N-acetylhexosamine pyrophosphorylase;UDP-N-acetylgalactosamine pyrophosphorylase;UDP-N-acetylglucosamine pyrophosphorylase	UAP1	7	7	16.9	58.768	172010000	8.38621e-05	7.75752e-05	8.28203e-05	7.96182e-05	8.00442e-05	9.11552e-05	8.68093e-05	8.87035e-05	7.36124e-05	7.535e-05	0.552874	0.0412316	0.257374
Q16401	26S proteasome non-ATPase regulatory subunit 5	PSMD5	10	10	25.4	56.195	956200000	0.000114574	0.000115809	0.000117832	0.000116981	0.000217929	0.000122566	0.000122777	0.000125422	0.000113438	0.000113534	0.428754	-0.192641	0.367792
Q16512	Serine/threonine-protein kinase N1	PKN1	2	2	2.4	103.93	16378000	1.15803e-05	1.23369e-05	1.2064e-05	1.19193e-05	1.19411e-05	1.34843e-05	1.20648e-05	1.22856e-05	1.18263e-05	1.18178e-05	0.353825	0.0389405	0.451211
Q16527	Cysteine and glycine-rich protein 2	CSRP2	3	3	20.2	20.954	532340000	0.000152448	0.000149345	0.000148476	0.000146689	0.000155617	0.000139201	0.000146866	0.000155788	0.000145549	0.000153894	0.524406	-0.021784	0.280333
Q16531	DNA damage-binding protein 1	DDB1	45	45	35.3	126.97	12212000000	0.00152209	0.00145777	0.00147655	0.00144069	0.00139115	0.00149082	0.00148093	0.00150384	0.00140915	0.00139439	0.954618	-0.0018079	0.0201704
Q16537	Serine/threonine-protein phosphatase 2A 56 kDa regulatory subunit epsilon isoform	PPP2R5E	2	2	5.4	54.699	5683100	2.80477e-06	3.25256e-06	3.05411e-06	2.80688e-06	3.08873e-06	3.33286e-06	3.34575e-06	3.30046e-06	2.88971e-06	3.03035e-06	0.197321	0.0833076	0.704827
Q16539	Mitogen-activated protein kinase 14	MAPK14	5	5	23.6	41.293	78466000	3.79152e-05	4.13694e-05	4.01663e-05	3.95941e-05	3.71998e-05	3.86218e-05	3.98029e-05	4.17078e-05	3.72203e-05	3.81916e-05	0.899966	-0.0051588	0.0457737
Q16543	Hsp90 co-chaperone Cdc37;Hsp90 co-chaperone Cdc37, N-terminally processed	CDC37	14	14	42.6	44.468	5527500000	0.000672262	0.000675582	0.000679582	0.000692007	0.000685157	0.000711567	0.000673189	0.000677262	0.000694037	0.00069637	0.253968	0.0201292	0.595222
Q16555	Dihydropyrimidinase-related protein 2	DPYSL2	22	18	55.6	62.293	26368000000	0.0015347	0.00149439	0.00150974	0.00146131	0.00150531	0.00145377	0.00157233	0.00155603	0.00146134	0.00148047	0.896295	0.00355095	0.0475488
Q16576	Histone-binding protein RBBP7	RBBP7	13	7	44.9	47.82	7355800000	0.000473499	0.000461495	0.00044458	0.000451703	0.000445898	0.000472361	0.000474279	0.000469143	0.000444231	0.000440979	0.612701	0.0150123	0.212752
Q16595	Frataxin, mitochondrial;Frataxin intermediate form;Frataxin(56-210);Frataxin(78-210);Frataxin mature form	FXN	2	2	13.8	23.135	96226000	3.78577e-05	3.90286e-05	4.02801e-05	3.97118e-05	4.21446e-05	4.02199e-05	4.01435e-05	4.35557e-05	3.70952e-05	3.94271e-05	0.826939	0.010246	0.0825265
Q16625	Occludin	OCLN	6	6	16.5	59.143	474730000	0.000118918	0.000108141	0.000119508	0.000107843	0.000121085	9.72982e-05	0.00010276	0.000107898	0.000111429	0.000120252	0.179271	-0.0928087	0.746491
Q16626	Male-enhanced antigen 1	MEA1	2	2	16.2	19.904	534950000	0.000103027	0.000102141	9.73699e-05	9.98817e-05	0.000102929	9.01328e-05	9.95135e-05	0.000107615	9.39349e-05	0.000100664	0.421857	-0.0390301	0.374835
Q16630	Cleavage and polyadenylation specificity factor subunit 6	CPSF6	6	6	14.5	59.209	322080000	8.63934e-05	8.64305e-05	8.56212e-05	8.85796e-05	9.35171e-05	8.1526e-05	8.89795e-05	9.47628e-05	8.78899e-05	9.57016e-05	0.587843	0.0269857	0.230739
Q16637	Survival motor neuron protein	SMN2	3	3	19.4	31.848	85715000	2.57064e-05	2.4725e-05	2.3338e-05	2.32193e-05	2.61867e-05	2.54576e-05	2.48166e-05	2.79467e-05	2.17898e-05	2.42375e-05	0.857955	0.0125112	0.0665356
Q16643	Drebrin	DBN1	8	8	22.5	71.428	254650000	6.4821e-05	6.7428e-05	6.33663e-05	6.13253e-05	9.25515e-05	6.56105e-05	6.59517e-05	6.6218e-05	6.22433e-05	6.62907e-05	0.44726	-0.0989981	0.34944
Q16658	Fascin	FSCN1	19	19	47.3	54.529	21570000000	0.000968143	0.00101616	0.000981012	0.000989223	0.000930674	0.000936359	0.000972932	0.00100371	0.000983778	0.00096007	0.760685	-0.00840116	0.118795
Q16698	2,4-dienoyl-CoA reductase, mitochondrial	DECR1	6	6	25.4	36.067	963910000	0.00022331	0.000224129	0.000228944	0.00023154	0.000226005	0.000224465	0.000238684	0.000232241	0.000228768	0.000225204	0.336814	0.0195023	0.472609
Q16719	Kynureninase	KYNU	23	23	60	52.351	64509000000	0.00295873	0.00313308	0.00314186	0.00315717	0.00301439	0.00268245	0.002841	0.00280387	0.00315598	0.00308735	0.126254	-0.0803546	0.898755
Q16740	ATP-dependent Clp protease proteolytic subunit, mitochondrial	CLPP	6	6	31	30.18	784480000	0.000138178	0.000134951	0.000139591	0.000131747	0.000133857	0.000149861	0.000145547	0.000137699	0.000133403	0.00013038	0.371918	0.0389597	0.429553
Q16762	Thiosulfate sulfurtransferase	TST	10	10	52.9	33.429	2941000000	0.00028562	0.000270643	0.000275573	0.000267406	0.000269704	0.000288609	0.00027688	0.000279777	0.000270762	0.00027064	0.467438	0.0185578	0.330276
Q16763	Ubiquitin-conjugating enzyme E2 S	UBE2S	7	7	50.9	23.845	429080000	0.000145365	0.000145569	0.000149946	0.000143967	0.000149856	0.000153498	0.000147901	0.000155435	0.000141901	0.000144045	0.592034	0.0157737	0.227653
Q16773	Kynurenine--oxoglutarate transaminase 1	KYAT1	6	6	17.5	47.875	201900000	0.000121505	0.000128894	0.000126724	0.000123078	0.000117573	0.000125339	0.000125882	0.000116947	0.000124351	0.000121054	0.75418	-0.00984292	0.122525
[truncated: 1,535 more rows]
