# Supplementary material for: One-Pot Time-Induced Proteome Integral Solubility Alteration Assay for Automated and Sensitive Drug–Target Identification
Source: Anal Chem. 2024 Nov 20;96(48):18917–21. doi: 10.1021/acs.analchem.4c05127 (PMC11618734; doi:10.1021/acs.analchem.4c05127)
Supplement: Supplementary file 4 — ac4c05127_si_004.xlsx [file ac4c05127_si_004.xlsx]

## Sheet: OPTI-PISA automated_MTX_900ng
Table S3. Automated OPTI-PISA for MTX in A549 cell lysate with 900 ng of lysate per sample
								Normalized Quan values of biological replicates
Majority protein IDs	Protein names	Gene names	Peptides	Unique peptides	Sequence coverage (%)	Molecular weight (kDa)	Abundance	DMSO_1	DMSO_2	DMSO_3	DMSO_4	DMSO_5	MTX_1	MTX_2	MTX_3	MTX_4	MTX_5	p value	log2 FC (MTX/DMSO)	-log10 (p value)
P0DPI2;A0A0B4J2D5	NA	GATD3	8	8	37.7	28.17	456570000	0.000879998	0.00090921	0.00084031	0.000756314	0.000924042	0.000920514	0.000904169	0.000816018	0.000794483	0.000842051	0.870555	-0.0109668	0.0602039
A0A0U1RRE5	NA	NBDY	2	2	51.5	7.0249	81768000	0.000168537	0.000186937	0.000195801	0.000188526	0.000162793	0.00013013	0.000156245	0.000173504	0.000169672	0.000180973	0.131029	-0.155225	0.882633
A0MZ66	Shootin-1	SHTN1	21	21	39.5	71.639	374280000	0.00137382	0.00137615	0.0013605	0.00140646	0.00136912	0.00126065	0.0013762	0.00134345	0.00133542	0.00139075	0.171243	-0.0381225	0.766387
A1X283	SH3 and PX domain-containing protein 2B	SH3PXD2B	2	2	3.4	101.58	7104900	4.38988e-05	3.94233e-05	3.82576e-05	3.96108e-05	4.93075e-05	3.47765e-05	3.53328e-05	4.46034e-05	4.49991e-05	4.87382e-05	0.908914	-0.0141046	0.041477
A6NDG6	Phosphoglycolate phosphatase	PGP	4	4	17.4	34.006	8626200	7.6677e-05	7.24846e-05	8.73362e-05	7.83096e-05	8.49384e-05	8.34138e-05	6.84515e-05	0.000139778	9.47096e-05	8.78914e-05	0.261584	0.246549	0.582389
P62308;A8MWD9	Small nuclear ribonucleoprotein G;Putative small nuclear ribonucleoprotein G-like protein 15	SNRPG	3	3	27.6	8.496	110800000	0.000187467	0.000184194	0.000184726	0.000199093	0.000168679	0.000198952	0.000186256	0.000207373	0.000192909	0.000208946	0.0619468	0.105739	1.20798
B3KNS4	NA	ERVK3-1	2	2	33	11.601	11713000	4.04425e-05	3.62167e-05	3.23537e-05	4.74183e-05	4.06983e-05	3.35426e-05	3.82397e-05	4.32009e-05	4.90516e-05	4.84563e-05	0.453481	0.108258	0.343441
Q99613;B5ME19	Eukaryotic translation initiation factor 3 subunit C;Eukaryotic translation initiation factor 3 subunit C-like protein	EIF3C	2	2	2.2	105.34	37833000	6.15734e-05	5.49763e-05	6.27504e-05	6.86358e-05	6.21081e-05	6.21494e-05	5.92983e-05	5.79049e-05	6.75951e-05	7.90233e-05	0.490314	0.072271	0.309526
E9PAV3	Nascent polypeptide-associated complex subunit alpha, muscle-specific form	NACA	5	5	3.4	205.42	1043900000	0.000317561	0.000341942	0.000324666	0.000290493	0.000327581	0.000278292	0.000306724	0.000298561	0.000297142	0.000286581	0.0251383	-0.126928	1.59966
E9PRG8	Uncharacterized protein C11orf98	C11orf98	2	2	18.7	14.234	3899200	4.58234e-05	4.6947e-05	4.97293e-05	4.70912e-05	5.97034e-05	4.71434e-05	5.21952e-05	6.21556e-05	3.09691e-05	5.0784e-05	0.836528	-0.0354261	0.0775196
L0R819	NA	ASDURF	2	2	20.8	11.25	28867000	0.000148113	0.000127829	0.000143056	0.000154764	0.000138781	0.000120897	0.000122009	0.000141771	0.000130593	0.000132291	0.0594286	-0.137964	1.226
O00115	Deoxyribonuclease-2-alpha	DNASE2	3	3	8.1	39.58	48341000	0.00033917	0.000378872	0.00034887	0.000340659	0.00036268	0.000350592	0.000325249	0.000332364	0.000360933	0.000357864	0.424997	-0.0356837	0.371614
O00151	PDZ and LIM domain protein 1	PDLIM1	11	11	53.5	36.071	434310000	0.00101446	0.00103015	0.00105284	0.00104953	0.00101873	0.00100076	0.00103566	0.0010014	0.00100535	0.00100669	0.0523751	-0.0327245	1.28088
O00154	Cytosolic acyl coenzyme A thioester hydrolase	ACOT7	2	2	6.1	41.796	3285900	2.48494e-05	3.70968e-05	3.04274e-05	3.56555e-05	2.7297e-05	3.30198e-05	3.23897e-05	3.15303e-05	4.07761e-05	3.34103e-05	0.305094	0.139762	0.515566
O00170	AH receptor-interacting protein	AIP	4	4	16.7	37.664	19924000	0.000111178	0.000139535	0.000134958	0.000154518	0.000142107	0.000133118	0.000132258	0.00014123	0.000136853	0.000130876	0.833831	-0.0169313	0.078922
O00193	Small acidic protein	SMAP	6	6	29.5	20.332	1226900000	0.00125527	0.00116343	0.00117334	0.00100062	0.00126258	0.00107552	0.0010486	0.00115408	0.000907891	0.00113387	0.133718	-0.138316	0.873811
O00231	26S proteasome non-ATPase regulatory subunit 11	PSMD11	14	14	35.5	47.463	228930000	0.00101671	0.00097651	0.00106375	0.00106065	0.000947229	0.00102324	0.00109881	0.00106117	0.00108777	0.00108637	0.0592955	0.0810021	1.22698
O00232	26S proteasome non-ATPase regulatory subunit 12	PSMD12	2	2	4.2	52.904	1533700	1.88273e-05	2.03498e-05	1.6077e-05	1.64296e-05	1.75986e-05	1.72532e-05	1.44601e-05	2.3011e-05	1.75275e-05	2.17197e-05	0.607403	0.0738499	0.216523
O00233	26S proteasome non-ATPase regulatory subunit 9	PSMD9	7	7	29.6	24.682	291340000	0.000549454	0.000513665	0.000556305	0.000573921	0.000539576	0.000562247	0.000588611	0.000571675	0.000556308	0.000583687	0.057502	0.0668465	1.24032
O00244	Copper transport protein ATOX1	ATOX1	2	2	23.5	7.4016	207340000	0.000415414	0.000464797	0.000417521	0.000314035	0.000463836	0.000510481	0.000419848	0.000416973	0.000334601	0.000376658	0.934277	-0.0118948	0.0295243
O00267	Transcription elongation factor SPT5	SUPT5H	6	6	10.5	121	126260000	0.00018285	0.000203936	0.000249511	0.000236056	0.000211152	0.000250558	0.000246196	0.00021407	0.000266011	0.000224529	0.155864	0.148968	0.807256
O00273	DNA fragmentation factor subunit alpha	DFFA	11	11	48.9	36.521	177140000	0.000316707	0.000327765	0.000373831	0.000399609	0.000319427	0.000342614	0.000363868	0.000339824	0.000401293	0.000349407	0.568973	0.0487163	0.244908
O00299	Chloride intracellular channel protein 1	CLIC1	8	8	47.3	26.922	756130000	0.000708462	0.000688652	0.000672571	0.000645878	0.000685706	0.000765045	0.000691503	0.000678405	0.000761708	0.000643909	0.315364	0.0579089	0.501187
O00401	Neural Wiskott-Aldrich syndrome protein	WASL	2	2	7.3	54.826	5539300	4.02546e-05	3.52214e-05	4.18761e-05	3.84872e-05	4.91451e-05	4.84999e-05	4.22321e-05	4.41754e-05	4.80901e-05	4.84321e-05	0.0815429	0.17506	1.08861
O00410	Importin-5	IPO5	3	3	5.1	123.63	6416200	1.32286e-06	5.61636e-06	6.22133e-06	1.21945e-05	2.9537e-06	9.83267e-06	2.689e-06	7.77848e-06	7.86652e-06	9.2069e-06	0.442826	0.400769	0.353767
O00469	Procollagen-lysine,2-oxoglutarate 5-dioxygenase 2	PLOD2	2	2	2.7	84.685	6446000	3.10586e-05	3.12957e-05	4.24682e-05	4.5652e-05	3.60769e-05	3.60121e-05	3.97771e-05	4.72724e-05	4.12551e-05	4.20663e-05	0.284853	0.145751	0.545379
O00499	Myc box-dependent-interacting protein 1	BIN1	8	8	22.3	64.699	52143000	0.000141163	0.000143375	0.000170334	0.00017527	0.000165096	0.000141388	0.000153321	0.000161532	0.000172176	0.000175643	0.856139	0.0159146	0.0674555
O00560	Syntenin-1	SDCBP	4	4	24.5	32.444	19071000	7.83482e-05	8.79704e-05	9.94208e-05	0.000112252	8.61838e-05	7.70116e-05	8.75892e-05	9.78701e-05	0.000120185	0.000104003	0.645719	0.0682422	0.189956
O00571	ATP-dependent RNA helicase DDX3X	DDX3X	6	5	11.5	73.243	55631000	0.000377406	0.000401785	0.000370939	0.000357517	0.000416698	0.000366574	0.000375551	0.000363218	0.000379936	0.000401413	0.56818	-0.0285086	0.245514
O00625	Pirin	PIR	2	2	8.6	32.113	26857000	9.01977e-05	0.000104378	0.000115014	0.000142763	0.000106141	0.000128364	9.51834e-05	0.000121153	0.000174095	0.000128819	0.281295	0.213598	0.550838
O00754	Lysosomal alpha-mannosidase;Lysosomal alpha-mannosidase A peptide;Lysosomal alpha-mannosidase B peptide;Lysosomal alpha-mannosidase C peptide;Lysosomal alpha-mannosidase D peptide;Lysosomal alpha-mannosidase E peptide	MAN2B1	4	4	5.5	113.74	15903000	0.000110201	0.000133196	0.000118735	0.000121534	0.000124028	0.00012287	0.000122793	0.000127021	0.000115143	0.000131319	0.631532	0.0269357	0.199605
O00762	Ubiquitin-conjugating enzyme E2 C	UBE2C	3	3	22.9	19.652	10270000	1.75632e-05	1.70027e-05	2.24188e-05	1.93998e-05	1.69469e-05	8.93004e-06	2.15737e-05	1.48338e-05	2.55409e-05	3.2382e-05	0.650056	0.145853	0.18705
O00764	Pyridoxal kinase	PDXK	11	11	52.9	35.102	156820000	0.000415756	0.000357975	0.000409017	0.000372408	0.000319937	0.00042364	0.000367774	0.000383314	0.000412774	0.000367073	0.471666	0.0598938	0.326366
O14497	AT-rich interactive domain-containing protein 1A	ARID1A	4	3	3.9	242.04	24312000	3.43583e-05	3.4879e-05	3.90012e-05	4.51749e-05	3.45703e-05	4.78703e-05	3.85407e-05	3.42311e-05	3.84509e-05	3.68577e-05	0.621668	0.0598819	0.206442
O14530	Thioredoxin domain-containing protein 9	TXNDC9	2	2	10.2	26.534	2758700	1.58447e-05	1.20552e-05	1.00488e-05	1.32289e-05	1.45359e-05	1.31593e-05	1.44988e-05	1.14451e-05	1.09004e-05	1.26108e-05	0.615298	-0.0696959	0.210914
O14562	Ubiquitin domain-containing protein UBFD1	UBFD1	5	5	24.9	33.382	105440000	0.000405991	0.000417434	0.000432463	0.000389989	0.000410041	0.00037959	0.000432535	0.000416452	0.000384654	0.000402003	0.518835	-0.028836	0.284971
O14579	Coatomer subunit epsilon	COPE	5	5	31.8	34.482	33045000	9.96613e-05	9.22427e-05	0.000102681	9.80226e-05	0.000103867	8.41406e-05	0.000109612	0.000115752	9.17656e-05	0.000110033	0.655351	0.0424594	0.183526
P47813;O14602	Eukaryotic translation initiation factor 1A, X-chromosomal;Eukaryotic translation initiation factor 1A, Y-chromosomal	EIF1AX	6	6	56.9	16.46	512130000	0.000799654	0.000699116	0.000807292	0.00072376	0.000704306	0.000767412	0.000783967	0.00077406	0.000746868	0.000686625	0.869536	0.00955075	0.0607123
O14618	Copper chaperone for superoxide dismutase	CCS	5	5	34.3	29.04	32430000	0.000164774	0.000174094	0.000167008	0.000151894	0.000176922	0.000155874	0.000170344	0.000184651	0.000163895	0.000207921	0.371712	0.0806534	0.429793
O14654	Insulin receptor substrate 4	IRS4	2	2	1.7	133.77	14034000	4.12567e-05	3.87673e-05	5.55134e-05	9.37321e-05	4.6132e-05	5.77629e-05	5.97033e-05	4.28337e-05	9.71991e-05	4.36906e-05	0.724153	0.129136	0.140169
O14737	Programmed cell death protein 5	PDCD5	13	13	80.8	14.285	1320000000	0.00205153	0.00184335	0.00187883	0.00172831	0.00183662	0.00187327	0.00177619	0.00179426	0.00164596	0.00176231	0.16618	-0.0772096	0.779422
O14744	Protein arginine N-methyltransferase 5;Protein arginine N-methyltransferase 5, N-terminally processed	PRMT5	4	4	10.7	72.683	9789900	5.49995e-05	5.90469e-05	6.9044e-05	9.98889e-05	7.16059e-05	6.34594e-05	6.4029e-05	7.62812e-05	7.03699e-05	7.0856e-05	0.821367	-0.0395548	0.0854627
O14745	Na(+)/H(+) exchange regulatory cofactor NHE-RF1	SLC9A3R1	13	13	52.5	38.868	519900000	0.00125626	0.00121028	0.00136835	0.00134813	0.00130351	0.00135151	0.0012937	0.00133796	0.0014569	0.00132197	0.208384	0.0600088	0.681136
O14818	Proteasome subunit alpha type-7	PSMA7	12	12	55.6	27.887	1098800000	0.00173804	0.00177285	0.00146034	0.00144918	0.00168909	0.00168404	0.00170792	0.0015384	0.0017438	0.00149973	0.883074	0.0114116	0.0540031
O14907	Tax1-binding protein 3	TAX1BP3	3	3	39.5	13.735	104340000	0.000182055	0.000186332	0.00019126	0.000213449	0.000143849	0.000227122	0.000175967	0.000158103	0.000230784	0.000176988	0.590538	0.0796073	0.228752
O14908	PDZ domain-containing protein GIPC1	GIPC1	2	2	8.4	36.049	9852300	4.37081e-05	4.97984e-05	5.42154e-05	6.3114e-05	4.94349e-05	5.80292e-05	4.30599e-05	6.38414e-05	5.08257e-05	6.42083e-05	0.468505	0.105231	0.329286
P19105;O14950;P24844	Myosin regulatory light chain 12A;Myosin regulatory light chain 12B;Myosin regulatory light polypeptide 9	MYL12A	7	7	45	19.794	203830000	0.000649386	0.000750704	0.000816623	0.000932396	0.000802692	0.000619338	0.000772176	0.000805695	0.000959713	0.000803926	0.98032	0.00329937	0.00863193
O14964	Hepatocyte growth factor-regulated tyrosine kinase substrate	HGS	8	8	15.3	86.191	50455000	0.000220693	0.000243599	0.000252213	0.000244579	0.000242782	0.000215027	0.000248619	0.000252665	0.000249952	0.00027646	0.505227	0.0458275	0.296513
O14974	Protein phosphatase 1 regulatory subunit 12A	PPP1R12A	15	15	18.4	115.28	244620000	0.00122412	0.00128283	0.00126599	0.00133955	0.00136087	0.00118822	0.00127273	0.00130835	0.00123642	0.00129045	0.310912	-0.040042	0.507363
O14979	Heterogeneous nuclear ribonucleoprotein D-like	HNRNPDL	5	4	13.8	46.437	176350000	0.000736022	0.000644169	0.00067987	0.000601857	0.000665735	0.000543442	0.000654196	0.000723775	0.000532814	0.000645573	0.312459	-0.10233	0.505207
O15014	Zinc finger protein 609	ZNF609	2	2	2.1	151.19	4843100	1.75618e-05	2.23704e-05	2.67431e-05	2.20253e-05	2.48757e-05	1.66418e-05	1.68459e-05	1.88763e-05	1.8691e-05	2.36541e-05	0.095909	-0.262088	1.01814
O15027	Protein transport protein Sec16A	SEC16A	5	5	4.2	251.89	25618000	8.01618e-05	8.58999e-05	9.38708e-05	0.000118574	9.28246e-05	8.56788e-05	8.55214e-05	8.71074e-05	0.000102763	8.21941e-05	0.475413	-0.0885729	0.322929
O15116	U6 snRNA-associated Sm-like protein LSm1	LSM1	4	4	40.6	15.179	19393000	7.87895e-05	9.03481e-05	9.85738e-05	9.48096e-05	7.63516e-05	7.67116e-05	7.6465e-05	9.30469e-05	8.94017e-05	9.2308e-05	0.713489	-0.0364168	0.146613
O15126	Secretory carrier-associated membrane protein 1	SCAMP1	2	2	8	37.92	10452000	0.000113948	9.74878e-05	0.000103032	9.08115e-05	8.60373e-05	9.9193e-05	9.52443e-05	0.000104671	8.8986e-05	8.95265e-05	0.643821	-0.0407872	0.191235
O15144	Actin-related protein 2/3 complex subunit 2	ARPC2	5	5	18	34.333	35689000	0.000140599	0.000133071	0.000155347	0.000181204	0.000153875	0.000122989	0.000151776	0.000158421	0.000130685	0.000151783	0.392326	-0.0944936	0.406353
O15145	Actin-related protein 2/3 complex subunit 3	ARPC3	7	7	45.5	20.546	173630000	0.000794358	0.000727438	0.000865477	0.000798218	0.000774823	0.000833335	0.000810129	0.000845397	0.000872747	0.000821539	0.109164	0.0789735	0.961919
O15212	Prefoldin subunit 6	PFDN6	7	7	49.6	14.582	261490000	0.000609555	0.000631624	0.000644822	0.000713679	0.000553495	0.000528018	0.000632406	0.000662067	0.000626209	0.000649252	0.761677	-0.0254906	0.118229
O15231	Zinc finger protein 185	ZNF185	4	4	9.4	73.525	10371000	0.000108817	0.000109284	9.20116e-05	0.000107731	0.000108278	9.15105e-05	8.95281e-05	9.52965e-05	8.16382e-05	0.000113671	0.120548	-0.157697	0.918838
O15234	Protein CASC3	CASC3	5	5	11.7	76.277	32834000	0.00016023	0.000156013	0.000181906	0.000172838	0.000160491	0.00014299	0.0001639	0.000153415	0.000182874	0.000168343	0.643388	-0.035047	0.191527
O15347	High mobility group protein B3	HMGB3	9	9	39.5	22.98	390240000	0.00121085	0.00104365	0.00119562	0.00111625	0.00115989	0.0011302	0.00112701	0.00117984	0.00103073	0.00115073	0.597865	-0.0274074	0.223397
O15355	Protein phosphatase 1G	PPM1G	12	12	33	59.271	133730000	0.000547347	0.000564548	0.000623682	0.00062306	0.000603532	0.00056829	0.000591478	0.000634221	0.000611996	0.000673362	0.354315	0.055971	0.45061
O15382	Branched-chain-amino-acid aminotransferase, mitochondrial	BCAT2	8	8	19.9	44.287	63949000	0.000209552	0.000256304	0.000250106	0.000292371	0.000230119	0.000258752	0.000237727	0.00031085	0.000276157	0.000294448	0.178502	0.15397	0.748358
O15446	DNA-directed RNA polymerase I subunit RPA34	POLR1G	7	7	32	54.985	43441000	4.8736e-05	4.60733e-05	7.32822e-05	8.07761e-05	7.63994e-05	6.55596e-05	6.44304e-05	6.74906e-05	6.97995e-05	8.17243e-05	0.566973	0.101621	0.246437
O15511	Actin-related protein 2/3 complex subunit 5	ARPC5	8	7	55	16.32	416910000	0.00153664	0.00139193	0.00150021	0.00149916	0.00142607	0.00156618	0.0014997	0.00146102	0.00165031	0.00140818	0.38036	0.0446926	0.419805
O15514	DNA-directed RNA polymerase II subunit RPB4	POLR2D	3	3	38	16.311	9747200	3.12436e-05	3.79352e-05	3.51555e-05	4.13731e-05	3.81981e-05	2.7631e-05	3.52045e-05	4.58931e-05	3.83523e-05	6.00575e-05	0.44307	0.17163	0.353527
O15541	RING finger protein 113A	RNF113A	2	2	9.3	38.787	8806900	2.78303e-05	2.14234e-05	1.89979e-05	2.7828e-05	2.45891e-05	1.73103e-05	2.89356e-05	2.45141e-05	2.21933e-05	2.79225e-05	0.98827	0.0024737	0.00512451
O43143	Pre-mRNA-splicing factor ATP-dependent RNA helicase DHX15	DHX15	3	3	3.5	90.932	84128000	0.000442689	0.000471358	0.000507278	0.00047576	0.000535691	0.000509467	0.000491811	0.000507423	0.000460578	0.000467648	0.966006	0.00246	0.0150204
O43169	Cytochrome b5 type B	CYB5B	4	4	46.7	16.694	22009000	4.53565e-05	4.83551e-05	6.66099e-05	7.84519e-05	6.34936e-05	6.77782e-05	6.47458e-05	5.92437e-05	9.51785e-05	7.97456e-05	0.183554	0.278744	0.736236
O43237	Cytoplasmic dynein 1 light intermediate chain 2	DYNC1LI2	4	4	9.1	54.099	13691000	1.75658e-05	2.12253e-05	2.57443e-05	2.17721e-05	1.85146e-05	2.07066e-05	2.09125e-05	1.98895e-05	2.53398e-05	1.58157e-05	0.841287	-0.0300118	0.075056
O43242	26S proteasome non-ATPase regulatory subunit 3	PSMD3	2	2	3.2	60.977	6018100	4.39301e-05	3.98937e-05	3.84228e-05	3.73524e-05	4.62339e-05	4.02405e-05	4.00746e-05	3.92336e-05	4.79716e-05	3.35016e-05	0.744925	-0.0341212	0.127887
O43290	U4/U6.U5 tri-snRNP-associated protein 1	SART1	5	5	11.2	90.254	21664000	4.71473e-05	4.44156e-05	6.55942e-05	7.00904e-05	5.94996e-05	6.59949e-05	5.69868e-05	6.52467e-05	8.68252e-05	6.60582e-05	0.16215	0.250465	0.790083
O43324	Eukaryotic translation elongation factor 1 epsilon-1	EEF1E1	6	6	43.7	19.81	35579000	6.32873e-05	0.000102426	0.000208127	0.000176821	0.000215432	0.000169536	0.000194822	0.000215438	0.00018501	0.000229228	0.191063	0.375775	0.718824
O43390	Heterogeneous nuclear ribonucleoprotein R	HNRNPR	10	6	21.3	70.942	30965000	0.000140129	0.000147961	0.000130045	0.00013564	0.000146273	0.000145187	0.000132086	0.000131613	0.000142553	0.000154223	0.840505	0.0115213	0.0754599
O43396	Thioredoxin-like protein 1	TXNL1	5	5	28	32.251	36071000	8.73506e-05	9.7779e-05	9.31616e-05	0.00010092	9.68505e-05	9.02723e-05	0.000100104	9.33649e-05	7.7447e-05	0.000101071	0.585257	-0.0424453	0.232653
O43399	Tumor protein D54	TPD52L2	11	11	68	22.237	386210000	0.000713701	0.000722414	0.00068865	0.000727531	0.000652932	0.000578432	0.000696808	0.000669904	0.000669522	0.000677872	0.124526	-0.090308	0.90474
O43491	Band 4.1-like protein 2	EPB41L2	14	14	19.4	112.59	144160000	0.000403001	0.000396057	0.000436836	0.000419888	0.000455077	0.00043505	0.000433646	0.000439441	0.000442938	0.000428127	0.254611	0.0459691	0.594123
O43493	Trans-Golgi network integral membrane protein 2	TGOLN2	3	3	8.9	45.879	15975000	4.79957e-05	5.4301e-05	5.69629e-05	6.70697e-05	6.32356e-05	5.31188e-05	4.52461e-05	5.43077e-05	4.08123e-05	5.52087e-05	0.100034	-0.219518	0.999852
O43504	Ragulator complex protein LAMTOR5	LAMTOR5	2	2	33	9.6138	18356000	6.09356e-05	5.78373e-05	6.65514e-05	6.74584e-05	6.33057e-05	6.1431e-05	6.69534e-05	7.98784e-05	6.65413e-05	7.24508e-05	0.122111	0.135667	0.913245
O43583	Density-regulated protein	DENR	6	6	29.8	22.092	243400000	0.000796408	0.00081346	0.000753032	0.000681433	0.000740265	0.000707996	0.000699531	0.000693124	0.00060634	0.000684799	0.029058	-0.158093	1.53673
O43598	2-deoxynucleoside 5-phosphate N-hydrolase 1	DNPH1	5	5	52.9	19.108	85664000	0.000180945	0.00020177	0.000178855	0.000163969	0.000192628	0.000169393	0.000187991	0.000205048	0.000210926	0.000205491	0.258742	0.0923302	0.587133
O43617	Trafficking protein particle complex subunit 3	TRAPPC3	2	2	11.7	20.274	12728000	4.25635e-05	4.26587e-05	4.95159e-05	3.11033e-05	5.10274e-05	3.36757e-05	4.24005e-05	4.4534e-05	3.47209e-05	4.19482e-05	0.37282	-0.136584	0.4285
O43633	Charged multivesicular body protein 2a	CHMP2A	2	2	7.7	25.104	192790000	0.000484199	0.00052893	0.000624612	0.000593238	0.000749311	0.000538921	0.000568255	0.000569998	0.000601506	0.000671133	0.907375	-0.0148289	0.0422131
O43665	Regulator of G-protein signaling 10	RGS10	3	3	21.5	21.21	42580000	7.23722e-05	6.19111e-05	7.45458e-05	8.6852e-05	6.622e-05	7.93316e-05	7.21464e-05	7.20392e-05	8.38087e-05	6.53306e-05	0.696885	0.0422506	0.156839
O43670	BUB3-interacting and GLEBS motif-containing protein ZNF207	ZNF207	4	4	8.4	50.75	129050000	0.00046874	0.000436732	0.000480216	0.000551526	0.00045237	0.000450051	0.000453823	0.000451065	0.000419087	0.000471514	0.218019	-0.0896969	0.661506
O43684	Mitotic checkpoint protein BUB3	BUB3	2	2	6.1	37.154	3412800	1.44033e-05	1.21566e-05	1.07019e-05	1.07746e-05	1.02644e-05	1.18581e-05	1.00301e-05	1.42676e-05	1.3506e-05	1.50666e-05	0.306203	0.150882	0.513991
O43707	Alpha-actinin-4	ACTN4	38	28	54.2	104.85	1407400000	0.00265853	0.00272132	0.00261609	0.00262395	0.00266769	0.00265036	0.00269154	0.00265084	0.00259248	0.00267052	0.80509	-0.00346179	0.0941554
O43716	Glutamyl-tRNA(Gln) amidotransferase subunit C, mitochondrial	GATC	2	2	20.6	15.086	5180300	1.82155e-05	2.07988e-05	1.8277e-05	2.64939e-05	2.95905e-05	1.85134e-05	1.72756e-05	2.45557e-05	2.53157e-05	3.27176e-05	0.787649	0.0622897	0.103667
O43719	HIV Tat-specific factor 1	HTATSF1	16	16	26.4	85.852	248180000	0.00148571	0.00138662	0.00135644	0.00121168	0.00142603	0.00111968	0.001289	0.00134383	0.00108158	0.00139349	0.135008	-0.140898	0.869641
O43765	Small glutamine-rich tetratricopeptide repeat-containing protein alpha	SGTA	5	5	18.8	34.063	257930000	0.000641699	0.000602854	0.000695088	0.000683011	0.000619584	0.000608605	0.00064348	0.000618028	0.000598412	0.000595608	0.109242	-0.08151	0.961611
O43768	Alpha-endosulfine	ENSA	11	9	74.4	13.389	654990000	0.00212539	0.00206375	0.00235261	0.00197923	0.00237205	0.00218159	0.00211533	0.00222436	0.00189632	0.00208057	0.438557	-0.0532667	0.357974
O43776	Asparagine--tRNA ligase, cytoplasmic	NARS1	3	3	9.9	62.942	15786000	4.15215e-05	4.52925e-05	4.69302e-05	5.58183e-05	5.16867e-05	3.99109e-05	4.81311e-05	4.4187e-05	4.38984e-05	5.70666e-05	0.685703	-0.048994	0.163864
O43805	Sjoegren syndrome nuclear autoantigen 1	SSNA1	3	3	30.3	13.596	3981000	8.40167e-05	7.588e-05	7.89286e-05	7.01019e-05	8.01354e-05	5.81602e-05	7.42251e-05	8.90333e-05	5.97542e-05	7.18601e-05	0.268719	-0.1402	0.570702
O43813	LanC-like protein 1	LANCL1	6	6	16	45.283	439020000	0.000473836	0.000477246	0.000523941	0.000593661	0.00049626	0.000578475	0.000520733	0.000510257	0.000595802	0.000656635	0.12431	0.158046	0.905495
O43852	Calumenin	CALU	15	15	64.8	37.106	1318400000	0.00120251	0.00114737	0.00111041	0.00109851	0.0010774	0.000990071	0.00107723	0.00109173	0.00101734	0.00110573	0.0540442	-0.0936099	1.26725
O60218	Aldo-keto reductase family 1 member B10	AKR1B10	29	28	77.8	36.019	8164900000	0.00570124	0.00531458	0.00531619	0.00535904	0.00505497	0.00579827	0.00541376	0.00537467	0.00497428	0.0052011	0.985417	0.000867162	0.00637989
O60220	Mitochondrial import inner membrane translocase subunit Tim8 A	TIMM8A	2	2	41.2	10.998	27095000	6.83323e-05	6.82027e-05	6.70196e-05	5.62878e-05	7.09147e-05	6.14563e-05	6.55342e-05	7.20681e-05	5.38663e-05	6.289e-05	0.465412	-0.0666924	0.332162
O60232	Sjoegren syndrome/scleroderma autoantigen 1	ZNRD2	3	3	21.6	21.474	26073000	6.70312e-05	6.40873e-05	6.67442e-05	8.51166e-05	7.45361e-05	6.93164e-05	7.1616e-05	8.50717e-05	7.66059e-05	7.89025e-05	0.339566	0.0937255	0.469075
O60271	C-Jun-amino-terminal kinase-interacting protein 4	SPAG9	13	13	12.9	146.2	57595000	0.000443173	0.000456157	0.000485518	0.00045248	0.000469633	0.000417821	0.00045479	0.000474083	0.000453931	0.000501558	0.952595	-0.00299169	0.0210918
O60504	Vinexin	SORBS3	5	5	8.6	75.34	36967000	0.000150874	0.000153811	0.000188995	0.000182689	0.000163147	0.000174079	0.00015694	0.000172931	0.000195916	0.000222636	0.260719	0.135995	0.583827
O60506	Heterogeneous nuclear ribonucleoprotein Q	SYNCRIP	18	14	42.5	69.602	314140000	0.000803839	0.00087468	0.000833906	0.000862325	0.000846996	0.000975238	0.000931227	0.000781665	0.00104929	0.000746336	0.399931	0.0868681	0.398015
O60566	Mitotic checkpoint serine/threonine-protein kinase BUB1 beta	BUB1B	2	2	1.5	119.54	4788100	3.34786e-05	3.04493e-05	3.36506e-05	4.13962e-05	3.25192e-05	3.54886e-05	4.05082e-05	3.60557e-05	4.008e-05	3.70188e-05	0.136354	0.141383	0.865331
O60664	Perilipin-3	PLIN3	17	17	58.1	47.074	646610000	0.00167754	0.00160349	0.00166127	0.00165035	0.00158108	0.00159584	0.00174899	0.00165202	0.00160057	0.0015654	0.954469	-0.00192738	0.0202384
O60701	UDP-glucose 6-dehydrogenase	UGDH	8	8	23.1	55.023	53083000	0.000326672	0.000300851	0.000335332	0.000324844	0.000319108	0.000287733	0.00032732	0.000358909	0.000313254	0.000319954	0.995627	0.000326273	0.00190329
O60716	Catenin delta-1	CTNND1	7	7	12.1	108.17	49616000	0.000209247	0.000211837	0.000203193	0.000187687	0.000194462	0.000216773	0.000192453	0.000204297	0.000198788	0.000210683	0.609372	0.023552	0.215118
Q99880;Q99879;Q99877;Q93079;Q5QNW6;P62807;P58876;P57053;O60814;Q16778;P33778;P23527;P06899;Q8N257;Q96A08	Histone H2B type 1-L;Histone H2B type 1-M;Histone H2B type 1-N;Histone H2B type 1-H;Histone H2B type 2-F;Histone H2B type 1-C/E/F/G/I;Histone H2B type 1-D;Histone H2B type F-S;Histone H2B type 1-K;Histone H2B type 2-E;Histone H2B type 1-B;Histone H2B type 1-O;Histone H2B type 1-J;Histone H2B type 3-B;Histone H2B type 1-A	H2BC13	5	5	40.5	13.952	553980000	0.00223266	0.000956189	0.00075076	0.000786482	0.00123646	0.000849224	0.000824464	0.000925437	0.00117096	0.000834748	0.362874	-0.372781	0.440244
O60828	Polyglutamine-binding protein 1	PQBP1	4	4	29.1	30.472	21102000	9.10803e-05	9.11354e-05	9.77303e-05	7.80556e-05	9.31399e-05	7.75779e-05	9.43663e-05	8.60347e-05	7.57599e-05	9.3194e-05	0.365795	-0.079571	0.436763
O60841	Eukaryotic translation initiation factor 5B	EIF5B	5	5	5.8	138.83	32401000	8.95343e-05	7.28238e-05	8.04469e-05	7.00249e-05	7.97468e-05	4.95014e-05	6.17031e-05	7.98523e-05	7.99511e-05	8.26774e-05	0.319535	-0.150508	0.495481
O60869	Endothelial differentiation-related factor 1	EDF1	14	14	66.2	16.368	789970000	0.00282149	0.00252954	0.00286543	0.00311961	0.00263393	0.00300106	0.00267681	0.00280529	0.00251532	0.00278903	0.78517	-0.018969	0.105036
O60885;Q15059	Bromodomain-containing protein 4;Bromodomain-containing protein 3	BRD4	3	3	2.3	152.22	3157700	8.38971e-06	6.96428e-06	1.22103e-05	2.0077e-05	1.17907e-05	7.35084e-06	1.341e-05	1.13676e-05	2.00383e-05	1.96499e-05	0.479299	0.273079	0.319393
O60888	Protein CutA	CUTA	4	4	30.7	19.116	121790000	0.000239697	0.000233301	0.000236631	0.000262392	0.000248299	0.000225	0.000259678	0.000241046	0.000240917	0.000244024	0.805576	-0.011458	0.0938933
O60925	Prefoldin subunit 1	PFDN1	4	4	31.1	14.21	203930000	0.000416724	0.000383352	0.000431878	0.000471489	0.000369559	0.000385823	0.000397879	0.000425417	0.000427798	0.000366832	0.537906	-0.0490209	0.269293
O60927	Protein phosphatase 1 regulatory subunit 11	PPP1R11	3	2	53.2	13.952	31115000	4.08183e-05	3.85784e-05	5.02079e-05	4.77838e-05	4.2052e-05	5.14538e-05	4.06659e-05	6.13459e-05	0.000118343	4.80777e-05	0.193821	0.543732	0.7126
O60936	Nucleolar protein 3	NOL3	3	3	35.1	22.629	40053000	6.91778e-05	7.35503e-05	7.75342e-05	8.26308e-05	7.73103e-05	7.52579e-05	7.70456e-05	7.89733e-05	9.49561e-05	7.77641e-05	0.293508	0.087573	0.53238
O75083	WD repeat-containing protein 1	WDR1	14	14	32	66.193	412630000	0.00123448	0.00113764	0.00108083	0.00110979	0.00105813	0.0012222	0.00107569	0.00114474	0.00110996	0.00113564	0.739474	0.0171834	0.131077
O75157;Q99576;Q9Y3Q8;Q15714	TSC22 domain family protein 2;TSC22 domain family protein 3;TSC22 domain family protein 4;TSC22 domain family protein 1	TSC22D2	2	2	2.4	79.227	9838000	6.18381e-05	6.2276e-05	6.94296e-05	6.69504e-05	5.97735e-05	5.56838e-05	5.64313e-05	6.47841e-05	5.29913e-05	5.6876e-05	0.0360088	-0.159402	1.44359
O75175	CCR4-NOT transcription complex subunit 3	CNOT3	4	4	6.4	81.871	21611000	0.000160093	0.000171893	0.000175423	0.000192305	0.000169804	0.000190201	0.000184371	0.000165445	0.000191793	0.000169264	0.427767	0.0514296	0.368793
O75208	Ubiquinone biosynthesis protein COQ9, mitochondrial	COQ9	2	2	16	35.509	7085200	4.09379e-06	1.02099e-05	5.62192e-06	1.29249e-05	7.59503e-06	6.86994e-06	8.30127e-06	7.44334e-06	7.13271e-06	4.51754e-06	0.489157	-0.239253	0.310551
O75223	Gamma-glutamylcyclotransferase	GGCT	9	9	58.5	21.007	108710000	0.000581512	0.00060279	0.000554549	0.000555874	0.000660767	0.000613549	0.000580583	0.000585179	0.000538953	0.000533776	0.426012	-0.0514038	0.370578
O75312	Zinc finger protein ZPR1	ZPR1	3	3	7	50.925	14713000	5.29695e-05	6.13607e-05	6.93091e-05	6.98248e-05	6.30063e-05	5.88279e-05	6.41831e-05	6.58684e-05	7.80464e-05	6.44687e-05	0.518707	0.066479	0.285078
O75340	Programmed cell death protein 6	PDCD6	2	2	11	21.868	15614000	5.16741e-05	4.71934e-05	5.74208e-05	4.65448e-05	5.08045e-05	5.93857e-05	4.43358e-05	5.08695e-05	7.19555e-05	6.28686e-05	0.203338	0.190372	0.691782
O75347	Tubulin-specific chaperone A	TBCA	10	10	46.3	12.855	2524600000	0.00150185	0.00136828	0.00155303	0.00153021	0.00144266	0.00141477	0.00128911	0.00137803	0.00137138	0.00146107	0.0588264	-0.0971538	1.23043
O75348;O95670	V-type proton ATPase subunit G 1;V-type proton ATPase subunit G 2	ATP6V1G1	2	2	22	13.757	17643000	4.28653e-05	3.98713e-05	5.21566e-05	6.97171e-05	4.30871e-05	4.05139e-05	4.66008e-05	4.4907e-05	5.81106e-05	5.42072e-05	0.917957	-0.0196914	0.0371775
O75368	SH3 domain-binding glutamic acid-rich-like protein	SH3BGRL	8	8	78.9	12.774	870960000	0.000670084	0.000717614	0.000753617	0.000766473	0.000719435	0.000756171	0.000720891	0.000740951	0.000694466	0.00069084	0.826277	-0.00953885	0.0828742
O75369	Filamin-B	FLNB	97	88	52	278.16	3357900000	0.009641	0.0094806	0.00960088	0.00987806	0.00965192	0.00977013	0.010043	0.0100146	0.0102067	0.010083	0.00468452	0.054709	2.32934
O75380	NADH dehydrogenase [ubiquinone] iron-sulfur protein 6, mitochondrial	NDUFS6	2	2	26.6	13.711	13525000	4.7042e-05	4.46204e-05	4.62382e-05	5.13624e-05	5.45915e-05	4.44727e-05	4.46153e-05	5.49583e-05	5.03374e-05	5.55389e-05	0.698101	0.0354613	0.156082
O75390	Citrate synthase, mitochondrial	CS	14	14	48.7	51.712	545020000	0.00111018	0.00111786	0.00110225	0.0012111	0.00107218	0.0014143	0.00121342	0.00110501	0.00132309	0.00108567	0.15477	0.129671	0.810312
O75391	Sperm-associated antigen 7	SPAG7	6	6	37.9	26.034	59989000	0.000259959	0.000281029	0.000315697	0.000313384	0.000292832	0.00030082	0.000260983	0.000307727	0.000318862	0.00029085	0.825191	0.0160256	0.0834454
O75400	Pre-mRNA-processing factor 40 homolog A	PRPF40A	2	2	3	108.8	7884900	3.12636e-05	3.30613e-05	3.64122e-05	3.18252e-05	3.26179e-05	2.35324e-05	3.22012e-05	2.90724e-05	2.90345e-05	3.25163e-05	0.0760521	-0.17455	1.11889
O75410	Transforming acidic coiled-coil-containing protein 1	TACC1	10	8	16.6	87.793	51499000	0.000300479	0.000281714	0.000290684	0.00026966	0.000274645	0.000279192	0.00027167	0.000258786	0.0002554	0.000261628	0.0336864	-0.0952086	1.47255
O75436	Vacuolar protein sorting-associated protein 26A	VPS26A	4	4	13.5	38.169	16911000	0.000144705	0.000135929	0.000168048	0.000178452	0.000160226	0.000189017	0.000228044	0.000165598	0.000194828	0.000187516	0.023118	0.29351	1.63605
O75475	PC4 and SFRS1-interacting protein	PSIP1	10	9	21.5	60.103	49356000	0.000471985	0.00050544	0.000539056	0.000491152	0.000566458	0.000473927	0.000462101	0.000517544	0.000416288	0.000541347	0.272736	-0.0943071	0.564257
O75496	Geminin	GMNN	3	3	16.3	23.565	15422000	0.000169158	0.000171934	0.000177702	0.000182227	0.000174884	0.000157712	0.000173709	0.000169591	0.000127122	0.000163792	0.0858129	-0.145407	1.06645
O75506	Heat shock factor-binding protein 1	HSBP1	3	3	64.5	8.5435	58062000	0.000146293	0.000129461	0.000149123	0.000117505	0.000145753	0.000131715	0.000135369	0.000152557	0.000113137	0.000147377	0.86647	-0.0168283	0.0622466
O75531	Barrier-to-autointegration factor;Barrier-to-autointegration factor, N-terminally processed	BANF1	4	4	36	10.058	47869000	0.000343185	0.000316865	0.000328205	0.00029725	0.000361023	0.000334264	0.000287554	0.000311313	0.000244117	0.000348011	0.289396	-0.110374	0.538507
O75533	Splicing factor 3B subunit 1	SF3B1	6	6	7.6	145.83	59597000	0.000233581	0.000224577	0.000251212	0.000246961	0.00024592	0.000231005	0.000245411	0.000272091	0.000267625	0.000235123	0.342718	0.0576386	0.465063
O75534	Cold shock domain-containing protein E1	CSDE1	2	2	2.1	88.884	9509000	0.000124906	0.00013445	0.000136697	0.000151571	0.000133704	0.000127177	0.000139813	0.000153279	0.000122684	0.000143355	0.890796	0.010507	0.0502219
O75554	WW domain-binding protein 4	WBP4	2	2	7.4	42.506	5164300	4.02887e-05	3.31061e-05	4.1759e-05	3.96031e-05	3.50608e-05	2.83625e-05	2.55758e-05	3.46388e-05	3.399e-05	5.55765e-05	0.683587	-0.0915741	0.165206
O75608	Acyl-protein thioesterase 1	LYPLA1	3	3	17.8	24.669	12976000	9.41466e-05	9.57021e-05	8.37555e-05	9.14388e-05	8.31293e-05	9.41136e-05	0.000101204	8.54592e-05	9.60003e-05	7.18091e-05	0.988906	0.0013327	0.00484518
O75629	Protein CREG1	CREG1	3	3	19.5	24.074	8060000	2.59216e-05	2.67627e-05	3.24721e-05	2.47231e-05	3.54016e-05	3.47309e-05	2.94617e-05	3.48586e-05	2.92361e-05	3.22827e-05	0.238997	0.144356	0.621608
O75643	U5 small nuclear ribonucleoprotein 200 kDa helicase	SNRNP200	4	4	2.3	244.5	16483000	0.000105059	0.000110935	0.000122709	0.000120883	0.000112444	0.00011684	0.000105924	0.000123001	0.000137003	0.0001362	0.201671	0.113774	0.695356
O75674	TOM1-like protein 1	TOM1L1	4	4	14.3	52.988	19518000	0.000152785	0.000142006	0.00018664	0.000182354	0.000167708	0.000164854	0.000166162	0.000160057	0.000159462	0.000163102	0.689021	-0.0313167	0.161767
O75717	WD repeat and HMG-box DNA-binding protein 1	WDHD1	4	4	3.5	125.97	20918000	0.000125871	0.00013004	0.000149016	0.000139026	0.000158548	0.000116963	0.000133534	0.000142335	0.00011451	0.000148701	0.334969	-0.0987125	0.474995
O75821	Eukaryotic translation initiation factor 3 subunit G	EIF3G	13	13	53.1	35.611	275890000	0.000829519	0.000809235	0.000841412	0.000837621	0.000857347	0.000714631	0.000842276	0.000871711	0.000762192	0.000954278	0.891579	-0.0104201	0.0498403
O75822	Eukaryotic translation initiation factor 3 subunit J	EIF3J	10	10	46.5	29.062	248300000	0.000745873	0.000779121	0.000720703	0.000749041	0.000664366	0.000568037	0.000660969	0.000693095	0.000621713	0.000676234	0.0177009	-0.184409	1.752
O75828	Carbonyl reductase [NADPH] 3	CBR3	4	3	22.7	30.85	16204000	0.000116288	0.000118667	0.00013908	0.000144848	0.000132532	0.000134944	0.00013014	0.000135993	0.000155005	0.000141833	0.223159	0.0994747	0.651385
O75832	26S proteasome non-ATPase regulatory subunit 10	PSMD10	4	4	13.7	24.428	94665000	0.000650354	0.000675467	0.000722666	0.000608322	0.000725296	0.000667133	0.00066828	0.000709577	0.000670295	0.00073224	0.626772	0.0276403	0.20289
O75874	Isocitrate dehydrogenase [NADP] cytoplasmic	IDH1	3	3	10.6	46.659	7407400	3.55313e-05	3.49302e-05	4.35837e-05	4.83995e-05	4.10009e-05	5.25483e-05	4.22392e-05	4.6561e-05	5.96866e-05	4.3688e-05	0.0781667	0.266506	1.10698
O75886	Signal transducing adapter molecule 2	STAM2	4	4	9.5	58.164	22552000	7.68535e-05	8.25012e-05	7.89286e-05	6.777e-05	8.39989e-05	7.82709e-05	7.51497e-05	8.54419e-05	7.06116e-05	8.53113e-05	0.821611	0.0174011	0.0853336
O75937	DnaJ homolog subfamily C member 8	DNAJC8	10	10	48.2	29.841	290210000	0.00114198	0.00101859	0.00119562	0.00113437	0.00112428	0.00105785	0.00107816	0.00111628	0.000974843	0.00115827	0.308556	-0.0601897	0.510666
O75940	Survival of motor neuron-related-splicing factor 30	SMNDC1	2	2	15.5	26.711	6247500	9.31131e-06	1.101e-05	1.26423e-05	2.05707e-05	1.32997e-05	1.81508e-05	1.40225e-05	1.62912e-05	1.34378e-05	1.29249e-05	0.481316	0.162978	0.31757
O76003	Glutaredoxin-3	GLRX3	15	15	63.3	37.432	599930000	0.00104746	0.00102813	0.00103848	0.00106557	0.000997234	0.00111587	0.00107182	0.00102034	0.00114433	0.00105201	0.105151	0.062043	0.978185
O76070;Q16143	Gamma-synuclein;Beta-synuclein	SNCG	2	2	19.7	13.331	4233600	2.94614e-05	3.19367e-05	4.45994e-05	3.60052e-05	3.21688e-05	3.59885e-05	3.08505e-05	4.22322e-05	2.97596e-05	3.3217e-05	0.905536	-0.017699	0.0430943
O76080	AN1-type zinc finger protein 5	ZFAND5	2	2	21.6	23.132	9024400	1.67649e-05	2.05447e-05	1.90128e-05	1.65754e-05	1.23939e-05	1.66189e-05	1.6447e-05	2.23636e-05	2.05067e-05	1.73933e-05	0.401474	0.129929	0.396342
O94760	N(G),N(G)-dimethylarginine dimethylaminohydrolase 1	DDAH1	5	4	18.9	31.121	35696000	0.000198975	0.000217425	0.000217512	0.000252568	0.000199549	0.000209238	0.000221604	0.000203999	0.000279512	0.000211626	0.649959	0.0521161	0.187114
O94763	Unconventional prefoldin RPB5 interactor 1	URI1	5	5	13.1	59.832	21465000	9.53879e-05	0.00011915	0.00010788	0.00010157	9.58886e-05	8.09755e-05	0.000102362	0.000107268	9.95678e-05	0.000105362	0.47295	-0.0691834	0.325185
O94903	Proline synthase co-transcribed bacterial homolog protein	PLPBP	5	5	21.8	30.344	20589000	0.000102978	0.000124072	0.000129977	0.000129972	0.00013331	0.000113088	0.000111544	0.000128602	0.00014161	0.000136315	0.797043	0.0250183	0.0985183
O94992	Protein HEXIM1	HEXIM1	8	8	30.4	40.623	448090000	0.00119272	0.00117287	0.00119631	0.0011814	0.00110323	0.00113282	0.00113024	0.00112765	0.00116096	0.00107888	0.0802669	-0.0543055	1.09546
O95104	Splicing factor, arginine/serine-rich 15	SCAF4	3	3	4.9	125.87	38684000	8.6021e-05	9.32891e-05	9.13644e-05	9.89884e-05	0.000106441	8.25348e-05	9.01409e-05	9.90875e-05	8.46063e-05	0.000104111	0.580237	-0.0481365	0.236395
O95218	Zinc finger Ran-binding domain-containing protein 2	ZRANB2	9	9	29.1	37.404	187540000	0.000579006	0.000579301	0.000702938	0.000547909	0.000748737	0.000527384	0.000592553	0.000681355	0.000646125	0.00070268	0.976229	-0.00356519	0.0104481
O95232	Luc7-like protein 3	LUC7L3	2	2	5.6	51.466	4558900	1.40724e-05	1.7644e-05	1.96046e-05	1.73365e-05	1.31268e-05	4.57785e-06	1.57786e-05	1.3141e-05	7.17331e-06	2.15113e-05	0.263249	-0.395326	0.579633
O95292	Vesicle-associated membrane protein-associated protein B/C	VAPB	3	2	14	27.228	13869000	9.91745e-05	0.000103802	9.74308e-05	9.04806e-05	9.40636e-05	9.7228e-05	0.000103276	9.32348e-05	0.000107317	0.00010145	0.321608	0.0512995	0.492673
O95336	6-phosphogluconolactonase	PGLS	2	2	13.2	27.547	8257400	4.1029e-05	4.59165e-05	4.36354e-05	4.58945e-05	4.25616e-05	4.07172e-05	4.66187e-05	3.91324e-05	5.73372e-05	4.7981e-05	0.469282	0.0816228	0.328566
O95359	Transforming acidic coiled-coil-containing protein 2	TACC2	18	16	7.5	309.42	236700000	0.00122873	0.00114567	0.00122743	0.00122634	0.00120117	0.00115065	0.00120439	0.00118947	0.00122095	0.00117889	0.41676	-0.0204825	0.380114
O95361;Q309B1	Tripartite motif-containing protein 16;Tripartite motif-containing protein 16-like protein	TRIM16	6	6	19	63.954	22485000	0.000102742	0.000105968	0.000102661	0.00011453	0.000115977	0.000100321	0.000101541	0.000120454	0.000134543	0.000151265	0.229026	0.166397	0.640114
O95373	Importin-7	IPO7	2	2	2.3	119.52	2751000	2.21413e-05	2.30927e-05	3.06715e-05	2.90955e-05	2.24682e-05	2.93298e-05	2.96804e-05	2.50218e-05	3.3857e-05	3.07094e-05	0.1041	0.221272	0.982548
O95400	CD2 antigen cytoplasmic tail-binding protein 2	CD2BP2	6	6	29.9	37.646	38081000	0.000135736	0.00013717	0.000160835	0.000179357	0.00015119	0.000139841	0.000150991	0.000166552	0.000177353	0.000192722	0.336905	0.11457	0.472492
O95433	Activator of 90 kDa heat shock protein ATPase homolog 1	AHSA1	5	5	19.8	38.274	42908000	0.000248614	0.000241747	0.000277626	0.000261091	0.000243117	0.000252819	0.000245863	0.000275176	0.000328772	0.000288327	0.181332	0.128759	0.741525
O95684	FGFR1 oncogene partner	CEP43	3	3	16	43.064	4149400	7.51339e-06	8.11924e-06	1.26117e-05	8.1969e-06	9.87902e-06	1.20517e-05	1.05759e-05	1.36123e-05	1.30772e-05	1.07228e-05	0.038224	0.374279	1.41766
O95747	Serine/threonine-protein kinase OSR1	OXSR1	2	2	4.4	58.022	1010200	7.6082e-06	3.95929e-06	8.62895e-06	7.48926e-06	5.51234e-06	5.3292e-06	4.78766e-06	6.57585e-06	1.05581e-05	1.0665e-05	0.552535	0.191706	0.25764
O95777	U6 snRNA-associated Sm-like protein LSm8	LSM8	6	6	91.7	10.403	120450000	0.000319041	0.000385304	0.000406951	0.000323655	0.00037026	0.000398112	0.000372684	0.000372789	0.000310847	0.000345541	0.96438	-0.00419337	0.0157517
O95793	Double-stranded RNA-binding protein Staufen homolog 1	STAU1	4	4	8.3	63.182	24442000	0.000163313	0.000160257	0.00018142	0.000189415	0.00016974	0.000174544	0.000167283	0.000209039	0.000189772	0.000188751	0.187695	0.105008	0.726548
O95810	Serum deprivation-response protein	CAVIN2	6	6	21.6	47.173	52062000	8.00109e-05	0.000139366	0.000117858	0.000141274	0.000122222	0.000105806	0.000135792	0.000132191	0.000137153	0.000135271	0.488261	0.105294	0.311348
O95816	BAG family molecular chaperone regulator 2	BAG2	7	7	33.2	23.772	125260000	0.000724662	0.000679787	0.000733339	0.000576769	0.000751986	0.000623226	0.000731499	0.0007343	0.000643418	0.000721662	0.951256	-0.00518528	0.0217026
O95817	BAG family molecular chaperone regulator 3	BAG3	22	22	61.4	61.594	613190000	0.00154755	0.00156349	0.00159789	0.00155292	0.00167221	0.00148699	0.00157016	0.00158701	0.00151143	0.00155413	0.168614	-0.0413801	0.773108
O95865	N(G),N(G)-dimethylarginine dimethylaminohydrolase 2	DDAH2	4	3	18.2	29.644	11445000	5.46522e-05	5.48387e-05	5.27694e-05	5.60838e-05	5.29575e-05	4.33233e-05	5.3127e-05	5.30672e-05	6.29834e-05	5.52651e-05	0.830586	-0.0189254	0.0806155
O95881	Thioredoxin domain-containing protein 12	TXNDC12	6	6	39	19.206	570280000	0.000955587	0.000985279	0.00103563	0.000837429	0.00101144	0.000971097	0.000909437	0.000937408	0.00078206	0.000963917	0.315267	-0.0803631	0.501322
O95994	Anterior gradient protein 2 homolog	AGR2	5	5	40	19.979	356400000	0.00043449	0.000415226	0.000445753	0.000661654	0.000408289	0.00053685	0.000472745	0.000517341	0.000512559	0.000462305	0.597795	0.0808751	0.223447
P00338	L-lactate dehydrogenase A chain	LDHA	24	22	69	36.688	3550500000	0.00283254	0.00304803	0.00266078	0.00272088	0.00238116	0.00289922	0.00286156	0.00276396	0.00282514	0.00266399	0.543104	0.0386531	0.265117
P00352	Retinal dehydrogenase 1	ALDH1A1	38	33	75.4	54.861	18173000000	0.00568302	0.00585477	0.00581197	0.00620712	0.00654365	0.0059335	0.00617927	0.00670742	0.00647962	0.00647292	0.144538	0.0780001	0.840017
P00367	Glutamate dehydrogenase 1, mitochondrial	GLUD1	15	15	34.6	61.397	280700000	0.00112114	0.00110301	0.000986082	0.00104329	0.00107227	0.00106597	0.00102978	0.00102222	0.00101613	0.0010995	0.536722	-0.0251969	0.270251
P00374	Dihydrofolate reductase	DHFR	5	5	31	21.452	56254000	8.04408e-05	7.84274e-05	0.000148899	0.000128214	0.000111772	0.00056884	0.000505645	0.000429783	0.000405658	0.000383048	1.31748e-05	2.06562	4.88025
P00390	Glutathione reductase, mitochondrial	GSR	14	14	41.2	56.256	544990000	0.00106087	0.00114798	0.00142798	0.00129633	0.00104925	0.00113219	0.00114206	0.0012419	0.00120688	0.00116815	0.815426	-0.0221693	0.0886156
P00441	Superoxide dismutase [Cu-Zn]	SOD1	3	3	32.5	15.936	344230000	0.000628175	0.000627752	0.000730998	0.000723683	0.000628216	0.000669499	0.000725048	0.000668053	0.000802991	0.000783414	0.133236	0.128163	0.87538
P00491	Purine nucleoside phosphorylase	PNP	11	11	50.9	32.118	90083000	0.000514919	0.000604134	0.000610393	0.000642646	0.000594454	0.000558486	0.000587679	0.000648795	0.000608709	0.000608442	0.733532	0.021991	0.134581
P00492	Hypoxanthine-guanine phosphoribosyltransferase	HPRT1	5	5	26.1	24.579	34149000	0.000223543	0.00023333	0.000246657	0.000227414	0.000226102	0.000229146	0.000221984	0.000248469	0.000200073	0.00026191	0.938933	0.00564626	0.0273656
P00505	Aspartate aminotransferase, mitochondrial	GOT2	9	9	19.5	47.517	203390000	0.00120391	0.00121665	0.00131829	0.00155488	0.000826994	0.000872846	0.00118908	0.00127362	0.00145028	0.00122784	0.890311	-0.0254574	0.0504582
P00533	Epidermal growth factor receptor	EGFR	3	3	5	134.28	21933000	3.10216e-05	2.64785e-05	2.96303e-05	2.53822e-05	2.70776e-05	2.94367e-05	2.66384e-05	3.27766e-05	3.47857e-05	2.53069e-05	0.392792	0.0935761	0.405837
P00558	Phosphoglycerate kinase 1	PGK1	23	19	63.1	44.614	4410400000	0.00520044	0.00460221	0.00438557	0.00487881	0.00427431	0.00510354	0.00487296	0.00468039	0.00437756	0.00431456	0.994718	0.000473781	0.00229996
P00568	Adenylate kinase isoenzyme 1	AK1	10	10	42.3	21.635	99974000	0.000656646	0.000664842	0.000736472	0.000730648	0.000769727	0.000639749	0.000672509	0.000705384	0.000717911	0.000732053	0.527818	-0.0372621	0.277516
P00813	Adenosine deaminase	ADA	4	3	12.1	40.764	13980000	5.74081e-05	6.76747e-05	6.73914e-05	0.000124089	6.82011e-05	4.89563e-05	5.74742e-05	0.000158742	5.638e-05	6.77631e-05	0.970277	0.0169657	0.0131043
P00918	Carbonic anhydrase 2	CA2	4	4	21.5	29.246	18279000	0.000170143	0.000162314	0.000143752	0.000138684	0.000136233	0.000141164	0.000124134	0.000134495	0.000155832	0.000140754	0.233799	-0.109184	0.631158
P01034	Cystatin-C	CST3	2	2	18.5	15.799	16911000	4.68512e-05	4.13466e-05	4.98877e-05	5.59376e-05	4.69633e-05	6.04506e-05	4.72136e-05	4.38805e-05	6.23115e-05	4.10514e-05	0.590779	0.0810223	0.228575
P01040	Cystatin-A;Cystatin-A, N-terminally processed	CSTA	4	4	57.1	11.006	46840000	0.000125473	0.000233637	9.23904e-05	0.000138018	0.000415328	8.42716e-05	7.24439e-05	0.000146886	0.000119741	0.000128282	0.170165	-0.865217	0.76913
P01116;P01111	GTPase KRas;GTPase KRas, N-terminally processed;GTPase NRas	KRAS	2	2	13.2	21.656	4317300	3.75214e-05	3.23957e-05	3.30013e-05	3.21835e-05	3.28727e-05	3.0415e-05	2.89238e-05	3.07351e-05	3.67338e-05	3.11228e-05	0.262787	-0.0889516	0.580397
P02545	Prelamin-A/C;Lamin-A/C	LMNA	33	32	53	74.139	3403100000	0.00542536	0.00519233	0.00542017	0.005117	0.00541296	0.00515932	0.00535606	0.00530267	0.00502842	0.00529722	0.368412	-0.0232163	0.433666
P02792	Ferritin light chain	FTL	4	4	18.3	20.019	28607000	0.00014676	0.000151274	0.000154077	0.000163318	0.000157697	0.000134665	0.000158929	0.000157741	0.000147338	0.000192123	0.731751	0.0326021	0.135637
P02794	Ferritin heavy chain;Ferritin heavy chain, N-terminally processed	FTH1	2	2	12.6	21.225	9060000	2.29043e-05	1.68372e-05	2.29618e-05	1.98023e-05	2.36422e-05	2.2653e-05	2.39007e-05	1.79512e-05	2.27101e-05	1.63191e-05	0.797685	-0.0359681	0.0981685
P04040	Catalase	CAT	10	10	23.1	59.755	61031000	0.000326188	0.0003846	0.000399205	0.000407805	0.000366151	0.000334361	0.000313705	0.000355381	0.000387341	0.000418059	0.541981	-0.0586898	0.266016
P04075	Fructose-bisphosphate aldolase A	ALDOA	29	24	79.4	39.42	10752000000	0.00604602	0.00628392	0.0062048	0.00693477	0.00622323	0.00744001	0.0071444	0.006265	0.00748269	0.00636794	0.082973	0.130785	1.08106
P04080	Cystatin-B	CSTB	7	7	88.8	11.139	1590800000	0.00045701	0.000507776	0.000507346	0.000507544	0.000458645	0.000567107	0.00052765	0.000521708	0.000566121	0.000635693	0.0124879	0.208926	1.90351
P04083	Annexin A1	ANXA1	22	22	60.7	38.714	5032000000	0.00499033	0.00471358	0.0048514	0.0045856	0.00497852	0.00452587	0.00475684	0.00486777	0.0045876	0.00484616	0.332738	-0.032372	0.477897
P04150	Glucocorticoid receptor	NR3C1	6	6	8.4	85.658	19581000	0.000144602	0.000147385	0.000169016	0.000177856	0.000149547	0.000148394	0.00015403	0.000159965	0.000169657	0.000142276	0.738193	-0.0260035	0.13183
P04179	Superoxide dismutase [Mn], mitochondrial	SOD2	4	4	19.8	24.75	51368000	0.000157269	0.000188607	0.000236135	0.000230123	0.000168797	0.000148513	0.000206591	0.000193884	0.000267934	0.000210987	0.715538	0.0674888	0.145368
P04406	Glyceraldehyde-3-phosphate dehydrogenase	GAPDH	39	39	91.3	36.053	126380000000	0.0270328	0.0339606	0.0315194	0.0384987	0.0323058	0.0459391	0.0354403	0.0324325	0.0402322	0.0351689	0.124623	0.212334	0.9044
P04632	Calpain small subunit 1	CAPNS1	8	8	55.6	28.315	113770000	0.000620972	0.000731886	0.000564912	0.000598894	0.00058681	0.000524722	0.000662653	0.00060811	0.000654343	0.000612066	0.832844	-0.0194601	0.0794363
P04792	Heat shock protein beta-1	HSPB1	9	9	51.7	22.782	321660000	0.000396481	0.000417819	0.000566427	0.000591776	0.000558655	0.000454235	0.000513601	0.000582634	0.000622051	0.0006151	0.353575	0.139238	0.451519
P04920	Anion exchange protein 2	SLC4A2	2	2	3.4	137.01	10953000	3.83442e-05	4.01882e-05	5.01735e-05	4.52557e-05	4.6976e-05	3.20724e-05	4.24041e-05	4.94989e-05	3.46928e-05	4.57821e-05	0.427582	-0.111888	0.36898
P05091	Aldehyde dehydrogenase, mitochondrial	ALDH2	18	14	42.7	56.381	145480000	0.000407784	0.000534082	0.000594831	0.000613286	0.000677552	0.000622423	0.000648461	0.000701798	0.000632106	0.000689927	0.0887099	0.22061	1.05203
P05114	Non-histone chromosomal protein HMG-14	HMGN1	8	8	48	10.659	1014600000	0.00153243	0.00162404	0.00149973	0.00130769	0.00167475	0.00136118	0.00142942	0.00143107	0.00107428	0.00151563	0.133126	-0.165327	0.875736
P05198	Eukaryotic translation initiation factor 2 subunit 1	EIF2S1	4	4	11.4	36.112	37888000	0.000287468	0.000282716	0.000336379	0.000331824	0.000351277	0.000283761	0.000295449	0.000325829	0.000341814	0.000314772	0.753872	-0.0256732	0.122702
P05204	Non-histone chromosomal protein HMG-17	HMGN2	2	2	22.2	9.3926	492410000	0.000307255	0.000306807	0.000312936	0.000280662	0.000358635	0.000279755	0.000298481	0.00030871	0.000267799	0.000307631	0.203252	-0.0990408	0.691965
P05386	60S acidic ribosomal protein P1	RPLP1	4	3	89.5	11.514	105620000	1.68423e-05	2.62605e-05	2.85954e-05	4.52942e-05	2.48483e-05	1.71459e-05	2.9237e-05	3.63015e-05	5.0787e-05	3.13108e-05	0.540814	0.216288	0.266952
P05387	60S acidic ribosomal protein P2	RPLP2	6	5	91.3	11.665	1284400000	0.00080586	0.00119448	0.00100337	0.00157573	0.0010673	0.000611225	0.00120901	0.0011555	0.00154058	0.00113416	0.997063	0.000953022	0.00127731
P05388;Q8NHW5	60S acidic ribosomal protein P0;60S acidic ribosomal protein P0-like	RPLP0	4	4	22.4	34.273	28446000	8.91784e-05	0.000113057	0.000102234	0.000117012	0.000103217	9.2195e-05	9.80971e-05	0.000104145	0.000129414	9.99222e-05	0.982273	-0.00254713	0.00776785
P05455	Lupus La protein	SSB	24	24	45.8	46.836	2188400000	0.00819498	0.00719054	0.00457528	0.00455558	0.00521645	0.00543189	0.00517185	0.00466073	0.00418952	0.00460936	0.18003	-0.305219	0.744656
P05783	Keratin, type I cytoskeletal 18	KRT18	33	24	78.1	48.057	6797800000	0.00583619	0.006242	0.00578718	0.006777	0.00579326	0.00549485	0.00649107	0.00621816	0.00676918	0.00596306	0.740149	0.0235409	0.130681
P05997	Collagen alpha-2(V) chain	COL5A2	3	3	3.9	144.91	7830900	3.28665e-05	3.7324e-05	3.54413e-05	3.10564e-05	2.58529e-05	2.88984e-05	3.16683e-05	3.54658e-05	3.98276e-05	3.01885e-05	0.808777	0.0308024	0.0921711
P06280	Alpha-galactosidase A	GLA	4	4	10.3	48.766	55972000	0.000161226	0.000182645	0.000190241	0.000162568	0.000154257	0.000150892	0.000168233	0.000168602	0.000160603	0.000192977	0.849077	-0.0164219	0.0710529
P06396	Gelsolin	GSN	4	4	10.2	85.696	9044000	4.02717e-05	4.22907e-05	4.022e-05	5.50603e-05	5.58909e-05	4.11237e-05	4.6117e-05	5.26305e-05	7.8467e-05	5.33642e-05	0.332783	0.217162	0.477839
P06454	Prothymosin alpha;Prothymosin alpha, N-terminally processed;Thymosin alpha-1	PTMA	8	8	38.7	12.203	20631000000	0.00301931	0.00304771	0.00286773	0.00272258	0.00296135	0.002916	0.00288306	0.00259255	0.00270642	0.00280702	0.126314	-0.0722051	0.898548
P06576	ATP synthase subunit beta, mitochondrial	ATP5F1B	5	5	14.6	56.559	21802000	7.70044e-05	8.01619e-05	0.000100609	9.77956e-05	9.70607e-05	8.25644e-05	8.05577e-05	9.26276e-05	9.07359e-05	0.000110044	0.916258	0.0123732	0.037982
P06703	Protein S100-A6	S100A6	10	10	84.4	10.18	9019200000	0.00486477	0.00461149	0.00519879	0.00525052	0.0048094	0.00552486	0.00485898	0.00515231	0.00556017	0.00497557	0.189934	0.075943	0.721398
P06733	Alpha-enolase	ENO1	37	34	82.7	47.168	55076000000	0.0108345	0.0122926	0.01147	0.0111021	0.0122961	0.0107814	0.0109207	0.0116906	0.01119	0.012244	0.578678	-0.029371	0.237563
P06737	Glycogen phosphorylase, liver form	PYGL	3	2	5.8	97.147	5199000	1.66795e-05	2.07367e-05	2.37547e-05	1.47861e-05	1.5177e-05	1.78419e-05	2.20016e-05	1.81461e-05	2.20348e-05	2.56702e-05	0.23387	0.213841	0.631026
P06744	Glucose-6-phosphate isomerase	GPI	27	27	53.2	63.146	2351600000	0.00573142	0.00555715	0.00543428	0.00558606	0.00451861	0.00569812	0.00542738	0.00568465	0.00578399	0.00534098	0.370023	0.0583667	0.431772
P06748	Nucleophosmin	NPM1	14	14	55.1	32.575	4669300000	0.00368609	0.00367511	0.00381784	0.00394453	0.00375261	0.00385312	0.00388167	0.00378428	0.00392818	0.00375047	0.307929	0.0243684	0.51155
P06753	Tropomyosin alpha-3 chain	TPM3	18	7	44.9	32.95	2481700000	0.00226125	0.00213406	0.00217368	0.0020331	0.00196134	0.0020898	0.00206405	0.00198444	0.00210931	0.00186412	0.228089	-0.0630499	0.641895
P06865	Beta-hexosaminidase subunit alpha	HEXA	14	14	31.9	60.702	313640000	0.00119673	0.00129519	0.00122006	0.00132281	0.00125452	0.0013712	0.00125245	0.00123195	0.00122158	0.00119097	0.915713	-0.00486297	0.0382408
P07108	Acyl-CoA-binding protein	DBI	7	7	67.8	10.044	2277600000	0.00197797	0.00210817	0.00218927	0.00212726	0.00215952	0.00223124	0.00200459	0.00211314	0.00204202	0.0020944	0.779578	-0.0105267	0.108141
P07195	L-lactate dehydrogenase B chain	LDHB	24	23	58.7	36.638	5475600000	0.00537326	0.00562468	0.00471368	0.00505774	0.00433005	0.00537949	0.00518081	0.00506266	0.00485633	0.00494792	0.798114	0.0187202	0.0979353
P07237	Protein disulfide-isomerase	P4HB	26	26	61.6	57.116	2384400000	0.00469025	0.00467838	0.0040857	0.00395223	0.00435362	0.0042981	0.00441638	0.00423682	0.00384281	0.00418139	0.404947	-0.0529845	0.392601
P07311	Acylphosphatase-1	ACYP1	4	4	43.4	11.261	97585000	0.000562266	0.000598726	0.000661795	0.000700134	0.00066771	0.000785921	0.000627603	0.000667851	0.000628722	0.000646218	0.417772	0.0730363	0.379061
P07339	Cathepsin D;Cathepsin D light chain;Cathepsin D heavy chain	CTSD	7	7	21.1	44.552	85459000	0.000433237	0.000388185	0.000466892	0.000418772	0.000459887	0.000366726	0.000397664	0.000443952	0.000403507	0.000440343	0.290315	-0.0785155	0.53713
P07355;A6NMY6	Annexin A2;Putative annexin A2-like protein	ANXA2	28	28	76.4	38.604	18388000000	0.00739353	0.0069006	0.00738503	0.00723337	0.00749629	0.00765426	0.00729922	0.00718743	0.00779304	0.00722817	0.37551	0.0295449	0.425379
P07602	Prosaposin;Saposin-A;Saposin-B-Val;Saposin-B;Saposin-C;Saposin-D	PSAP	5	5	13	58.112	43597000	0.000173978	0.000177224	0.000192575	0.000173181	0.000200759	0.000177223	0.000187435	0.000182352	0.000214392	0.000242891	0.235715	0.130059	0.627612
P07686	Beta-hexosaminidase subunit beta;Beta-hexosaminidase subunit beta chain B;Beta-hexosaminidase subunit beta chain A	HEXB	16	16	31.5	63.137	498760000	0.00137615	0.00151507	0.00143917	0.00138996	0.00147088	0.00155502	0.00144081	0.00213518	0.00146753	0.00144773	0.242496	0.162083	0.615295
P07711	Cathepsin L1;Cathepsin L1 heavy chain;Cathepsin L1 light chain	CTSL	5	5	19.8	37.564	650220000	0.000568472	0.000628008	0.000649642	0.000780325	0.000598372	0.000765552	0.000707953	0.000595907	0.000815415	0.000586104	0.423017	0.106105	0.373642
P07737	Profilin-1	PFN1	12	12	85	15.054	11571000000	0.00390019	0.00399609	0.00394109	0.00336241	0.00410678	0.00404755	0.00373437	0.00407286	0.00379921	0.00393492	0.708283	0.0209456	0.149793
P07741	Adenine phosphoribosyltransferase	APRT	4	4	21.1	19.608	52844000	0.000264552	0.000251216	0.000304002	0.000275625	0.000253802	0.000282822	0.000257947	0.000289539	0.000291124	0.00030551	0.24327	0.0808266	0.613911
P07858	Cathepsin B;Cathepsin B light chain;Cathepsin B heavy chain	CTSB	3	3	7.1	37.821	171570000	0.000507033	0.000458781	0.000502148	0.000479108	0.000435203	0.000583926	0.000481526	0.000456502	0.000506178	0.000536568	0.19681	0.106451	0.705953
P07900	Heat shock protein HSP 90-alpha	HSP90AA1	30	20	45.9	84.659	2396200000	0.00457323	0.00450653	0.004001	0.00379519	0.00445108	0.00396206	0.00444791	0.00429407	0.00399199	0.00408715	0.563556	-0.037266	0.249063
P07910	Heterogeneous nuclear ribonucleoproteins C1/C2	HNRNPC	16	16	37.3	33.67	510850000	0.00240574	0.00290895	0.00289769	0.00313034	0.00316433	0.0028917	0.00320478	0.00306715	0.00300898	0.00288515	0.478041	0.0537531	0.320535
P07942	Laminin subunit beta-1	LAMB1	3	3	2.1	198.04	38033000	0.000107479	8.46038e-05	0.000135117	0.000255284	0.000111212	0.000219342	0.000169362	0.000143214	0.000258996	0.000131703	0.269213	0.411428	0.569904
P07951	Tropomyosin beta chain	TPM2	25	3	63	32.85	3621400000	0.00312152	0.00294896	0.00302253	0.00289727	0.00286121	0.00287885	0.00285987	0.00278235	0.00262119	0.00299469	0.101698	-0.0711351	0.99269
P08047	Transcription factor Sp1	SP1	3	3	7.6	80.692	8962800	2.55979e-05	2.95952e-05	1.86017e-05	2.04999e-05	2.38721e-05	2.32138e-05	2.34932e-05	2.13266e-05	2.54394e-05	2.0548e-05	0.705256	-0.0515249	0.151653
P08133	Annexin A6	ANXA6	8	8	14.1	75.872	35779000	0.000254137	0.000272241	0.000261647	0.000267024	0.000264813	0.000225698	0.000257998	0.000264468	0.000311026	0.000272003	0.875666	0.0123305	0.0576617
P08195	4F2 cell-surface antigen heavy chain	SLC3A2	4	4	7.9	67.993	457400000	0.000269263	0.000288767	0.000256521	0.000262176	0.000272078	0.000228064	0.000257367	0.00024759	0.00022668	0.00025261	0.0116287	-0.153922	1.93447
P08238	Heat shock protein HSP 90-beta	HSP90AB1	25	14	43.4	83.263	826390000	0.00134279	0.0013364	0.00127353	0.00113237	0.00133316	0.00119329	0.00129223	0.00126532	0.00119997	0.00122204	0.29891	-0.0562457	0.52446
P08397	Porphobilinogen deaminase	HMBS	5	5	19.4	39.33	17863000	6.00701e-05	6.91916e-05	7.44253e-05	8.13841e-05	7.22461e-05	7.07109e-05	6.1463e-05	0.000105542	8.0304e-05	8.54992e-05	0.293813	0.17543	0.531929
P08579	U2 small nuclear ribonucleoprotein B	SNRPB2	6	3	31.6	25.486	55260000	9.06561e-05	0.0001084	9.78474e-05	9.8519e-05	0.00011475	8.87087e-05	0.000105175	9.13524e-05	9.44389e-05	0.000110876	0.53198	-0.0565823	0.274105
P08621	U1 small nuclear ribonucleoprotein 70 kDa	SNRNP70	7	7	17.8	51.556	26281000	0.000178659	0.000185676	0.000186915	0.000185356	0.000208747	0.000169769	0.000180461	0.000188199	0.000208538	0.000194115	0.920451	-0.00653239	0.0359995
P08670	Vimentin	VIM	28	25	65.7	53.651	1660400000	0.00354402	0.00356375	0.00350901	0.00345561	0.00347869	0.00305989	0.00368455	0.00373859	0.00342515	0.00357811	0.91892	-0.00533599	0.0367224
P08708	40S ribosomal protein S17	RPS17	5	5	47.4	15.55	170660000	0.000253314	0.000265454	0.000257292	0.000232458	0.000226207	0.000244088	0.000241566	0.000227305	0.000239147	0.000242241	0.347554	-0.047967	0.458977
P08758	Annexin A5	ANXA5	24	24	75	35.936	1278900000	0.00369121	0.00386585	0.00366153	0.00339785	0.00390867	0.00362019	0.00379637	0.00373136	0.00356408	0.00420368	0.603699	0.0301001	0.219179
P08865;A0A8I5KQE6	40S ribosomal protein SA	RPSA	9	9	44.4	32.854	202110000	0.000769731	0.000666538	0.000703695	0.000590391	0.000615667	0.000647525	0.000653622	0.000672824	0.000581687	0.000586184	0.301328	-0.0908362	0.52096
P09012	U1 small nuclear ribonucleoprotein A	SNRPA	9	7	41.8	31.279	264170000	0.00109136	0.00110573	0.00121101	0.0012445	0.00128092	0.00121776	0.00123872	0.00122735	0.00125247	0.00122405	0.269244	0.0541211	0.569854
P09038	Fibroblast growth factor 2	FGF2	2	2	6.9	30.77	1695200	7.18057e-06	1.03143e-05	1.22819e-05	1.21968e-05	1.06785e-05	9.35684e-06	1.59535e-05	1.14662e-05	1.92735e-05	1.30594e-05	0.132977	0.392395	0.876224
P09104	Gamma-enolase	ENO2	13	10	50.9	47.268	192830000	0.000574707	0.000634536	0.00059304	0.000624945	0.0006443	0.000619212	0.000601549	0.000606837	0.000622921	0.000753155	0.422443	0.0607705	0.374231
P09211	Glutathione S-transferase P	GSTP1	13	13	61	23.356	983260000	0.00167418	0.00161655	0.00167484	0.00175401	0.00181423	0.00177274	0.00171114	0.00175762	0.0017352	0.00175104	0.315205	0.0324178	0.501406
P09382	Galectin-1	LGALS1	4	4	31.1	14.716	596500000	0.0014356	0.00142329	0.0013135	0.00120699	0.00134392	0.00139947	0.0013495	0.00125644	0.00124816	0.00122309	0.382954	-0.0539207	0.416853
P09429;B2RPK0	High mobility group protein B1;Putative high mobility group protein B1-like 1	HMGB1	13	11	52.1	24.893	4225300000	0.0025254	0.00220705	0.00237075	0.0024401	0.00230934	0.00254805	0.00239899	0.0024192	0.00220256	0.00236369	0.842432	0.00968682	0.0744653
P09493	Tropomyosin alpha-1 chain	TPM1	22	8	48.9	32.708	2449800000	0.00202682	0.00184655	0.00181176	0.00170356	0.00178289	0.00161575	0.00167509	0.00181302	0.00152342	0.00176285	0.0688255	-0.128478	1.16225
P09496	Clathrin light chain A	CLTA	10	10	25.4	27.076	1415900000	0.00311696	0.00296742	0.00294788	0.00299647	0.00277314	0.00281508	0.00296581	0.00306975	0.00265189	0.00288192	0.378864	-0.0412695	0.421517
P09497	Clathrin light chain B	CLTB	6	6	17	25.19	176390000	0.000876923	0.000786674	0.00078753	0.000758507	0.000818904	0.000712053	0.000773466	0.000814746	0.000612141	0.000843635	0.269031	-0.101043	0.570198
P09525	Annexin A4	ANXA4	14	14	52.7	35.882	562210000	0.00133544	0.00135561	0.00140371	0.00140319	0.00139568	0.00159217	0.00139279	0.00139053	0.0014876	0.00150747	0.0461626	0.0965082	1.33571
P09601	Heme oxygenase 1	HMOX1	3	3	16.7	32.818	17081000	6.52945e-05	7.04813e-05	6.97636e-05	6.88975e-05	7.35838e-05	9.58715e-05	8.81555e-05	6.20486e-05	7.6427e-05	5.72384e-05	0.422227	0.125843	0.374454
P09622	Dihydrolipoyl dehydrogenase, mitochondrial	DLD	15	15	37.1	54.177	527080000	0.00157215	0.00173416	0.00159878	0.0017248	0.00158347	0.00152308	0.00163721	0.00159323	0.00168898	0.00163443	0.562445	-0.0241654	0.24992
P09651;Q32P51;A0A2R8Y4L2	Heterogeneous nuclear ribonucleoprotein A1;Heterogeneous nuclear ribonucleoprotein A1, N-terminally processed;Heterogeneous nuclear ribonucleoprotein A1-like 2	HNRNPA1	14	13	37.1	38.746	2114100000	0.00177756	0.00171598	0.00201796	0.00193586	0.00212088	0.00168814	0.00183547	0.00199522	0.0018822	0.00195476	0.656403	-0.0323939	0.182829
P09661	U2 small nuclear ribonucleoprotein A	SNRPA1	5	5	29.4	28.415	56086000	0.000169651	0.000175605	0.000192927	0.000214385	0.000178492	0.000192001	0.000177626	0.000192134	0.000200257	0.000199007	0.522797	0.0457022	0.281667
P09936	Ubiquitin carboxyl-terminal hydrolase isozyme L1	UCHL1	12	12	55.2	24.824	2088400000	0.00277321	0.00279803	0.00248664	0.00260868	0.00257061	0.00292872	0.00273724	0.00256742	0.00257217	0.002468	0.944192	0.00395953	0.0249398
P09960	Leukotriene A-4 hydrolase	LTA4H	17	17	37.8	69.284	689910000	0.00158977	0.0015912	0.001721	0.00166077	0.00170619	0.00172752	0.00166495	0.00170372	0.00171407	0.00181915	0.0919515	0.0615593	1.03644
Q71UI9;P0C0S5	Histone H2A.V;Histone H2A.Z	H2AZ2	3	2	25.8	13.509	28940000	8.46915e-05	8.14548e-05	6.55323e-05	8.02258e-05	6.36242e-05	5.88743e-05	6.68244e-05	7.75072e-05	8.77871e-05	7.93751e-05	0.881105	-0.0199624	0.0549724
P62987;P62979;P0CG47;P0CG48;A0A2R8Y422	Ubiquitin-60S ribosomal protein L40;Ubiquitin;60S ribosomal protein L40;Ubiquitin-40S ribosomal protein S27a;Ubiquitin;40S ribosomal protein S27a;Polyubiquitin-B;Ubiquitin;Polyubiquitin-C;Ubiquitin	UBA52	13	13	56.2	14.728	22510000000	0.00480327	0.00481151	0.0046975	0.00471643	0.00497438	0.00485591	0.00469484	0.00452742	0.00451973	0.00450733	0.0646113	-0.0550001	1.18969
P0DMV9;P0DMV8	Heat shock 70 kDa protein 1B;Heat shock 70 kDa protein 1A	HSPA1B	25	12	57.7	70.051	1972400000	0.00229738	0.0022243	0.00228103	0.00224547	0.00219181	0.00222355	0.00220521	0.00231194	0.00243904	0.00242128	0.202932	0.0456128	0.692649
P0DP25;P0DP24;P0DP23	NA	CALM3	14	12	92.6	16.837	20596000000	0.00473893	0.0044246	0.00465309	0.00435318	0.00473423	0.00496155	0.00434327	0.00468791	0.00459659	0.00477314	0.50069	0.0285905	0.300431
P10109	Adrenodoxin, mitochondrial	FDX1	3	3	20.7	19.393	41116000	0.000157684	0.00016787	0.000163975	0.000174431	0.000164201	0.000196789	0.000157646	0.000175111	0.000177851	0.000170325	0.189325	0.0838512	0.722792
P10253	Lysosomal alpha-glucosidase;76 kDa lysosomal alpha-glucosidase;70 kDa lysosomal alpha-glucosidase	GAA	19	19	31.9	105.32	591440000	0.00068802	0.000732718	0.000759849	0.000763009	0.000692139	0.000728534	0.000719673	0.000698849	0.000762143	0.000747705	0.833071	0.00837502	0.0793178
P10451	Osteopontin	SPP1	3	3	15.6	35.422	10968000	2.5324e-05	3.36981e-05	2.49232e-05	3.12361e-05	3.10114e-05	2.75229e-05	1.95796e-05	3.58013e-05	2.58469e-05	2.8497e-05	0.583674	-0.0910901	0.233829
P10599	Thioredoxin	TXN	8	8	58.1	11.737	5782300000	0.00163581	0.00154704	0.00148238	0.00126755	0.00144578	0.00154606	0.00136752	0.00145449	0.00123076	0.00143565	0.418217	-0.0688945	0.378598
P10606	Cytochrome c oxidase subunit 5B, mitochondrial	COX5B	3	3	22.5	13.696	30347000	0.000138638	0.000126907	0.00015826	0.00015002	0.000151891	0.000150972	0.000137577	0.000137662	0.000153734	0.000148666	0.931339	0.00574303	0.0308924
P10619	Lysosomal protective protein;Lysosomal protective protein 32 kDa chain;Lysosomal protective protein 20 kDa chain	CTSA	3	3	5.4	54.465	23536000	0.000138655	0.000137234	0.000135761	0.000139246	0.000130558	0.000140703	0.000148511	0.000146831	0.00014656	0.000156578	0.00479423	0.117319	2.31928
P10768	S-formylglutathione hydrolase	ESD	10	10	52.5	31.462	2087100000	0.00101039	0.00107357	0.000973757	0.00106577	0.00102437	0.0012047	0.00115264	0.000975983	0.00109787	0.000957043	0.381128	0.0658407	0.418929
P10809	60 kDa heat shock protein, mitochondrial	HSPD1	32	32	67.7	61.054	2072500000	0.00362801	0.00364183	0.00378823	0.00410037	0.00359399	0.00320572	0.00384654	0.00378456	0.00379191	0.00368308	0.572977	-0.0343021	0.241863
P11021	78 kDa glucose-regulated protein	HSPA5	37	36	56.4	72.332	4171300000	0.00510592	0.00518177	0.00467168	0.00438781	0.00479793	0.00453094	0.00449952	0.00472666	0.00399311	0.00486442	0.178366	-0.0944736	0.748688
P11142	Heat shock cognate 71 kDa protein	HSPA8	32	22	66.1	70.897	5542300000	0.00665102	0.00632648	0.00601579	0.00609515	0.00637835	0.00553415	0.00614415	0.00620341	0.00554277	0.00670408	0.312536	-0.0626973	0.5051
P11216	Glycogen phosphorylase, brain form	PYGB	5	4	10.7	96.695	10283000	3.31597e-05	4.01849e-05	3.96519e-05	4.8792e-05	3.64973e-05	3.9659e-05	3.22285e-05	5.04271e-05	4.66268e-05	3.91291e-05	0.64621	0.0694907	0.189626
P11279	Lysosome-associated membrane glycoprotein 1	LAMP1	2	2	4.6	44.882	5242300	4.29365e-05	4.17659e-05	4.63381e-05	5.78e-05	5.35659e-05	5.37949e-05	5.3342e-05	5.6115e-05	5.21695e-05	5.49858e-05	0.116348	0.157706	0.934241
P11310	Medium-chain specific acyl-CoA dehydrogenase, mitochondrial	ACADM	5	5	18.8	46.588	19818000	0.00018767	0.000181269	0.000149649	0.000138811	0.0001308	0.000153711	0.000149472	0.000140201	0.000126905	0.000148521	0.293679	-0.132952	0.532128
P11388	DNA topoisomerase 2-alpha	TOP2A	2	2	1.8	174.38	6686100	1.62909e-05	2.42524e-05	2.44949e-05	2.97296e-05	2.3431e-05	2.41828e-05	2.36598e-05	2.39279e-05	3.21897e-05	2.43009e-05	0.477539	0.117869	0.320991
P11413	Glucose-6-phosphate 1-dehydrogenase	G6PD	20	20	41.2	59.256	372210000	0.00147147	0.00132021	0.00145669	0.00151605	0.00147219	0.00151044	0.00153579	0.00159346	0.00159491	0.00156959	0.0157365	0.108934	1.80309
P11766	Alcohol dehydrogenase class-3	ADH5	9	9	24.3	39.724	327120000	0.00165568	0.00130767	0.0010318	0.00123231	0.000946305	0.00138586	0.00116385	0.001107	0.00104252	0.00105442	0.561706	-0.101669	0.250491
P11940	Polyadenylate-binding protein 1	PABPC1	17	12	33.2	70.67	460970000	0.00173494	0.00169649	0.00180542	0.00189404	0.00192876	0.00181445	0.00182945	0.00190619	0.00233854	0.00226298	0.107896	0.164181	0.966994
P12004	Proliferating cell nuclear antigen	PCNA	15	15	69.7	28.768	2221000000	0.00304835	0.00289231	0.0022152	0.00195568	0.00193159	0.00279002	0.00246071	0.00210285	0.00194795	0.00179732	0.542434	-0.117801	0.265653
P12270	Nucleoprotein TPR	TPR	78	78	39.5	267.29	2092600000	0.00658639	0.00643241	0.00644167	0.00598702	0.00639618	0.0061038	0.00635201	0.00632486	0.00596721	0.00656071	0.4795	-0.0244484	0.319212
P12277	Creatine kinase B-type	CKB	3	3	10.5	42.644	12535000	4.48583e-05	3.64919e-05	4.26404e-05	4.65717e-05	3.20414e-05	4.5508e-05	4.46476e-05	4.13648e-05	5.31025e-05	5.39038e-05	0.086261	0.23549	1.06419
P12429	Annexin A3	ANXA3	7	7	25.7	36.375	76285000	0.000464925	0.000448412	0.000478185	0.000445554	0.000508236	0.000464842	0.000502097	0.000492936	0.000491192	0.000508458	0.132745	0.0686001	0.876981
P12814	Alpha-actinin-1	ACTN1	27	16	42.8	103.06	171610000	0.000807597	0.000852406	0.000815383	0.000873253	0.000811514	0.000738253	0.000834463	0.000844674	0.000836153	0.000860791	0.726501	-0.0159775	0.138764
P12955	Xaa-Pro dipeptidase	PEPD	9	9	24.9	54.548	187310000	0.000472925	0.000455037	0.000462554	0.000504081	0.000423418	0.000496958	0.000470093	0.000485389	0.000478396	0.000449552	0.438492	0.0383072	0.358038
P12956	X-ray repair cross-complementing protein 6	XRCC6	9	9	17.7	69.842	50611000	0.000329661	0.000351862	0.000327172	0.000314889	0.000361023	0.000310624	0.000325636	0.000353964	0.000320626	0.000377652	0.959724	0.00333084	0.0178535
P13010	X-ray repair cross-complementing protein 5	XRCC5	7	7	13.8	82.704	71201000	0.000293503	0.000281019	0.000300483	0.00028182	0.000304323	0.000299569	0.000304419	0.000313077	0.00034034	0.000289481	0.119772	0.0822636	0.921645
P13073	Cytochrome c oxidase subunit 4 isoform 1, mitochondrial	COX4I1	2	2	13	19.576	27413000	8.0885e-05	6.49193e-05	7.16641e-05	6.69004e-05	6.79941e-05	7.48564e-05	7.28095e-05	7.5165e-05	6.30994e-05	7.05822e-05	0.822792	0.016891	0.0847102
P13473	Lysosome-associated membrane glycoprotein 2	LAMP2	2	2	4.9	44.96	7398300	2.35235e-05	2.90406e-05	3.60403e-05	3.18945e-05	2.41604e-05	3.63975e-05	3.07462e-05	2.77533e-05	3.76412e-05	2.48918e-05	0.474139	0.122051	0.324095
P13639	Elongation factor 2	EEF2	16	16	23.9	95.337	153100000	0.00057001	0.000575973	0.00058464	0.000559876	0.000601079	0.000537738	0.000604774	0.000594403	0.000629544	0.000607395	0.358012	0.040477	0.446102
P13667	Protein disulfide-isomerase A4	PDIA4	33	33	57.5	72.932	932780000	0.00276094	0.00283692	0.00261509	0.00261245	0.00272371	0.00274992	0.0027587	0.00276561	0.00265058	0.00275815	0.595017	0.0141837	0.225471
P13693	Translationally-controlled tumor protein	TPT1	7	7	49.4	19.595	1578000000	0.00179063	0.00185212	0.00172579	0.00159309	0.00187739	0.00180993	0.00168957	0.00182632	0.00166264	0.00176373	0.780836	-0.0142407	0.10744
P13797	Plastin-3	PLS3	16	13	32.9	70.81	369900000	0.00134578	0.00140108	0.0013647	0.00105826	0.00141001	0.00115141	0.00123693	0.00129424	0.00112504	0.00136042	0.326282	-0.0932404	0.486407
P13798	Acylamino-acid-releasing enzyme	APEH	15	15	27.5	81.224	509730000	0.00181491	0.00174849	0.0016152	0.0016176	0.00178508	0.00180722	0.0017406	0.00160147	0.00166655	0.00161961	0.622876	-0.0247289	0.205598
P13804	Electron transfer flavoprotein subunit alpha, mitochondrial	ETFA	9	9	42.9	35.079	62650000	0.000225231	0.000248605	0.000288481	0.000272573	0.000271757	0.000216422	0.00023467	0.000276006	0.000287189	0.000268539	0.790034	-0.0265428	0.102354
Q5VT79;P13928	Annexin A8-like protein 2;Annexin A8	ANXA8L1	3	3	11	36.879	9802800	8.70659e-05	8.66103e-05	8.03781e-05	8.34966e-05	8.31962e-05	7.31872e-05	8.9073e-05	9.05543e-05	8.70137e-05	8.86888e-05	0.660528	0.026399	0.180109
P13929	Beta-enolase	ENO3	9	6	34.8	46.986	150790000	0.00020486	0.000201872	0.000203211	0.000205415	0.000231495	0.000220652	0.000220442	0.00020995	0.000257038	0.000241411	0.0778266	0.134941	1.10887
P14174	Macrophage migration inhibitory factor	MIF	3	3	35.7	12.476	223210000	0.000301931	0.000275243	0.000274799	0.000328368	0.000271616	0.000310637	0.00030086	0.000294773	0.00036467	0.000305698	0.173875	0.118852	0.759763
P14209	CD99 antigen	CD99	2	2	32.4	18.848	110420000	8.40338e-05	8.17844e-05	9.57954e-05	0.000104926	8.33427e-05	0.000105244	9.80648e-05	9.20435e-05	8.02315e-05	8.70806e-05	0.692499	0.0404201	0.159581
P14314	Glucosidase 2 subunit beta	PRKCSH	15	15	24.8	59.425	746170000	0.00217925	0.00206541	0.0021294	0.00206442	0.00206123	0.00202629	0.00214791	0.00211187	0.00209229	0.00207107	0.754834	-0.00692584	0.122149
P14550	Alcohol dehydrogenase [NADP(+)]	AKR1A1	3	3	11.1	36.573	36846000	6.98412e-05	5.7098e-05	5.46768e-05	6.02781e-05	4.31158e-05	6.20733e-05	5.44852e-05	5.02652e-05	5.4954e-05	5.07169e-05	0.617225	-0.0647842	0.209557
P14618	Pyruvate kinase PKM	PKM	21	21	45.2	57.936	948100000	0.00258023	0.00231874	0.00254617	0.00259436	0.00268489	0.00227764	0.00257829	0.00261146	0.00265179	0.00261789	0.978595	0.00143806	0.0093969
P14625	Endoplasmin	HSP90B1	25	24	35.9	92.468	464030000	0.00246251	0.00233292	0.00227845	0.00211348	0.00233906	0.00211955	0.00229237	0.00236518	0.00205449	0.00225667	0.307428	-0.0559091	0.512256
P14678;P63162	Small nuclear ribonucleoprotein-associated proteins B and B;Small nuclear ribonucleoprotein-associated protein N	SNRPB	4	4	18.3	24.61	232720000	0.000318301	0.000360727	0.000364087	0.000369568	0.000353634	0.000401011	0.000388525	0.000409541	0.000434952	0.000397573	0.00229752	0.201873	2.63874
P14854	Cytochrome c oxidase subunit 6B1	COX6B1	3	3	27.9	10.192	92074000	0.000360523	0.000327925	0.000414801	0.000383421	0.000387937	0.000423894	0.000347149	0.000397079	0.000399649	0.00040697	0.332563	0.0750752	0.478126
P15121	Aldose reductase	AKR1B1	13	13	59.2	35.853	1367700000	0.00137786	0.00117083	0.00107047	0.00107412	0.000955096	0.00130185	0.00108333	0.00107175	0.0010197	0.00101552	0.732464	-0.0404618	0.135214
P15170;Q8IYD1	Eukaryotic peptide chain release factor GTP-binding subunit ERF3A;Eukaryotic peptide chain release factor GTP-binding subunit ERF3B	GSPT1	4	4	13.6	55.755	14092000	9.17607e-05	8.13396e-05	8.73637e-05	0.000109578	8.80184e-05	7.11208e-05	7.81243e-05	9.57187e-05	0.000102657	9.68212e-05	0.733135	-0.0435429	0.134816
P15289	Arylsulfatase A;Arylsulfatase A component B;Arylsulfatase A component C	ARSA	4	3	10.7	53.588	64573000	0.00031944	0.000277797	0.000300631	0.000345811	0.000298329	0.000355748	0.000312974	0.000298619	0.000388859	0.000296838	0.328795	0.100309	0.483075
P15311	Ezrin	EZR	28	16	42.3	69.412	855790000	0.00217236	0.002165	0.00206901	0.00194179	0.00212741	0.00207429	0.00216421	0.00217167	0.00200011	0.00215849	0.739163	0.0127782	0.13126
P15374	Ubiquitin carboxyl-terminal hydrolase isozyme L3	UCHL3	2	2	12.6	26.182	4495200	1.20727e-05	1.05876e-05	1.60164e-05	9.35167e-06	9.52962e-06	1.5576e-05	5.40982e-06	7.88316e-06	1.34098e-05	1.42405e-05	0.930904	-0.026272	0.031095
P15531	Nucleoside diphosphate kinase A	NME1	10	5	69.7	17.149	1557400000	0.000771382	0.00078613	0.000757542	0.000610785	0.000820592	0.000685726	0.000775437	0.000755814	0.0006381	0.000794717	0.689477	-0.0377014	0.16148
P15559	NAD(P)H dehydrogenase [quinone] 1	NQO1	11	11	43.4	30.867	410460000	0.00209734	0.00147613	0.00123817	0.00103063	0.00103705	0.00132501	0.00136821	0.000980465	0.000819862	0.000964534	0.242969	-0.333873	0.61445
P15586	N-acetylglucosamine-6-sulfatase	GNS	11	11	29.5	62.081	662610000	0.00130706	0.00137209	0.00130906	0.00128899	0.00133698	0.00148454	0.00143121	0.00127576	0.00142316	0.00126529	0.287693	0.0568382	0.54107
P15848	Arylsulfatase B	ARSB	2	2	5.8	59.687	5951700	4.63701e-05	4.44764e-05	4.90683e-05	6.54574e-05	4.11442e-05	6.39707e-05	4.77333e-05	4.72579e-05	6.08999e-05	4.93584e-05	0.435742	0.127103	0.360771
P16070	CD44 antigen	CD44	6	6	9.2	81.537	385460000	0.00047711	0.000546179	0.000496949	0.000423505	0.000549832	0.00052113	0.000534388	0.00048403	0.000499072	0.000474575	0.883643	0.0113066	0.0537232
P16083	Ribosyldihydronicotinamide dehydrogenase [quinone]	NQO2	6	6	30.7	25.918	106040000	0.000416582	0.000424763	0.000403474	0.000330038	0.000383924	0.000369494	0.000404867	0.000385859	0.00035853	0.000398137	0.67068	-0.0311899	0.173485
P16104;Q8IUE6;Q96QV6	Histone H2AX;Histone H2A type 2-B;Histone H2A type 1-A	H2AX	4	2	32.9	15.144	233280000	0.000914959	0.000604742	0.000406297	0.000412731	0.000618693	0.000388642	0.000381106	0.000484579	0.00046954	0.000496027	0.162467	-0.413849	0.789236
P16152	Carbonyl reductase [NADPH] 1	CBR1	5	4	32.5	30.375	73009000	0.000134424	0.000156237	0.000148875	0.000129891	0.000139622	0.000136338	0.000145916	0.000162041	0.000150423	0.000149079	0.304114	0.0690239	0.516963
P16401	Histone H1.5	H1-5	4	2	19.5	22.58	39828000	6.50439e-05	5.91718e-05	7.1306e-05	9.27509e-05	0.000112718	9.43206e-05	8.9073e-05	9.93072e-05	0.000125769	8.77035e-05	0.15444	0.307274	0.811239
P16402	Histone H1.3	H1-3	9	4	39.8	22.35	555510000	0.00183558	0.00134988	0.00208292	0.00226498	0.00322039	0.00202625	0.00242587	0.00258775	0.00357675	0.00233002	0.310958	0.267737	0.507298
P16403	Histone H1.2	H1-2	7	3	33.3	21.364	153690000	0.00029897	0.000238572	0.000341512	0.000375129	0.000476322	0.000320601	0.000374333	0.000402891	0.000523001	0.000372953	0.34236	0.204313	0.465517
P16930	Fumarylacetoacetase	FAH	13	12	46.3	46.374	174660000	0.000517567	0.000610215	0.000600546	0.000584965	0.000507758	0.00055912	0.00059904	0.000641248	0.000636167	0.000561215	0.241104	0.0871857	0.617795
P16949	Stathmin	STMN1	12	7	54.4	17.302	2906200000	0.00240924	0.0023148	0.00262614	0.00229919	0.00243531	0.00260316	0.0022914	0.00246185	0.00224819	0.00235268	0.776284	-0.0152895	0.109979
P16989	Y-box-binding protein 3	YBX3	12	9	50.3	40.089	467840000	0.000411087	0.000365751	0.000330997	0.000354977	0.000376694	0.00035451	0.000366628	0.000320566	0.000316208	0.0003533	0.160075	-0.104301	0.795677
P17096	High mobility group protein HMG-I/HMG-Y	HMGA1	6	6	48.6	11.676	629300000	0.000812067	0.000805715	0.000863481	0.000808454	0.00095621	0.000919753	0.000898184	0.000832587	0.000819862	0.000851394	0.672728	0.0255464	0.172161
P17174	Aspartate aminotransferase, cytoplasmic	GOT1	15	15	48.2	46.247	228580000	0.00103163	0.00113434	0.00108555	0.00110705	0.000924806	0.0010437	0.00104501	0.00105906	0.00107897	0.00106664	0.958927	0.0027267	0.0182144
P17302	Gap junction alpha-1 protein	GJA1	2	2	9.4	43.008	5608800	3.11411e-05	2.39494e-05	2.43637e-05	2.50405e-05	2.61692e-05	2.93197e-05	2.62062e-05	2.37981e-05	2.81765e-05	3.07282e-05	0.420993	0.0811957	0.375725
P17931	Galectin-3	LGALS3	5	5	20.8	26.152	114280000	0.000395001	0.000404346	0.000517469	0.000419426	0.000429788	0.000446248	0.000450346	0.0004384	0.000491386	0.000448559	0.386934	0.0707747	0.412364
P17980	26S protease regulatory subunit 6A	PSMC3	3	3	10.7	49.203	10641000	3.88794e-05	4.80446e-05	3.90391e-05	4.38743e-05	4.82373e-05	3.42681e-05	4.90199e-05	4.63181e-05	4.71034e-05	3.9121e-05	0.900034	-0.0149238	0.0457409
P17987	T-complex protein 1 subunit alpha	TCP1	4	4	9.9	60.343	16507000	6.81045e-05	7.32718e-05	6.20343e-05	7.38844e-05	7.4775e-05	6.2479e-05	6.86486e-05	7.69839e-05	7.73213e-05	7.41288e-05	0.696395	0.0303765	0.157144
P18077	60S ribosomal protein L35a	RPL35A	2	2	12.7	12.538	14775000	7.87981e-05	0.000102525	0.000130348	0.000165366	0.000175715	0.000143192	0.000136484	0.000145044	0.000168763	0.000153848	0.352204	0.195212	0.453206
P18206	Vinculin	VCL	57	57	57.8	123.8	2984200000	0.00685259	0.00696428	0.00638487	0.00650996	0.00657104	0.00629734	0.00669785	0.00652062	0.0064482	0.00648634	0.223781	-0.0365396	0.650176
P18615	Negative elongation factor E	NELFE	2	2	9.7	43.239	3991500	9.53765e-06	1.7379e-05	1.48554e-05	1.80542e-05	1.38017e-05	1.44224e-05	1.1412e-05	1.99572e-05	2.09099e-05	2.15521e-05	0.278155	0.2614	0.555714
P18621	60S ribosomal protein L17	RPL17	5	5	23.9	21.397	79969000	0.000253229	0.00029069	0.000318861	0.000285283	0.000407238	0.000264436	0.000273476	0.000326841	0.000275858	0.000328277	0.576342	-0.0824702	0.239319
P18669;P15259	Phosphoglycerate mutase 1;Phosphoglycerate mutase 2	PGAM1	9	9	53.1	28.804	328650000	0.000781005	0.000737967	0.000671883	0.000674237	0.000634841	0.000704531	0.000691754	0.000680747	0.000689052	0.000637599	0.519393	-0.0402301	0.284504
P18827	Syndecan-1	SDC1	2	2	11.9	32.461	7920600	2.89859e-05	3.83608e-05	3.84125e-05	2.56985e-05	3.71948e-05	2.82831e-05	2.79848e-05	3.44133e-05	3.34384e-05	3.7e-05	0.650476	-0.0659223	0.186768
P18858	DNA ligase 1	LIG1	6	6	8.5	101.73	90345000	0.000297176	0.000323797	0.000320927	0.000294745	0.000384179	0.000297909	0.00028616	0.000307149	0.000275374	0.000320035	0.17266	-0.124685	0.762809
P19338	Nucleolin	NCL	44	44	47	76.613	14411000000	0.0107633	0.00987295	0.00818172	0.00867904	0.00810559	0.0102671	0.00918934	0.0076926	0.00845821	0.00710574	0.46892	-0.0944415	0.328901
P19404	NADH dehydrogenase [ubiquinone] flavoprotein 2, mitochondrial	NDUFV2	2	2	9.2	27.391	7027600	4.01265e-05	3.97497e-05	4.01374e-05	4.12e-05	3.90963e-05	3.44786e-05	3.23564e-05	4.10669e-05	4.28161e-05	4.04957e-05	0.403581	-0.0670475	0.394069
P19525	Interferon-induced, double-stranded RNA-activated protein kinase	EIF2AK2	2	2	6.7	62.094	4560100	2.46777e-05	2.49907e-05	2.89648e-05	2.99278e-05	2.87287e-05	1.93378e-05	3.30807e-05	2.29734e-05	2.75592e-05	2.6339e-05	0.547686	-0.0866118	0.261469
P20042	Eukaryotic translation initiation factor 2 subunit 2	EIF2S2	17	17	58	38.388	181020000	0.000567077	0.000599878	0.0006452	0.000675699	0.000707651	0.000463405	0.000621977	0.000657354	0.000645835	0.000642647	0.477877	-0.0761467	0.320684
P20073	Annexin A7	ANXA7	3	3	5.7	52.739	18244000	0.000172395	0.000165114	0.000180253	0.000158458	0.000182674	0.000138274	0.000166129	0.000178133	0.00015633	0.000170494	0.263493	-0.0857026	0.579231
P20290	Transcription factor BTF3	BTF3	9	8	57.8	22.168	492470000	0.00099388	0.00118545	0.00080774	0.000994656	0.000830083	0.000621663	0.000910047	0.000803352	0.000932497	0.000807282	0.13112	-0.239836	0.882332
P20618	Proteasome subunit beta type-1	PSMB1	11	11	62.2	26.489	563430000	0.000612032	0.000665578	0.000608878	0.000596894	0.000728608	0.000674443	0.000709996	0.000680632	0.000762675	0.000603904	0.253021	0.0954353	0.596844
P20674	Cytochrome c oxidase subunit 5A, mitochondrial	COX5A	4	4	40.7	16.762	23800000	0.000130948	0.000132738	0.000155244	0.000126936	0.000130128	0.000150659	0.000144891	0.000141713	0.000184517	0.000123321	0.252608	0.140429	0.597553
P20700	Lamin-B1	LMNB1	12	11	28.7	66.408	115440000	0.000380111	0.000400025	0.000404094	0.000448748	0.000392778	0.000375542	0.000407663	0.000399681	0.000437742	0.00039113	0.861653	-0.0100045	0.0646676
P20810	Calpastatin	CAST	33	33	53.2	76.572	2259300000	0.0060537	0.00564868	0.00562399	0.0049019	0.00588721	0.00498353	0.00515537	0.00551694	0.00439613	0.00551979	0.11326	-0.136814	0.945925
P20962	Parathymosin	PTMS	4	4	23.5	11.53	3210700000	0.000548201	0.0005601	0.000480251	0.000534788	0.000535468	0.000504607	0.000520984	0.000473562	0.000441522	0.00048169	0.0400258	-0.134363	1.39766
P21291	Cysteine and glycine-rich protein 1	CSRP1	8	8	45.6	20.567	1403300000	0.0017073	0.00146025	0.00155833	0.00196711	0.00152652	0.00187352	0.00166366	0.00150587	0.00169503	0.00140899	0.907552	-0.0127711	0.0421284
P21333	Filamin-A	FLNA	86	78	41.3	280.74	3177800000	0.00744221	0.00741679	0.00739639	0.0073188	0.00728481	0.00740197	0.00779594	0.00737626	0.00755472	0.0076019	0.0651222	0.0337257	1.18627
P21980	Protein-glutamine gamma-glutamyltransferase 2	TGM2	5	5	13.2	77.328	23155000	6.46226e-05	6.3188e-05	8.11114e-05	6.89821e-05	7.4482e-05	5.72812e-05	6.59894e-05	7.23688e-05	6.9785e-05	7.57612e-05	0.638055	-0.0466001	0.195142
P22061	Protein-L-isoaspartate(D-aspartate) O-methyltransferase	PCMT1	4	4	31.7	24.636	49836000	0.000172723	0.00017483	0.000188	0.000191936	0.000185853	0.000170403	0.00019694	0.000184336	0.000134436	0.000576975	0.417613	0.467731	0.379226
P22234	Multifunctional protein ADE2;Phosphoribosylaminoimidazole-succinocarboxamide synthase;Phosphoribosylaminoimidazole carboxylase	PAICS	7	7	18.4	47.079	74534000	0.000360637	0.000355223	0.00036877	0.000359067	0.00038058	0.000365002	0.000389206	0.000391353	0.000402898	0.000355716	0.144763	0.0618423	0.839342
P22307	Non-specific lipid-transfer protein	SCP2	6	6	10.8	58.993	65445000	0.000428796	0.000406298	0.000444066	0.000398917	0.000408385	0.000409783	0.000395908	0.000390428	0.000393399	0.000447216	0.47937	-0.0348003	0.319329
P22314	Ubiquitin-like modifier-activating enzyme 1	UBA1	4	4	6.4	117.85	16745000	8.32622e-05	8.29397e-05	7.60193e-05	8.56014e-05	9.4812e-05	8.86369e-05	7.85759e-05	9.1789e-05	9.14997e-05	8.78162e-05	0.440505	0.0525657	0.356049
P22392	Nucleoside diphosphate kinase B	NME2	11	2	75	17.298	5856000000	0.00367014	0.0033903	0.00361471	0.00335572	0.00345703	0.00357404	0.00376627	0.00368972	0.00333862	0.00342775	0.557105	0.0252287	0.254063
P22626	Heterogeneous nuclear ribonucleoproteins A2/B1	HNRNPA2B1	14	14	50.7	37.429	1403700000	0.0014637	0.00148032	0.00184543	0.00206423	0.00204457	0.00155561	0.00174354	0.00187146	0.00207373	0.00185156	0.806727	0.0316956	0.0932736
P22676	Calretinin	CALB2	5	5	18.8	31.54	21562000	0.00017721	0.000202522	0.000185366	0.000184767	0.000211719	0.000206267	0.000181318	0.000210635	0.000194969	0.000200422	0.455262	0.0472691	0.341738
P23141	Liver carboxylesterase 1	CES1	6	6	13.9	62.52	27877000	0.000180879	0.000182408	0.000257061	0.000238134	0.000240865	0.000222418	0.00020653	0.000244484	0.000242188	0.000231829	0.595281	0.0617835	0.225278
P23193	Transcription elongation factor A protein 1	TCEA1	7	7	31.9	33.969	132710000	0.000350843	0.000411546	0.00046944	0.000413731	0.000454377	0.000392576	0.000473247	0.000449677	0.000460225	0.000471031	0.280999	0.0974974	0.551296
P23246	Splicing factor, proline- and glutamine-rich	SFPQ	12	12	20.1	76.149	276920000	0.000750428	0.00081458	0.000801715	0.000876139	0.000841294	0.000723674	0.000854067	0.000794331	0.000849495	0.000820599	0.797575	-0.0149093	0.0982282
P23284	Peptidyl-prolyl cis-trans isomerase B	PPIB	11	11	55.6	23.742	711570000	0.00176965	0.00169588	0.00175595	0.00156465	0.00174244	0.00186537	0.00170165	0.00185978	0.0016274	0.00172322	0.428572	0.0414923	0.367976
P23378	Glycine dehydrogenase (decarboxylating), mitochondrial	GLDC	6	6	7.8	112.73	36973000	0.000162798	0.000161239	0.000166007	0.000167709	0.000158318	0.00016351	0.000148461	0.000158508	0.000160303	0.000186085	0.980856	0.00140672	0.00839462
P23381	Tryptophan--tRNA ligase, cytoplasmic;T1-TrpRS;T2-TrpRS	WARS1	2	2	6.2	53.165	3434200	3.74018e-05	4.29371e-05	3.28577e-05	3.68395e-05	4.12143e-05	3.84995e-05	4.02108e-05	4.26689e-05	4.62222e-05	3.867e-05	0.22535	0.10908	0.647143
P23396	40S ribosomal protein S3	RPS3	4	4	17.7	26.688	31030000	0.000183009	0.000164167	0.000241627	0.000244652	0.000245856	0.000209817	0.000224786	0.000242206	0.00027345	0.000219151	0.411661	0.115671	0.38546
P23434	Glycine cleavage system H protein, mitochondrial	GCSH	2	2	17.3	18.884	66305000	2.03388e-05	2.59808e-05	1.84736e-05	1.53125e-05	2.42776e-05	1.39554e-05	2.09354e-05	2.71758e-05	9.90458e-06	2.2276e-05	0.592144	-0.147371	0.227573
P23526	Adenosylhomocysteinase	AHCY	14	14	35.2	47.716	550460000	0.00184034	0.00179538	0.00189208	0.00175416	0.00187184	0.0021608	0.00198151	0.00171607	0.00198299	0.00184267	0.215877	0.0812365	0.665794
P23528	Cofilin-1	CFL1	20	15	80.7	18.502	18344000000	0.00655678	0.00652937	0.00640759	0.00578423	0.00630222	0.00645792	0.00590331	0.00619185	0.00555582	0.00623343	0.271558	-0.0576882	0.566138
P23588	Eukaryotic translation initiation factor 4B	EIF4B	25	25	48.6	69.15	3142200000	0.00297802	0.00279135	0.00284498	0.00315466	0.00283662	0.00277151	0.00285174	0.00283545	0.00297079	0.00262925	0.242075	-0.0550569	0.61605
P23921	Ribonucleoside-diphosphate reductase large subunit	RRM1	2	2	3.2	90.069	5206500	5.50223e-05	5.37378e-05	6.43582e-05	5.25707e-05	6.89942e-05	6.70598e-05	6.41007e-05	6.76555e-05	8.31126e-05	5.89353e-05	0.113395	0.210031	0.945407
P24534	Elongation factor 1-beta	EEF1B2	14	11	73.8	24.763	2692900000	0.00282403	0.00263316	0.00239203	0.00199601	0.00263931	0.00222816	0.00240853	0.00231631	0.00176241	0.00231322	0.150216	-0.178889	0.823285
P24666	Low molecular weight phosphotyrosine protein phosphatase	ACP1	3	3	24.7	18.042	52113000	0.000211425	0.000219665	0.000211567	0.000226763	0.000215643	0.000269655	0.00022747	0.00023277	0.00024285	0.00020821	0.104839	0.122177	0.979477
P24928	DNA-directed RNA polymerase II subunit RPB1	POLR2A	2	2	2.5	217.17	5277100	1.10284e-05	1.28347e-05	1.45518e-05	5.92391e-06	1.24e-05	1.38519e-05	7.85436e-06	9.99781e-06	1.01946e-05	1.4255e-05	0.952695	-0.0149557	0.021046
P25325	3-mercaptopyruvate sulfurtransferase	MPST	7	7	38	33.178	101470000	0.00023683	0.000244355	0.000271766	0.000277876	0.000243177	0.000296366	0.000230596	0.000268722	0.000263115	0.000247205	0.655497	0.0357907	0.183429
P25398	40S ribosomal protein S12	RPS12	3	3	30.3	14.515	235720000	0.000541824	0.000474142	0.000603541	0.00053194	0.000571713	0.000440163	0.00049604	0.000580697	0.00042365	0.000557	0.266401	-0.124768	0.574465
P25685	DnaJ homolog subfamily B member 1	DNAJB1	4	4	9.7	38.044	33985000	0.000214628	0.00022156	0.000223961	0.000232885	0.000254038	0.00018911	0.000190338	0.000221721	0.000181341	0.000264276	0.267079	-0.131989	0.57336
P25786	Proteasome subunit alpha type-1	PSMA1	14	14	56.7	29.555	1104300000	0.00113228	0.00114577	0.000909443	0.000890453	0.00112537	0.00112357	0.00106903	0.00101811	0.00101076	0.000983892	0.994947	0.000568041	0.00219996
P25787	Proteasome subunit alpha type-2	PSMA2	12	12	53	25.898	701210000	0.00132269	0.00135215	0.00108847	0.00108581	0.00131293	0.00132374	0.00129237	0.00123438	0.00128877	0.00114769	0.719806	0.0289496	0.142785
P25788	Proteasome subunit alpha type-3	PSMA3	14	14	54.5	28.433	1065600000	0.00271496	0.00265038	0.00209628	0.00187387	0.00272645	0.0025685	0.00259374	0.00234031	0.00230639	0.00218566	0.946655	-0.0080756	0.023808
P25789	Proteasome subunit alpha type-4	PSMA4	13	13	54.8	29.483	588440000	0.00225894	0.00227534	0.00174986	0.00162033	0.00210502	0.00204416	0.00199212	0.00195194	0.00180012	0.00179474	0.568911	-0.0628075	0.244956
P25815	Protein S100-P	S100P	3	3	31.6	10.4	43899000	3.85264e-05	4.42172e-05	5.09412e-05	6.28485e-05	3.5838e-05	4.62306e-05	4.20744e-05	4.80907e-05	6.20166e-05	4.93611e-05	0.61518	0.0925889	0.210998
P26038	Moesin	MSN	33	23	51.1	67.819	1773900000	0.00369861	0.00364407	0.00372006	0.00375452	0.00375738	0.0039913	0.00394725	0.00377791	0.00405692	0.00375638	0.0161857	0.0723397	1.79087
P26368	Splicing factor U2AF 65 kDa subunit	U2AF2	7	7	25.9	53.5	95724000	0.000398019	0.000397881	0.000357339	0.000331882	0.0003379	0.000333503	0.000371896	0.000342456	0.000324107	0.000308758	0.14693	-0.117252	0.832889
P26373	60S ribosomal protein L13	RPL13	4	4	16.6	24.261	875410000	0.000848765	0.000882232	0.000870091	0.000821998	0.00100819	0.000911344	0.000897897	0.00089762	0.000810339	0.000850804	0.742999	-0.0207485	0.129012
P26447	Protein S100-A4	S100A4	6	6	36.6	11.728	5292400000	0.00282055	0.00259645	0.00297935	0.0031153	0.00240607	0.00290344	0.0025365	0.00267111	0.00296876	0.00260834	0.772137	-0.0239947	0.112305
P26583	High mobility group protein B2	HMGB2	6	6	34.4	24.033	176260000	0.000494278	0.000457789	0.000526971	0.000566456	0.000486036	0.000545386	0.000532381	0.000545159	0.000519907	0.000520191	0.213998	0.0730553	0.66959
P26599	Polypyrimidine tract-binding protein 1	PTBP1	3	3	7.2	59.632	52207000	6.58326e-05	5.76965e-05	8.00028e-05	7.40999e-05	6.60066e-05	8.83242e-05	7.53755e-05	7.43467e-05	8.55876e-05	7.76943e-05	0.0414427	0.223892	1.38255
P26639	Threonine--tRNA ligase, cytoplasmic	TARS1	12	12	16.6	83.434	140350000	0.00077924	0.000726894	0.000725661	0.000787405	0.000762274	0.000741254	0.000747949	0.000772586	0.000776984	0.000781991	0.621134	0.0149119	0.206815
P26641	Elongation factor 1-gamma	EEF1G	10	10	20.8	50.118	74413000	0.00031087	0.000328341	0.000406297	0.000397454	0.000358507	0.000313739	0.000363725	0.00038956	0.000420648	0.000387774	0.581959	0.0580588	0.235107
P26885	Peptidyl-prolyl cis-trans isomerase FKBP2	FKBP2	5	5	47.2	15.649	181910000	0.000205373	0.00021924	0.000262749	0.000268941	0.000249535	0.000262695	0.000231911	0.000267979	0.000317513	0.000278634	0.138171	0.172227	0.859583
P27348	14-3-3 protein theta	YWHAQ	11	8	45.7	27.764	1495600000	0.00104145	0.0011153	0.0010431	0.000860055	0.0010294	0.000855309	0.00103591	0.00103338	0.000963	0.000993611	0.460525	-0.0602307	0.336746
P27695	DNA-(apurinic or apyrimidinic site) lyase;DNA-(apurinic or apyrimidinic site) lyase, mitochondrial	APEX1	4	4	23	35.554	65392000	0.00022873	0.000214868	0.000223882	0.000238946	0.000213528	0.000222773	0.000218862	0.000227201	0.000253268	0.00021812	0.626819	0.0258793	0.202858
P27797	Calreticulin	CALR	21	21	54.7	48.141	4947500000	0.00579006	0.00571044	0.00465791	0.00366917	0.00541424	0.00404894	0.00454074	0.00475066	0.00292729	0.00486388	0.161383	-0.256421	0.792141
P27816	Microtubule-associated protein 4	MAP4	49	48	52.4	121	3596400000	0.0061283	0.00596614	0.00628296	0.00602281	0.00618724	0.00599604	0.00602911	0.00606143	0.00567426	0.00600011	0.10497	-0.0395188	0.978933
P27824	Calnexin	CANX	5	5	11.7	67.567	27567000	8.93578e-05	0.000101232	0.000106585	7.12524e-05	0.000109508	7.47677e-05	9.12519e-05	0.000103503	7.8583e-05	0.000103813	0.589447	-0.0807541	0.229555
P28066	Proteasome subunit alpha type-5	PSMA5	9	9	41.5	26.411	665830000	0.00113734	0.00111591	0.0010085	0.0010603	0.00113859	0.00121624	0.00114798	0.00105362	0.00127388	0.000977636	0.501089	0.0541155	0.300085
P28070	Proteasome subunit beta type-4	PSMB4	10	10	50.4	29.204	450810000	0.000697387	0.000694252	0.000563431	0.000531325	0.000784601	0.000683782	0.000737628	0.000680632	0.000661981	0.000641519	0.601304	0.0581543	0.220906
P28072	Proteasome subunit beta type-6	PSMB6	6	6	37.7	25.357	461940000	0.00052104	0.000498528	0.000427746	0.000394645	0.00057974	0.00051065	0.000524496	0.000528821	0.00046241	0.000485502	0.623977	0.0527475	0.204831
P28074	Proteasome subunit beta type-5	PSMB5	10	10	44.5	28.48	656670000	0.00111713	0.00107584	0.000978542	0.000938707	0.00114145	0.00120166	0.00122238	0.00108401	0.00130201	0.00100937	0.120108	0.148102	0.920429
P28799	Granulins;Acrogranin;Paragranulin;Granulin-1;Granulin-2;Granulin-3;Granulin-4;Granulin-5;Granulin-6;Granulin-7	GRN	2	2	3.4	63.544	10059000	6.85116e-05	6.30568e-05	7.02112e-05	6.38605e-05	6.22929e-05	7.28238e-05	6.58568e-05	6.42e-05	7.94387e-05	6.95082e-05	0.166921	0.101467	0.77749
P29083	General transcription factor IIE subunit 1	GTF2E1	2	2	6.8	49.452	14815000	5.33938e-05	4.12154e-05	6.29156e-05	6.76123e-05	4.62913e-05	4.67631e-05	4.94858e-05	5.6968e-05	6.7484e-05	7.63573e-05	0.50983	0.130174	0.292575
P29401	Transketolase	TKT	38	38	61.2	67.877	11500000000	0.00841676	0.00826356	0.00788356	0.00798757	0.00790366	0.00852816	0.0085611	0.00828712	0.00813336	0.00792301	0.257374	0.0344493	0.589436
P29692	Elongation factor 1-delta	EEF1D	21	18	75.4	31.121	1834600000	0.00224363	0.00241644	0.00227931	0.00231404	0.00204173	0.00183452	0.00225223	0.00223043	0.00232829	0.0021369	0.360773	-0.0670274	0.442766
P29966	Myristoylated alanine-rich C-kinase substrate	MARCKS	14	13	58.7	31.554	1126800000	0.00195815	0.00211636	0.00196473	0.00202579	0.00206049	0.00203119	0.00202043	0.00187441	0.00182796	0.00199238	0.174037	-0.0550586	0.759359
P30040	Endoplasmic reticulum resident protein 29	ERP29	10	10	46.4	28.993	573290000	0.00137291	0.00142643	0.00157775	0.00144544	0.00171552	0.00146628	0.00144759	0.0015404	0.00144945	0.00160919	0.944158	-0.00481734	0.0249552
P30041	Peroxiredoxin-6	PRDX6	15	15	71	25.035	435340000	0.00146168	0.0013533	0.00154969	0.00142951	0.0014554	0.00151762	0.00142662	0.00155254	0.00137767	0.00149936	0.594174	0.024514	0.226087
P30043	Flavin reductase (NADPH)	BLVRB	3	3	26.2	22.119	15151000	4.71558e-05	4.75998e-05	5.29656e-05	4.23967e-05	4.68455e-05	3.31952e-05	5.33958e-05	4.92531e-05	4.12401e-05	5.05209e-05	0.656075	-0.0581314	0.183046
P30044	Peroxiredoxin-5, mitochondrial	PRDX5	8	8	48.1	22.086	607970000	0.000531916	0.000504128	0.00055417	0.000606013	0.000490145	0.000488507	0.000463857	0.00054007	0.000508837	0.00109854	0.517105	0.206519	0.286421
P30046;A6NHG4	D-dopachrome decarboxylase;D-dopachrome decarboxylase-like protein	DDT	4	4	33.9	12.712	136240000	0.000283727	0.000261345	0.000283072	0.000284132	0.000258191	0.000315032	0.000297424	0.000294021	0.000304872	0.000274043	0.0336681	0.116175	1.47278
P30048	Thioredoxin-dependent peroxide reductase, mitochondrial	PRDX3	6	6	28.1	27.692	139390000	0.000479217	0.000431963	0.000469199	0.000464447	0.000490654	0.000390526	0.00041544	0.000490131	0.000528173	0.000491463	0.889823	-0.0122508	0.0506966
P30049	ATP synthase subunit delta, mitochondrial	ATP5F1D	2	2	32.1	17.49	26501000	2.98742e-05	2.60785e-05	3.52519e-05	2.55323e-05	2.84114e-05	1.80692e-05	2.96578e-05	2.36347e-05	2.22252e-05	2.4774e-05	0.0699001	-0.294334	1.15552
P30050	60S ribosomal protein L12	RPL12	3	3	24.2	17.818	33547000	0.000129254	0.000155984	0.000240246	0.00025144	0.000220468	0.000183376	0.000220772	0.000236729	0.000219763	0.000216421	0.551707	0.110867	0.258292
P30084	Enoyl-CoA hydratase, mitochondrial	ECHS1	8	8	33.1	31.387	145720000	0.00061673	0.000584613	0.000619206	0.000530247	0.000579708	0.000536005	0.000564098	0.000633325	0.000491821	0.00061016	0.544662	-0.0475926	0.263873
P30085	UMP-CMP kinase	CMPK1	7	7	40.8	22.222	147120000	0.000322031	0.000343542	0.000338462	0.000298104	0.000390644	0.000317073	0.000276444	0.000361222	0.000403879	0.000352038	0.895364	0.0151527	0.0480004
P30086	Phosphatidylethanolamine-binding protein 1;Hippocampal cholinergic neurostimulating peptide	PEBP1	14	14	84.5	21.057	4404800000	0.00266072	0.00288633	0.00264074	0.0027153	0.00246611	0.00297055	0.00262083	0.00255235	0.00258687	0.00259274	0.930985	-0.00495687	0.0310573
P30101	Protein disulfide-isomerase A3	PDIA3	25	25	55	56.782	1133200000	0.00197671	0.00229275	0.00237815	0.00238207	0.00257083	0.00235835	0.00253916	0.00249068	0.00245016	0.00251372	0.1794	0.0905631	0.746177
P30153	Serine/threonine-protein phosphatase 2A 65 kDa regulatory subunit A alpha isoform	PPP2R1A	12	12	27.8	65.308	99129000	0.000332053	0.000339094	0.000349007	0.000298558	0.000324077	0.000276526	0.0003575	0.000346446	0.000347552	0.000443726	0.383109	0.109028	0.416677
P30405	Peptidyl-prolyl cis-trans isomerase F, mitochondrial	PPIF	6	6	30.4	22.04	272840000	0.000885122	0.000905465	0.000947212	0.000976917	0.000824414	0.0010767	0.000932266	0.000915808	0.000878065	0.00084479	0.661195	0.0340791	0.179671
P30520	Adenylosuccinate synthetase isozyme 2	ADSS2	3	3	11.2	50.097	12913000	7.9487e-05	9.63709e-05	9.05381e-05	9.94771e-05	9.32864e-05	7.76878e-05	7.96618e-05	9.21418e-05	8.58052e-05	9.34249e-05	0.229073	-0.0989553	0.640026
P30533	Alpha-2-macroglobulin receptor-associated protein	LRPAP1	11	11	29.7	41.465	111700000	0.000738584	0.000676459	0.000739536	0.000635681	0.00067752	0.000611985	0.000617855	0.000669817	0.000564767	0.000672476	0.0481085	-0.144672	1.31778
P30566	Adenylosuccinate lyase	ADSL	4	4	11.8	54.889	16556000	9.54818e-05	0.000105232	0.000106417	9.50866e-05	0.000122687	9.48827e-05	0.000107831	0.000114798	0.000107955	0.000120537	0.54067	0.0568521	0.267068
P30622	CAP-Gly domain-containing linker protein 1	CLIP1	49	45	36.7	162.24	1095700000	0.00432241	0.00423707	0.00440898	0.00419542	0.00435967	0.00404839	0.00445938	0.00427036	0.00409071	0.00426892	0.381506	-0.0260934	0.418498
P30626	Sorcin	SRI	4	4	19.7	21.676	68393000	0.000350558	0.000292419	0.000365774	0.000385064	0.000332199	0.000330241	0.000349805	0.000377936	0.000383223	0.000320625	0.731178	0.0296303	0.135977
P30740	Leukocyte elastase inhibitor	SERPINB1	8	8	28.5	42.741	30747000	0.000296066	0.000365751	0.00035276	0.000335676	0.000334588	0.000351801	0.000332531	0.000338639	0.00041476	0.000362966	0.251973	0.0959432	0.598646
P30837	Aldehyde dehydrogenase X, mitochondrial	ALDH1B1	5	3	9.9	57.249	13810000	9.30789e-05	0.000123742	0.000148999	0.000186972	0.000180566	0.000153102	0.00016047	0.000193355	0.000202974	0.000194754	0.129128	0.302851	0.88898
P30838	Aldehyde dehydrogenase, dimeric NADP-preferring	ALDH3A1	17	17	43	50.394	1257300000	0.00173346	0.00179925	0.0024415	0.00269064	0.0035443	0.00223006	0.00230603	0.00333781	0.00320206	0.0040842	0.253017	0.312321	0.59685
P31040	Succinate dehydrogenase [ubiquinone] flavoprotein subunit, mitochondrial	SDHA	2	2	6	72.691	5504800	4.57522e-05	4.27579e-05	4.90683e-05	4.43591e-05	4.69952e-05	3.88037e-05	4.17411e-05	4.6827e-05	4.23457e-05	4.09682e-05	0.0646888	-0.119831	1.18917
P31150	Rab GDP dissociation inhibitor alpha	GDI1	8	4	22.4	50.582	10829000	3.78517e-05	4.46076e-05	4.08845e-05	4.95385e-05	4.7164e-05	4.20044e-05	3.97198e-05	4.45109e-05	3.62683e-05	5.17157e-05	0.736505	-0.0387203	0.132825
P31151	Protein S100-A7	S100A7	2	2	30.7	11.471	20349000	2.65306e-05	0.000114318	4.23581e-05	5.30516e-05	0.000123054	1.38599e-05	2.41906e-05	4.67548e-05	6.9055e-05	4.62064e-05	0.183368	-0.844755	0.736676
P31153	S-adenosylmethionine synthase isoform type-2	MAT2A	10	10	29.6	43.66	234930000	0.000962534	0.000957693	0.000935644	0.000939592	0.000939075	0.000973759	0.000951117	0.000917948	0.000972958	0.000910461	0.911409	-0.00252936	0.0402869
P31689	DnaJ homolog subfamily A member 1	DNAJA1	2	2	6.8	44.868	7779900	5.60017e-05	6.69002e-05	6.42033e-05	7.53197e-05	7.13129e-05	4.94296e-05	6.1911e-05	6.04726e-05	8.0362e-05	6.01273e-05	0.49414	-0.0957708	0.30615
P31937	3-hydroxyisobutyrate dehydrogenase, mitochondrial	HIBADH	11	11	36.3	35.329	246330000	0.000405848	0.000461629	0.000451468	0.000463678	0.000419692	0.000463912	0.000460632	0.000420009	0.000466983	0.000414031	0.784468	0.0151527	0.105425
P31939	Bifunctional purine biosynthesis protein PURH;Phosphoribosylaminoimidazolecarboxamide formyltransferase;IMP cyclohydrolase	ATIC	3	3	7.9	64.615	3876800	2.52249e-05	2.69291e-05	3.55136e-05	3.42606e-05	3.23281e-05	2.96971e-05	3.61144e-05	3.66225e-05	4.74558e-05	4.62305e-05	0.0649445	0.34641	1.18746
P31942	Heterogeneous nuclear ribonucleoprotein H3	HNRNPH3	3	3	15	36.926	20180000	4.95645e-05	5.08416e-05	5.6863e-05	7.50811e-05	6.2261e-05	4.72322e-05	5.33742e-05	5.91107e-05	6.19779e-05	6.95485e-05	0.913193	-0.0165867	0.0394373
P31943	Heterogeneous nuclear ribonucleoprotein H;Heterogeneous nuclear ribonucleoprotein H, N-terminally processed	HNRNPH1	9	7	32.7	49.229	213760000	0.000314657	0.000365879	0.000379236	0.000379908	0.000380771	0.000312805	0.0003567	0.000356307	0.000389705	0.000353434	0.574354	-0.0414012	0.240821
P31944	Caspase-14;Caspase-14 subunit p17, mature form;Caspase-14 subunit p10, mature form;Caspase-14 subunit p20, intermediate form;Caspase-14 subunit p8, intermediate form	CASP14	5	5	23.6	27.679	15768000	0.00014653	0.000213153	7.31583e-05	0.000113645	0.000138316	6.13507e-05	6.61614e-05	0.000110498	0.00010561	0.000108396	0.104166	-0.599314	0.982273
P31946	14-3-3 protein beta/alpha;14-3-3 protein beta/alpha, N-terminally processed	YWHAB	14	8	72.8	28.082	2239500000	0.00108749	0.00105786	0.00102457	0.000977379	0.00103004	0.000995691	0.00107286	0.000999174	0.00102531	0.00103796	0.699238	-0.0129712	0.155375
P31947	14-3-3 protein sigma	SFN	14	11	58.1	27.774	2107000000	0.00308337	0.00295632	0.00272533	0.00217182	0.00298766	0.00238388	0.00258012	0.00259784	0.00210182	0.00278473	0.179977	-0.161666	0.744784
P31948	Stress-induced-phosphoprotein 1	STIP1	38	38	65.4	62.639	10236000000	0.0121077	0.0112679	0.011135	0.0107827	0.0115575	0.0106009	0.0112698	0.0108665	0.0118841	0.0106218	0.355727	-0.0413884	0.448884
P31949	Protein S100-A11;Protein S100-A11, N-terminally processed	S100A11	4	4	39	11.74	3760600000	0.00104632	0.00100659	0.00101917	0.000985767	0.00108336	0.0010576	0.000983587	0.00107294	0.00105311	0.000982845	0.946712	0.00248715	0.0237823
P32321	Deoxycytidylate deaminase	DCTD	2	2	9	20.016	4045700	3.23227e-05	2.93727e-05	0.000169184	4.86111e-05	4.01696e-05	5.85405e-05	7.39384e-05	5.54557e-05	5.77433e-05	3.9172e-05	0.803689	-0.166339	0.0949122
P32969	60S ribosomal protein L9	RPL9P9	5	5	46.4	21.863	45517000	7.45502e-05	8.4703e-05	0.000185097	0.000193567	0.000171004	0.000148145	0.000170781	0.000181635	0.000220836	0.000196644	0.179547	0.372931	0.745823
P33240	Cleavage stimulation factor subunit 2	CSTF2	12	6	32.6	60.959	219810000	0.000598794	0.000599014	0.000634286	0.000668119	0.000598691	0.000602013	0.000591872	0.00063639	0.000659274	0.000595501	0.888612	-0.00646424	0.0512879
P33316	Deoxyuridine 5-triphosphate nucleotidohydrolase, mitochondrial	DUT	7	7	30.6	26.563	167520000	0.000405962	0.000343862	0.000425991	0.000494115	0.000416761	0.000465476	0.00041139	0.000427151	0.000496123	0.000513828	0.179861	0.149152	0.745063
P34059	N-acetylgalactosamine-6-sulfatase	GALNS	4	3	9.6	58.025	13950000	7.46613e-05	9.02777e-05	6.40587e-05	7.09561e-05	8.32217e-05	7.11419e-05	8.3242e-05	7.36903e-05	8.11741e-05	7.88381e-05	0.853021	0.0183725	0.0690403
P34897	Serine hydroxymethyltransferase, mitochondrial	SHMT2	21	21	58.9	55.992	957020000	0.00398332	0.00339286	0.00253312	0.00264889	0.0025013	0.00314432	0.00284092	0.0028696	0.00262772	0.00255547	0.528687	-0.101333	0.276802
P34932	Heat shock 70 kDa protein 4	HSPA4	28	27	42.9	94.33	332090000	0.00165229	0.00157911	0.00165232	0.00153429	0.00173661	0.00150034	0.00155589	0.0016375	0.00158592	0.00166504	0.38204	-0.0376255	0.417891
P35080	Profilin-2	PFN2	2	2	20.7	15.046	36451000	7.25744e-05	6.60362e-05	7.84879e-05	6.90476e-05	7.37462e-05	8.13135e-05	7.82318e-05	6.26934e-05	7.11385e-05	7.49907e-05	0.671981	0.0335825	0.172643
P35221	Catenin alpha-1	CTNNA1	11	9	20.8	100.07	54374000	0.000399784	0.000380984	0.000387602	0.000333798	0.00040434	0.000338139	0.00036971	0.000373338	0.00035692	0.000433443	0.740265	-0.026699	0.130613
P35241	Radixin	RDX	31	19	48.7	68.563	680050000	0.00310102	0.00297004	0.00308546	0.00312796	0.00298243	0.00334737	0.003165	0.00308219	0.00325547	0.00304194	0.0888861	0.0578898	1.05117
P35244	Replication protein A 14 kDa subunit	RPA3	2	2	27.3	13.569	18697000	3.58872e-05	3.69623e-05	4.1697e-05	3.89258e-05	3.90294e-05	4.24739e-05	3.93327e-05	3.89213e-05	4.54129e-05	4.43484e-05	0.0596123	0.128875	1.22466
P35268	60S ribosomal protein L22	RPL22	4	4	31.2	14.787	418180000	0.000272876	0.000300489	0.00048032	0.000429085	0.000419883	0.000391093	0.000431388	0.00040772	0.000437921	0.000400768	0.439914	0.120844	0.356632
P35269	General transcription factor IIF subunit 1	GTF2F1	9	9	20.5	58.24	81170000	0.000363	0.000362359	0.000361161	0.000379492	0.000370961	0.000351057	0.00035989	0.000365675	0.000372723	0.000356307	0.255824	-0.0248097	0.592058
P35579	Myosin-9	MYH9	30	27	21.1	226.53	305150000	0.00120322	0.00120964	0.00127966	0.00122007	0.00123102	0.00112754	0.00122786	0.00116848	0.00121355	0.00125423	0.280995	-0.0361315	0.551301
P35606	Coatomer subunit beta	COPB2	3	3	3.9	102.49	13149000	6.24303e-05	6.36008e-05	7.06725e-05	7.70244e-05	5.64579e-05	5.2506e-05	6.23482e-05	6.82685e-05	6.64156e-05	7.62848e-05	0.872657	-0.0191897	0.0591566
P35612	Beta-adducin	ADD2	2	2	3.3	80.853	13631000	0.000127565	0.000134671	0.000146954	0.000142536	0.000159143	0.000120597	0.000138218	0.00015323	0.000145936	0.000155058	0.959337	0.00440051	0.018029
P35637	RNA-binding protein FUS	FUS	5	3	15.4	53.425	139210000	0.000109225	9.01017e-05	9.52445e-05	0.000111571	8.87955e-05	9.59096e-05	9.53769e-05	9.91742e-05	0.000102488	0.000100677	0.959307	-0.00383097	0.0180425
P35658	Nuclear pore complex protein Nup214	NUP214	3	3	1.7	213.62	15360000	7.13957e-05	8.21396e-05	7.77236e-05	7.07868e-05	6.93063e-05	5.57007e-05	7.00678e-05	7.62291e-05	7.82882e-05	6.84155e-05	0.358785	-0.0907957	0.445166
P35659	Protein DEK	DEK	5	5	16.5	42.674	84551000	9.84371e-05	0.000110644	0.000141731	0.000144925	0.000126694	0.000123542	0.000122392	0.000150035	0.000157785	0.000154103	0.184955	0.185544	0.732935
P35670	Copper-transporting ATPase 2;WND/140 kDa	ATP7B	2	2	1.3	157.26	28540000	4.52682e-05	4.87999e-05	6.92609e-05	0.000134051	5.10465e-05	0.000114757	8.23282e-05	6.78723e-05	0.000170358	6.35827e-05	0.277837	0.517891	0.556209
P35754	Glutaredoxin-1	GLRX	4	4	46.2	11.776	44021000	6.01954e-05	6.66826e-05	6.46956e-05	7.47695e-05	5.61553e-05	8.07177e-05	7.40817e-05	6.60593e-05	6.02231e-05	0.000222789	0.27365	0.643763	0.562805
P35998	26S protease regulatory subunit 7	PSMC2	4	4	11.8	48.633	14549000	0.000126062	0.00013526	0.00013248	0.000133758	0.000139164	0.000124011	0.000134946	0.000130057	0.000127635	0.000118289	0.109386	-0.0704722	0.96104
P36405	ADP-ribosylation factor-like protein 3	ARL3	6	6	47.3	20.455	58441000	0.000150891	0.000167764	0.000177007	0.000195626	0.000143979	0.000191075	0.000192818	0.000193242	0.000236648	0.000202213	0.0209875	0.282585	1.67804
P36543	V-type proton ATPase subunit E 1	ATP6V1E1	3	3	13.7	26.145	15302000	6.37741e-05	6.82411e-05	6.88202e-05	7.73206e-05	6.77202e-05	5.87476e-05	7.16232e-05	6.75861e-05	6.67878e-05	7.13742e-05	0.561292	-0.0412847	0.250811
P36578	60S ribosomal protein L4	RPL4	2	2	6.3	47.697	14993000	3.41903e-05	3.19102e-05	4.35183e-05	5.46178e-05	5.67955e-05	3.693e-05	4.01929e-05	5.22575e-05	4.91096e-05	0.000103182	0.380789	0.349758	0.419316
P36639	7,8-dihydro-8-oxoguanine triphosphatase	NUDT1	3	3	23.7	17.951	19159000	4.09436e-05	5.06624e-05	5.17228e-05	5.05813e-05	5.38939e-05	6.68485e-05	5.46824e-05	5.53111e-05	4.69893e-05	5.34501e-05	0.170232	0.162151	0.768958
P36871	Phosphoglucomutase-1	PGM1	17	17	39.5	61.448	143790000	0.000996727	0.00091113	0.000787392	0.000765857	0.000697586	0.000887637	0.000780813	0.000783805	0.000780658	0.000716158	0.507436	-0.0746166	0.294619
P36954	DNA-directed RNA polymerase II subunit RPB9	POLR2I	3	3	39.2	14.523	50425000	9.70876e-05	0.000106384	0.00012851	0.000132462	0.000129988	0.000163489	0.000121636	0.000134455	0.000159433	0.000124193	0.0915921	0.242439	1.03814
P36957	Dihydrolipoyllysine-residue succinyltransferase component of 2-oxoglutarate dehydrogenase complex, mitochondrial	DLST	6	6	13	48.755	41503000	0.000289745	0.000273989	0.000261244	0.000275278	0.000270263	0.000251006	0.000265853	0.00027264	0.000289084	0.000278607	0.743577	-0.0140988	0.128674
P37108	Signal recognition particle 14 kDa protein	SRP14	4	4	32.4	14.57	61887000	0.000167669	0.00029792	0.000414939	0.000431894	0.000488457	0.000257349	0.000399635	0.000437561	0.000454903	0.000471407	0.541745	0.166266	0.266205
P37198	Nuclear pore glycoprotein p62	NUP62	5	5	12.8	53.254	20734000	0.00014089	0.000149286	0.000146224	0.000145295	0.00014281	0.000111748	0.000139487	0.000142927	0.000133808	0.000143369	0.117299	-0.109954	0.930705
P84074;P61601;P37235	Neuron-specific calcium-binding protein hippocalcin;Neurocalcin-delta;Hippocalcin-like protein 1	HPCA	3	3	13	22.427	15519000	5.09481e-05	4.09722e-05	5.67356e-05	5.0993e-05	4.86832e-05	4.57278e-05	5.4668e-05	5.35125e-05	5.52585e-05	5.59309e-05	0.319439	0.094253	0.495612
P37802	Transgelin-2	TAGLN2	15	14	86.9	22.391	2611100000	0.00220266	0.00219777	0.00249135	0.00228022	0.00242658	0.00238278	0.00225317	0.00247229	0.0025494	0.00245146	0.225144	0.062143	0.64754
P37837	Transaldolase	TALDO1	15	15	38.3	37.54	761330000	0.00223215	0.00220785	0.00219609	0.00204234	0.00222274	0.0023548	0.00239405	0.0022581	0.00214257	0.00227176	0.0997573	0.0672418	1.00106
P38117	Electron transfer flavoprotein subunit beta	ETFB	11	11	40.4	27.843	307690000	0.00137638	0.00151235	0.00140157	0.00149019	0.00134701	0.00124218	0.00135294	0.00142453	0.00141267	0.00137126	0.194512	-0.067104	0.711054
P38159;Q96E39	RNA-binding motif protein, X chromosome;RNA-binding motif protein, X chromosome, N-terminally processed;RNA binding motif protein, X-linked-like-1	RBMX	5	5	14.3	42.331	59703000	0.00019151	0.000203719	0.000256459	0.000241963	0.000277327	0.000233486	0.000275193	0.00026712	0.000277782	0.000271412	0.125222	0.178271	0.90232
P38432	Coilin	COIL	2	2	4.3	62.608	3740800	1.91533e-05	1.72485e-05	1.94534e-05	2.6435e-05	3.1027e-05	2.04319e-05	2.24406e-05	2.53564e-05	2.6878e-05	2.23082e-05	0.781294	0.051252	0.107185
P38646	Stress-70 protein, mitochondrial	HSPA9	26	25	43.6	73.68	1010200000	0.00284991	0.0029126	0.00285196	0.00289112	0.00273983	0.0025172	0.00284615	0.00283721	0.00258199	0.00277668	0.101987	-0.0712232	0.991456
P39019	40S ribosomal protein S19	RPS19	7	7	48.3	16.06	183410000	0.000382901	0.000483679	0.000580887	0.000685627	0.000652549	0.000476167	0.000745154	0.000686473	0.000667395	0.000641519	0.263302	0.207574	0.579546
P39023	60S ribosomal protein L3	RPL3	3	3	5.2	46.108	34768000	0.000209111	0.000229691	0.00029158	0.000225163	0.000357297	0.00026234	0.000268688	0.000300296	0.000365656	0.000410461	0.177491	0.292072	0.750824
P39687	Acidic leucine-rich nuclear phosphoprotein 32 family member A	ANP32A	13	12	53.4	28.585	6473100000	0.00236656	0.00241923	0.00220291	0.0020211	0.00240785	0.00259475	0.00240903	0.00225243	0.00209698	0.00220193	0.818016	0.0172674	0.0872383
P39748	Flap endonuclease 1	FEN1	3	3	7.6	42.592	12100000	0.000113538	0.00011579	0.000139111	0.00013913	0.00012972	0.000139491	0.00013953	0.000133293	0.000160096	0.000123761	0.184797	0.127493	0.733305
P40121	Macrophage-capping protein	CAPG	5	5	21	38.498	24532000	0.000107217	0.000109117	0.00012149	0.000130849	0.000119343	0.000112428	0.000125367	0.000135935	0.000146908	0.00013554	0.0964099	0.158229	1.01588
P40222	Alpha-taxilin	TXLNA	15	15	31	61.89	258480000	0.000922447	0.000952892	0.00111151	0.00111063	0.00112769	0.0010194	0.0010858	0.00109	0.00117464	0.00106833	0.426352	0.0576408	0.370231
P40227	T-complex protein 1 subunit zeta	CCT6A	8	8	23.4	58.024	41000000	0.000209908	0.000214148	0.00024154	0.000255292	0.000253092	0.000211017	0.000245648	0.000257135	0.000235092	0.000263876	0.577645	0.0468941	0.238339
P40855	Peroxisomal biogenesis factor 19	PEX19	6	6	35.1	32.806	31550000	0.000131141	0.000154394	0.000148833	0.000162056	0.000153054	0.000125165	0.000151238	0.000155706	0.000143785	0.00015312	0.60284	-0.0399396	0.219798
P40925	Malate dehydrogenase, cytoplasmic	MDH1	14	14	41	36.426	398900000	0.00179479	0.00160983	0.00153371	0.00145787	0.00127685	0.00157138	0.00161467	0.00154213	0.00138352	0.00148467	0.874773	-0.0144898	0.0581047
P40926	Malate dehydrogenase, mitochondrial	MDH2	14	14	53	35.503	989090000	0.00196342	0.00205731	0.0018173	0.0020209	0.00173916	0.00168704	0.00190879	0.00178408	0.00195027	0.0018202	0.27632	-0.0689173	0.558587
P41208	Centrin-2	CETN2	4	4	41.9	19.738	34930000	0.000158205	0.000140927	0.000181582	0.00012335	0.000180786	0.00012978	0.000146092	0.000183176	0.000118832	0.000160903	0.581712	-0.0872676	0.235292
P41227	N-alpha-acetyltransferase 10	NAA10	5	5	30.2	26.458	87966000	0.00025332	0.000266891	0.000282559	0.00026806	0.000253825	0.000265737	0.000275483	0.0002748	0.000266789	0.000272942	0.312603	0.0334778	0.505007
P41236;Q6NXS1	Protein phosphatase inhibitor 2;Protein phosphatase inhibitor 2-like protein 3	PPP1R2	4	4	23.4	23.015	105670000	0.00035127	0.000324213	0.000378582	0.000369464	0.000349844	0.00038917	0.000364011	0.000370273	0.000333673	0.000394271	0.305547	0.0621196	0.514922
P41250	Glycine--tRNA ligase	GARS1	16	16	29.4	83.165	150710000	0.000830772	0.000809235	0.000797824	0.000810685	0.000886713	0.000762806	0.000827905	0.000817926	0.000837748	0.000855717	0.773892	-0.0116042	0.11132
P41567;O60739	Eukaryotic translation initiation factor 1;Eukaryotic translation initiation factor 1b	EIF1	5	5	42.5	12.732	332690000	0.000468199	0.000431419	0.000476636	0.000419657	0.000471735	0.0003833	0.000374871	0.000486632	0.000411647	0.000514284	0.541727	-0.0630125	0.26622
P42166	Lamina-associated polypeptide 2, isoform alpha;Thymopoietin;Thymopentin	TMPO	8	8	19	75.491	158370000	0.000388197	0.000383928	0.000445271	0.000393299	0.000423705	0.000444558	0.000389063	0.000392105	0.000422688	0.00039854	0.878489	0.0088755	0.0562638
P42330	Aldo-keto reductase family 1 member C3	AKR1C3	16	7	55.4	36.853	525230000	0.000665842	0.000612935	0.000692162	0.000729032	0.000681565	0.000709475	0.000638857	0.000738059	0.000718926	0.00072781	0.274735	0.0632678	0.561086
P42566	Epidermal growth factor receptor substrate 15	EPS15	11	10	19.4	98.655	36277000	0.000164588	0.000186869	0.000218483	0.000391336	0.000181327	0.000159762	0.000180834	0.00030417	0.000228	0.000193226	0.761147	-0.100129	0.118532
P42704	Leucine-rich PPR motif-containing protein, mitochondrial	LRPPRC	9	9	8.4	157.9	14718000	0.000129271	0.000141612	0.000175719	0.000181958	0.000156522	0.000160692	0.000164864	0.000179804	0.000199957	0.000186203	0.120574	0.183425	0.918748
P42765	3-ketoacyl-CoA thiolase, mitochondrial	ACAA2	10	10	37.5	41.924	82752000	0.000365078	0.000438012	0.000431258	0.000441667	0.000422303	0.000494592	0.000458302	0.000406332	0.000477072	0.000414139	0.209186	0.100971	0.679467
P42766	60S ribosomal protein L35	RPL35	2	2	14.6	14.551	47172000	0.000256745	0.00027684	0.000241688	0.00021727	0.000345895	0.00024943	0.000253421	0.000258347	0.000270637	0.000274956	0.784553	-0.0345228	0.105378
P42785	Lysosomal Pro-X carboxypeptidase	PRCP	5	5	13.1	55.799	52650000	0.000156617	0.000168049	0.000217478	0.000198281	0.000162341	0.000173259	0.000170985	0.000200994	0.000190758	0.000171103	0.949294	0.00691028	0.0225994
P43034	Platelet-activating factor acetylhydrolase IB subunit alpha	PAFAH1B1	12	12	30	46.637	245790000	0.00114998	0.00113985	0.00110393	0.00102644	0.00113722	0.00105481	0.001052	0.00111053	0.00104745	0.00119736	0.615858	-0.024944	0.21052
P43243	Matrin-3	MATR3	4	4	7.2	94.622	23068000	0.000105227	0.000117953	0.000104024	0.000118459	0.000103271	9.80943e-05	0.000110103	0.000106319	0.000112272	0.000115688	0.785153	-0.0170749	0.105046
P43487	Ran-specific GTPase-activating protein	RANBP1	7	7	36.8	23.31	1340800000	0.00149678	0.0013373	0.00125811	0.00100478	0.00139887	0.000995734	0.00110067	0.00125505	0.000845	0.0012712	0.113476	-0.248592	0.945097
P43490	Nicotinamide phosphoribosyltransferase	NAMPT	19	19	47.3	55.52	278950000	0.000862346	0.000852502	0.00087288	0.000944363	0.000854895	0.000903568	0.000932374	0.000932926	0.000966529	0.00100532	0.0200001	0.111875	1.69897
P45973	Chromobox protein homolog 5	CBX5	4	4	23.6	22.225	156580000	0.000609185	0.000586213	0.000618587	0.000660923	0.00061675	0.00065323	0.000619002	0.000619416	0.000631961	0.000633599	0.36401	0.0302684	0.438887
P45974	Ubiquitin carboxyl-terminal hydrolase 5	USP5	6	6	11.3	95.785	22394000	8.39626e-05	8.47446e-05	8.00992e-05	8.28694e-05	8.60532e-05	7.64707e-05	7.28811e-05	7.82417e-05	8.62161e-05	9.0936e-05	0.475135	-0.0455516	0.323183
P46013	Antigen KI-67	MKI67	12	12	5.6	358.69	45317000	0.000274152	0.000288354	0.000295518	0.000293714	0.000300482	0.000266671	0.000266692	0.000331641	0.000335568	0.000288407	0.65446	0.0360635	0.184117
P46060	Ran GTPase-activating protein 1	RANGAP1	3	3	10.2	63.541	6994800	3.49363e-05	3.78104e-05	3.66532e-05	4.45092e-05	3.60259e-05	3.39584e-05	3.58851e-05	3.749e-05	3.73806e-05	4.69205e-05	0.90672	0.0128525	0.042527
P46087	Probable 28S rRNA (cytosine(4447)-C(5))-methyltransferase	NOP2	7	7	10	89.301	160320000	0.000676461	0.000734383	0.000844441	0.000834581	0.0008562	0.000828264	0.000788196	0.000798668	0.000863901	0.000797966	0.512213	0.0470905	0.29055
P46100	Transcriptional regulator ATRX	ATRX	2	2	0.9	282.58	300320000	0.000156597	0.000161722	0.000137802	0.000142709	0.00014784	0.000179463	0.000168756	0.000129782	0.000135915	0.000130342	0.967245	-0.00466723	0.0144636
P46108	Adapter molecule crk	CRK	14	14	57.9	33.83	540840000	0.000745702	0.000795891	0.000892711	0.000880025	0.000876553	0.000778906	0.000807584	0.00081729	0.000864529	0.000877733	0.799309	-0.0155187	0.0972854
P46109	Crk-like protein	CRKL	11	11	42.6	33.777	182380000	0.0004276	0.000399705	0.000465928	0.00052359	0.000401664	0.000448953	0.000453536	0.000441841	0.000508257	0.00046099	0.487007	0.0605476	0.312465
P46379	Large proline-rich protein BAG6	BAG6	2	2	3.8	119.41	7204200	1.58593e-05	1.37276e-05	1.6045e-05	2.18694e-05	1.82276e-05	1.63912e-05	2.13662e-05	1.47143e-05	1.72379e-05	1.75512e-05	0.866212	0.025552	0.062376
P46527	Cyclin-dependent kinase inhibitor 1B	CDKN1B	2	2	14.1	22.073	2262500	2.68962e-05	3.19492e-05	3.03609e-05	1.97492e-05	3.65068e-05	2.56381e-05	2.37921e-05	3.09318e-05	2.46515e-05	2.71949e-05	0.412983	-0.137833	0.384068
P46778	60S ribosomal protein L21	RPL21	2	2	11.2	18.565	8954800	8.14828e-05	9.01241e-05	0.000103934	0.000125162	0.000123512	9.17302e-05	9.69503e-05	0.00011498	0.000120877	0.000109102	0.859287	0.0257019	0.065862
P46781	40S ribosomal protein S9	RPS9	2	2	7.7	22.591	27624000	2.99938e-05	4.04794e-05	3.80062e-05	3.3252e-05	4.41286e-05	2.58706e-05	3.83758e-05	3.31265e-05	3.73656e-05	3.18102e-05	0.284418	-0.158272	0.546043
P46782	40S ribosomal protein S5;40S ribosomal protein S5, N-terminally processed	RPS5	3	3	16.2	22.876	51111000	0.00023466	0.000240604	0.00026447	0.000320234	0.000256143	0.000264487	0.000326564	0.000291447	0.000285173	0.00026524	0.253144	0.122666	0.596633
P46783	40S ribosomal protein S10	RPS10	5	5	29.1	18.898	231360000	0.000399499	0.000450493	0.000498119	0.000967605	0.000480558	0.000538709	0.000499158	0.00076981	0.000577481	0.000452291	0.94562	0.0210888	0.0242832
P46821	Microtubule-associated protein 1B;MAP1B heavy chain;MAP1 light chain LC1	MAP1B	61	61	35.7	270.63	2319600000	0.00628204	0.00606919	0.00607019	0.00556105	0.00624967	0.00559458	0.0058578	0.00592524	0.00535473	0.00596145	0.113663	-0.0753437	0.94438
P46937	Transcriptional coactivator YAP1	YAP1	8	8	34.3	54.461	53468000	0.000180586	0.000188601	0.000212458	0.000195841	0.000183859	0.000160332	0.000187665	0.000191177	0.000197192	0.000200102	0.598275	-0.0378241	0.223099
P46940	Ras GTPase-activating-like protein IQGAP1	IQGAP1	8	8	8	189.25	20649000	9.42291e-05	0.000108637	0.000114074	0.000123207	0.000122557	0.000137568	0.000108383	0.00030044	0.00013811	0.000118695	0.216032	0.513374	0.665483
P47755	F-actin-capping protein subunit alpha-2	CAPZA2	7	5	44.1	32.949	36278000	0.000140201	0.000141929	0.000136986	0.000131835	0.000146683	0.000121945	0.000133007	0.000138182	0.000151704	0.000145758	0.811727	-0.0146277	0.0905898
P47756	F-actin-capping protein subunit beta	CAPZB	5	5	20.2	30.628	57862000	0.000226865	0.000216711	0.000225961	0.000192201	0.000224185	0.000214702	0.000209752	0.000231336	0.000220367	0.000224027	0.713287	0.0188221	0.146735
P47914	60S ribosomal protein L29	RPL29	2	2	14.5	17.752	141580000	0.000200538	0.000232191	0.000292306	0.000273916	0.000430489	0.000258262	0.000364692	0.000320884	0.000413315	0.000288917	0.394266	0.203576	0.40421
P48059	LIM and senescent cell antigen-like-containing domain protein 1	LIMS1	2	2	5.8	37.251	8024100	7.49602e-05	7.46127e-05	9.5606e-05	0.000103102	6.90324e-05	7.0394e-05	8.95102e-05	0.000100837	8.25518e-05	8.89439e-05	0.729365	0.0506909	0.137055
P48147	Prolyl endopeptidase	PREP	2	2	3.5	80.699	3816000	2.67216e-05	2.68014e-05	2.83971e-05	4.74952e-05	2.75932e-05	2.54518e-05	3.5054e-05	3.86958e-05	6.10063e-05	4.42142e-05	0.220562	0.380708	0.656469
P48163	NADP-dependent malic enzyme	ME1	16	16	38.3	64.149	428870000	0.00142706	0.00132431	0.00129777	0.00128421	0.00122353	0.00149899	0.0013796	0.00132758	0.00127847	0.00125592	0.520333	0.039859	0.283719
P48444	Coatomer subunit delta	ARCN1	3	3	5.9	57.21	16238000	0.000153388	0.00014607	0.000146014	0.000150482	0.000159557	0.000148762	0.000143125	0.00015227	0.000140735	0.000197471	0.630888	0.0503856	0.200048
P48506	Glutamate--cysteine ligase catalytic subunit	GCLC	4	3	7.2	72.765	18079000	9.42547e-05	9.3846e-05	0.000103797	9.98696e-05	0.000106335	0.000105747	9.99499e-05	0.000103092	0.000110483	0.000108167	0.0958413	0.082565	1.01845
P48507	Glutamate--cysteine ligase regulatory subunit	GCLM	2	2	10.2	30.727	13223000	7.13502e-05	7.92018e-05	6.13939e-05	7.20259e-05	6.94114e-05	6.17521e-05	5.82662e-05	7.10647e-05	6.25048e-05	7.05231e-05	0.163996	-0.124746	0.785166
P48556	26S proteasome non-ATPase regulatory subunit 8	PSMD8	7	7	27.4	39.611	46990000	0.0001806	0.000192239	0.000195743	0.00031754	0.000176145	0.00018275	0.000200914	0.000190113	0.000296668	0.000199291	0.965818	0.0101089	0.0151047
P48634	Protein PRRC2A	PRRC2A	4	3	2.8	228.86	11367000	3.93834e-05	3.60215e-05	4.4472e-05	4.32394e-05	3.4306e-05	3.5814e-05	4.79734e-05	4.16828e-05	4.94576e-05	4.1089e-05	0.274553	0.129859	0.561373
P48637	Glutathione synthetase	GSS	12	12	34.2	52.384	119880000	0.000508485	0.000529186	0.000492335	0.000569458	0.00047785	0.000600026	0.000604918	0.000642318	0.000577433	0.000680557	0.00239497	0.268842	2.6207
P48643	T-complex protein 1 subunit epsilon	CCT5	12	12	31.1	59.67	67112000	0.000298486	0.000310852	0.000305293	0.000299528	0.000340257	0.000301835	0.000291553	0.000333405	0.000299593	0.000360334	0.678156	0.0296756	0.16867
P48681	Nestin	NES	3	3	2.4	177.44	16329000	9.30419e-05	9.35643e-05	0.000108964	0.000113295	0.000120053	0.000106816	9.0829e-05	0.000104021	0.000132159	0.000119565	0.596402	0.0652491	0.224461
P49006	MARCKS-related protein	MARCKSL1	7	6	64.1	19.529	276610000	0.000329291	0.000378552	0.000382817	0.0003456	0.000381981	0.000383482	0.000363581	0.000360818	0.000401921	0.000357435	0.500411	0.0383621	0.300673
P49023	Paxillin	PXN	5	4	10.8	64.505	20914000	0.000152397	0.000155482	0.000154252	0.000187934	0.000143852	0.00016261	0.000158661	0.000154497	0.000200852	0.000164697	0.424081	0.0836594	0.372551
P49189	4-trimethylaminobutyraldehyde dehydrogenase	ALDH9A1	3	3	6.7	53.801	14535000	0.000175316	0.000168561	0.000180663	0.000186252	0.000194019	0.000210447	0.000200839	0.000187722	0.000202084	0.000187822	0.0268339	0.128226	1.57132
P49247	Ribose-5-phosphate isomerase	RPIA	2	2	7.7	33.269	6768400	3.51555e-05	4.92799e-05	3.56651e-05	5.24783e-05	3.85421e-05	4.62644e-05	3.47436e-05	4.33571e-05	4.97332e-05	5.029e-05	0.579063	0.0879286	0.237274
P49321	Nuclear autoantigenic sperm protein	NASP	44	44	71.1	85.237	2693400000	0.00504385	0.00488159	0.00477806	0.00443322	0.00491482	0.00424485	0.00450561	0.00464598	0.00389425	0.00467057	0.0473949	-0.131168	1.32427
P49354	Protein farnesyltransferase/geranylgeranyltransferase type-1 subunit alpha	FNTA	3	3	9.8	44.408	10250000	4.12397e-05	4.74782e-05	4.839e-05	5.16202e-05	3.96951e-05	4.71476e-05	5.62879e-05	4.56097e-05	6.14848e-05	4.49203e-05	0.213622	0.161334	0.670354
P49368	T-complex protein 1 subunit gamma	CCT3	4	4	10.1	60.533	23204000	0.000109319	0.000131477	0.000135792	0.000121961	0.000128191	0.000111042	0.000151389	0.000143694	0.000140788	0.000136302	0.208427	0.124475	0.681045
P49454	Centromere protein F	CENPF	2	2	0.5	357.52	97632000	0.000161485	0.000168116	0.000185104	0.000234571	0.000145741	0.000214884	0.000210985	0.000176569	0.000267132	0.000173689	0.229197	0.221108	0.639792
P49458	Signal recognition particle 9 kDa protein	SRP9	3	3	26.7	10.112	87533000	0.000200385	0.000306461	0.000615729	0.000508891	0.000674303	0.000392179	0.000516934	0.000597006	0.000464078	0.000646003	0.556523	0.182225	0.254517
P49459	Ubiquitin-conjugating enzyme E2 A	UBE2A	2	2	17.8	17.315	52221000	6.71878e-05	5.75941e-05	6.9798e-05	8.53128e-05	6.78985e-05	7.06686e-05	7.23794e-05	6.89364e-05	7.95934e-05	7.65452e-05	0.428826	0.0819668	0.367719
P49588	Alanine--tRNA ligase, cytoplasmic	AARS1	6	6	8.8	106.81	15772000	0.000201375	0.000215329	0.000212138	0.000200755	0.0002328	0.000185016	0.000204684	0.000231721	0.000223944	0.00023874	0.712975	0.0291802	0.146926
P49591	Serine--tRNA ligase, cytoplasmic	SARS1	3	3	8	58.777	11634000	7.12306e-05	6.37096e-05	7.35439e-05	7.2503e-05	7.35711e-05	6.40552e-05	7.44222e-05	6.34915e-05	7.4068e-05	7.60458e-05	0.884507	-0.010108	0.0532988
P49711	Transcriptional repressor CTCF	CTCF	2	2	7.7	82.785	13605000	6.64532e-06	9.64029e-06	1.26386e-05	1.71411e-05	1.13429e-05	1.04927e-05	1.25686e-05	1.27905e-05	1.34726e-05	1.07426e-05	0.778999	0.0653211	0.108463
P49720	Proteasome subunit beta type-3	PSMB3	6	6	42.4	22.949	112960000	0.000274744	0.000288153	0.000267686	0.000312611	0.000317586	0.000384813	0.000330961	0.000277116	0.000368358	0.000269721	0.21565	0.158991	0.666251
P49721	Proteasome subunit beta type-2	PSMB2	7	7	56.2	22.836	136970000	0.000322828	0.000365911	0.000312337	0.000294222	0.000347519	0.000320141	0.000341989	0.000340113	0.000351506	0.000306637	0.821818	0.0153476	0.0852243
P49736	DNA replication licensing factor MCM2	MCM2	2	2	4.9	101.89	10785000	3.29576e-06	3.1578e-06	9.00526e-06	5.62108e-06	8.37504e-06	5.8794e-06	9.43233e-06	4.08529e-06	1.44631e-05	5.87017e-06	0.381091	0.431731	0.418972
P49750	YLP motif-containing protein 1	YLPM1	5	5	3.9	241.64	16438000	5.68131e-05	6.07719e-05	5.63569e-05	5.36365e-05	5.95792e-05	4.60701e-05	4.87081e-05	6.02095e-05	3.91576e-05	6.29384e-05	0.229725	-0.159605	0.638791
P49756	RNA-binding protein 25	RBM25	4	4	7.1	100.18	15744000	3.88225e-05	5.44323e-05	5.18157e-05	6.47763e-05	5.06006e-05	4.22879e-05	4.85934e-05	5.6647e-05	7.34202e-05	5.08887e-05	0.743503	0.0617513	0.128717
P49773	Histidine triad nucleotide-binding protein 1	HINT1	7	7	61.1	13.802	682750000	0.00076845	0.000626056	0.000742979	0.000823461	0.000707619	0.000814403	0.000776942	0.000815931	0.000842486	0.000725206	0.151556	0.115728	0.819428
P49790	Nuclear pore complex protein Nup153	NUP153	4	4	2.7	153.94	21365000	0.000140184	0.000146566	0.000131815	0.000148912	0.000142142	0.000130202	0.000146845	0.000142176	0.000141779	0.000147552	0.96166	-0.00216651	0.0169782
P49792	E3 SUMO-protein ligase RanBP2	RANBP2	3	2	1.1	358.2	4768400	7.98031e-05	8.18484e-05	7.06828e-05	9.5002e-05	7.73198e-05	7.49917e-05	7.91672e-05	7.7727e-05	8.00429e-05	6.73308e-05	0.301819	-0.0935107	0.520254
P49959	Double-strand break repair protein MRE11A	MRE11	3	3	5.8	80.592	12258000	0.000108869	0.000121925	0.000124798	0.000127186	0.000127538	0.000131986	0.000125166	0.000130702	9.51881e-05	0.000125334	0.960483	-0.00459436	0.0175103
P50238	Cysteine-rich protein 1	CRIP1	2	2	20.8	8.5328	3563700000	0.000974349	0.000933147	0.000985497	0.000906192	0.000975703	0.000859831	0.000863098	0.000972224	0.000806714	0.000916529	0.0562174	-0.111944	1.25013
P50395	Rab GDP dissociation inhibitor beta	GDI2	12	8	36.2	50.663	144780000	0.000457238	0.000507904	0.000501253	0.000678778	0.000473423	0.000503382	0.000503459	0.000538335	0.000527303	0.000530984	0.942261	-0.00836198	0.0258287
P50402	Emerin	EMD	4	4	18.5	28.994	33772000	0.000173349	0.000151974	0.00017251	0.000166135	0.000171256	0.000176471	0.000151636	0.000168218	0.000164243	0.000169044	0.848632	-0.00972799	0.0712807
P50454	Serpin H1	SERPINH1	10	10	31.6	46.44	46457000	0.00024889	0.000274248	0.000295446	0.000374982	0.000247525	0.000256086	0.000261986	0.000335574	0.000305283	0.000337755	0.71341	0.0546074	0.146661
P50502;Q8NFI4	Hsc70-interacting protein;Putative protein FAM10A5	ST13	13	13	37.7	41.331	793930000	0.00177833	0.00162695	0.00169987	0.00170491	0.00158783	0.00159268	0.00174598	0.00162125	0.00162053	0.00157904	0.315062	-0.0415496	0.501605
P50552	Vasodilator-stimulated phosphoprotein	VASP	6	6	17.4	39.829	106470000	0.000486705	0.000497664	0.000530586	0.000606975	0.000530212	0.000532836	0.000538151	0.000559675	0.000590581	0.000580143	0.246562	0.0789827	0.608075
P50895	Basal cell adhesion molecule	BCAM	6	6	13.1	67.404	34148000	0.000146965	0.00016803	0.000174958	0.000158255	0.000162449	0.000167436	0.000164836	0.000173148	0.000148958	0.000186987	0.451467	0.0536382	0.345374
P50897	Palmitoyl-protein thioesterase 1	PPT1	3	3	12.7	34.193	14705000	0.000100077	9.12922e-05	0.00010538	9.73761e-05	0.000115859	9.15992e-05	9.16856e-05	9.66585e-05	0.000101313	0.000114802	0.653034	-0.0399447	0.185064
P50990	T-complex protein 1 subunit theta	CCT8	6	6	12.4	59.62	31835000	0.000167609	0.000173675	0.000194152	0.000165396	0.000174763	0.000165746	0.000197538	0.00020257	0.000206353	0.000195031	0.0710321	0.143606	1.14855
P50991	T-complex protein 1 subunit delta	CCT4	10	10	27.6	57.924	85927000	0.000510165	0.000519489	0.000567666	0.000531132	0.000535882	0.000549105	0.00056313	0.000581131	0.000565927	0.000549536	0.0355746	0.0761943	1.44886
P51003	Poly(A) polymerase alpha	PAPOLA	2	2	6.3	82.842	6044200	1.88455e-05	1.68651e-05	2.22332e-05	1.74789e-05	2.12929e-05	9.05808e-06	1.45038e-05	2.19856e-05	1.67516e-05	1.93779e-05	0.253816	-0.243818	0.59548
P51114	Fragile X mental retardation syndrome-related protein 1	FXR1	2	2	7.6	69.72	9875800	1.72367e-05	1.90073e-05	1.84309e-05	2.22508e-05	2.18649e-05	2.0287e-05	2.36136e-05	2.27641e-05	1.66921e-05	1.63454e-05	0.921567	0.013252	0.0354731
P51397	Death-associated protein 1	DAP	2	2	23.5	11.164	42533000	6.9827e-05	7.43087e-05	8.06776e-05	8.49242e-05	8.39256e-05	7.57735e-05	7.10355e-05	8.25965e-05	6.77257e-05	7.90663e-05	0.401661	-0.0654717	0.39614
P51452	Dual specificity protein phosphatase 3	DUSP3	3	3	15.7	20.478	21255000	0.000133319	0.000136095	0.000140436	0.00014409	0.000137472	0.000118919	0.000135957	0.000158369	0.000162479	0.000180014	0.269498	0.128338	0.569445
P51610	Host cell factor 1;HCF N-terminal chain 1;HCF N-terminal chain 2;HCF N-terminal chain 3;HCF N-terminal chain 4;HCF N-terminal chain 5;HCF N-terminal chain 6;HCF C-terminal chain 1;HCF C-terminal chain 2;HCF C-terminal chain 3;HCF C-terminal chain 4;HCF C-terminal chain 5;HCF C-terminal chain 6	HCFC1	10	10	9.4	208.73	65729000	0.000194887	0.00018453	0.000224422	0.000217902	0.000219675	0.000207108	0.000236229	0.000266524	0.000244973	0.000238847	0.0388067	0.196872	1.41109
P51665	26S proteasome non-ATPase regulatory subunit 7	PSMD7	3	3	9.9	37.025	11976000	8.95884e-05	8.75896e-05	0.000111154	9.83805e-05	0.000110619	8.5383e-05	0.000118622	0.000116582	0.000108801	0.000122529	0.225521	0.15024	0.646813
P51858	Hepatoma-derived growth factor	HDGF	20	19	75	26.788	5701400000	0.00413877	0.00407226	0.00397208	0.00386334	0.00397747	0.00400296	0.0038297	0.00378717	0.00356191	0.0037733	0.0356319	-0.0791432	1.44816
P51948	CDK-activating kinase assembly factor MAT1	MNAT1	3	3	9.1	35.823	2096400	1.23787e-05	1.37465e-05	1.83583e-05	1.42624e-05	2.10897e-05	1.01652e-05	1.88672e-05	1.12346e-05	1.60758e-05	1.44268e-05	0.447549	-0.173903	0.349159
P51991	Heterogeneous nuclear ribonucleoprotein A3	HNRNPA3	6	5	18.3	39.594	162610000	0.000228397	0.000223621	0.000319477	0.000375221	0.000365419	0.000226792	0.000261589	0.000428424	0.000289736	0.00030755	0.993599	0.00186531	0.00278882
P52209	6-phosphogluconate dehydrogenase, decarboxylating	PGD	29	29	67.5	53.139	9907000000	0.00627036	0.00638537	0.00489822	0.00474336	0.00492661	0.00524595	0.00537792	0.0050751	0.00440855	0.00450868	0.241257	-0.145267	0.61752
P52272	Heterogeneous nuclear ribonucleoprotein M	HNRNPM	6	6	12.6	77.515	76227000	0.000258336	0.000259236	0.00029568	0.000259386	0.000283414	0.000279311	0.000294632	0.000273464	0.000287923	0.000285776	0.166432	0.0676017	0.778764
P52306	Rap1 GTPase-GDP dissociation stimulator 1	RAP1GDS1	2	2	3.3	66.316	5619000	2.76709e-05	3.08464e-05	3.65602e-05	3.83383e-05	2.55911e-05	2.47854e-05	3.463e-05	3.49424e-05	4.27319e-05	4.32235e-05	0.336987	0.181416	0.472387
P52434	DNA-directed RNA polymerases I, II, and III subunit RPABC3	POLR2H	3	3	34.7	17.143	9973000	2.6739e-05	3.53814e-05	4.74122e-05	5.31517e-05	3.39907e-05	3.88215e-05	3.65517e-05	3.68162e-05	3.63413e-05	4.45686e-05	0.890574	-0.0264716	0.0503299
P52565	Rho GDP-dissociation inhibitor 1	ARHGDIA	7	7	46.1	23.207	911570000	0.00128886	0.00116417	0.00118643	0.00101443	0.00124197	0.00109635	0.00116884	0.00114338	0.000998579	0.00118077	0.312485	-0.0773927	0.505171
P52594	Arf-GAP domain and FG repeat-containing protein 1	AGFG1	6	6	21	58.259	38345000	0.000105874	0.00012485	0.000106603	0.000118775	0.000101112	8.62451e-05	0.000111784	0.00012065	9.83013e-05	0.000104495	0.359217	-0.0956291	0.444643
P52597	Heterogeneous nuclear ribonucleoprotein F;Heterogeneous nuclear ribonucleoprotein F, N-terminally processed	HNRNPF	7	5	27	45.671	73371000	0.000238911	0.000260269	0.000249232	0.000245022	0.000291067	0.00022342	0.000250744	0.000286711	0.000292013	0.000280782	0.553971	0.0541932	0.256513
P52701	DNA mismatch repair protein Msh6	MSH6	5	5	4.6	152.78	44986000	0.000117003	0.000118548	0.000131102	0.000152267	0.000112686	0.000121822	0.000111379	0.000124638	0.00014335	0.000136963	0.889644	0.0148726	0.0507835
P52758	Ribonuclease UK114	RIDA	3	3	38	14.494	31611000	2.70163e-05	3.08141e-05	3.07104e-05	2.90505e-05	2.27325e-05	2.18142e-05	3.53977e-05	3.50639e-05	2.82374e-05	2.82608e-05	0.580994	0.0843621	0.235829
P52788	Spermine synthase	SMS	2	2	13.4	41.268	4468900	7.49545e-06	8.34197e-06	9.88699e-06	6.34488e-06	8.49926e-06	6.07422e-06	1.00846e-05	9.63751e-06	8.69702e-06	7.73185e-06	0.729821	0.0577418	0.136784
P52815	39S ribosomal protein L12, mitochondrial	MRPL12	5	5	35.4	21.348	111170000	0.000190582	0.000193484	0.000206375	0.000195591	0.000217859	0.000194393	0.000190338	0.000207746	0.000156707	0.000186224	0.19985	-0.101936	0.699295
P52888	Thimet oligopeptidase	THOP1	5	5	8	78.839	20283000	0.000161764	0.000172648	0.000168909	0.000198035	0.000158911	0.00020685	0.000159947	0.000186828	0.000195718	0.000199168	0.136735	0.140882	0.864121
P52895	Aldo-keto reductase family 1 member C2	AKR1C2	17	6	60.7	36.735	1071600000	0.00139099	0.00140729	0.00142588	0.00154899	0.00127229	0.00147946	0.00135064	0.00136609	0.00161478	0.00135491	0.730864	0.0244571	0.136163
P52907	F-actin-capping protein subunit alpha-1	CAPZA1	9	7	51.7	32.922	129560000	0.000318785	0.000291734	0.000320789	0.000299432	0.000304811	0.000314258	0.000297262	0.000354803	0.000328535	0.000328062	0.150684	0.0798364	0.821932
P52926	High mobility group protein HMGI-C	HMGA2	2	2	31.2	11.832	31510000	2.89489e-05	3.59511e-05	3.52863e-05	3.52787e-05	4.4014e-05	4.61884e-05	3.8125e-05	3.30311e-05	3.31619e-05	3.61784e-05	0.682832	0.0567888	0.165686
P52943	Cysteine-rich protein 2	CRIP2	3	3	24.5	22.492	126050000	0.000244374	0.000238937	0.000266088	0.000290347	0.000240639	0.000259969	0.000256564	0.000261319	0.000281436	0.000255633	0.54521	0.0383992	0.263437
P53041	Serine/threonine-protein phosphatase 5	PPP5C	9	9	25.7	56.878	227670000	0.000944199	0.000907802	0.000938088	0.000846356	0.000954268	0.000845336	0.000886035	0.000921678	0.000807584	0.000891506	0.125254	-0.0769935	0.902207
P53384	Cytosolic Fe-S cluster assembly factor NUBP1	NUBP1	2	2	8.4	34.534	4482300	2.36608e-05	3.04871e-05	3.08047e-05	3.36426e-05	2.79464e-05	2.72799e-05	2.96158e-05	3.51911e-05	8.09131e-05	0.000107649	0.137989	0.937458	0.860155
P53396	ATP-citrate synthase	ACLY	3	3	3	120.84	6255800	5.62494e-05	7.00844e-05	7.25351e-05	6.08861e-05	5.95346e-05	5.63093e-05	6.3599e-05	6.29537e-05	5.14009e-05	6.36123e-05	0.316141	-0.100158	0.500119
P53634	Dipeptidyl peptidase 1;Dipeptidyl peptidase 1 exclusion domain chain;Dipeptidyl peptidase 1 heavy chain;Dipeptidyl peptidase 1 light chain	CTSC	6	6	18.1	51.853	80585000	0.000508627	0.000501824	0.000401133	0.000283786	0.000454918	0.000426006	0.000420744	0.000407344	0.000332615	0.000456318	0.654736	-0.0738219	0.183934
P53985	Monocarboxylate transporter 1	SLC16A1	2	2	4.2	53.944	18997000	0.000107718	0.000111837	0.000112246	9.63795e-05	0.000121503	0.000116363	0.000114576	0.000103283	0.000106384	0.0001016	0.77452	-0.0197617	0.110967
P53990	IST1 homolog	IST1	4	4	15.1	39.75	21420000	0.00011429	0.000123086	0.00014946	0.000121014	0.000134154	0.000110861	0.00013872	0.000157134	9.95968e-05	0.000126765	0.884103	-0.0202	0.0534973
P53999	Activated RNA polymerase II transcriptional coactivator p15	SUB1	9	9	51.2	14.395	402920000	0.000725004	0.000748848	0.000722769	0.000752581	0.000730201	0.000589589	0.000712684	0.00075726	0.000776307	0.000712775	0.452174	-0.0522154	0.344694
P54105	Methylosome subunit pICln	CLNS1A	6	6	47.7	26.215	85257000	0.000234754	0.000222504	0.000219172	0.000229649	0.000226354	0.000249962	0.000216271	0.000226585	0.000259886	0.000204422	0.656261	0.0311206	0.182923
P54578	Ubiquitin carboxyl-terminal hydrolase 14	USP14	3	3	6.5	56.068	9972100	6.84063e-05	6.57962e-05	7.97239e-05	7.9664e-05	7.54916e-05	7.65299e-05	6.98528e-05	7.49568e-05	9.00253e-05	8.08759e-05	0.327875	0.0877976	0.484291
P54652	Heat shock-related 70 kDa protein 2	HSPA2	15	4	26.8	70.02	14923000	0.00012313	0.000114116	0.000119458	0.000125759	0.000134523	0.000104289	0.000115067	0.000139559	0.000132241	0.000135228	0.808611	0.0218108	0.0922601
P54687	Branched-chain-amino-acid aminotransferase, cytosolic	BCAT1	7	7	24.4	42.966	97039000	0.000429251	0.000484159	0.000459387	0.000479146	0.000476258	0.000475153	0.000475899	0.000442043	0.000454661	0.000458922	0.72669	-0.0133984	0.138651
P54725	UV excision repair protein RAD23 homolog A	RAD23A	10	8	45.2	39.609	110510000	0.000289233	0.000301709	0.000308075	0.000283825	0.000281821	0.000275706	0.000319884	0.000282457	0.000310702	0.00027066	0.926942	-0.00518349	0.0329476
P54727	UV excision repair protein RAD23 homolog B	RAD23B	16	14	46.5	43.171	1381500000	0.00152898	0.00144508	0.0013941	0.00136775	0.00142575	0.00150068	0.00142143	0.0013599	0.00137399	0.0012818	0.353107	-0.0458164	0.452094
P54802	Alpha-N-acetylglucosaminidase;Alpha-N-acetylglucosaminidase 82 kDa form;Alpha-N-acetylglucosaminidase 77 kDa form	NAGLU	2	2	5.1	82.265	3723800	4.20027e-06	1.31829e-05	7.99408e-06	8.36505e-06	6.22642e-06	3.74865e-06	6.30005e-06	4.72781e-06	5.06275e-06	1.16496e-05	0.431148	-0.344031	0.365373
P54819	Adenylate kinase 2, mitochondrial;Adenylate kinase 2, mitochondrial, N-terminally processed	AK2	13	13	64	26.477	381270000	0.00091718	0.000893145	0.000912439	0.0009581	0.000923054	0.000850111	0.000875068	0.000908695	0.000906296	0.000921818	0.129924	-0.0451755	0.88631
P54920	Alpha-soluble NSF attachment protein	NAPA	7	7	31.5	33.232	68398000	0.000376296	0.000383672	0.000403508	0.000348582	0.000404117	0.000359758	0.000400101	0.000387102	0.000414524	0.000376524	0.761776	0.0163457	0.118173
P55010	Eukaryotic translation initiation factor 5	EIF5	12	12	29	49.222	145850000	0.000487787	0.000486591	0.000526833	0.000463639	0.000538812	0.000469997	0.000491704	0.000524195	0.000490177	0.00057762	0.680519	0.0285452	0.16716
P55011	Solute carrier family 12 member 2	SLC12A2	4	4	6.7	131.45	21635000	0.000128197	0.000123086	0.000147267	0.000124977	0.00013358	0.000108122	0.000111501	0.000124314	9.98917e-05	0.000145428	0.172	-0.157235	0.764471
P55036	26S proteasome non-ATPase regulatory subunit 4	PSMD4	7	7	24.7	40.736	241480000	0.000360039	0.000338133	0.000355377	0.000374367	0.000317411	0.000310865	0.000365947	0.000384529	0.000335133	0.000357972	0.912571	0.00751811	0.0397333
P55072	Transitional endoplasmic reticulum ATPase	VCP	31	30	53.2	89.321	500810000	0.00163108	0.00159136	0.00151154	0.0015787	0.00168297	0.00147815	0.00151181	0.00163617	0.00155406	0.00161588	0.362549	-0.0364667	0.440633
P55081	Microfibrillar-associated protein 1	MFAP1	6	6	15.3	51.958	42209000	0.000344693	0.000361175	0.000338489	0.000402264	0.000366725	0.000354945	0.00036738	0.000390486	0.000387709	0.000376739	0.352782	0.0499725	0.452493
P55145	Mesencephalic astrocyte-derived neurotrophic factor	MANF	8	8	28.6	20.7	271330000	0.000734712	0.0007628	0.000779474	0.000723491	0.000713001	0.000729252	0.00074372	0.000738782	0.000793807	0.00071256	0.961021	0.00180287	0.0172671
P55209	Nucleosome assembly protein 1-like 1	NAP1L1	9	7	35.5	45.374	173850000	0.000173531	0.000188844	0.000171574	0.000128656	0.000159755	0.000113895	0.000147314	0.000163744	0.000154285	0.00017512	0.374188	-0.124521	0.42691
P55263	Adenosine kinase	ADK	7	7	31.5	40.545	51033000	0.000232591	0.000202624	0.000199616	0.00017776	0.000164682	0.000186228	0.000195477	0.000224003	0.000153101	0.000198473	0.812707	-0.0298173	0.0900661
P55327	Tumor protein D52	TPD52	10	10	54	24.327	458380000	0.000955957	0.000996127	0.000919669	0.000971453	0.000863048	0.000895116	0.000986777	0.000953515	0.000933028	0.000841326	0.587013	-0.0298867	0.231352
P55735	Protein SEC13 homolog	SEC13	4	3	18.6	35.54	46243000	0.000152733	0.000143347	0.000146771	0.000118417	0.000132513	0.000121412	0.000145866	0.000158045	0.000122941	0.000140026	0.908188	-0.0114636	0.0418244
P55786	Puromycin-sensitive aminopeptidase	NPEPPS	27	27	37.1	103.28	411080000	0.00180757	0.00182274	0.00183204	0.00178083	0.00169463	0.00197892	0.00179045	0.00181612	0.00173196	0.0017933	0.495305	0.0276479	0.305127
P55884	Eukaryotic translation initiation factor 3 subunit B	EIF3B	22	22	31.9	92.48	249820000	0.000969794	0.000916858	0.000977854	0.00098265	0.000984812	0.000952841	0.00097219	0.000998335	0.00113848	0.00113376	0.123105	0.104681	0.909723
P55957	BH3-interacting domain death agonist;BH3-interacting domain death agonist p15;BH3-interacting domain death agonist p13;BH3-interacting domain death agonist p11	BID	3	3	27.2	21.994	25838000	4.71017e-05	5.2925e-05	5.91078e-05	5.12123e-05	5.03044e-05	5.47584e-05	4.92707e-05	5.63203e-05	6.34813e-05	6.89686e-05	0.14503	0.167791	0.838544
P56211	cAMP-regulated phosphoprotein 19	ARPP19	10	9	67	12.323	574360000	0.00107123	0.00102506	0.00113623	0.00114053	0.00111524	0.00114064	0.00108999	0.00106846	0.0010081	0.00107907	0.522742	-0.0270733	0.281713
P56537	Eukaryotic translation initiation factor 6	EIF6	3	3	18.8	26.599	25339000	2.91937e-05	2.77886e-05	4.08604e-05	3.61037e-05	3.50991e-05	2.96637e-05	3.53446e-05	2.87723e-05	2.86937e-05	3.49863e-05	0.43616	-0.102421	0.360355
P56945	Breast cancer anti-estrogen resistance protein 1	BCAR1	2	2	4.3	93.371	10053000	2.4721e-05	2.80427e-05	2.853e-05	3.37711e-05	3.56278e-05	2.64989e-05	3.33495e-05	2.22939e-05	3.48408e-05	2.61365e-05	0.637566	-0.0743874	0.195475
P58546	Myotrophin	MTPN	4	4	34.7	12.895	1022900000	0.00106862	0.00109642	0.00108383	0.000894032	0.00124869	0.000986268	0.000934309	0.00108881	0.0008887	0.00120432	0.490091	-0.0795314	0.309723
P59998	Actin-related protein 2/3 complex subunit 4	ARPC4	3	3	14.9	19.667	32468000	0.000154305	0.000162366	0.000151398	0.000158274	0.000159411	0.000151264	0.000180536	0.000173437	0.000166718	0.000164085	0.0927445	0.089496	1.03271
P60174	Triosephosphate isomerase	TPI1	25	25	77.9	26.669	6521800000	0.00272899	0.00347478	0.00368666	0.004135	0.00268829	0.00462095	0.00381501	0.00332624	0.00631381	0.00314826	0.197067	0.344681	0.705387
P60510	Serine/threonine-protein phosphatase 4 catalytic subunit	PPP4C	3	3	14	35.08	44575000	0.000125871	0.000127525	0.000124282	0.000133778	0.000126376	0.000125152	0.000138383	0.000129892	0.000126209	0.000128921	0.473366	0.0240584	0.324803
P60520	Gamma-aminobutyric acid receptor-associated protein-like 2	GABARAPL2	2	2	16.2	13.667	5159400	3.85036e-05	4.54973e-05	4.23374e-05	4.55058e-05	5.02184e-05	4.6518e-05	4.03828e-05	4.85938e-05	4.49392e-05	4.58707e-05	0.729535	0.0272996	0.136954
P60660	Myosin light polypeptide 6	MYL6	9	7	60.3	16.93	1877900000	0.00164682	0.00159453	0.00158088	0.00156246	0.00154073	0.00152303	0.0014969	0.00159702	0.00141504	0.00144614	0.0391087	-0.0838099	1.40773
P60842;Q14240	Eukaryotic initiation factor 4A-I;Eukaryotic initiation factor 4A-II;Eukaryotic initiation factor 4A-II, N-terminally processed	EIF4A1	8	7	24.6	46.153	55756000	0.000371456	0.000381816	0.000412701	0.000441898	0.000431126	0.000428457	0.000424328	0.000443605	0.000460689	0.000424288	0.101062	0.0973725	0.995413
P60866	40S ribosomal protein S20	RPS20	2	2	15.1	13.373	26756000	8.56054e-05	9.07898e-05	0.000110145	0.000120525	0.000101689	0.000126568	0.000123786	0.000119942	0.00018591	0.00013068	0.032548	0.4331	1.48748
P60900	Proteasome subunit alpha type-6	PSMA6	8	8	32.1	27.399	861530000	0.00139591	0.00146131	0.00122492	0.0013761	0.00134673	0.00158667	0.001463	0.00135753	0.00161096	0.00128422	0.217504	0.10178	0.662533
P60903	Protein S100-A10	S100A10	4	4	35.1	11.203	384940000	0.000354231	0.000313831	0.000349042	0.000396569	0.000320605	0.000266202	0.000326689	0.000343583	0.00030069	0.000324304	0.120225	-0.151432	0.920006
P60981	Destrin	DSTN	9	8	58.2	18.506	746030000	0.000892724	0.000875704	0.0008641	0.000763971	0.00094105	0.000865198	0.00082769	0.000867547	0.000772295	0.000898111	0.5714	-0.035936	0.24306
P60983	Glia maturation factor beta	GMFB	6	6	47.9	16.713	150730000	0.000831882	0.000770961	0.000800682	0.000824115	0.000829637	0.00086169	0.000753647	0.000781636	0.000862306	0.000816813	0.881521	0.00667507	0.0547675
P61024	Cyclin-dependent kinases regulatory subunit 1	CKS1B	2	2	20.3	9.6601	38213000	8.2653e-05	0.000109863	0.000185266	0.000177006	0.000219436	0.00013436	0.000130319	0.00019332	0.00018691	0.0002163	0.584181	0.153615	0.233453
P61081	NEDD8-conjugating enzyme Ubc12	UBE2M	5	5	26.2	20.9	82828000	0.000398503	0.000353014	0.000409775	0.000376602	0.000417271	0.000339859	0.000392826	0.000422294	0.000390131	0.000415213	0.957177	0.00379948	0.019008
P61086	Ubiquitin-conjugating enzyme E2 K	UBE2K	6	6	43.5	22.406	39670000	6.99352e-05	6.90284e-05	7.19877e-05	0.000124693	7.50521e-05	7.27858e-05	7.2641e-05	7.65877e-05	9.72136e-05	0.000121047	0.688886	0.100333	0.161853
P61088	Ubiquitin-conjugating enzyme E2 N	UBE2N	5	5	45.4	17.138	85371000	0.000202323	0.000211383	0.000201424	0.000201682	0.000186589	0.000208765	0.000207078	0.00020626	0.000202442	0.0002114	0.164057	0.046049	0.785004
P61158	Actin-related protein 3	ACTR3	4	4	15.1	47.371	14718000	8.67954e-05	9.28699e-05	0.00010452	0.000118328	0.000114967	0.000111524	0.00010806	0.00011208	0.000146633	0.000107434	0.193376	0.178734	0.713598
P61201	COP9 signalosome complex subunit 2	COPS2	7	7	18.1	51.596	47623000	0.000198039	0.000205805	0.000206433	0.000196238	0.000192335	0.000196632	0.000209856	0.000238085	0.000192508	0.000237559	0.173923	0.105515	0.759643
P84077;P61204;P84085;P18085	ADP-ribosylation factor 1;ADP-ribosylation factor 3;ADP-ribosylation factor 5;ADP-ribosylation factor 4	ARF1	4	4	35.9	20.697	16474000	7.34484e-05	8.45398e-05	0.000102537	8.47587e-05	8.29446e-05	6.77993e-05	6.71076e-05	9.81968e-05	9.39893e-05	0.000107107	0.902547	0.0199798	0.0445302
P61224;P62834;A6NIZ1	Ras-related protein Rap-1b;Ras-related protein Rap-1A;Ras-related protein Rap-1b-like protein	RAP1B	2	2	14.1	20.825	19516000	0.000142974	0.000124722	0.000138377	0.000140223	0.000161736	0.000168831	0.000147382	0.000144928	0.000182642	0.000145245	0.132863	0.156264	0.876595
P61244	Protein max	MAX	2	2	13.1	18.275	4882000	4.12681e-05	5.82949e-05	4.74054e-05	5.03196e-05	5.8767e-05	4.5863e-05	4.93998e-05	4.98372e-05	4.10492e-05	5.3579e-05	0.431452	-0.0950545	0.365067
P61247	40S ribosomal protein S3a	RPS3A	5	5	18.9	29.945	58866000	0.000181005	0.0002161	0.0003008	0.000343121	0.000401792	0.000323614	0.000312551	0.000349569	0.000475269	0.000347313	0.181435	0.325758	0.741279
P61254;Q9UNX3	60S ribosomal protein L26;60S ribosomal protein L26-like 1	RPL26	4	4	22.1	17.258	115360000	0.000875556	0.000723662	0.000659936	0.000552334	0.000855627	0.000618366	0.000630865	0.000705153	0.000568538	0.000660931	0.173548	-0.203872	0.76058
P61289	Proteasome activator complex subunit 3	PSME3	2	2	10.6	29.506	13764000	6.08103e-05	6.96524e-05	5.47594e-05	5.73075e-05	5.97735e-05	5.28272e-05	5.72806e-05	5.94288e-05	6.08806e-05	0.000144797	0.433216	0.311718	0.363295
P61353	60S ribosomal protein L27	RPL27	2	2	12.5	15.798	7971900	4.53964e-05	5.11968e-05	8.22441e-05	7.1137e-05	0.000139208	5.84602e-05	6.23482e-05	0.000100744	9.40715e-05	0.000105536	0.750625	0.113923	0.124577
P61457	Pterin-4-alpha-carbinolamine dehydratase	PCBD1	8	8	73.1	11.999	754630000	0.0014348	0.00133647	0.00143982	0.00133597	0.00120458	0.00151222	0.00137641	0.00134111	0.00143476	0.00125418	0.599206	0.0352564	0.222424
P61586;P08134	Transforming protein RhoA;Rho-related GTP-binding protein RhoC	RHOA	4	4	30.6	21.768	61107000	0.000414418	0.000384376	0.000433806	0.000399532	0.000464728	0.000397643	0.000371179	0.000448347	0.000363833	0.000432772	0.465989	-0.0583293	0.331624
P61604	10 kDa heat shock protein, mitochondrial	HSPE1	13	13	85.3	10.932	9269200000	0.00464298	0.00408474	0.00435837	0.00454019	0.00406219	0.00479125	0.00402896	0.00409426	0.00433957	0.0040348	0.679322	-0.0268317	0.167924
P61758	Prefoldin subunit 3	VBP1	10	10	49.2	22.626	248700000	0.00172011	0.00165867	0.00171884	0.00160367	0.00166192	0.00166861	0.00168914	0.0017119	0.00158795	0.00174081	0.840165	0.00606209	0.0756355
P61916	Epididymal secretory protein E1	NPC2	3	3	19.2	16.57	38813000	0.000310415	0.000345686	0.000321168	0.000234128	0.000368062	0.000297368	0.000278805	0.000335516	0.0002471	0.000331499	0.543977	-0.0838401	0.264419
P61956	Small ubiquitin-related modifier 2	SUMO2	3	2	27.4	10.871	920160000	0.000620317	0.000696972	0.000637695	0.000632602	0.000636369	0.000739944	0.000708276	0.000651744	0.000646125	0.000616416	0.320508	0.0607042	0.494161
P61960	Ubiquitin-fold modifier 1	UFM1	3	3	58.8	9.1175	46174000	0.000319155	0.000325205	0.000416626	0.000363585	0.000373955	0.000349261	0.000348074	0.000404163	0.000449445	0.000361596	0.413377	0.088675	0.383654
P61970	Nuclear transport factor 2	NUTF2	3	3	24.4	14.478	191950000	0.000201486	0.000220417	0.000191219	0.000199943	0.000171504	0.000219025	0.000210286	0.000182184	0.000204526	0.000187883	0.722523	0.0280558	0.141148
P61978	Heterogeneous nuclear ribonucleoprotein K	HNRNPK	17	17	45.6	50.976	730290000	0.0014633	0.00140595	0.00144423	0.00141289	0.00150082	0.00132953	0.00138225	0.00150489	0.00131221	0.00183424	0.788535	0.0268853	0.103179
P61981	14-3-3 protein gamma;14-3-3 protein gamma, N-terminally processed	YWHAG	12	7	53.4	28.302	1649000000	0.00062325	0.000607463	0.000567115	0.00063722	0.000567445	0.000663625	0.000597965	0.000567974	0.000634862	0.000559524	0.86494	0.0102731	0.0630142
P62081	40S ribosomal protein S7	RPS7	6	6	34.5	22.127	156900000	0.000926063	0.00106202	0.0011845	0.00108654	0.00122891	0.00116891	0.00125395	0.00121038	0.00112692	0.00109137	0.26121	0.0925236	0.58301
P62191	26S protease regulatory subunit 4	PSMC1	4	4	11.4	49.184	61508000	0.000180777	0.000202035	0.000163934	0.000212107	0.000167488	0.000170039	0.000192209	0.000167813	0.000210486	0.00017807	0.903599	-0.0120788	0.0440243
P62195	26S protease regulatory subunit 8	PSMC5	3	3	8.6	45.626	10976000	6.64817e-05	7.07501e-05	7.95965e-05	9.06615e-05	7.27493e-05	7.40747e-05	6.72294e-05	7.247e-05	9.15867e-05	7.81857e-05	0.913414	0.0124946	0.0393323
P62253	Ubiquitin-conjugating enzyme E2 G1;Ubiquitin-conjugating enzyme E2 G1, N-terminally processed	UBE2G1	7	7	43.5	19.509	54327000	0.000266126	0.000279403	0.000298014	0.000282339	0.000322134	0.000290015	0.000307623	0.000307004	0.00029588	0.000331499	0.196803	0.081358	0.705969
P62258	14-3-3 protein epsilon	YWHAE	20	18	78.8	29.174	8871300000	0.00655137	0.00660074	0.00594659	0.00558876	0.00630541	0.00599646	0.00614272	0.00593796	0.00550797	0.00604066	0.250234	-0.0650838	0.601653
P62263	40S ribosomal protein S14	RPS14	3	3	22.5	16.273	65711000	0.000115761	0.000167159	0.000192448	0.000241166	0.000245432	0.00014708	0.000223453	0.000208822	0.000301212	0.000208616	0.482358	0.179187	0.31663
P62266	40S ribosomal protein S23	RPS23	3	3	21	15.807	63910000	0.000150006	0.000163767	0.000204484	0.00025351	0.000203237	0.000211423	0.000221693	0.000209811	0.000260867	0.000208656	0.219832	0.190259	0.657909
P62269	40S ribosomal protein S18	RPS18	4	3	22.4	17.718	10502000	7.7403e-05	9.76318e-05	0.000132304	0.000123742	0.000183547	0.00011706	0.000130255	0.000137225	0.000150809	0.000146196	0.500361	0.149095	0.300716
P62273	40S ribosomal protein S29	RPS29	2	2	33.9	6.6767	55713000	0.000288891	0.00024848	0.000175567	0.000146638	0.000124774	0.000250588	0.000201455	0.000152719	0.000121341	9.87141e-05	0.463872	-0.255098	0.333602
P62280	40S ribosomal protein S11	RPS11	3	3	15.8	18.431	116080000	0.000341875	0.000362231	0.00037989	0.000371589	0.000407398	0.000438135	0.00039623	0.000382071	0.000389091	0.000362241	0.239672	0.0789463	0.620382
P62304	Small nuclear ribonucleoprotein E	SNRPE	4	4	42.4	10.803	90110000	7.11537e-05	6.80459e-05	7.33373e-05	9.02421e-05	6.19903e-05	9.09146e-05	8.24285e-05	8.27469e-05	9.26261e-05	7.883e-05	0.0492838	0.229096	1.3073
P62306	Small nuclear ribonucleoprotein F	SNRPF	4	3	39.5	9.7251	116690000	9.72983e-05	8.69463e-05	0.000103421	0.00010608	0.000102217	0.000114795	0.000111382	0.000109784	0.000116444	0.000105069	0.0138748	0.16867	1.85777
P62310	U6 snRNA-associated Sm-like protein LSm3	LSM3	3	3	61.8	11.845	25488000	2.1212e-05	1.86805e-05	1.41269e-05	1.10832e-05	1.38202e-05	9.33445e-06	1.70985e-05	1.89948e-05	2.13101e-05	2.94206e-05	0.381607	0.284972	0.418383
P62312	U6 snRNA-associated Sm-like protein LSm6	LSM6	2	2	26.2	9.1275	5832400	3.55598e-05	3.56855e-05	3.63295e-05	4.30508e-05	3.20924e-05	2.40492e-05	3.10501e-05	3.81059e-05	3.56974e-05	4.074e-05	0.469033	-0.10712	0.328797
P62314	Small nuclear ribonucleoprotein Sm D1	SNRPD1	3	3	37	13.281	161110000	0.000422333	0.000369111	0.000340803	0.000307151	0.000353411	0.000364643	0.000347293	0.000381984	0.000323101	0.000364201	0.916335	-0.00935459	0.0379457
P62316	Small nuclear ribonucleoprotein Sm D2	SNRPD2	6	6	44.9	13.527	311410000	0.000846687	0.000919386	0.000734096	0.00103744	0.000687967	0.000769989	0.000910871	0.000788403	0.00108748	0.000739919	0.878226	0.0240657	0.0563938
P62318	Small nuclear ribonucleoprotein Sm D3	SNRPD3	3	2	20.6	13.916	184420000	0.000172444	0.000198797	0.000217612	0.000203803	0.000190662	0.000188122	0.000189048	0.000215606	0.000218022	0.000200999	0.576983	0.0411901	0.238837
P62491;Q15907	Ras-related protein Rab-11A;Ras-related protein Rab-11B	RAB11A	4	4	21.8	24.393	15793000	0.00017672	0.00018181	0.000172331	0.000191674	0.000168737	0.000158304	0.000182199	0.000174426	0.000171678	0.00015453	0.163115	-0.0835246	0.787507
P62750	60S ribosomal protein L23a	RPL23A	5	5	29.5	17.695	258740000	0.000461679	0.000493567	0.000496742	0.000484033	0.000567159	0.000501945	0.000557109	0.000513669	0.000536874	0.000489207	0.40003	0.0540858	0.397907
P62753	40S ribosomal protein S6	RPS6	3	3	11.6	28.68	36751000	0.000213185	0.000207031	0.000227091	0.000197881	0.000255131	0.000200064	0.000198803	0.000216115	0.000204734	0.000213086	0.236615	-0.0913573	0.625957
P62805	Histone H4	H4C16	2	2	17.5	11.367	145800000	0.000329149	0.000148118	0.000150348	0.000171553	0.000213802	0.000148779	0.000166868	0.000190532	0.000228822	0.000176258	0.591102	-0.152658	0.228337
P62826	GTP-binding nuclear protein Ran	RAN	6	6	31.9	24.423	110220000	0.000492769	0.000491359	0.000515782	0.000474529	0.000556967	0.000522863	0.000499051	0.000535212	0.000532185	0.000547012	0.236038	0.0585886	0.627018
P62829	60S ribosomal protein L23	RPL23	2	2	17.9	14.865	19335000	0.000105894	0.000110186	0.000122764	0.000158347	0.000100602	0.000132598	0.000116328	0.000115769	0.000152588	0.000118037	0.56665	0.08784	0.246685
P62851	40S ribosomal protein S25	RPS25	6	6	42.4	13.742	179340000	0.00074909	0.000992831	0.00108613	0.00108443	0.00122156	0.000985507	0.00115765	0.00106768	0.00119852	0.00107851	0.438488	0.09615	0.358043
P62857	40S ribosomal protein S28	RPS28	3	3	46.4	7.8409	282460000	0.000358302	0.000301414	0.000428022	0.000378519	0.000434948	0.000424696	0.000402681	0.000445427	0.000435919	0.000420233	0.112143	0.163232	0.950229
P62877	E3 ubiquitin-protein ligase RBX1;E3 ubiquitin-protein ligase RBX1, N-terminally processed	RBX1	2	2	17.6	12.274	14216000	1.13638e-05	1.05735e-05	1.02347e-05	1.1124e-05	8.98848e-06	1.08642e-05	1.11787e-05	1.3163e-05	1.26764e-05	1.24435e-05	0.0298306	0.206395	1.52534
P62888	60S ribosomal protein L30	RPL30	3	3	18.3	12.784	90768000	5.9159e-05	0.000158544	0.000412908	0.000354561	0.000403098	0.000317529	0.000358102	0.000378312	0.000397029	0.000391076	0.247793	0.408022	0.60591
P62899	60S ribosomal protein L31	RPL31	3	3	25.6	14.463	73408000	0.000338885	0.000294611	0.000264811	0.000238907	0.000240075	0.000274557	0.000268101	0.000268586	0.000245804	0.000279789	0.692118	-0.0430094	0.15982
P62910	60S ribosomal protein L32	RPL32	3	3	20.7	15.86	38246000	0.000123739	0.000156672	0.000188823	0.000199547	0.000217429	0.000162538	0.000191388	0.000203218	0.00025277	0.00020297	0.285053	0.192748	0.545074
P62913	60S ribosomal protein L11	RPL11	2	2	12.9	20.252	25026000	0.000106662	0.000125259	0.000144375	0.000136206	0.000165982	0.000123424	0.000132222	0.000152114	0.000130081	0.000168869	0.6742	0.0588057	0.171211
P62937	Peptidyl-prolyl cis-trans isomerase A;Peptidyl-prolyl cis-trans isomerase A, N-terminally processed	PPIA	13	13	59.4	18.012	12230000000	0.00480384	0.00456765	0.00446786	0.00445015	0.00454568	0.00515679	0.0045798	0.0045682	0.00420924	0.00436638	0.959497	0.00285419	0.0179565
P62942;Q5VVH2	Peptidyl-prolyl cis-trans isomerase FKBP1A;Peptidyl-prolyl cis-trans isomerase	FKBP1A	4	4	56.5	11.951	1214200000	0.00041587	0.000413082	0.000464345	0.000558183	0.000412525	0.000551218	0.000452604	0.00043386	0.000596285	0.000468239	0.289802	0.144323	0.537899
P62993	Growth factor receptor-bound protein 2	GRB2	10	10	52.1	25.206	401070000	0.00117606	0.0012068	0.00124723	0.00131542	0.00124019	0.0012126	0.00123345	0.0012364	0.00127316	0.00127834	0.725038	0.0112119	0.139639
P62995	Transformer-2 protein homolog beta	TRA2B	2	2	10.4	33.665	999800	7.23352e-06	4.19707e-06	6.46681e-06	6.6608e-06	7.42272e-06	6.70767e-06	7.25944e-06	8.33368e-06	8.03378e-06	6.34619e-06	0.21037	0.197812	0.677016
P63098	Calcineurin subunit B type 1	PPP3R1	6	6	51.8	19.3	65184000	0.000264572	0.0002835	0.000290688	0.000255538	0.000290739	0.000207387	0.000266223	0.000319409	0.000264227	0.000294314	0.746912	-0.035299	0.12673
P63104	14-3-3 protein zeta/delta	YWHAZ	19	14	78.8	27.745	6083600000	0.00342814	0.0034767	0.00313421	0.00304996	0.00324746	0.00296049	0.00336652	0.00321809	0.00304379	0.0031249	0.282979	-0.0560647	0.548246
P63165	Small ubiquitin-related modifier 1	SUMO1	9	9	57.4	11.557	877100000	0.0017297	0.00184309	0.00167632	0.00161852	0.0017812	0.00166819	0.00163495	0.00163079	0.00140469	0.00163731	0.0618661	-0.116853	1.20855
P63173	60S ribosomal protein L38	RPL38	3	3	38.6	8.2178	133750000	0.000547803	0.000510368	0.000475327	0.000421466	0.000369241	0.000564741	0.000471133	0.000380567	0.000430114	0.000333137	0.584896	-0.0926137	0.232921
P63208	S-phase kinase-associated protein 1	SKP1	10	10	77.3	18.658	361590000	0.000839996	0.000848182	0.00082344	0.000661847	0.000829669	0.000717674	0.000823532	0.000816856	0.000760016	0.000802718	0.693184	-0.029983	0.159152
P63220	40S ribosomal protein S21	RPS21	4	4	55.4	9.1113	517940000	0.00115884	0.00112446	0.00103983	0.00120321	0.000975034	0.000997762	0.00108598	0.00106088	0.00116366	0.000971166	0.430074	-0.0594031	0.366456
P63241;Q6IS14	Eukaryotic translation initiation factor 5A-1;Eukaryotic translation initiation factor 5A-1-like	EIF5A	12	12	74	16.832	5764900000	0.00238159	0.00239609	0.00243827	0.00232685	0.00243117	0.00244131	0.00232577	0.00232574	0.00232356	0.00239766	0.337561	-0.0194	0.471648
P63244	Guanine nucleotide-binding protein subunit beta-2-like 1;Guanine nucleotide-binding protein subunit beta-2-like 1, N-terminally processed	RACK1	10	10	30.9	35.076	503030000	0.000756207	0.000735503	0.000624095	0.000594585	0.000617323	0.000725491	0.000650146	0.000663311	0.000565106	0.000604415	0.594452	-0.0526464	0.225883
P63279	SUMO-conjugating enzyme UBC9	UBE2I	5	5	22.8	18.007	249800000	0.00065898	0.00065841	0.000678321	0.000673391	0.000702236	0.000776328	0.00070523	0.000660708	0.00065879	0.000642942	0.584445	0.0307634	0.233256
P67809	Nuclease-sensitive element-binding protein 1	YBX1	16	13	63.6	35.924	2021400000	0.00133171	0.00116177	0.00100567	0.00117978	0.00104982	0.0011542	0.00109164	0.00109943	0.00118092	0.000910381	0.452497	-0.0755244	0.344384
P67936	Tropomyosin alpha-4 chain	TPM4	25	13	67.7	28.521	14018000000	0.00678967	0.00617895	0.00586361	0.00620404	0.00562381	0.00616761	0.00600366	0.00561063	0.0057487	0.00552194	0.200475	-0.0776973	0.69794
P68036	Ubiquitin-conjugating enzyme E2 L3	UBE2L3	5	5	35.7	17.861	510660000	0.000386716	0.000432539	0.000379821	0.00038406	0.000385039	0.000404653	0.000401534	0.000360239	0.000399934	0.000379853	0.743073	-0.0161879	0.128968
Q5VTE0;P68104	Putative elongation factor 1-alpha-like 3;Elongation factor 1-alpha 1	EEF1A1P5	10	4	21.6	50.184	361760000	0.0014272	0.0014639	0.00153547	0.00157077	0.00146964	0.00167673	0.00160417	0.00157105	0.00170851	0.00142786	0.0973053	0.0973672	1.01186
P68366	Tubulin alpha-4A chain	TUBA4A	11	2	33.3	49.924	2515500	3.59441e-05	2.87653e-05	2.81258e-05	2.4364e-05	2.55198e-05	3.59551e-05	3.0434e-05	2.79343e-05	1.62827e-05	2.0966e-05	0.594445	-0.117324	0.225888
P68402	Platelet-activating factor acetylhydrolase IB subunit beta	PAFAH1B2	4	4	32.3	25.569	27596000	2.4442e-05	2.26488e-05	2.76421e-05	3.05458e-05	2.76977e-05	3.72224e-05	2.93689e-05	2.84343e-05	3.84605e-05	3.18075e-05	0.0303904	0.313862	1.51726
Q71DI3;Q16695;P68431;Q5TEC6;P84243;Q6NXT2	Histone H3.2;Histone H3.1t;Histone H3.1;Histone H3;Histone H3.3;Histone H3.3C	H3C13	4	4	22.1	15.388	391860000	0.0014813	0.00109498	0.00102822	0.000968143	0.00117477	0.00105122	0.00102975	0.00107187	0.00101617	0.00104905	0.274819	-0.139398	0.560954
P78318	Immunoglobulin-binding protein 1	IGBP1	9	9	34.2	39.221	99164000	0.000499175	0.000459517	0.000564051	0.000606744	0.000485909	0.000547584	0.000499732	0.000524252	0.000578641	0.000584036	0.471592	0.0641134	0.326433
P78324	Tyrosine-protein phosphatase non-receptor type substrate 1	SIRPA	4	4	11.1	54.966	48097000	0.000198574	0.000193094	0.000199547	0.000215166	0.000206428	0.000206795	0.000214067	0.00019463	0.000237543	0.000193412	0.471184	0.047136	0.32681
P78330	Phosphoserine phosphatase	PSPH	2	2	16	25.007	23352000	7.85447e-05	6.71179e-05	7.71658e-05	7.52658e-05	7.42176e-05	6.74612e-05	7.82927e-05	7.46416e-05	8.18025e-05	6.47909e-05	0.784762	-0.0207744	0.105262
P78344	Eukaryotic translation initiation factor 4 gamma 2	EIF4G2	5	5	4.9	102.36	27927000	0.000217547	0.000216023	0.000243747	0.000208516	0.000258504	0.000239732	0.000228062	0.00022413	0.000219429	0.000259008	0.672224	0.0324409	0.172486
P78347	General transcription factor II-I	GTF2I	3	3	2.4	112.42	39221000	0.000275362	0.000281736	0.000299739	0.000281431	0.000276827	0.000298661	0.000301939	0.00029058	0.000289944	0.000284541	0.0970261	0.0506558	1.01311
P78371	T-complex protein 1 subunit beta	CCT2	11	11	27.7	57.488	83849000	0.000378887	0.000394041	0.000408225	0.000578154	0.000390007	0.000444009	0.000455973	0.00040879	0.000558338	0.000435457	0.517998	0.0993659	0.285672
P78417	Glutathione S-transferase omega-1	GSTO1	11	11	34.4	27.566	682300000	0.00167803	0.00164218	0.0016821	0.00132608	0.00169425	0.00151547	0.00162359	0.00157903	0.00142519	0.0015882	0.478713	-0.0533324	0.319925
P78559	Microtubule-associated protein 1A;MAP1A heavy chain;MAP1 light chain LC2	MAP1A	2	2	0.7	305.48	2793100	3.25476e-05	3.74328e-05	3.74554e-05	3.75968e-05	3.41308e-05	4.27147e-05	4.08559e-05	3.73685e-05	4.6736e-05	3.19283e-05	0.170675	0.155862	0.76783
P80303	Nucleobindin-2;Nesfatin-1	NUCB2	13	13	38.8	50.222	197500000	0.000980157	0.000983998	0.00102729	0.00104164	0.00100093	0.00096349	0.00100563	0.000990875	0.00095222	0.00100728	0.200274	-0.0332014	0.698375
P80723	Brain acid soluble protein 1	BASP1	19	19	82.8	22.693	3247700000	0.00408525	0.00413594	0.00379718	0.00344314	0.0039144	0.00337205	0.00371538	0.003498	0.00251682	0.00344413	0.0464779	-0.227749	1.33275
P81605	Dermcidin;Survival-promoting peptide;DCD-1	DCD	3	3	26.4	11.284	366200000	6.84917e-05	9.98431e-05	8.39518e-05	0.000137606	0.000510784	9.4253e-05	7.28775e-05	0.000107042	0.000101105	0.00011067	0.350843	-0.890208	0.454887
P82094	TATA element modulatory factor	TMF1	5	5	4.2	122.84	19031000	0.000151466	0.000151306	0.000165428	0.000176205	0.000172575	0.00015983	0.000153901	0.000175574	0.000169793	0.000183354	0.511851	0.044293	0.290857
P82970	High mobility group nucleosome-binding domain-containing protein 5	HMGN5	8	8	32.6	31.524	67903000	0.00028556	0.000277986	0.000255274	0.000196534	0.000317398	0.000199273	0.000231724	0.000258601	0.000185842	0.000281829	0.22865	-0.203682	0.640828
P82979	SAP domain-containing ribonucleoprotein	SARNP	6	6	27.1	23.671	740590000	0.000675294	0.000686028	0.000677495	0.000509584	0.000703032	0.000566685	0.000552414	0.000612592	0.000444181	0.00083107	0.521515	-0.112779	0.282734
P83731	60S ribosomal protein L24	RPL24	3	3	14	17.779	25395000	0.000166792	0.000173976	0.000186092	0.000197134	0.000217949	0.00018933	0.000179837	0.000196668	0.000197308	0.000183019	0.932722	0.00644853	0.0302476
P83881;Q969Q0	60S ribosomal protein L36a;60S ribosomal protein L36a-like	RPL36A	2	2	16	12.441	63687000	0.000458348	0.000465022	0.000386535	0.000461946	0.000418354	0.000358545	0.000405262	0.00036741	0.000336859	0.000339956	0.0047091	-0.276645	2.32706
P83916	Chromobox protein homolog 1	CBX1	4	3	27.6	21.418	80507000	0.000202497	0.000196502	0.000183886	0.000164423	0.000219624	0.000179581	0.000187622	0.000186912	0.000131995	0.00020476	0.350927	-0.118198	0.454783
P84090	Enhancer of rudimentary homolog	ERH	4	4	32.7	12.259	344150000	0.000476171	0.000515169	0.000567046	0.000479877	0.000598054	0.000533174	0.000543311	0.000583126	0.000594497	0.000546234	0.257931	0.0870791	0.588497
P84098	60S ribosomal protein L19	RPL19	2	2	13.3	23.466	37000000	0.000110529	7.92818e-05	8.32081e-05	9.252e-05	0.000103093	9.00356e-05	8.96213e-05	9.16849e-05	0.000111808	0.000100145	0.696352	0.0444487	0.157171
P84101	Small EDRK-rich factor 2	SERF2	2	2	25.4	6.8998	46459000	0.000429991	0.000375768	0.000490442	0.000469565	0.000501706	0.00050317	0.000510913	0.000450574	0.000386892	0.000450035	0.836698	0.0215425	0.0774313
P84103	Serine/arginine-rich splicing factor 3	SRSF3	4	4	30.5	19.329	75051000	0.000394688	0.000404826	0.0004661	0.000479916	0.000482246	0.000475322	0.000470523	0.000471596	0.000559885	0.00043994	0.207896	0.117772	0.682154
P84157	Matrix-remodeling-associated protein 7	MXRA7	3	3	18.1	21.466	16406000	0.00010964	0.000110052	0.000107515	0.000107877	0.000126379	0.000105764	0.000110859	9.82084e-05	0.000113915	0.000118279	0.576721	-0.0375825	0.239034
P85037	Forkhead box protein K1	FOXK1	2	2	5	75.456	72313000	0.000226703	0.000209216	0.000247263	0.00027457	0.000205129	0.000282256	0.000296628	0.000238669	0.000407263	0.000206946	0.178803	0.300088	0.747624
P98175	RNA-binding protein 10	RBM10	3	3	3.4	103.53	15650000	6.51493e-05	8.23732e-05	8.70952e-05	9.80072e-05	7.84824e-05	8.9237e-05	7.43111e-05	8.63759e-05	8.19137e-05	9.07562e-05	0.718014	0.0397568	0.143867
P98179	RNA-binding protein 3	RBM3	2	2	17.8	17.17	41435000	9.9425e-05	9.19706e-05	0.000129192	0.000134139	0.000117095	0.000128389	9.25887e-05	0.00011249	0.000150862	0.000112069	0.709157	0.0607142	0.149258
P99999	Cytochrome c	CYCS	9	9	62.9	11.749	3374700000	0.00172879	0.0018124	0.00176387	0.00235048	0.00146486	0.002202	0.00187263	0.00161422	0.00183575	0.00160374	0.993222	0.00125573	0.00295384
Q00059	Transcription factor A, mitochondrial	TFAM	3	3	10.2	29.096	30616000	0.000174274	0.000186761	0.000188465	0.000177313	0.00017074	0.000212509	0.00017749	0.000173402	0.000169391	0.000171506	0.881216	0.0108022	0.0549176
Q00341	Vigilin	HDLBP	3	3	3.5	141.45	19722000	0.000126136	9.80478e-05	9.814e-05	0.000101397	0.000116139	0.000120195	9.86562e-05	0.000108222	8.94307e-05	0.000102916	0.605574	-0.0556834	0.217833
Q00610	Clathrin heavy chain 1	CLTC	4	4	4.2	191.61	9129800	5.35105e-05	5.35074e-05	5.66151e-05	6.12362e-05	6.40542e-05	5.73868e-05	6.8602e-05	6.76439e-05	7.14286e-05	6.76986e-05	0.0251536	0.203795	1.5994
Q00688	Peptidyl-prolyl cis-trans isomerase FKBP3	FKBP3	8	8	37.5	25.177	632630000	0.00140966	0.00131032	0.00151336	0.0016119	0.00143833	0.00139469	0.00146074	0.00139871	0.00136848	0.00136077	0.295214	-0.0607203	0.529864
Q00796	Sorbitol dehydrogenase	SORD	8	8	23.5	38.324	124430000	0.000626894	0.000585221	0.000684863	0.00059497	0.000584358	0.00065399	0.000632872	0.000589661	0.00071008	0.000671482	0.224532	0.0828257	0.648722
Q00839	Heterogeneous nuclear ribonucleoprotein U	HNRNPU	10	9	14.3	90.583	644790000	0.000619691	0.000667242	0.000740431	0.000834466	0.000774154	0.00071911	0.000772033	0.000802861	0.000819621	0.000764378	0.280938	0.0929679	0.55139
Q01082	Spectrin beta chain, non-erythrocytic 1	SPTBN1	19	19	10	274.61	95544000	0.000518478	0.000548259	0.000582471	0.0005942	0.000566235	0.000520876	0.000580261	0.000558663	0.000653279	0.00056382	0.612528	0.0341281	0.212874
Q01105;P0DME0	Protein SET;Protein SETSIP	SET	12	12	57.2	33.488	5204100000	0.001089	0.00108256	0.00104089	0.00101821	0.00110916	0.000975745	0.00109243	0.00108141	0.00104474	0.00102016	0.379574	-0.0342636	0.420704
Q01130	Serine/arginine-rich splicing factor 2	SRSF2	5	5	22.2	25.476	759980000	0.00065098	0.000668618	0.000728037	0.000836582	0.000665576	0.000769947	0.000690106	0.000719669	0.000722842	0.000779521	0.507615	0.0527876	0.294465
Q01469	Fatty acid-binding protein, epidermal	FABP5	7	7	49.6	15.164	1784800000	0.00156745	0.00144163	0.00144113	0.00142986	0.00151136	0.00165763	0.00142684	0.00143086	0.00149813	0.00134952	0.924659	-0.00556357	0.0340186
Q01518	Adenylyl cyclase-associated protein 1	CAP1	19	19	45.9	51.901	560290000	0.00182548	0.00184623	0.00185421	0.00207935	0.0017575	0.00179129	0.00199373	0.00192097	0.00195051	0.00189776	0.566913	0.0292082	0.246483
Q01844	RNA-binding protein EWS	EWSR1	4	4	9.5	68.477	174870000	0.000357021	0.000356247	0.000411909	0.000448901	0.000380898	0.000358545	0.000353701	0.00039491	0.000399349	0.000361892	0.415443	-0.0653505	0.381489
Q01995	Transgelin	TAGLN	9	9	48.8	22.611	73515000	0.000481125	0.000505184	0.000543738	0.000501926	0.000505114	0.000585151	0.000542308	0.000548542	0.0005274	0.000536246	0.0213069	0.110817	1.67148
Q02790	Peptidyl-prolyl cis-trans isomerase FKBP4;Peptidyl-prolyl cis-trans isomerase FKBP4, N-terminally processed	FKBP4	28	28	64.9	51.804	1518900000	0.00385862	0.00372248	0.0036877	0.00354246	0.00377426	0.00363502	0.00382289	0.00372962	0.00360106	0.00367208	0.711943	-0.00972334	0.147555
Q02818	Nucleobindin-1	NUCB1	16	16	47.3	53.879	300630000	0.000865591	0.000830837	0.000980126	0.000902036	0.000963727	0.000851295	0.000904169	0.000931914	0.00089919	0.00100271	0.809638	0.0148395	0.0917092
Q02952	A-kinase anchor protein 12	AKAP12	60	60	48.5	191.48	1416300000	0.00442433	0.00447164	0.00448163	0.00406343	0.0045839	0.00391126	0.00437946	0.00439007	0.00610788	0.00532353	0.332512	0.130626	0.478192
Q03154	Aminoacylase-1	ACY1	2	2	6.4	45.884	5545300	2.36118e-05	2.71806e-05	2.36865e-05	2.66686e-05	2.3511e-05	2.1848e-05	2.6857e-05	2.52899e-05	2.68597e-05	2.70284e-05	0.627932	0.036844	0.202087
Q03252	Lamin-B2	LMNB2	15	14	29	69.948	92197000	0.000587804	0.000604582	0.000634768	0.000674314	0.00060315	0.000577249	0.000641401	0.000631127	0.000666235	0.000683457	0.448197	0.0434165	0.348531
Q04323	UBX domain-containing protein 1	UBXN1	12	12	56.2	33.325	240460000	0.000264833	0.00025946	0.000296407	0.00029446	0.000294571	0.000269562	0.000275444	0.000277643	0.000315995	0.000345541	0.400805	0.0742504	0.397067
Q04637	Eukaryotic translation initiation factor 4 gamma 1	EIF4G1	8	7	9.3	175.49	81932000	0.000313518	0.000293343	0.000283041	0.000325486	0.000313668	0.000276146	0.000319124	0.000291187	0.000310238	0.000292005	0.476679	-0.0385906	0.321774
Q04760	Lactoylglutathione lyase	GLO1	7	7	50	20.777	467470000	0.000811924	0.000767825	0.00082313	0.000710523	0.000826389	0.000825601	0.000877756	0.000770272	0.000808115	0.000836762	0.240338	0.0640025	0.619177
Q04837	Single-stranded DNA-binding protein, mitochondrial	SSBP1	8	8	60.8	17.259	731170000	0.000704989	0.000796691	0.000802025	0.000770244	0.00084569	0.000805022	0.000832779	0.000776027	0.000757599	0.00076607	0.897976	0.00655819	0.0467352
Q04917	14-3-3 protein eta	YWHAH	13	10	54.5	28.218	424290000	0.000966207	0.000971934	0.000948899	0.000846433	0.000986436	0.000921317	0.000957425	0.000946546	0.0008887	0.000959272	0.751267	-0.0143298	0.124206
Q05209	Tyrosine-protein phosphatase non-receptor type 12	PTPN12	6	6	10.1	88.105	40095000	0.000104834	0.000116187	0.000128486	0.000120579	0.000119244	0.000110277	0.000110827	0.000122605	0.000125754	0.000125863	0.823784	0.0146051	0.0841866
Q05519	Serine/arginine-rich splicing factor 11	SRSF11	2	2	6.4	53.542	10118000	2.03986e-05	2.38287e-05	1.95092e-05	2.58794e-05	2.05307e-05	2.21907e-05	3.13712e-05	2.15476e-05	2.76612e-05	2.81722e-05	0.0996369	0.249512	1.00158
Q05639	Elongation factor 1-alpha 2	EEF1A2	8	2	16.4	50.47	11312000	0.000134731	0.000145171	0.000150713	0.000183589	0.000144527	0.000143057	0.000157876	0.000148959	0.000166293	0.000154457	0.803284	0.0224707	0.0951308
Q05682	Caldesmon	CALD1	21	21	29.4	93.23	580600000	0.00205646	0.0020617	0.0020402	0.00180727	0.00207744	0.00153546	0.00184049	0.00197553	0.00155571	0.00196805	0.0649496	-0.178341	1.18742
Q06203	Amidophosphoribosyltransferase	PPAT	2	2	6	57.398	10052000	3.69235e-05	3.90937e-05	4.01994e-05	5.93392e-05	4.13895e-05	4.79252e-05	3.64621e-05	4.50053e-05	3.63026e-05	5.48328e-05	0.89731	0.0236308	0.0470573
Q06323	Proteasome activator complex subunit 1	PSME1	12	12	52.2	28.723	555540000	0.00136619	0.0012019	0.00118422	0.000941824	0.00130883	0.000972914	0.00110626	0.00124673	0.000915819	0.00129332	0.393246	-0.11708	0.405335
Q06830	Peroxiredoxin-1	PRDX1	14	11	58.3	22.11	7220200000	0.00476712	0.00437148	0.00466823	0.00491652	0.00482023	0.00434036	0.00442462	0.00483914	0.00462246	0.00454224	0.257393	-0.0482746	0.589403
Q07021	Complement component 1 Q subcomponent-binding protein, mitochondrial	C1QBP	8	8	51.1	31.362	790170000	0.000703537	0.000684683	0.000647404	0.000686166	0.000677743	0.000550373	0.000609147	0.000697635	0.000632686	0.00067073	0.115678	-0.105152	0.936748
Q07157	Tight junction protein ZO-1	TJP1	21	21	19.4	195.46	175150000	0.000642126	0.000622504	0.000717708	0.000804567	0.00069714	0.00062217	0.00065312	0.0007343	0.000748269	0.000679859	0.822512	-0.0193114	0.084858
Q07666	KH domain-containing, RNA-binding, signal transduction-associated protein 1	KHDRBS1	3	3	14	48.227	106090000	0.000216345	0.000194016	0.000239819	0.00028511	0.000206963	0.000295906	0.000243429	0.000219214	0.000265571	0.000180879	0.633812	0.0771495	0.19804
Q07866	Kinesin light chain 1	KLC1	10	10	19.7	65.309	69381000	0.000334615	0.000347798	0.000374588	0.000388989	0.000389084	0.000319427	0.00038021	0.000386061	0.000364911	0.000404984	0.827056	0.0160427	0.082465
Q07955	Serine/arginine-rich splicing factor 1	SRSF1	9	9	39.1	27.744	381900000	0.00144024	0.00151802	0.00167594	0.00167316	0.00176645	0.00173749	0.001547	0.00160332	0.00171485	0.00159327	0.735183	0.0216597	0.133604
Q08170	Serine/arginine-rich splicing factor 4	SRSF4	7	4	15.4	56.678	70648000	0.000604516	0.000589893	0.000627607	0.000579732	0.00062812	0.000591955	0.000607319	0.000576157	0.000556114	0.000615288	0.284329	-0.0400897	0.546179
Q08209	Serine/threonine-protein phosphatase 2B catalytic subunit alpha isoform	PPP3CA	3	3	10.6	58.687	10231000	4.16382e-05	4.22747e-05	5.25318e-05	6.89244e-05	4.44408e-05	3.74117e-05	4.27876e-05	5.1043e-05	5.03519e-05	4.48451e-05	0.436797	-0.141706	0.35972
Q08257	Quinone oxidoreductase	CRYZ	14	14	58.7	35.206	331780000	0.000906418	0.000932475	0.000906414	0.000856322	0.000919391	0.00101741	0.00098993	0.000943105	0.000938104	0.000950653	0.0132309	0.0981216	1.87841
Q08378	Golgin subfamily A member 3	GOLGA3	35	35	30.3	167.35	230530000	0.00125151	0.00127054	0.00139978	0.00138368	0.00128659	0.00152899	0.00132043	0.00134903	0.00155769	0.00134576	0.123017	0.107465	0.910036
Q08623	Pseudouridine-5-phosphatase	PUDP	2	2	12.3	25.249	10672000	4.95588e-05	5.65988e-05	5.352e-05	5.60992e-05	5.85664e-05	4.7042e-05	4.68767e-05	5.67685e-05	4.68482e-05	5.9491e-05	0.308276	-0.0940648	0.51106
Q08752	Peptidyl-prolyl cis-trans isomerase D	PPID	4	4	12.4	40.763	14132000	0.000105569	0.000109191	0.000133399	0.000144267	0.00013538	0.00013573	0.000139007	0.000145793	0.000191575	0.000145809	0.0755635	0.271715	1.12169
Q08945	FACT complex subunit SSRP1	SSRP1	3	3	3.4	81.074	15021000	0.000166419	0.000174145	0.000203217	0.000183643	0.000185907	0.000166984	0.00018755	0.000177922	0.000171311	0.000201404	0.856571	-0.0129501	0.0672369
Q08J23	tRNA (cytosine(34)-C(5))-methyltransferase	NSUN2	5	5	10	86.47	9922200	7.25174e-05	6.73163e-05	6.68268e-05	7.8602e-05	7.06504e-05	6.38439e-05	6.62152e-05	7.74321e-05	8.43743e-05	7.17581e-05	0.729595	0.0309214	0.136918
Q09666	Neuroblast differentiation-associated protein AHNAK	AHNAK	210	209	62.3	629.09	8673300000	0.0231133	0.0242111	0.0232926	0.0247131	0.0216534	0.0213329	0.0238867	0.0227461	0.0232012	0.0221565	0.315481	-0.0458594	0.501027
Q12765	Secernin-1	SCRN1	7	7	19.1	46.382	217430000	0.000644403	0.00066417	0.000603886	0.000675699	0.000632261	0.000690459	0.00061248	0.000614356	0.000639116	0.000585808	0.49096	-0.0354651	0.308954
Q12797	Aspartyl/asparaginyl beta-hydroxylase	ASPH	2	2	7.1	85.862	24824000	1.21544e-05	1.48211e-05	1.01652e-05	8.97611e-06	1.93593e-05	6.82853e-06	6.52655e-06	1.4274e-05	1.05581e-05	1.87516e-05	0.581054	-0.201556	0.235783
Q12802	A-kinase anchor protein 13	AKAP13	5	5	2.8	307.55	14183000	9.98919e-05	8.97817e-05	8.43202e-05	0.000123889	9.21876e-05	0.00012478	0.00010448	0.000108983	0.000134668	0.000103592	0.0994149	0.234342	1.00255
Q12849	G-rich sequence factor 1	GRSF1	4	4	12.7	53.126	19469000	0.000145482	0.00013118	0.000162471	0.000158801	0.000160873	0.000132843	0.0001381	0.000167891	0.000152284	0.000147033	0.640835	-0.0398142	0.193253
Q12860	Contactin-1	CNTN1	4	4	6.6	113.32	9831400	4.63957e-05	5.76357e-05	5.47353e-05	5.42907e-05	5.6821e-05	5.60726e-05	5.00305e-05	5.58981e-05	7.27483e-05	5.85728e-05	0.305502	0.120178	0.514986
Q12888	Tumor suppressor p53-binding protein 1	TP53BP1	23	23	17.5	213.57	243790000	0.000770813	0.000778161	0.000838898	0.000775631	0.000845913	0.000761073	0.000779953	0.000791959	0.000790761	0.000808168	0.422764	-0.0281601	0.373902
Q12904	Aminoacyl tRNA synthase complex-interacting multifunctional protein 1;Endothelial monocyte-activating polypeptide 2	AIMP1	5	5	18.3	34.352	33817000	0.000146413	0.00016571	0.000254482	0.000249282	0.000267906	0.00020429	0.000233	0.000272753	0.000257154	0.000288246	0.273554	0.212109	0.562957
Q12906	Interleukin enhancer-binding factor 3	ILF3	4	4	10.6	95.337	16943000	4.43401e-05	3.85592e-05	4.69475e-05	2.69618e-05	4.26635e-05	2.65822e-05	2.97029e-05	3.98929e-05	3.17764e-05	3.84283e-05	0.165632	-0.261681	0.780855
Q12913	Receptor-type tyrosine-protein phosphatase eta	PTPRJ	3	3	3.2	145.94	7144900	2.77773e-05	2.37493e-05	3.40014e-05	2.84948e-05	3.18631e-05	3.28225e-05	3.14913e-05	3.09289e-05	2.68606e-05	3.24841e-05	0.423746	0.0835806	0.372895
Q12965	Unconventional myosin-Ie	MYO1E	3	3	4.2	127.06	26008000	7.03765e-05	7.11981e-05	9.11681e-05	8.88337e-05	8.33013e-05	8.89412e-05	8.00058e-05	7.68855e-05	8.38522e-05	8.04302e-05	0.83315	0.0185419	0.0792768
Q12972	Nuclear inhibitor of protein phosphatase 1;Activator of RNA decay	PPP1R8	2	2	12.8	38.478	6735000	9.30391e-06	2.45113e-05	1.68826e-05	2.47027e-05	2.08913e-05	1.699e-05	1.58825e-05	2.42321e-05	2.11893e-05	1.85725e-05	0.972579	0.00858402	0.0120751
Q13011	Delta(3,5)-Delta(2,4)-dienoyl-CoA isomerase, mitochondrial	ECH1	3	3	11	35.816	42989000	0.000143179	0.000129883	0.00015281	0.000124604	0.000146273	0.000149768	0.000134401	0.000160639	0.000116574	0.000163701	0.594334	0.0575079	0.225969
Q13123	Protein Red	IK	2	2	3.8	65.601	11835000	5.92416e-05	5.67044e-05	6.31704e-05	5.9116e-05	5.72669e-05	5.93772e-05	5.41842e-05	5.42325e-05	6.14027e-05	6.07287e-05	0.581551	-0.0274735	0.235412
Q13151	Heterogeneous nuclear ribonucleoprotein A0	HNRNPA0	4	4	18.4	30.84	545840000	0.00055996	0.000607367	0.00131767	0.000693477	0.000621527	0.000642116	0.000725012	0.000631416	0.000703312	0.000651319	0.547348	-0.180471	0.261737
Q13158	FAS-associated death domain protein	FADD	2	2	15.9	23.279	8098400	6.63963e-05	5.61124e-05	7.72691e-05	7.12909e-05	7.17938e-05	7.2921e-05	7.24403e-05	8.08875e-05	9.22877e-05	9.44827e-05	0.0437292	0.268579	1.35923
Q13162	Peroxiredoxin-4	PRDX4	12	9	43.9	30.54	472170000	0.000611178	0.00054301	0.00061325	0.000641299	0.000572287	0.000548682	0.000577788	0.000570837	0.000582992	0.000589567	0.266829	-0.0548248	0.573766
Q13185	Chromobox protein homolog 3	CBX3	6	5	34.4	20.811	649200000	0.000710142	0.000708973	0.000671986	0.000671698	0.000700707	0.000603196	0.000626385	0.000647176	0.000584587	0.000655937	0.00242118	-0.151945	2.61597
Q13200	26S proteasome non-ATPase regulatory subunit 2	PSMD2	9	9	12	100.2	60964000	0.000203428	0.00018222	0.000210633	0.000178002	0.000210174	0.000169617	0.000172118	0.000213983	0.000142712	0.000223804	0.475071	-0.0941954	0.323241
Q13228	Selenium-binding protein 1	SELENBP1	8	8	21.4	52.39	46446000	0.000261616	0.000278146	0.00034856	0.000321061	0.000268501	0.000300258	0.000298345	0.000293211	0.000349742	0.000308973	0.481281	0.0692273	0.317601
Q13247	Serine/arginine-rich splicing factor 6	SRSF6	9	6	24.1	39.586	619230000	0.00177543	0.00169582	0.00184846	0.00167482	0.00175301	0.00185696	0.00174684	0.0018136	0.00167893	0.00172362	0.751958	0.011894	0.123806
Q13263	Transcription intermediary factor 1-beta	TRIM28	18	18	37.4	88.549	443620000	0.000923501	0.000942332	0.00106379	0.0010987	0.00100819	0.000961716	0.00105946	0.00109101	0.00104165	0.00108229	0.357423	0.0560741	0.446818
Q13283	Ras GTPase-activating protein-binding protein 1	G3BP1	11	11	35.2	52.164	181160000	0.000436141	0.000425563	0.000479769	0.000467141	0.000446319	0.000385908	0.000440921	0.000459249	0.000459215	0.000491839	0.863604	-0.0114348	0.0636855
Q13310	Polyadenylate-binding protein 4	PABPC4	9	4	18.6	70.782	18009000	5.83562e-05	6.01382e-05	7.14334e-05	7.42769e-05	7.46221e-05	7.11588e-05	7.32037e-05	8.42476e-05	8.01589e-05	7.99335e-05	0.0481396	0.198119	1.3175
Q13404	Ubiquitin-conjugating enzyme E2 variant 1	UBE2V1	9	5	63.3	16.495	165730000	0.000799938	0.000764849	0.000825368	0.000826731	0.000850531	0.000952588	0.000870373	0.000844645	0.000973103	0.000888875	0.0118076	0.155266	1.92784
Q13409	Cytoplasmic dynein 1 intermediate chain 2	DYNC1I2	6	6	15.8	71.456	36509000	0.000121749	0.000138364	0.000159661	0.000150012	0.000139141	0.000157619	0.000143755	0.000139281	0.00015456	0.000146939	0.383085	0.0660837	0.416705
Q13428	Treacle protein	TCOF1	37	37	28	152.1	1397300000	0.00619492	0.00628744	0.00671401	0.00697748	0.00673539	0.00765975	0.00667599	0.00622452	0.00710709	0.0062541	0.53087	0.0437053	0.275012
Q13435	Splicing factor 3B subunit 2	SF3B2	15	15	22.2	100.23	203220000	0.000758115	0.00084975	0.00101042	0.0010797	0.00103036	0.000808909	0.000981401	0.000989082	0.00108047	0.00101241	0.712996	0.0432584	0.146913
Q13439	Golgin subfamily A member 4	GOLGA4	10	10	5.6	261.14	35629000	0.000268412	0.000289842	0.000303392	0.000306785	0.000298785	0.000283245	0.000289041	0.000328026	0.000274064	0.000314987	0.727234	0.0216141	0.138326
Q13442	28 kDa heat- and acid-stable phosphoprotein	PDAP1	8	8	43.1	20.63	1212300000	0.00166431	0.00143824	0.00153784	0.00145256	0.00150939	0.00149269	0.00148038	0.00142395	0.0012586	0.00136605	0.0837249	-0.114625	1.07715
Q13501	Sequestosome-1	SQSTM1	4	4	18.4	47.687	34995000	0.000120194	0.000138063	0.000139348	0.000160202	0.000125325	0.000122811	0.000124635	0.000147551	0.000147445	0.000160213	0.707348	0.0406544	0.150367
Q13510	Acid ceramidase;Acid ceramidase subunit alpha;Acid ceramidase subunit beta	ASAH1	6	6	17.5	44.659	13842000	7.30185e-05	7.73809e-05	7.34578e-05	6.71159e-05	7.52782e-05	5.37653e-05	6.5674e-05	6.60824e-05	6.33411e-05	7.29341e-05	0.0362164	-0.186684	1.44109
Q13526	Peptidyl-prolyl cis-trans isomerase NIMA-interacting 1	PIN1	2	2	19.6	18.243	15542000	2.50265e-05	3.24693e-05	3.28023e-05	8.71522e-05	2.94612e-05	3.84183e-05	2.98782e-05	6.49142e-05	0.00017292	6.40955e-05	0.2792	0.839395	0.554085
Q13541	Eukaryotic translation initiation factor 4E-binding protein 1	EIF4EBP1	3	3	58.5	12.58	63008000	5.27845e-05	5.35874e-05	6.83899e-05	4.95962e-05	5.88944e-05	6.42496e-05	6.20328e-05	5.57535e-05	5.66024e-05	6.17624e-05	0.379396	0.0848004	0.420907
Q13561	Dynactin subunit 2	DCTN2	11	11	35.7	44.23	352650000	0.000930419	0.000959005	0.000990593	0.00106192	0.000961721	0.000961124	0.00100523	0.000999636	0.0011262	0.000939055	0.535271	0.0370587	0.271427
Q13573	SNW domain-containing protein 1	SNW1	3	3	9.7	61.494	10399000	4.08354e-05	4.51677e-05	6.06605e-05	9.16312e-05	6.38663e-05	3.8685e-05	5.19981e-05	7.14753e-05	6.99542e-05	6.20148e-05	0.885797	-0.0388769	0.052666
Q13586	Stromal interaction molecule 1	STIM1	2	2	4.1	77.422	7297600	4.54561e-05	4.69502e-05	5.71866e-05	5.91622e-05	4.58931e-05	5.24764e-05	4.79053e-05	6.2812e-05	6.5908e-05	5.42045e-05	0.236743	0.153856	0.625722
Q13596	Sorting nexin-1	SNX1	7	6	15.9	59.069	28121000	0.000126654	0.000139618	0.000124778	0.000154784	0.000144104	0.000126589	0.000139028	0.000140525	0.0001438	0.000145479	0.87033	0.0114194	0.0603159
Q13630	GDP-L-fucose synthase	GFUS	2	2	7.2	35.892	4120100	3.84666e-05	3.7628e-05	4.18451e-05	4.35742e-05	4.43802e-05	4.36275e-05	4.28557e-05	4.39904e-05	3.75933e-05	4.39591e-05	0.519179	0.0423387	0.284683
Q13641	Trophoblast glycoprotein	TPBG	2	2	4.5	46.031	3964300	4.28739e-05	4.36636e-05	5.41018e-05	6.12093e-05	5.24193e-05	5.26117e-05	4.57586e-05	5.39752e-05	6.10256e-05	5.25104e-05	0.595791	0.0644339	0.224906
Q13642	Four and a half LIM domains protein 1	FHL1	2	2	7.1	36.263	23025000	9.22305e-05	8.20596e-05	9.91384e-05	0.000105353	8.16515e-05	0.000112352	9.16211e-05	9.66787e-05	0.000117077	9.39646e-05	0.179142	0.152289	0.746802
Q13685	Angio-associated migratory cell protein	AAMP	2	2	5.8	46.75	8716600	0.000106375	0.0001016	0.000100939	0.00011854	0.000114139	0.000119777	0.000113343	0.00010169	9.29355e-05	9.7471e-05	0.605609	-0.0442963	0.217808
Q13740	CD166 antigen	ALCAM	9	9	22.3	65.102	48930000	0.000204279	0.000240937	0.000229401	0.000245892	0.000253423	0.00024558	0.000241487	0.000247382	0.000248714	0.000256057	0.180262	0.0780838	0.744097
Q13813	Spectrin alpha chain, non-erythrocytic 1	SPTAN1	103	103	50.1	284.54	2426600000	0.00887514	0.00903705	0.00882072	0.00841661	0.00878782	0.0084635	0.00896607	0.00862226	0.00858583	0.00886969	0.551696	-0.0141886	0.2583
Q13867	Bleomycin hydrolase	BLMH	5	5	14.5	52.562	26050000	0.000127434	0.000146025	0.000120343	0.000148238	0.00012658	0.000150634	0.000141085	0.000162486	0.000179548	0.000137293	0.0636419	0.20563	1.19626
Q13907	Isopentenyl-diphosphate Delta-isomerase 1	IDI1	3	3	17.2	26.319	19211000	0.000126042	0.000152983	0.000163906	0.000136952	0.000168268	0.00017372	0.000165739	0.000142312	0.00016345	0.000132581	0.608747	0.0560706	0.215564
Q13951	Core-binding factor subunit beta	CBFB	3	3	9.3	21.508	36449000	0.000475203	0.00044454	0.000522254	0.000520974	0.000525244	0.00047959	0.00042017	0.000528127	0.000513139	0.000538233	0.948358	-0.00520148	0.0230276
Q14011	Cold-inducible RNA-binding protein	CIRBP	4	4	33.1	18.648	40569000	8.69492e-05	9.59325e-05	9.70486e-05	0.000116493	0.000107144	0.000106833	8.72165e-05	0.000111264	0.000101385	0.00010508	0.807787	0.0233365	0.0927033
Q14019	Coactosin-like protein	COTL1	9	9	56.3	15.945	2217200000	0.00143782	0.00145292	0.0013627	0.00130172	0.00138973	0.00163641	0.00147156	0.00139339	0.00152013	0.00139296	0.113753	0.0943871	0.944037
Q14103	Heterogeneous nuclear ribonucleoprotein D0	HNRNPD	11	9	31.3	38.434	672860000	0.0016774	0.00163223	0.00157699	0.00150678	0.00166179	0.00154328	0.00158714	0.00159841	0.00150698	0.00154578	0.159498	-0.0498552	0.797246
Q14116	Interleukin-18	IL18	3	3	20.2	22.326	42134000	0.00045385	0.000436764	0.000389393	0.000376025	0.000447019	0.000401678	0.000417339	0.000454767	0.000393118	0.000409226	0.785246	-0.0185883	0.104995
Q14118	Dystroglycan;Alpha-dystroglycan;Beta-dystroglycan	DAG1	7	7	10.5	97.44	104150000	0.000330173	0.000339734	0.000353449	0.000349367	0.000333314	0.000332222	0.000335058	0.000337453	0.000368102	0.000353891	0.626038	0.0173909	0.203399
Q14126	Desmoglein-2	DSG2	5	5	7.3	122.29	62734000	0.000249158	0.000260948	0.000249714	0.000202821	0.000244837	0.000219951	0.000216525	0.00025575	0.000226091	0.000233394	0.387831	-0.0682172	0.411358
Q14152	Eukaryotic translation initiation factor 3 subunit A	EIF3A	13	13	9.3	166.57	95837000	0.00040992	0.000466782	0.000419621	0.000452057	0.000443866	0.000449037	0.000421496	0.000449041	0.000446999	0.000434222	0.888142	0.0056157	0.0515177
Q14157	Ubiquitin-associated protein 2-like	UBAP2L	15	15	21.2	114.53	168760000	0.000801789	0.000838741	0.000840826	0.000942555	0.000828204	0.000734704	0.000798983	0.000828539	0.000847852	0.000972428	0.769067	-0.0238134	0.114036
Q14160	Protein scribble homolog	SCRIB	2	2	1.2	174.91	8029100	5.41112e-05	6.38889e-05	6.89648e-05	7.67704e-05	6.53919e-05	7.12096e-05	6.47673e-05	7.0602e-05	6.88085e-05	6.30109e-05	0.65698	0.0400768	0.182448
Q14202	Zinc finger MYM-type protein 3	ZMYM3	3	3	5	152.38	12911000	1.29752e-05	2.03104e-05	2.23796e-05	2.23212e-05	1.86859e-05	1.69186e-05	2.4177e-05	1.64554e-05	2.74818e-05	1.97675e-05	0.570364	0.116468	0.243848
Q14203	Dynactin subunit 1	DCTN1	2	2	1.7	141.69	4317000	2.64788e-05	2.70465e-05	2.80528e-05	4.58367e-05	2.74066e-05	3.81475e-05	2.78985e-05	3.3913e-05	4.42262e-05	3.27874e-05	0.366561	0.192921	0.435854
Q14244	Ensconsin	MAP7	14	13	21.1	84.051	252870000	0.00073568	0.000761648	0.000828191	0.000824346	0.000829446	0.000810557	0.000818766	0.000839469	0.000797722	0.000855744	0.235205	0.0509162	0.628553
Q14247	Src substrate cortactin	CTTN	20	20	41.8	61.585	1293600000	0.00284475	0.0028004	0.00282015	0.00296284	0.0027475	0.00241997	0.00270412	0.00265877	0.00262361	0.00256455	0.00415087	-0.128125	2.38186
Q14257	Reticulocalbin-2	RCN2	6	6	28.4	36.876	65145000	0.000165394	0.000188527	0.000193918	0.000224135	0.000181572	0.000164212	0.000201778	0.000201714	0.000219154	0.000184887	0.792465	0.0272731	0.10102
Q14258	E3 ubiquitin/ISG15 ligase TRIM25	TRIM25	3	3	6	70.973	5860100	4.24838e-05	4.1593e-05	5.25663e-05	5.26438e-05	4.95687e-05	5.60768e-05	5.13494e-05	5.65632e-05	6.65075e-05	5.63363e-05	0.0241295	0.264073	1.61745
Q14320	Protein FAM50A	FAM50A	6	6	17.4	40.241	62461000	0.000388908	0.000383448	0.000413562	0.000427584	0.000383637	0.000356631	0.000380354	0.000411566	0.000391349	0.000427295	0.703627	-0.0217959	0.152657
Q14444	Caprin-1	CAPRIN1	16	16	38.8	78.365	841020000	0.00227207	0.00218161	0.00213722	0.00206435	0.00206514	0.00194663	0.00213759	0.00200563	0.00197038	0.0019782	0.0296109	-0.0948232	1.52855
Q14498	RNA-binding protein 39	RBM39	2	2	3	59.379	21520000	3.62972e-05	3.84152e-05	3.49937e-05	4.90613e-05	3.60291e-05	3.71713e-05	5.17113e-05	4.46583e-05	4.37413e-05	4.56318e-05	0.144115	0.19452	0.841291
Q14566	DNA replication licensing factor MCM6	MCM6	2	2	2.8	92.888	5105000	1.40406e-05	2.43407e-05	2.09222e-05	2.9296e-05	1.51436e-05	2.21244e-05	1.58994e-05	1.89231e-05	2.57532e-05	2.59295e-05	0.784248	0.0664023	0.105547
Q14657	EKC/KEOPS complex subunit LAGE3	LAGE3	2	2	27.3	14.804	6685900	1.20066e-05	1.42508e-05	1.57978e-05	9.92155e-06	1.12167e-05	1.05954e-05	8.91195e-06	1.3486e-05	1.10812e-05	1.20853e-05	0.312099	-0.170235	0.505708
Q14676	Mediator of DNA damage checkpoint protein 1	MDC1	5	5	3	226.66	21828000	0.000150467	0.000140271	0.000162918	0.000169302	0.000141877	0.000146459	0.000151625	0.000168929	0.000155643	0.000148185	0.86788	0.0112849	0.0615404
Q14677	Clathrin interactor 1	CLINT1	3	3	7	68.259	23754000	0.000181802	0.000188249	0.000183104	0.000186333	0.000176906	0.00015426	0.000172129	0.000177818	0.000190154	0.000196784	0.528539	-0.040309	0.276923
Q14684	Ribosomal RNA processing protein 1 homolog B	RRP1B	2	2	2.4	84.427	6974500	3.8031e-05	4.03546e-05	5.77857e-05	6.89321e-05	6.07035e-05	5.45893e-05	4.7848e-05	6.90666e-05	7.82785e-05	7.86716e-05	0.185965	0.305312	0.730569
Q14696	LDLR chaperone MESD	MESD	9	9	44.4	26.076	424410000	0.00132132	0.0012579	0.00129646	0.00112248	0.00126022	0.00127654	0.00124198	0.00126275	0.00115056	0.00121149	0.590294	-0.0267736	0.228931
Q14697	Neutral alpha-glucosidase AB	GANAB	8	8	10.3	106.87	55262000	0.000273486	0.000290239	0.000275777	0.000264177	0.000262819	0.000232958	0.000275655	0.000304807	0.00024781	0.000304409	0.991357	-0.000907496	0.0037701
Q14739	Lamin-B receptor	LBR	2	2	2.8	70.702	5405600	3.39626e-05	4.80831e-05	4.93403e-05	4.37935e-05	4.47019e-05	4.0825e-05	4.67871e-05	4.58092e-05	4.36499e-05	4.25899e-05	0.988305	-0.00144576	0.00510905
Q14764	Major vault protein	MVP	16	16	29	99.326	57221000	0.000278795	0.000312301	0.000313731	0.000310741	0.000304607	0.000291207	0.000306437	0.000348875	0.000358032	0.000341299	0.119962	0.114594	0.920957
Q14789	Golgin subfamily B member 1	GOLGB1	2	2	1	376.01	7217200	3.06543e-05	3.0986e-05	4.4744e-05	0.000136013	2.48197e-05	2.7443e-05	2.88518e-05	3.43612e-05	2.26975e-05	3.71047e-05	0.299639	-0.828651	0.523401
Q14847	LIM and SH3 domain protein 1	LASP1	14	14	54.8	29.717	7727800000	0.00288094	0.00278507	0.0029055	0.00259813	0.00286713	0.00268497	0.00258567	0.00279655	0.00239099	0.00262359	0.0597342	-0.101654	1.22378
Q14914	Prostaglandin reductase 1	PTGR1	6	6	28.3	35.869	1754400000	0.000425664	0.000431227	0.000387671	0.000396531	0.000399339	0.000457362	0.000494571	0.000461706	0.000473147	0.000406997	0.0166987	0.168854	1.77732
Q14966	Zinc finger protein 638	ZNF638	4	4	3.4	220.62	8119800	6.29371e-05	6.39945e-05	5.95967e-05	6.74853e-05	7.16792e-05	4.95606e-05	6.20149e-05	6.38674e-05	5.54229e-05	8.17646e-05	0.665074	-0.0590533	0.17713
Q14974	Importin subunit beta-1	KPNB1	5	5	6.4	97.169	21753000	0.000112379	0.000126965	0.000150193	0.000203368	0.000134982	0.000130249	0.000122973	0.000140348	0.000162392	0.000143046	0.743583	-0.0584061	0.128671
Q14978	Nucleolar and coiled-body phosphoprotein 1	NOLC1	20	20	25.5	73.602	853320000	0.00369975	0.00373368	0.00380751	0.00384772	0.003923	0.00382159	0.00373186	0.0037302	0.00376784	0.00376256	0.387376	-0.0150742	0.411867
Q14980	Nuclear mitotic apparatus protein 1	NUMA1	28	28	17.9	238.26	180870000	0.000893066	0.000895257	0.000965356	0.00105103	0.000927832	0.000914175	0.000978283	0.00108902	0.000997322	0.00096636	0.328567	0.0634019	0.483375
Q15004	PCNA-associated factor	PCLAF	2	2	19.8	11.986	21239000	0.000100288	8.96665e-05	0.000117351	0.000133008	0.000123974	0.000141629	0.000110124	0.000106308	0.000129897	0.000110211	0.535551	0.0841212	0.271199
Q15007	Pre-mRNA-splicing regulator WTAP	WTAP	5	5	17.2	44.243	22268000	0.000129365	0.000147552	0.000148995	0.000167886	0.000157357	0.0001464	0.000147834	0.000148731	0.000140691	0.000165204	0.953112	-0.00441183	0.0208558
Q15008	26S proteasome non-ATPase regulatory subunit 6	PSMD6	3	3	9.3	45.531	7497000	6.79707e-05	6.8782e-05	7.09204e-05	8.84797e-05	6.7838e-05	8.13347e-05	7.69882e-05	8.17926e-05	9.59326e-05	9.34625e-05	0.0421246	0.238792	1.37546
Q15020	Squamous cell carcinoma antigen recognized by T-cells 3	SART3	2	2	5	109.93	26651000	3.04208e-05	3.42806e-05	3.36375e-05	4.62023e-05	3.78796e-05	5.04734e-05	4.46619e-05	3.37829e-05	4.32091e-05	3.80578e-05	0.195776	0.20439	0.708241
Q15054	DNA polymerase delta subunit 3	POLD3	2	2	4.1	51.4	7842500	6.52347e-05	7.76593e-05	7.9025e-05	7.43731e-05	9.52197e-05	7.16617e-05	6.72509e-05	8.32442e-05	6.96496e-05	8.84901e-05	0.734767	-0.0419309	0.13385
Q15056	Eukaryotic translation initiation factor 4H	EIF4H	10	10	50.8	27.385	1111100000	0.00141456	0.00140636	0.00153712	0.00156665	0.00152311	0.00144942	0.00147486	0.0015491	0.0015604	0.00157469	0.460448	0.0307912	0.33682
Q15075	Early endosome antigen 1	EEA1	38	38	31.4	162.46	402120000	0.00203252	0.00212407	0.00224942	0.00217782	0.00215869	0.00213113	0.00220747	0.00222173	0.00221063	0.00219194	0.29079	0.0292974	0.536421
Q15084	Protein disulfide-isomerase A6	PDIA6	6	6	19.5	48.121	64997000	0.00026585	0.000246412	0.000220126	0.000250544	0.000250452	0.000228106	0.000260492	0.000260406	0.000292994	0.000257781	0.325401	0.0756455	0.487581
Q15102	Platelet-activating factor acetylhydrolase IB subunit gamma	PAFAH1B3	3	3	20.3	25.734	24971000	5.11474e-05	5.4221e-05	5.46974e-05	6.05359e-05	4.89539e-05	5.5743e-05	6.60396e-05	4.60608e-05	6.50911e-05	5.30366e-05	0.461743	0.0852853	0.335599
Q15121	Astrocytic phosphoprotein PEA-15	PEA15	6	6	66.9	15.04	299510000	0.000488954	0.000467646	0.000467753	0.000434087	0.000485049	0.000397051	0.000428843	0.000457543	0.000359855	0.000464453	0.0621696	-0.152957	1.20642
Q15149	Plectin	PLEC	53	53	13.3	531.78	593530000	0.00281472	0.00279602	0.00297419	0.00291786	0.00297119	0.00298931	0.00299732	0.00293674	0.00311243	0.00314987	0.0329349	0.0692499	1.48234
Q15154	Pericentriolar material 1 protein	PCM1	6	6	2.7	228.54	67719000	0.000244169	0.000243084	0.000287724	0.000246603	0.000253646	0.000248378	0.000230287	0.000261857	0.000253983	0.000272325	0.881758	-0.00953075	0.0546504
Q15170	Transcription elongation factor A protein-like 1	TCEAL1	2	2	11.3	18.641	16680000	0.000112131	0.000114558	0.000115527	0.000129176	0.000119002	0.000107898	9.64629e-05	0.000118872	9.65755e-05	0.000126556	0.22483	-0.111813	0.648146
Q15181	Inorganic pyrophosphatase	PPA1	11	11	49.1	32.66	250950000	0.000773261	0.000679051	0.000734096	0.000828232	0.000693127	0.000655554	0.00077214	0.000739881	0.000754699	0.000821243	0.856773	0.0138437	0.0671342
Q15185	Prostaglandin E synthase 3	PTGES3	6	6	32.5	18.697	1215500000	0.00188749	0.00190134	0.00197488	0.00191493	0.00191197	0.00205325	0.00188492	0.0018623	0.00197062	0.00196687	0.451744	0.0219964	0.345108
Q15233	Non-POU domain-containing octamer-binding protein	NONO	5	5	18	54.231	32742000	0.000141365	0.000155159	0.000168651	0.000178606	0.0001716	0.000134458	0.000160488	0.000155596	0.000171141	0.000185612	0.884379	-0.0143776	0.0533617
Q15276	Rab GTPase-binding effector protein 1	RABEP1	18	18	26	99.289	91556000	0.000546208	0.000577413	0.000556132	0.000550026	0.000539895	0.000551429	0.000562019	0.000561757	0.000575112	0.000623262	0.182633	0.0531329	0.738422
Q15291	Retinoblastoma-binding protein 5	RBBP5	2	2	5.9	59.152	4336300	9.79445e-06	1.2973e-05	1.09842e-05	9.79995e-06	8.98498e-06	6.0983e-06	9.48107e-06	1.35756e-05	1.00225e-05	1.66286e-05	0.744471	0.0871016	0.128152
Q15293	Reticulocalbin-1	RCN1	16	16	64.4	38.89	812740000	0.00178926	0.00170859	0.00176146	0.00166478	0.00164609	0.00138498	0.00160951	0.00171954	0.00163127	0.00163835	0.0971234	-0.102279	1.01268
Q15365	Poly(rC)-binding protein 1	PCBP1	9	5	38.8	37.497	46842000	0.000262519	0.00027835	0.000280473	0.000233871	0.000270486	0.000261148	0.000286382	0.000284212	0.000252813	0.000284353	0.453036	0.0462739	0.343868
Q15366	Poly(rC)-binding protein 2	PCBP2	9	5	33.4	38.58	156680000	0.000724178	0.000665386	0.000707001	0.000730071	0.000715518	0.000714462	0.000755224	0.000729587	0.000751218	0.000701875	0.190056	0.0442048	0.721119
Q15369	Transcription elongation factor B polypeptide 1	ELOC	3	3	36.6	12.473	192520000	0.000332451	0.000303869	0.000345702	0.000532479	0.000340416	0.000382806	0.000387414	0.000421455	0.000415872	0.000325485	0.734148	0.0595106	0.134216
Q15370	Transcription elongation factor B polypeptide 2	ELOB	7	7	52.5	13.133	420840000	0.00175948	0.00164478	0.00159799	0.00144702	0.00170546	0.00144211	0.00150307	0.00167515	0.00119953	0.00165927	0.220539	-0.124767	0.656514
Q15393	Splicing factor 3B subunit 3	SF3B3	3	3	3.3	135.58	3008400	1.89762e-05	3.7164e-05	1.93925e-05	2.2153e-05	1.70855e-05	1.24366e-05	1.1077e-05	1.97866e-05	1.66617e-05	1.74349e-05	0.0976817	-0.568416	1.01019
Q15417	Calponin-3	CNN3	3	2	10	36.413	37446000	6.57215e-05	6.07943e-05	8.35145e-05	0.000115231	7.90971e-05	8.59662e-05	9.44523e-05	6.9055e-05	0.000111165	8.30318e-05	0.52409	0.133854	0.280594
Q15424	Scaffold attachment factor B1	SAFB	10	6	16.6	102.64	140460000	0.00053408	0.000532642	0.000545941	0.000540329	0.000553176	0.000478872	0.000540659	0.000532812	0.000480852	0.000553751	0.177859	-0.0650015	0.749924
Q15427	Splicing factor 3B subunit 4	SF3B4	4	4	19.1	44.385	29449000	4.26603e-05	5.44067e-05	5.28142e-05	3.1806e-05	5.66394e-05	3.87387e-05	4.23862e-05	4.99269e-05	3.46053e-05	4.73635e-05	0.376483	-0.161947	0.424255
Q15435	Protein phosphatase 1 regulatory subunit 7	PPP1R7	3	3	14.4	41.564	12682000	2.13817e-05	1.77032e-05	2.02432e-05	2.35752e-05	1.92513e-05	1.19802e-05	1.95778e-05	2.52882e-05	2.33008e-05	2.12598e-05	0.953613	-0.0106002	0.0206276
Q15459	Splicing factor 3A subunit 1	SF3A1	12	12	23.1	88.885	79040000	0.000338743	0.000360567	0.000386673	0.000392837	0.000399435	0.00034618	0.000388202	0.000392076	0.000347654	0.000434222	0.769866	0.0229212	0.113585
Q15599	Na(+)/H(+) exchange regulatory cofactor NHE-RF2	SLC9A3R2	6	6	27.3	37.413	57205000	0.000208388	0.000216497	0.000225087	0.000260063	0.000245168	0.000218121	0.000209677	0.0002259	0.000243232	0.000244155	0.815195	-0.0177401	0.0887384
Q15631	Translin	TSN	5	5	36	26.183	37615000	0.000140206	0.000165463	0.000159114	0.000161117	0.000151187	0.000153867	0.000173175	0.000170525	0.000184551	0.000176097	0.0421422	0.143262	1.37528
Q15637	Splicing factor 1	SF1	10	10	27.5	68.329	200200000	0.000399841	0.000432379	0.000419484	0.000401072	0.000394371	0.000333651	0.000390604	0.000422843	0.000357327	0.000429523	0.286147	-0.0820659	0.543411
Q15651	High mobility group nucleosome-binding domain-containing protein 3	HMGN3	4	4	30.3	10.666	170670000	0.000267188	0.00022669	0.000266798	0.000237191	0.00026775	0.000224269	0.000233706	0.000250242	0.000205004	0.000259303	0.190547	-0.110222	0.719998
Q15691	Microtubule-associated protein RP/EB family member 1	MAPRE1	14	12	59.3	29.999	679090000	0.00173084	0.00181362	0.00189535	0.00189919	0.00190723	0.00158655	0.00177917	0.00189115	0.00184015	0.00191035	0.499721	-0.0377604	0.301272
Q15758	Neutral amino acid transporter B(0)	SLC1A5	3	2	7.8	56.598	19256000	5.38009e-05	5.82565e-05	5.13406e-05	5.46178e-05	5.48144e-05	7.35338e-05	5.47504e-05	4.56559e-05	5.98461e-05	4.73769e-05	0.754327	0.0434046	0.12244
Q15819	Ubiquitin-conjugating enzyme E2 variant 2	UBE2V2	9	5	71	16.363	287010000	0.000935715	0.000856886	0.000989422	0.000935936	0.000957102	0.000996536	0.000890371	0.00101488	0.000869654	0.00102274	0.56088	0.0362982	0.25113
Q15843	NEDD8	NEDD8	4	4	45.7	9.0714	459640000	0.000757659	0.00069486	0.000745595	0.000741923	0.000726538	0.000665146	0.000618429	0.000765559	0.000688278	0.000645896	0.0712143	-0.115999	1.14743
Q15942	Zyxin	ZYX	11	11	30.4	61.277	368400000	0.00106446	0.00107306	0.00106214	0.00100204	0.00110514	0.000962983	0.00104021	0.00105357	0.000975907	0.00108841	0.237111	-0.0514051	0.625049
Q16181	Septin-7	SEPTIN7	3	3	9.4	50.679	7471000	4.91374e-05	4.42108e-05	4.77737e-05	5.03042e-05	4.86418e-05	5.43442e-05	5.22167e-05	4.96522e-05	4.60293e-05	4.29228e-05	0.670365	0.0303108	0.173689
Q16186	Proteasomal ubiquitin receptor ADRM1	ADRM1	3	3	9.6	42.153	27499000	0.000107644	0.000110535	0.000109553	9.42516e-05	0.000100469	8.11276e-05	0.00011445	0.000113398	8.57568e-05	0.000104352	0.556349	-0.0660157	0.254652
Q16204	Coiled-coil domain-containing protein 6	CCDC6	14	14	32.5	53.29	250440000	0.00122617	0.00120097	0.00119758	0.00129784	0.00115391	0.00106457	0.00124317	0.00122706	0.00118672	0.00117803	0.39357	-0.0426258	0.404978
Q16401	26S proteasome non-ATPase regulatory subunit 5	PSMD5	8	8	19.6	56.195	50433000	0.000209507	0.000258452	0.000211012	0.000244098	0.000220302	0.000203068	0.00024149	0.000232877	0.000230968	0.00031104	0.477639	0.0929307	0.320901
Q16527	Cysteine and glycine-rich protein 2	CSRP2	3	3	23.8	20.954	40975000	0.000163871	0.00014614	0.000164068	0.000160686	0.000168141	0.000185459	0.000175573	0.000178847	0.000162846	0.000175028	0.0221353	0.128583	1.65491
Q16531	DNA damage-binding protein 1	DDB1	37	37	33.4	126.97	949230000	0.00317675	0.00357847	0.00349076	0.0032372	0.00314038	0.00358	0.00361431	0.00326118	0.00344231	0.0033072	0.333275	0.0495993	0.477197
Q16543	Hsp90 co-chaperone Cdc37;Hsp90 co-chaperone Cdc37, N-terminally processed	CDC37	10	10	30.7	44.468	169370000	0.00081853	0.000793202	0.000771555	0.000707522	0.000792309	0.000693206	0.000718346	0.000782909	0.000639986	0.000710788	0.0524619	-0.131334	1.28016
Q16555	Dihydropyrimidinase-related protein 2	DPYSL2	15	15	42.7	62.293	269490000	0.000823854	0.000807603	0.000815039	0.000851705	0.000746731	0.000791034	0.00080633	0.000827237	0.000813385	0.000814961	0.932177	0.00285616	0.0305015
Q16595	Frataxin, mitochondrial;Frataxin intermediate form;Frataxin(56-210);Frataxin(78-210);Frataxin mature form	FXN	3	3	21	23.135	39166000	9.196e-05	0.000102567	0.000105153	9.59409e-05	9.4175e-05	9.91085e-05	9.68965e-05	0.000106727	0.000111581	0.000103225	0.166688	0.0794831	0.778096
Q16625	Occludin	OCLN	4	4	12.5	59.143	17144000	7.82286e-05	7.06957e-05	8.03058e-05	7.42615e-05	7.65204e-05	6.58174e-05	6.88386e-05	7.05876e-05	8.31464e-05	6.89578e-05	0.224594	-0.0887164	0.648601
Q16629	Serine/arginine-rich splicing factor 7	SRSF7	2	2	7.1	27.366	24766000	0.000161494	0.000150784	0.000148152	0.000131665	0.000115805	0.000147727	0.000138512	0.000119907	0.00011612	0.000108847	0.193824	-0.165646	0.712593
Q16630	Cleavage and polyadenylation specificity factor subunit 6	CPSF6	5	5	13.2	59.209	46394000	0.000113401	0.000102871	0.000126661	0.000149085	0.000107934	0.000112534	0.000106476	0.000128004	0.000192556	0.000176245	0.263369	0.25474	0.579435
Q16643	Drebrin	DBN1	8	8	25.9	71.428	63377000	0.000205079	0.000209933	0.000223083	0.000192786	0.000208186	0.000184466	0.000199183	0.000221314	0.000230093	0.000224897	0.685224	0.0287101	0.164168
Q16658	Fascin	FSCN1	29	29	69	54.529	7415600000	0.00358132	0.0037052	0.0034856	0.00327618	0.00346754	0.00388418	0.00358421	0.0035807	0.00354088	0.0033703	0.438151	0.0361489	0.358376
Q16719	Kynureninase	KYNU	16	16	44.1	52.351	231760000	0.000598907	0.000692172	0.000596173	0.000694208	0.000779377	0.000608943	0.000616279	0.000662906	0.000730335	0.000652151	0.668105	-0.0392598	0.175155
Q16762	Thiosulfate sulfurtransferase	TST	2	2	10.1	33.429	1740600	1.02252e-05	1.40111e-05	1.05887e-05	1.10682e-05	1.08285e-05	1.00503e-05	1.30517e-05	6.77104e-06	8.80482e-06	7.60619e-06	0.144974	-0.293387	0.838709
Q16763	Ubiquitin-conjugating enzyme E2 S	UBE2S	4	4	34.7	23.845	12721000	2.8892e-05	2.88786e-05	2.51628e-05	2.95372e-05	2.84239e-05	3.58456e-05	2.77272e-05	2.88507e-05	3.15594e-05	3.49595e-05	0.0777374	0.173888	1.10937
Q16775	Hydroxyacylglutathione hydrolase, mitochondrial	HAGH	8	8	36.4	33.805	128910000	0.000414361	0.000421403	0.000417659	0.000496154	0.000382491	0.000570868	0.000456582	0.000449619	0.00054896	0.000424771	0.103364	0.201	0.985632
Q16798	NADP-dependent malic enzyme, mitochondrial	ME3	9	9	24	67.068	67305000	0.000185594	0.000206964	0.000222753	0.000195903	0.000215343	0.000215395	0.000187919	0.00020606	0.000202384	0.000203356	0.781774	-0.0161694	0.106919
Q16851	UTP--glucose-1-phosphate uridylyltransferase	UGP2	3	3	5.9	56.94	9893400	0.000103869	0.00011185	0.000115055	0.00010994	0.000122531	0.000113345	0.000118131	0.000151617	0.000134765	0.000128801	0.0542605	0.19924	1.26552
Q16864	V-type proton ATPase subunit F	ATP6V1F	4	4	44.5	13.37	34150000	0.000151874	0.000172113	0.000193061	0.000141335	0.000190831	0.000139423	0.000152959	0.000168805	0.000182893	0.000151775	0.427417	-0.093624	0.369148
Q16881	Thioredoxin reductase 1, cytoplasmic	TXNRD1	21	21	41.1	70.905	976830000	0.00208584	0.0022012	0.00235354	0.00280211	0.00157223	0.00150275	0.00204663	0.00219475	0.00265039	0.0022037	0.766654	-0.0556368	0.115401
Q27J81	Inverted formin-2	INF2	5	5	9.5	135.62	21445000	4.12083e-05	3.67383e-05	3.2606e-05	3.93914e-05	3.5115e-05	3.33516e-05	3.86841e-05	4.85447e-05	4.19904e-05	5.20217e-05	0.147374	0.213613	0.831579
Q29RF7	Sister chromatid cohesion protein PDS5 homolog A	PDS5A	5	5	6	150.83	46069000	9.48982e-05	0.000104272	0.000100426	0.000116801	0.000115856	0.000100473	0.000106017	0.000115602	0.000102589	0.000111524	0.881456	0.0106737	0.0547994
Q32MZ4	Leucine-rich repeat flightless-interacting protein 1	LRRFIP1	20	20	31.6	89.252	450580000	0.00147156	0.00149786	0.00151446	0.00139199	0.00151588	0.00126733	0.0014192	0.00141664	0.001336	0.00145272	0.0401214	-0.101018	1.39662
Q3KQU3	MAP7 domain-containing protein 1	MAP7D1	5	4	8.2	92.819	22908000	0.000123152	0.000130984	0.000138481	0.000104476	0.000148776	0.000107336	0.000124331	0.000156301	0.000104745	0.000151308	0.978219	-0.00413326	0.00956394
Q3MHD2	Protein LSM12 homolog	LSM12	3	3	26.2	21.701	24015000	4.99801e-05	5.46563e-05	5.95037e-05	5.28785e-05	5.63432e-05	4.91887e-05	5.67036e-05	5.49612e-05	5.29768e-05	5.44838e-05	0.63446	-0.0268886	0.197596
Q4KMP7	TBC1 domain family member 10B	TBC1D10B	3	3	8.7	87.198	12751000	2.56566e-05	1.66545e-05	2.44212e-05	1.80665e-05	2.51796e-05	1.70204e-05	1.88578e-05	2.32013e-05	1.82985e-05	2.30148e-05	0.428678	-0.131563	0.367869
Q4V328	GRIP1-associated protein 1	GRIPAP1	15	15	26.4	96.004	124380000	0.000553041	0.000569764	0.000594418	0.000594277	0.000615157	0.000534315	0.000585457	0.000617883	0.000528173	0.000616523	0.700086	-0.0220073	0.154848
Q4VC31	Coiled-coil domain-containing protein 58	MIX23	4	4	37.5	16.62	79580000	0.000128439	0.000122933	0.000330729	0.000130876	0.000111967	0.000143847	0.000147027	0.000203169	0.000142852	0.000209923	0.9237	0.0377582	0.0344689
Q53FA7	Quinone oxidoreductase PIG3	TP53I3	16	16	41.6	35.536	817350000	0.00232405	0.00222132	0.00209597	0.00232643	0.00176151	0.00253326	0.00223138	0.00207203	0.0025117	0.00196695	0.471134	0.0767212	0.326856
Q53H82	Beta-lactamase-like protein 2	LACTB2	9	9	26.7	32.805	651690000	0.0011081	0.00117342	0.00112655	0.00102375	0.00110973	0.0010191	0.00104297	0.00106669	0.000984318	0.00111744	0.0962469	-0.0833348	1.01661
Q53QV2	Protein LBH	LBH	2	2	35.2	12.217	48785000	2.04516e-05	2.36044e-05	2.49177e-05	1.76752e-05	3.03642e-05	2.10121e-05	2.21557e-05	3.37511e-05	1.74158e-05	2.88434e-05	0.743301	0.0740775	0.128835
Q53T59	HCLS1-binding protein 3	HS1BP3	3	3	12	42.78	8045600	3.54914e-05	3.56023e-05	4.86551e-05	4.91267e-05	4.07716e-05	4.15467e-05	3.24241e-05	3.67671e-05	4.22311e-05	3.58589e-05	0.270314	-0.150891	0.568131
Q5BKZ1	DBIRD complex subunit ZNF326	ZNF326	2	2	4	65.653	6988600	1.51754e-05	2.71265e-05	3.56341e-05	2.79115e-05	3.64654e-05	1.75896e-05	2.47923e-05	2.86482e-05	2.6531e-05	2.33523e-05	0.345192	-0.235091	0.461939
Q5EBL8	PDZ domain-containing protein 11	PDZD11	3	3	34.3	16.131	8657300	3.96709e-05	4.42332e-05	6.53876e-05	6.78508e-05	4.19118e-05	4.05634e-05	4.2164e-05	4.51615e-05	6.2587e-05	6.63965e-05	0.958725	-0.0122042	0.018306
Q5H9R7	Serine/threonine-protein phosphatase 6 regulatory subunit 3	PPP6R3	3	3	3.8	97.668	26820000	0.000175054	0.000174869	0.000175795	0.000195464	0.000187426	0.000179911	0.000171226	0.000166601	0.00014699	0.000186624	0.187813	-0.0939027	0.726275
Q5JSH3	WD repeat-containing protein 44	WDR44	8	8	11.2	101.37	50215000	0.000220553	0.000223358	0.000253928	0.000247361	0.000235995	0.000252325	0.00022656	0.00025326	0.000241212	0.000260707	0.264802	0.0631695	0.577078
Q5JTV8	Torsin-1A-interacting protein 1	TOR1AIP1	3	3	9.9	66.248	7491100	1.45246e-05	1.68452e-05	2.10506e-05	2.27414e-05	2.1362e-05	2.13586e-05	1.74007e-05	2.05384e-05	2.24084e-05	2.55536e-05	0.322625	0.152153	0.491302
Q5M775	Cytospin-B	SPECC1	3	3	3.1	118.58	4572600	4.22247e-05	4.99904e-05	5.14542e-05	4.22274e-05	4.15392e-05	3.94693e-05	4.61492e-05	4.88136e-05	5.73082e-05	4.11078e-05	0.78469	0.0339293	0.105302
Q5MIZ7	Serine/threonine-protein phosphatase 4 regulatory subunit 3B	PPP4R3B	2	2	4.2	97.457	8770900	2.50308e-05	2.69387e-05	2.5828e-05	2.66894e-05	3.28918e-05	3.11076e-05	2.3543e-05	1.97339e-05	1.61995e-05	3.04704e-05	0.343553	-0.1825	0.464006
Q5RKV6	Exosome complex component MTR3	EXOSC6	3	3	15.4	28.235	8840800	4.45622e-05	5.17505e-05	4.42792e-05	5.51218e-05	5.58145e-05	5.48091e-05	5.39799e-05	5.45303e-05	6.11126e-05	5.55335e-05	0.0783688	0.154529	1.10586
Q5SSJ5	Heterochromatin protein 1-binding protein 3	HP1BP3	2	2	3.8	61.206	38967000	0.000109874	0.000118651	0.000117617	0.00010725	0.000128335	0.000121835	0.000105634	0.000117883	0.000105726	0.000126763	0.894229	-0.00966523	0.0485511
Q5SW79	Centrosomal protein of 170 kDa	CEP170	9	9	7.1	175.29	33598000	0.00018441	0.000220622	0.000213023	0.000229607	0.000197122	0.000206157	0.000221102	0.000229078	0.000217906	0.000223995	0.268484	0.0719875	0.571081
Q5SXM8	DNL-type zinc finger protein	DNLZ	2	2	28.7	19.204	5724500	1.13734e-05	9.55485e-06	8.22407e-06	1.79557e-05	1.42546e-05	1.38903e-05	9.58572e-06	1.23126e-05	1.29428e-05	1.34718e-05	0.931762	0.0196283	0.0306952
Q5T0N5	Formin-binding protein 1-like	FNBP1L	2	2	4.3	70.065	5605600	3.87229e-05	3.94521e-05	4.39728e-05	4.56597e-05	4.67818e-05	3.1654e-05	4.5049e-05	3.83922e-05	3.64505e-05	4.86523e-05	0.428615	-0.10015	0.367932
Q5T1M5	FK506-binding protein 15	FKBP15	2	2	2.1	133.63	9358200	5.58935e-05	5.07552e-05	5.58439e-05	5.8054e-05	6.00028e-05	4.70124e-05	5.16002e-05	4.76049e-05	4.22519e-05	5.03034e-05	0.00571217	-0.232616	2.2432
Q5T6F2	Ubiquitin-associated protein 2	UBAP2	5	5	5.5	117.11	19666000	8.49022e-05	0.000108868	0.000101063	0.000118582	9.23245e-05	9.17894e-05	8.61593e-05	0.000108769	0.000124483	9.4625e-05	0.99855	0.000243795	0.000630164
Q5T6V5	UPF0553 protein C9orf64	C9orf64	3	3	8.5	39.028	7256400	4.74377e-05	4.31867e-05	5.35991e-05	4.29739e-05	4.99604e-05	6.04294e-05	4.84608e-05	5.99348e-05	6.10691e-05	5.24916e-05	0.0237763	0.251819	1.62386
Q5UIP0	Telomere-associated protein RIF1	RIF1	8	8	4.2	274.46	30707000	0.000281309	0.00030842	0.000269948	0.000221226	0.000317965	0.000218019	0.000258116	0.000269095	0.000224312	0.000266461	0.145297	-0.178578	0.837742
Q5VTR2	E3 ubiquitin-protein ligase BRE1A	RNF20	10	10	13	113.66	35404000	0.000219406	0.000266625	0.000264525	0.000270272	0.000261714	0.000252561	0.000273888	0.000263176	0.000261534	0.000251501	0.704231	0.0224552	0.152285
Q5VUM1	Succinate dehydrogenase assembly factor 4, mitochondrial	SDHAF4	2	2	19.4	12.213	21815000	0.000137149	0.000133205	0.000154397	0.000132204	0.000161179	0.000134775	0.000140738	0.000156093	0.000144322	0.000145989	0.915311	0.0075796	0.0384311
Q63HN8	E3 ubiquitin-protein ligase RNF213	RNF213	2	2	0.5	591.4	11193000	6.98469e-05	5.61124e-05	7.47351e-05	7.2757e-05	7.4654e-05	6.97981e-05	5.97141e-05	6.68198e-05	5.67039e-05	6.91296e-05	0.269478	-0.111722	0.569476
Q641Q2	WASH complex subunit FAM21A	WASHC2A	11	2	16.1	147.18	39283000	0.000178197	0.00018429	0.000176762	0.000166331	0.000180149	0.000147592	0.000181784	0.000178969	0.000176164	0.000192697	0.838107	-0.0139521	0.0767003
Q66PJ3	ADP-ribosylation factor-like protein 6-interacting protein 4	ARL6IP4	4	4	23.2	26.374	71596000	0.000248588	0.000236911	0.000273418	0.000344172	0.000265434	0.000270656	0.000246268	0.000358822	0.000274054	0.000267836	0.725416	0.0508673	0.139413
Q68CZ2	Tensin-3	TNS3	4	4	4.8	155.26	22909000	7.68307e-05	7.8069e-05	8.94983e-05	9.67605e-05	8.15241e-05	7.64834e-05	8.2321e-05	7.28488e-05	9.49126e-05	7.18521e-05	0.416436	-0.0852922	0.380452
Q68EM7	Rho GTPase-activating protein 17	ARHGAP17	2	2	4.8	95.436	13701000	8.87258e-06	1.09946e-05	9.39844e-06	1.23996e-05	9.24169e-06	8.75847e-06	8.35789e-06	6.80198e-06	1.72616e-05	1.26773e-05	0.775724	0.0812785	0.110293
Q6FI81	Anamorsin	CIAPIN1	12	12	49.7	33.582	210970000	0.000902347	0.000847382	0.000910166	0.000933127	0.000939999	0.000992945	0.000974269	0.000918295	0.00100694	0.000882485	0.130296	0.0750083	0.885069
Q6FIF0	AN1-type zinc finger protein 6	ZFAND6	2	2	16.3	22.555	79115000	0.000105224	0.000109137	0.000128035	0.000135148	0.000136052	0.000117702	0.000129778	0.000113369	0.000113065	0.00012295	0.656628	-0.0398835	0.182681
Q6GMV3	Putative peptidyl-tRNA hydrolase PTRHD1	PTRHD1	4	4	30.7	15.805	236900000	0.000865107	0.000802227	0.000853772	0.000801758	0.000911047	0.000919288	0.000800847	0.000834351	0.000798061	0.000814639	0.672961	-0.0229178	0.17201
Q6IBS0	Twinfilin-2	TWF2	4	3	16.3	39.548	27396000	9.03884e-05	9.56989e-05	9.49932e-05	0.000116139	9.41082e-05	9.78154e-05	8.91876e-05	0.000103856	0.000118996	0.000120241	0.334869	0.109569	0.475125
Q6NYC1	Bifunctional arginine demethylase and lysyl-hydroxylase JMJD6	JMJD6	2	2	6.7	46.461	4698100	2.37186e-05	1.79519e-05	3.36558e-05	2.35402e-05	1.95376e-05	2.1608e-05	2.0157e-05	2.41321e-05	2.14421e-05	3.16007e-05	0.975777	0.00651467	0.0106494
Q6NZI2	Polymerase I and transcript release factor	CAVIN1	12	12	33.3	43.476	542050000	0.000909522	0.00120705	0.00141889	0.00173469	0.00142651	0.00119608	0.00153356	0.00148098	0.00170735	0.00151165	0.384783	0.149846	0.414784
Q6P1N9	Putative deoxyribonuclease TATDN1	TATDN1	5	5	15.8	33.601	38535000	0.000299824	0.000307552	0.000259354	0.000231396	0.000255041	0.000266604	0.00025112	0.000288012	0.000233332	0.000335097	0.85768	0.0222142	0.0666749
Q6P587	Acylpyruvase FAHD1, mitochondrial	FAHD1	4	4	28.1	24.843	34917000	9.04596e-05	0.000102291	7.49211e-05	9.40092e-05	7.49757e-05	9.06568e-05	9.18325e-05	9.04617e-05	0.000109309	8.20626e-05	0.452875	0.0886265	0.344022
Q6P6B1	Glutamate-rich protein 5	ERICH5	5	5	18.4	39.935	22723000	0.000154194	0.000156925	0.000162629	0.000169544	0.000170425	0.000155722	0.000162198	0.000158375	0.000186272	0.000160474	0.778599	0.0164356	0.108686
Q6P996	Pyridoxal-dependent decarboxylase domain-containing protein 1	PDXDC1	3	3	9.3	86.706	40741000	9.62391e-05	9.4342e-05	0.000117541	0.000130576	0.000103106	0.000118995	0.000121428	0.000104344	0.000169967	0.000129775	0.153435	0.250431	0.814075
Q6PJT7	Zinc finger CCCH domain-containing protein 14	ZC3H14	3	3	4.1	82.875	11447000	7.9339e-05	8.74519e-05	8.43925e-05	9.04537e-05	0.000102389	7.67116e-05	8.69979e-05	7.77935e-05	8.36105e-05	8.3354e-05	0.138104	-0.120424	0.859794
Q6PKG0	La-related protein 1	LARP1	7	7	11.8	123.51	112750000	0.000160301	0.000182101	0.000202994	0.000182043	0.000188809	0.00019899	0.000185959	0.000199884	0.000220696	0.000207461	0.0623796	0.144812	1.20496
Q6PUV4	Complexin-2	CPLX2	6	6	43.3	15.394	81204000	0.000784422	0.000794674	0.000793934	0.00077009	0.000770173	0.000646299	0.000742215	0.000801646	0.000649025	0.000742174	0.0613784	-0.127875	1.21198
Q6ULP2	Aftiphilin	AFTPH	2	2	3.2	102.11	4823800	3.02272e-05	2.73141e-05	3.30075e-05	3.05015e-05	2.62058e-05	3.6504e-05	2.84758e-05	2.92951e-05	4.32444e-05	3.47608e-05	0.12758	0.226429	0.894216
Q6UN15	Pre-mRNA 3-end-processing factor FIP1	FIP1L1	4	4	13.8	66.526	8483000	1.01293e-05	1.3861e-05	1.2474e-05	2.20918e-05	9.67517e-06	1.71332e-05	8.05147e-06	1.83378e-05	1.78088e-05	1.56302e-05	0.568452	0.173703	0.245307
Q6Y7W6	PERQ amino acid-rich with GYF domain-containing protein 2	GIGYF2	5	5	4.4	150.07	24622000	0.0001064	0.000106621	0.000107587	0.000114342	0.000117929	0.000100723	9.68499e-05	0.000107508	0.000123966	0.000101063	0.41892	-0.0606751	0.377869
Q6ZP82	Coiled-coil domain-containing protein 141	CCDC141	2	2	1	166.26	37012000	1.10517e-05	1.66769e-05	1.97853e-05	6.41838e-05	1.11884e-05	4.0653e-05	2.80185e-05	1.9827e-05	9.03395e-05	2.8532e-05	0.326267	0.754886	0.486427
Q6ZSR9	Uncharacterized protein FLJ45252	NA	2	2	10.1	37.976	4564800	1.49738e-05	1.88562e-05	1.7249e-05	2.65843e-05	2.05638e-05	1.96484e-05	2.23632e-05	2.21227e-05	3.09904e-05	2.09126e-05	0.240111	0.240395	0.619588
Q6ZVF9	G protein-regulated inducer of neurite outgrowth 3	GPRIN3	4	4	9.9	82.438	11273000	4.18119e-05	4.15802e-05	4.76911e-05	3.79177e-05	4.94062e-05	2.89837e-05	4.96112e-05	4.79924e-05	4.06393e-05	4.47189e-05	0.768977	-0.0433267	0.114087
Q71RC2	La-related protein 4	LARP4	3	3	6.8	80.595	18211000	7.23125e-05	7.78641e-05	7.56131e-05	7.47079e-05	7.90621e-05	6.64766e-05	6.62259e-05	8.13097e-05	7.05729e-05	8.35983e-05	0.574291	-0.0439014	0.240868
Q7L014	Probable ATP-dependent RNA helicase DDX46	DDX46	3	3	4	117.36	13395000	7.53873e-05	6.5889e-05	7.41257e-05	7.49772e-05	8.13011e-05	5.37738e-05	7.13831e-05	7.21606e-05	5.88358e-05	7.18682e-05	0.0941016	-0.180273	1.0264
Q7L1Q6	Basic leucine zipper and W2 domain-containing protein 1	BZW1	3	3	6.7	48.043	39842000	0.000260495	0.000233036	0.000288619	0.000306816	0.000282328	0.000290167	0.000293965	0.000285878	0.000315647	0.00027952	0.219554	0.095539	0.658459
Q7L2H7	Eukaryotic translation initiation factor 3 subunit M	EIF3M	5	5	23.5	42.502	15023000	2.65534e-05	3.14366e-05	3.11504e-05	3.48716e-05	3.03241e-05	2.42369e-05	3.17074e-05	5.56407e-05	3.57578e-05	4.19106e-05	0.236573	0.294244	0.626035
Q7L2J0	7SK snRNA methylphosphate capping enzyme	MEPCE	3	3	6.1	74.354	12620000	3.55427e-05	4.53309e-05	4.1697e-05	5.36789e-05	4.73009e-05	4.51404e-05	4.85934e-05	3.82736e-05	5.47364e-05	4.98792e-05	0.538061	0.0819908	0.269168
Q7LBR1	Charged multivesicular body protein 1b	CHMP1B	2	2	7.5	22.109	18374000	0.000296407	0.000296358	0.000282945	0.000238388	0.000289453	0.00026294	0.000295399	0.000290898	0.000243566	0.000279574	0.677862	-0.0324051	0.168859
Q7RTV0	PHD finger-like domain-containing protein 5A	PHF5A	2	2	14.5	12.405	31965000	0.000197105	0.000219547	0.000330058	0.000329365	0.000289988	0.000291312	0.000307598	0.000306339	0.000330434	0.000316115	0.227592	0.183919	0.642843
Q7Z2W4	Zinc finger CCCH-type antiviral protein 1	ZC3HAV1	3	3	4.1	101.43	13667000	0.000121777	0.00012756	0.000137482	0.000127533	0.00012822	0.000134453	0.000126345	0.000115717	0.000140909	0.000134364	0.722573	0.0205455	0.141118
Q7Z406	Myosin-14	MYH14	4	2	2.5	227.87	15714000	4.44853e-05	4.7667e-05	4.63105e-05	3.57343e-05	4.28451e-05	5.03424e-05	4.86579e-05	4.49504e-05	4.69647e-05	4.88483e-05	0.081331	0.143637	1.08974
Q7Z417	Nuclear fragile X mental retardation-interacting protein 2	NUFIP2	7	7	21.7	76.12	25885000	0.000107149	0.000131045	0.000106761	0.000106242	0.000120267	7.50086e-05	9.86633e-05	0.000122223	0.000103102	0.000114139	0.251827	-0.155323	0.598897
Q7Z422	SUZ domain-containing protein 1	SZRD1	5	5	48.7	16.997	87056000	0.000192208	0.000183272	0.000219916	0.000212345	0.000222181	0.000239626	0.000217826	0.000220247	0.000233119	0.000219664	0.0534223	0.134403	1.27228
Q7Z434	Mitochondrial antiviral-signaling protein	MAVS	6	6	21.5	56.527	43583000	8.31227e-05	8.47158e-05	8.51844e-05	0.000116243	9.88761e-05	8.12839e-05	7.86906e-05	8.31112e-05	0.000113253	9.88805e-05	0.784205	-0.0403831	0.10557
Q7Z4H3	HD domain-containing protein 2	HDDC2	5	5	31.9	23.39	41736000	0.000387741	0.000427483	0.00151994	0.000347958	0.000498235	0.00035003	0.000439129	0.000415325	0.000328114	0.000457983	0.318202	-0.676453	0.497297
Q7Z4V5	Hepatoma-derived growth factor-related protein 2	HDGFL2	9	7	17.4	74.316	161410000	0.000532201	0.000534594	0.000550968	0.000500118	0.000550278	0.000505621	0.000539692	0.000565661	0.000473301	0.000551657	0.744656	-0.0175313	0.128044
Q7Z5L9	Interferon regulatory factor 2-binding protein 2	IRF2BP2	5	5	15.3	61.024	32485000	0.000130666	0.000134085	0.000152428	0.000182454	0.000141412	0.000138679	0.000150418	0.000149477	0.000173699	0.000135746	0.906313	0.0135128	0.0427218
Q7Z6B0	Coiled-coil domain-containing protein 91	CCDC91	4	4	7.9	49.971	18245000	0.000176313	0.00017788	0.000186702	0.000170768	0.000173116	0.000173957	0.000189084	0.000186062	0.000188742	0.000183008	0.101195	0.0576532	0.99484
Q7Z739	YTH domain-containing family protein 3	YTHDF3	3	3	5.5	63.86	57180000	0.000201837	0.00021561	0.000212782	0.000211145	0.000211397	0.000219046	0.000216937	0.000222589	0.000223964	0.000192598	0.49084	0.030326	0.30906
Q86SX6	Glutaredoxin-related protein 5, mitochondrial	GLRX5	4	4	17.2	16.628	78177000	0.000232616	0.00023557	0.000240535	0.000192536	0.000231307	0.000189994	0.000227008	0.000240563	0.000203027	0.000235577	0.591589	-0.0471218	0.22798
Q86TU7	Histone-lysine N-methyltransferase setd3	SETD3	3	3	3.9	67.256	9404300	3.9762e-05	3.83928e-05	4.19587e-05	3.99763e-05	4.97725e-05	4.94592e-05	4.31603e-05	4.48145e-05	4.28074e-05	4.50626e-05	0.225544	0.102429	0.646769
Q86UE4	Protein LYRIC	MTDH	6	6	10.7	63.836	45633000	0.000277924	0.000274181	0.000305413	0.000277406	0.000327039	0.000250229	0.000282981	0.000285907	0.000246123	0.000285991	0.145556	-0.113634	0.836971
Q86UK7	Zinc finger protein 598	ZNF598	2	2	2.8	98.636	4581500	2.53704e-05	2.78046e-05	3.20779e-05	3.15951e-05	2.79866e-05	3.89981e-05	2.13106e-05	3.02898e-05	4.47429e-05	3.7835e-05	0.218114	0.257836	0.661316
Q86UP2	Kinectin	KTN1	42	42	37.5	156.27	454870000	0.00219101	0.00214327	0.00234341	0.00227013	0.00229835	0.00209521	0.00230574	0.00234031	0.00228155	0.00232645	0.729806	0.0131634	0.136793
Q86UU0	B-cell CLL/lymphoma 9-like protein	BCL9L	4	4	2.7	157.13	57319000	0.000128747	0.000139126	0.000129725	0.00011478	0.000129331	0.000105029	0.000132276	0.000121628	0.000120553	0.000133644	0.401548	-0.0657285	0.396263
Q86V81	THO complex subunit 4	ALYREF	6	6	43.2	26.888	153000000	0.000236872	0.00030289	0.000398792	0.000388219	0.00047492	0.000341338	0.000398811	0.000413416	0.000417506	0.000404742	0.446043	0.133093	0.350623
Q86VM9	Zinc finger CCCH domain-containing protein 18	ZC3H18	7	7	10.3	106.38	82952000	0.000307881	0.000326165	0.000335511	0.000381143	0.00034634	0.000288075	0.000304681	0.000308855	0.000283964	0.000340037	0.0608379	-0.153632	1.21583
Q86VP6	Cullin-associated NEDD8-dissociated protein 1	CAND1	3	3	3	136.37	2987400	1.7629e-05	1.19099e-05	0.000139882	1.72357e-05	9.83442e-06	1.55295e-05	1.97409e-05	1.84324e-05	2.09427e-05	2.68539e-05	0.473534	-0.952989	0.324649
Q86VS8	Protein Hook homolog 3	HOOK3	4	4	7.1	83.125	16866000	7.0291e-05	7.77297e-05	7.94209e-05	9.10078e-05	6.851e-05	7.14039e-05	6.76308e-05	9.48339e-05	8.50801e-05	8.75746e-05	0.562856	0.0711552	0.249602
Q86W56	Poly(ADP-ribose) glycohydrolase	PARG	2	2	2.2	111.11	9923700	5.62921e-05	6.3172e-05	5.49935e-05	6.17942e-05	7.41507e-05	6.75162e-05	5.81515e-05	6.18288e-05	6.77257e-05	6.65978e-05	0.572948	0.0521137	0.241885
Q86WR0	Coiled-coil domain-containing protein 25	CCDC25	4	4	18.3	24.479	43268000	0.000204074	0.000192076	0.000205276	0.000227929	0.000224214	0.000215784	0.000207193	0.00021211	0.000214846	0.000243406	0.414612	0.0534554	0.382358
Q86WR7	Proline and serine-rich protein 2	PROSER2	2	2	5.7	45.801	2596100	1.63692e-05	2.19217e-05	1.79479e-05	1.32346e-05	3.02986e-05	1.57915e-05	2.2265e-05	1.65806e-05	1.9886e-05	2.50067e-05	0.989019	-0.00350435	0.00479551
Q86XP3	ATP-dependent RNA helicase DDX42	DDX42	3	3	7.8	102.97	26815000	3.95798e-05	4.43164e-05	5.16264e-05	5.66225e-05	4.3928e-05	4.55925e-05	4.89159e-05	4.36376e-05	4.52616e-05	4.77663e-05	0.766335	-0.0302549	0.115581
Q8IUD2	ELKS/Rab6-interacting/CAST family member 1	ERC1	8	8	7.5	128.08	30545000	0.000174456	0.000207805	0.000189466	0.000207281	0.000187898	0.00018562	0.000197463	0.000203955	0.000202752	0.000209676	0.412498	0.0477802	0.384578
Q8IV50	LysM and putative peptidoglycan-binding domain-containing protein 2	LYSMD2	2	2	9.8	23.463	6008900	4.40867e-05	3.50166e-05	4.89099e-05	5.43907e-05	3.99976e-05	4.39698e-05	5.3557e-05	4.18939e-05	6.71117e-05	3.68926e-05	0.524444	0.130311	0.280301
Q8IVF2	Protein AHNAK2	AHNAK2	109	108	43.2	616.62	1539300000	0.00495872	0.0053853	0.00508069	0.00532671	0.00491578	0.00457573	0.0052317	0.00506874	0.00515218	0.00530876	0.691749	-0.0186744	0.160051
Q8IVM0	Coiled-coil domain-containing protein 50	CCDC50	4	4	15.4	35.822	41290000	0.000271441	0.000255626	0.000309448	0.000288257	0.000253968	0.000268286	0.000282612	0.000285491	0.000261761	0.000285373	0.936092	0.00499428	0.0286813
Q8IWE2	Protein NOXP20	FAM114A1	3	3	7.8	60.741	16730000	4.30305e-05	4.03802e-05	5.12408e-05	4.2008e-05	5.355e-05	4.72575e-05	4.46189e-05	5.43684e-05	5.70616e-05	5.39951e-05	0.165051	0.160514	0.782381
Q8IWJ2	GRIP and coiled-coil domain-containing protein 2	GCC2	14	13	8.7	195.91	42833000	0.000426461	0.000426363	0.000480974	0.000431663	0.000482564	0.000453136	0.000440634	0.000492647	0.000411198	0.000597165	0.424723	0.0912354	0.371894
Q8IXM2	Chromatin complexes subunit BAP18	BAP18	4	4	51.2	17.9	21542000	1.87644e-05	2.96265e-05	2.51597e-05	2.88173e-05	3.01358e-05	3.24861e-05	2.5407e-05	2.96537e-05	3.55649e-05	2.98073e-05	0.170086	0.206734	0.769332
Q8IXQ4	GPALPP motifs-containing protein 1	GPALPP1	2	2	6.8	38.141	8401600	3.14771e-05	3.40598e-05	3.4887e-05	4.05227e-05	3.9367e-05	3.3734e-05	2.8163e-05	3.81232e-05	3.51463e-05	3.67208e-05	0.504586	-0.0690453	0.297065
Q8IYB3	Serine/arginine repetitive matrix protein 1	SRRM1	6	6	8.7	102.33	55800000	0.000232442	0.000211761	0.000271697	0.000254365	0.000282707	0.000248002	0.000282002	0.00026186	0.000242111	0.000258117	0.606925	0.0443547	0.216865
Q8IZL8	Proline-, glutamic acid- and leucine-rich protein 1	PELP1	3	3	6.2	119.7	27432000	2.46202e-05	2.76066e-05	3.06532e-05	3.51602e-05	2.94695e-05	3.49629e-05	2.96506e-05	2.7144e-05	4.66403e-05	5.36112e-05	0.135563	0.380364	0.867859
Q8IZP0	Abl interactor 1	ABI1	4	4	10.8	55.08	17193000	9.82776e-05	9.14106e-05	9.23112e-05	0.000115973	8.79802e-05	9.05512e-05	0.000106028	0.000106036	0.000108883	9.0238e-05	0.637609	0.0461136	0.195445
Q8N108	Mesoderm induction early response protein 1	MIER1	2	2	5.1	57.983	11647000	7.62983e-05	7.572e-05	7.94037e-05	0.000104726	8.03361e-05	7.62552e-05	7.70957e-05	8.42765e-05	9.91569e-05	0.000101735	0.580788	0.0743785	0.235982
Q8N129	Protein canopy homolog 4	CNPY4	3	3	17.7	28.309	7948400	3.26472e-05	3.10253e-05	7.53376e-05	4.46516e-05	3.56947e-05	3.10954e-05	3.36298e-05	4.24057e-05	4.89017e-05	4.72024e-05	0.728082	-0.110128	0.13782
Q8N3D4	EH domain-binding protein 1-like protein 1	EHBP1L1	2	2	1.4	161.85	33695000	0.000279123	0.000245238	0.000261237	0.000225547	0.000258118	0.000230663	0.000242243	0.000232053	0.000214073	0.000239924	0.0623336	-0.131166	1.20528
Q8N3X1	Formin-binding protein 4	FNBP4	4	4	4.1	110.26	9616700	0.000148357	0.000151789	0.000147084	0.000133951	0.000121206	0.000141337	0.000137229	0.000141094	0.000127746	0.000135368	0.545043	-0.0408597	0.26357
Q8N4P3	Guanosine-3,5-bis(diphosphate) 3-pyrophosphohydrolase MESH1	HDDC3	3	3	16.2	20.329	16306000	0.000190582	0.000189887	0.000172779	0.000170075	0.000211209	0.000160535	0.000176806	0.000176259	0.000175652	0.000218177	0.667929	-0.0424612	0.17527
Q8N4Q1	Mitochondrial intermembrane space import and assembly protein 40	CHCHD4	2	2	29.6	15.996	6086200	1.35591e-05	1.10116e-05	1.59362e-05	9.54445e-06	1.36695e-05	8.66169e-06	1.16106e-05	1.2257e-05	7.08581e-06	1.45232e-05	0.300504	-0.235115	0.522149
Q8N6H7	ADP-ribosylation factor GTPase-activating protein 2	ARFGAP2	3	3	8.3	56.72	9276000	6.76831e-05	6.93004e-05	7.2783e-05	7.16873e-05	7.31666e-05	7.85456e-05	7.46695e-05	7.30281e-05	7.82591e-05	6.15986e-05	0.501802	0.0459661	0.299468
Q8N6M0	OTU domain-containing protein 6B	OTUD6B	3	3	13.3	33.812	6311300	2.52696e-05	2.42479e-05	2.8175e-05	3.72281e-05	2.55548e-05	4.14576e-05	2.58682e-05	2.76657e-05	4.85488e-05	3.28573e-05	0.180404	0.328512	0.743754
Q8N6N3	UPF0690 protein C1orf52	C1orf52	2	2	12.1	20.599	8897500	6.26125e-05	7.07917e-05	7.44115e-05	8.94802e-05	0.000106635	7.38718e-05	6.46956e-05	6.82887e-05	8.68493e-05	9.91597e-05	0.831521	-0.0400735	0.0801269
Q8N7H5	RNA polymerase II-associated factor 1 homolog	PAF1	2	2	6.6	59.975	4433300	9.82805e-06	1.74229e-05	1.49598e-05	2.2923e-05	1.34736e-05	1.06026e-05	1.18314e-05	1.58334e-05	1.3213e-05	1.79703e-05	0.494697	-0.178675	0.305661
Q8N806	Putative E3 ubiquitin-protein ligase UBR7	UBR7	2	2	7.5	47.998	7756300	5.40657e-05	5.31106e-05	5.05418e-05	5.10546e-05	6.11494e-05	3.31753e-05	4.69878e-05	4.86285e-05	3.36202e-05	4.45417e-05	0.0111153	-0.383236	1.95408
Q8N8S7	Protein enabled homolog	ENAH	9	9	22.5	66.509	77495000	0.000391157	0.000410042	0.000428332	0.000430162	0.000440649	0.000414609	0.000454898	0.000442795	0.000470614	0.000453472	0.0656192	0.0905459	1.18297
Q8N9N8	Probable RNA-binding protein EIF1AD	EIF1AD	4	4	37.6	19.053	73126000	0.000131192	0.000137839	0.000151825	0.000135159	0.000142712	0.000152046	0.000150902	0.000127203	0.000163934	0.000142947	0.307369	0.0769942	0.51234
Q8NBS9	Thioredoxin domain-containing protein 5	TXNDC5	9	9	25	47.628	215560000	0.000862346	0.000866551	0.000763946	0.000849242	0.00081747	0.000839673	0.000851594	0.000815064	0.000862499	0.000821539	0.776872	0.0106479	0.109651
Q8NC51	Plasminogen activator inhibitor 1 RNA-binding protein	SERBP1	15	15	46.3	44.965	334030000	0.000987787	0.000929435	0.000975203	0.00107569	0.000960829	0.000906568	0.000951046	0.000989342	0.000981466	0.000944854	0.307781	-0.0462996	0.511758
Q8NCW5	NAD(P)H-hydrate epimerase	NAXE	4	4	19.8	31.674	37557000	0.000112297	0.00012131	0.000106641	0.000110117	0.000107823	0.000117799	0.000106347	0.000109893	0.00010416	0.000106379	0.464732	-0.0356053	0.332797
Q8ND56	Protein LSM14 homolog A	LSM14A	2	2	3.9	50.529	24374000	0.000109552	0.000126488	0.000124533	0.00014845	0.000113687	0.000109191	0.000144422	0.00011819	0.000157645	0.000120531	0.642187	0.0618323	0.192338
Q8NDC0	MAPK-interacting and spindle-stabilizing protein-like	MAPK1IP1L	2	2	10.2	24.269	128030000	0.00015402	0.000144428	0.000112022	7.94678e-05	0.000135354	0.000119794	0.000107125	0.000117603	8.27742e-05	0.000124411	0.364116	-0.180631	0.43876
Q8NDI1	EH domain-binding protein 1	EHBP1	2	2	1.7	140.02	4086900	1.54675e-05	1.3293e-05	1.66358e-05	2.145e-05	1.41148e-05	1.59884e-05	1.91162e-05	1.68111e-05	1.60869e-05	1.32014e-05	0.978118	0.00432411	0.0096087
Q8NE71	ATP-binding cassette sub-family F member 1	ABCF1	2	2	2.4	95.925	13221000	7.74087e-05	7.00908e-05	7.78475e-05	5.76346e-05	7.07173e-05	6.05478e-05	6.01262e-05	7.37857e-05	6.20118e-05	6.42674e-05	0.175677	-0.141123	0.755286
Q8NEF9	Serum response factor-binding protein 1	SRFBP1	2	2	4.4	48.633	4241200	5.73426e-05	7.28238e-05	7.5589e-05	6.19058e-05	7.9543e-05	5.79658e-05	6.05563e-05	7.1669e-05	5.98412e-05	6.01757e-05	0.167133	-0.162548	0.776938
Q8NFC6	Biorientation of chromosomes in cell division protein 1-like 1	BOD1L1	23	23	11.8	330.46	95212000	0.000541482	0.000505248	0.000542705	0.00054864	0.000537952	0.00046163	0.000517257	0.000512744	0.000489114	0.000521103	0.0331649	-0.0970989	1.47932
Q8NFH4	Nucleoporin Nup37	NUP37	2	2	6.1	36.707	8571400	8.46687e-05	7.8693e-05	6.50537e-05	8.16419e-05	7.69472e-05	6.74993e-05	7.3752e-05	7.16719e-05	5.69021e-05	7.41342e-05	0.100315	-0.170111	0.998635
Q8NFQ8	Torsin-1A-interacting protein 2	TOR1AIP2	6	6	13.8	51.263	49801000	0.000171777	0.000185401	0.000182013	0.000151632	0.000214681	0.000141358	0.000167029	0.00016781	0.000168251	0.000185486	0.259272	-0.125724	0.586244
Q8NHP8	Putative phospholipase B-like 2;Putative phospholipase B-like 2 32 kDa form;Putative phospholipase B-like 2 45 kDa form	PLBD2	5	5	9	65.471	66761000	0.000269326	0.000328213	0.000323922	0.000326895	0.000322293	0.000332366	0.000292761	0.000293153	0.00033844	0.000329566	0.840762	0.014292	0.0753268
Q8NHZ8	Anaphase-promoting complex subunit CDC26	CDC26	2	2	23.5	9.7769	7131500	3.58217e-05	2.97385e-05	3.87361e-05	3.4932e-05	4.02684e-05	2.666e-05	3.25632e-05	4.32703e-05	5.30348e-05	5.56758e-05	0.3152	0.234681	0.501414
Q8NI22	Multiple coagulation factor deficiency protein 2	MCFD2	3	3	44.5	16.39	62553000	0.000117475	0.0001165	0.000115954	7.66934e-05	0.000123455	8.38997e-05	9.30439e-05	0.000124126	8.35767e-05	0.000183735	0.864721	0.0472249	0.0631242
Q8NI27	THO complex subunit 2	THOC2	3	3	2.1	182.77	20956000	7.11309e-05	8.12532e-05	8.48332e-05	7.95024e-05	9.28596e-05	8.23531e-05	6.99209e-05	7.49134e-05	7.36764e-05	7.8481e-05	0.181132	-0.110633	0.742005
Q8TAQ2	SWI/SNF complex subunit SMARCC2	SMARCC2	2	2	2.4	132.88	6833600	5.30493e-05	5.08e-05	6.39726e-05	4.87189e-05	6.46912e-05	5.24553e-05	5.94202e-05	5.00801e-05	5.26288e-05	5.86211e-05	0.687386	-0.0417738	0.1628
Q8TCA0	Leucine-rich repeat-containing protein 20	LRRC20	2	2	10.3	20.509	3514200	1.5164e-05	1.97286e-05	2.9464e-05	3.10175e-05	1.40985e-05	1.48458e-05	2.01588e-05	6.30982e-05	2.94271e-05	4.517e-05	0.21934	0.657695	0.658882
Q8TCZ2	CD99 antigen-like protein 2	CD99L2	3	3	13.4	27.986	26092000	7.36506e-05	7.12717e-05	6.86722e-05	6.57345e-05	8.28777e-05	5.61825e-05	6.91611e-05	6.65566e-05	4.78353e-05	6.48849e-05	0.0466117	-0.249801	1.3315
Q8TD16	Protein bicaudal D homolog 2	BICD2	10	10	14.6	93.532	36321000	0.000257397	0.000253917	0.000275026	0.000315859	0.000263217	0.000237822	0.000270373	0.000281202	0.00027228	0.000401574	0.537533	0.0998361	0.269595
Q8TEA8	D-tyrosyl-tRNA(Tyr) deacylase 1	DTD1	3	3	18.2	23.423	34908000	5.60501e-05	5.41762e-05	6.19895e-05	4.96924e-05	5.69293e-05	7.73919e-05	5.34567e-05	5.87145e-05	7.78918e-05	7.27676e-05	0.0530626	0.287054	1.27521
Q8TF74	WAS/WASL-interacting protein family member 2	WIPF2	2	2	7.7	46.288	7320400	3.96083e-05	3.25621e-05	4.28745e-05	4.65217e-05	3.66788e-05	4.92817e-05	4.6909e-05	3.96182e-05	4.30752e-05	4.2512e-05	0.156072	0.159342	0.806676
Q8WTS6	Histone-lysine N-methyltransferase SETD7	SETD7	5	5	21.3	40.72	20517000	0.000131477	0.000131688	0.000170964	0.000140973	0.000153901	0.000151619	0.000155385	0.00015915	0.000182357	0.000173877	0.0852933	0.173889	1.06908
Q8WU90	Zinc finger CCCH domain-containing protein 15	ZC3H15	9	9	27.5	48.602	122390000	0.000545525	0.000546499	0.000576273	0.000536211	0.000554355	0.000477646	0.000534638	0.000532696	0.000535473	0.000538582	0.0705466	-0.0750387	1.15152
Q8WUD4	Coiled-coil domain-containing protein 12	CCDC12	3	3	21.1	19.181	26108000	9.73467e-05	0.000113495	0.000125869	0.000139092	0.000114585	0.000120314	0.000116575	0.000122998	0.000120089	0.000135526	0.531346	0.0601019	0.274623
Q8WUM4	Programmed cell death 6-interacting protein	PDCD6IP	3	3	6	96.022	7626400	3.40224e-05	4.58365e-05	5.10686e-05	5.75845e-05	4.57307e-05	4.58334e-05	3.91428e-05	5.15925e-05	5.25079e-05	5.05827e-05	0.819668	0.0329805	0.0863622
Q8WUP2	Filamin-binding LIM protein 1	FBLIM1	2	2	7.2	40.669	10086000	5.74252e-05	5.89797e-05	7.47524e-05	6.77777e-05	6.37389e-05	6.24367e-05	6.22622e-05	7.45202e-05	7.10418e-05	7.99201e-05	0.271499	0.118024	0.566231
Q8WUR7	UPF0235 protein C15orf40	C15orf40	2	2	19.6	16.353	13199000	4.13251e-05	4.93855e-05	4.68786e-05	4.7172e-05	4.73041e-05	4.14922e-05	4.82493e-05	6.31243e-05	4.59137e-05	5.59094e-05	0.298495	0.134206	0.525063
Q8WVC0	RNA polymerase-associated protein LEO1	LEO1	12	12	23.9	75.403	85211000	0.000397962	0.000394393	0.000434736	0.00043478	0.000456734	0.000371637	0.000388059	0.00040532	0.000489114	0.000397385	0.587077	-0.0464243	0.231305
Q8WVJ2	NudC domain-containing protein 2	NUDCD2	4	4	34.4	17.676	71585000	0.000309248	0.000292732	0.000333228	0.000357113	0.000290252	0.000374392	0.00030805	0.000345116	0.000361218	0.000320974	0.188418	0.111514	0.724878
Q8WVT3	Trafficking protein particle complex subunit 12	TRAPPC12	3	3	7.8	79.374	266590000	0.000161292	0.000144176	0.000261337	0.000553181	0.00016223	0.000362488	0.000300197	0.000191319	0.000462671	0.000201582	0.622862	0.243778	0.205608
Q8WW12	PEST proteolytic signal-containing nuclear protein	PCNP	8	8	44.4	18.925	646180000	0.00159532	0.00155139	0.00155726	0.00156635	0.00156347	0.00145952	0.00151152	0.00150859	0.00126513	0.00145396	0.0243929	-0.12197	1.61274
Q8WWM7	Ataxin-2-like protein	ATXN2L	17	15	19.7	113.37	201570000	0.000784678	0.000806227	0.000790663	0.00080095	0.000775874	0.000675922	0.000739814	0.000797164	0.000740825	0.000825754	0.214133	-0.0667271	0.669317
Q8WX93	Palladin	PALLD	5	5	5.1	150.56	17437000	0.000101028	0.000109236	0.000118178	0.000130165	0.000111651	9.74435e-05	0.000118883	0.000112354	0.000106635	0.000118448	0.615499	-0.0423408	0.210772
Q8WXF1	Paraspeckle component 1	PSPC1	3	3	8.6	58.743	27610000	0.000122145	0.000156007	0.000177916	0.000163295	0.000142087	0.00018229	0.000156829	0.00016543	0.000187901	0.000146518	0.240986	0.139868	0.618008
Q8WXX5	DnaJ homolog subfamily C member 9	DNAJC9	6	6	33.8	29.909	29454000	0.000188367	0.000182143	0.000215305	0.000202744	0.000197972	0.000185299	0.000184532	0.00019009	0.00018735	0.000258023	0.813536	0.0271794	0.0896234
Q8WYP5	Protein ELYS	AHCTF1	2	2	0.9	252.5	3630500	2.79143e-05	3.19767e-05	3.5851e-05	3.35887e-05	4.12334e-05	2.99696e-05	3.3009e-05	3.14089e-05	3.30657e-05	3.63664e-05	0.596517	-0.0582067	0.224377
Q8WZA0	Protein LZIC	LZIC	8	8	57.4	21.494	73063000	0.0004881	0.000461277	0.000473262	0.000437781	0.000461416	0.000438811	0.000431459	0.00047469	0.000421175	0.000506766	0.599081	-0.0307304	0.222515
Q92466	DNA damage-binding protein 2	DDB2	6	6	17.8	47.863	35315000	0.000199434	0.000194537	0.0002583	0.000262622	0.00025235	0.000223369	0.000217454	0.000246462	0.000306912	0.000249579	0.502616	0.0916202	0.298764
Q92541	RNA polymerase-associated protein RTF1 homolog	RTF1	4	4	6.5	80.313	48096000	0.000161246	0.000167444	0.000173708	0.000181665	0.000176524	0.000166477	0.00015536	0.000164279	0.00017891	0.000184968	0.748619	-0.0178713	0.125739
Q92598	Heat shock protein 105 kDa	HSPH1	17	16	26.8	96.864	152980000	0.000903173	0.000910234	0.00088042	0.000932742	0.000942005	0.000764496	0.000822565	0.000870352	0.000760065	0.000912663	0.0242237	-0.145553	1.61576
Q92688	Acidic leucine-rich nuclear phosphoprotein 32 family member B	ANP32B	8	7	37.1	28.787	2615600000	0.00156002	0.00164804	0.00150775	0.00147784	0.00165096	0.0017465	0.00160829	0.00162423	0.00153753	0.00156847	0.367466	0.0435469	0.434782
Q92734	Protein TFG	TFG	14	14	40	43.447	480690000	0.00155825	0.00164769	0.00155365	0.00136248	0.001635	0.0014222	0.00157596	0.001567	0.00147773	0.00154194	0.5741	-0.032393	0.241013
Q92783	Signal transducing adapter molecule 1	STAM	7	7	22.8	59.179	40488000	7.5988e-05	7.00492e-05	7.36231e-05	7.90946e-05	6.96981e-05	6.20817e-05	7.07344e-05	8.39932e-05	9.10163e-05	8.95909e-05	0.355715	0.109172	0.448898
Q92793	CREB-binding protein	CREBBP	2	2	0.9	265.35	3471200	2.01202e-05	1.90236e-05	2.66594e-05	2.37099e-05	1.86156e-05	2.14334e-05	2.03444e-05	2.24257e-05	2.69303e-05	2.37287e-05	0.502527	0.0871601	0.298841
Q92804	TATA-binding protein-associated factor 2N	TAF15	6	4	17.1	61.829	587410000	0.000577298	0.000510016	0.000560264	0.000743462	0.000527728	0.000622804	0.000600832	0.000540099	0.000668362	0.000540434	0.829765	0.0263319	0.0810447
Q92820	Gamma-glutamyl hydrolase	GGH	8	8	32.1	35.964	257380000	0.00063478	0.000735055	0.000742497	0.000812109	0.000605538	0.000879692	0.000709315	0.000601314	0.000928291	0.000678033	0.484147	0.105066	0.315023
Q92823	Neuronal cell adhesion molecule	NRCAM	10	10	10.8	143.89	67579000	0.000330401	0.000363703	0.000363364	0.000390066	0.000333696	0.000355989	0.00037401	0.000393406	0.000474984	0.000387398	0.11669	0.156836	0.932965
Q92841	Probable ATP-dependent RNA helicase DDX17	DDX17	3	3	8.2	80.272	41364000	5.51846e-05	5.16065e-05	5.12752e-05	6.33218e-05	6.35064e-05	4.85041e-05	5.46788e-05	5.74104e-05	6.59467e-05	5.21238e-05	0.763712	-0.0319016	0.11707
Q92905	COP9 signalosome complex subunit 5	COPS5	2	2	5.7	37.578	4407300	3.50644e-05	3.40854e-05	3.69458e-05	3.00213e-05	3.08359e-05	2.80317e-05	4.16837e-05	3.55295e-05	2.99385e-05	3.29673e-05	0.931909	0.0103148	0.0306264
Q92917	G patch domain and KOW motifs-containing protein	GPKOW	2	2	5.7	52.228	8341900	5.70949e-05	5.24833e-05	6.16073e-05	4.86804e-05	5.58432e-05	4.75153e-05	5.13601e-05	4.90189e-05	4.31781e-05	5.9883e-05	0.197333	-0.135716	0.704801
Q92945	Far upstream element-binding protein 2	KHSRP	33	29	62.9	73.114	1383100000	0.00335099	0.00309684	0.00314007	0.00319376	0.00298801	0.0029809	0.00312759	0.00314725	0.00307158	0.00294314	0.202521	-0.0464074	0.69353
Q92973	Transportin-1	TNPO1	2	2	3.3	102.35	9466200	1.91653e-05	2.0168e-05	1.67542e-05	2.68848e-05	2.16843e-05	2.17233e-05	2.37649e-05	2.05456e-05	2.34405e-05	1.98505e-05	0.628931	0.0629566	0.201397
Q93052	Lipoma-preferred partner	LPP	11	11	26	65.746	158730000	0.00057391	0.000582533	0.000571901	0.000575807	0.000586333	0.000537484	0.000569366	0.000617218	0.000569021	0.000587312	0.883475	-0.00504095	0.0538055
Q93099	Homogentisate 1,2-dioxygenase	HGD	5	5	11.7	49.963	33976000	0.000155242	0.000159665	0.000194025	0.000180161	0.000175349	0.000144857	0.000149977	0.000277154	0.000242821	0.000194534	0.310563	0.223578	0.50785
Q969E4;Q6IPX3	Transcription elongation factor A protein-like 3;Transcription elongation factor A protein-like 6	TCEAL3	3	3	21	22.502	34118000	0.000162075	0.000134153	0.000174641	9.60563e-05	0.000149091	0.000103867	0.000127273	0.000139981	7.68573e-05	0.000141017	0.201816	-0.281737	0.695044
Q969G3	SWI/SNF-related matrix-associated actin-dependent regulator of chromatin subfamily E member 1	SMARCE1	5	5	17.8	46.649	18871000	0.000103784	0.000128264	0.000141314	9.99851e-05	0.000148875	8.33715e-05	0.000132907	0.000165977	0.000148929	0.000133998	0.625307	0.0963208	0.203906
Q969H8	Myeloid-derived growth factor	MYDGF	6	6	27.2	18.795	565110000	0.00136901	0.00154896	0.00142412	0.00124754	0.00143562	0.00146417	0.00140938	0.00139469	0.00117299	0.00136162	0.542053	-0.04641	0.265958
Q969T9	WW domain-binding protein 2	WBP2	2	2	19.2	28.087	16053000	5.27532e-05	5.26849e-05	4.92955e-05	4.39128e-05	5.08809e-05	5.37949e-05	5.71158e-05	5.72311e-05	5.78979e-05	4.5076e-05	0.174442	0.119711	0.758349
Q96A00	Protein phosphatase 1 regulatory subunit 14A	PPP1R14A	2	2	23.8	16.693	46834000	0.000155205	0.000137222	0.000176218	0.000211202	0.000149961	0.000211972	0.00018646	0.000163091	0.000205739	0.000149412	0.354205	0.143633	0.450745
Q96A49	Synapse-associated protein 1	SYAP1	8	8	33.2	39.933	130160000	0.000698782	0.000650953	0.000700011	0.000669427	0.000675864	0.000635735	0.000624665	0.000647147	0.000616444	0.000657387	0.00695118	-0.0937767	2.15794
Q96AE4	Far upstream element-binding protein 1	FUBP1	23	19	46.7	67.56	1195000000	0.00240335	0.00223736	0.00224391	0.00210775	0.00217694	0.00201551	0.00220242	0.00220186	0.00188549	0.00214783	0.10621	-0.0956072	0.973833
Q96AT1	Uncharacterized protein KIAA1143	KIAA1143	3	3	19.5	17.465	39652000	0.000192652	0.000174545	0.000169838	0.000168355	0.000218162	0.000172021	0.000182239	0.00020015	0.000148967	0.000175243	0.49385	-0.0719554	0.306405
Q96AT9;Q2QD12	Ribulose-phosphate 3-epimerase;Ribulose-phosphate 3-epimerase-like protein 1	RPE	2	2	12.3	24.927	17962000	8.39427e-05	9.76286e-05	8.45853e-05	7.80902e-05	9.36877e-05	8.40012e-05	8.04825e-05	8.52597e-05	7.12255e-05	9.19939e-05	0.33861	-0.0847037	0.4703
Q96AY3	Peptidyl-prolyl cis-trans isomerase FKBP10	FKBP10	4	4	8.6	64.244	19137000	0.000126671	0.000126366	0.000125267	0.000119094	0.00013617	0.000119655	0.000134663	0.000145076	0.000134755	0.000129421	0.26084	0.0667479	0.583625
Q96B23	Uncharacterized protein C18orf25	C18orf25	2	2	10.1	43.395	19366000	7.13302e-05	8.09555e-05	7.41636e-05	7.84981e-05	8.64991e-05	0.000135062	8.41452e-05	8.23363e-05	7.00605e-05	8.00489e-05	0.335318	0.206399	0.474543
Q96B36	Proline-rich AKT1 substrate 1	AKT1S1	4	3	20.7	27.383	45694000	0.00017276	0.000189692	0.000217268	0.000209171	0.000190414	0.000141418	0.000205874	0.000188419	0.00021199	0.000205593	0.739767	-0.0388378	0.130905
Q96B97	SH3 domain-containing kinase-binding protein 1	SH3KBP1	17	17	37.6	73.125	292760000	0.00114218	0.00116091	0.00116336	0.00119829	0.0010997	0.000999114	0.00113974	0.00115992	0.00115859	0.00113191	0.335541	-0.04452	0.474254
Q96BR5	Cytochrome c oxidase assembly factor 7	COA7	4	4	16	25.709	21870000	0.000242225	0.000243692	0.000263117	0.000264385	0.000263396	0.000226437	0.000238168	0.000251176	0.000235014	0.000238144	0.0259771	-0.102874	1.58541
Q96BS2	Calcineurin B homologous protein 3	TESC	2	2	14	24.75	5218900	2.14506e-05	2.86626e-05	2.82797e-05	3.24874e-05	2.11951e-05	3.26146e-05	2.68419e-05	3.32451e-05	3.57636e-05	3.119e-05	0.0710953	0.273597	1.14816
Q96BW5	Phosphotriesterase-related protein	PTER	2	2	4.9	39.017	4570600	1.39039e-05	1.70241e-05	1.56687e-05	3.27333e-05	9.81882e-06	1.51868e-05	1.33828e-05	2.17589e-05	2.51064e-05	2.78607e-05	0.572626	0.212492	0.242129
Q96C01	Protein FAM136A	FAM136A	4	4	23.9	15.641	133760000	0.000689529	0.000724654	0.000781402	0.000724107	0.000782977	0.000695995	0.000700929	0.000746561	0.000713319	0.00077493	0.563731	-0.0279069	0.248928
Q96C19	EF-hand domain-containing protein D2	EFHD2	10	10	37.5	26.697	482070000	0.00152192	0.00143814	0.00141779	0.00140766	0.00131402	0.00129463	0.00138806	0.00135716	0.00124782	0.0012611	0.0334476	-0.116498	1.47564
Q96C23	Aldose 1-epimerase	GALM	8	8	32.2	37.765	180930000	0.000492143	0.000516417	0.0005017	0.000460638	0.000443834	0.000546358	0.000511487	0.000523761	0.000529865	0.000473367	0.0977984	0.0982109	1.00967
Q96C90	Protein phosphatase 1 regulatory subunit 14B	PPP1R14B	3	3	34.7	15.911	194630000	7.43851e-05	8.2066e-05	9.82502e-05	7.15218e-05	8.37823e-05	0.000101154	7.46265e-05	7.90109e-05	9.557e-05	6.85282e-05	0.825394	0.0309267	0.0833388
Q96CP2	FLYWCH family member 2	FLYWCH2	6	6	40	14.563	173030000	0.000470021	0.000432027	0.000464551	0.000503927	0.000503331	0.000500212	0.000479734	0.000461244	0.000490177	0.000474333	0.682645	0.0192236	0.165805
Q96CT7	Coiled-coil domain-containing protein 124	CCDC124	3	3	12.6	25.835	30283000	0.000103664	7.55088e-05	9.96549e-05	9.14118e-05	9.06205e-05	9.42826e-05	9.02305e-05	0.000101479	7.93468e-05	0.000124824	0.533494	0.0889323	0.272871
Q96CV9	Optineurin	OPTN	9	9	18.7	65.921	26911000	0.000229661	0.000207117	0.000233708	0.000225701	0.00023753	0.000196734	0.000229492	0.00023419	0.000263676	0.000228887	0.753851	0.0243038	0.122715
Q96DG6	Carboxymethylenebutenolidase homolog	CMBL	4	4	20.4	28.048	48677000	0.000285759	0.000295955	0.000313945	0.000313007	0.00031879	0.000353631	0.000339555	0.000342976	0.000372767	0.000353703	0.000566335	0.2066	3.24693
Q96E11	Ribosome-recycling factor, mitochondrial	MRRF	2	2	14.1	29.277	38961000	1.5059e-05	1.20699e-05	1.63228e-05	1.53071e-05	1.43451e-05	1.64148e-05	1.09526e-05	1.72627e-05	2.23616e-05	1.71143e-05	0.290878	0.202262	0.53629
Q96EI5	Transcription elongation factor A protein-like 4	TCEAL4	4	4	24.2	24.647	75723000	0.000522549	0.000543106	0.000531447	0.000513816	0.000558559	0.000495733	0.000479734	0.000545188	0.000449793	0.000509612	0.0642229	-0.106183	1.19231
Q96EP5	DAZ-associated protein 1	DAZAP1	2	2	10.3	43.383	12123000	2.23115e-05	3.03219e-05	2.67366e-05	3.07247e-05	2.01202e-05	2.46996e-05	1.6514e-05	2.97404e-05	2.11076e-05	2.42271e-05	0.386377	-0.163184	0.412989
Q96EQ0	Small glutamine-rich tetratricopeptide repeat-containing protein beta	SGTB	2	2	5.6	33.429	8605200	0.00013443	0.000129579	0.000141404	0.000148835	0.000153617	0.000147017	0.000135857	0.000151299	0.00015472	0.000138026	0.526499	0.0383187	0.278603
Q96F63	Coiled-coil domain-containing protein 97	CCDC97	7	7	33.8	38.946	68154000	0.000288436	0.000260855	0.000271952	0.000231735	0.000272671	0.000217085	0.0002701	0.000291187	0.000248651	0.000281239	0.835637	-0.0190452	0.0779822
Q96FQ6	Protein S100-A16	S100A16	3	3	39.8	11.801	75736000	3.92923e-05	4.31547e-05	5.78511e-05	5.5118e-05	4.28833e-05	4.63152e-05	5.13315e-05	5.79222e-05	5.79656e-05	5.7072e-05	0.176159	0.183421	0.754094
Q96FW1	Ubiquitin thioesterase OTUB1	OTUB1	5	5	19.6	31.284	57204000	0.000190981	0.000178959	0.000182787	0.000204572	0.000191691	0.000235206	0.000199545	0.000193034	0.00020265	0.000187379	0.182773	0.101008	0.738087
Q96G28	Cilia- and flagella-associated protein 36	CFAP36	7	7	27.8	39.446	46892000	0.000344266	0.000344406	0.000361126	0.000369472	0.00037749	0.00032099	0.000345171	0.000390399	0.000439356	0.000409172	0.362277	0.0844596	0.440959
Q96GA3	Protein LTV1 homolog	LTV1	2	2	7.4	54.854	3012300	1.57869e-05	1.73889e-05	1.78793e-05	1.86441e-05	2.00167e-05	1.33046e-05	1.93503e-05	1.74631e-05	1.77706e-05	1.72591e-05	0.475602	-0.0753974	0.322757
Q96GG9	DCN1-like protein 1	DCUN1D1	4	4	16.6	30.124	31057000	0.000230643	0.000248025	0.000250013	0.000239966	0.000227606	0.000304543	0.000256822	0.000263838	0.000283254	0.000272513	0.00456855	0.207159	2.34022
Q96GK7;Q6P2I3	Fumarylacetoacetate hydrolase domain-containing protein 2A;Fumarylacetoacetate hydrolase domain-containing protein 2B	FAHD2A	2	2	6.7	34.596	5677300	3.62317e-05	4.31675e-05	5.5324e-05	4.81648e-05	4.4514e-05	4.18227e-05	4.55364e-05	4.80762e-05	4.4056e-05	5.80949e-05	0.6424	0.0632057	0.192195
Q96GS4	Uncharacterized protein C17orf59	BORCS6	3	3	16.5	37.226	5785000	1.49175e-05	2.01117e-05	1.98222e-05	3.30889e-05	1.87646e-05	2.44025e-05	2.06279e-05	2.30399e-05	3.27413e-05	1.95194e-05	0.500671	0.173384	0.300447
Q96GX9	Methylthioribulose-1-phosphate dehydratase	APIP	4	4	21.1	27.125	43686000	0.000163145	0.000152374	0.00016141	0.000158089	0.000161653	0.000163531	0.000146257	0.000157762	0.000181825	0.000171546	0.465932	0.0432569	0.331677
Q96HC4	PDZ and LIM domain protein 5	PDLIM5	11	11	23.3	63.944	202030000	0.000747552	0.000688652	0.000811148	0.000853629	0.00077667	0.000802233	0.000786045	0.000757202	0.000858825	0.00076607	0.592745	0.0340922	0.227132
Q96HE7	ERO1-like protein alpha	ERO1A	5	5	13.5	54.392	20912000	0.000138333	0.000124005	0.000113909	0.000135894	9.73155e-05	0.000118218	0.000124575	0.000118005	0.000112808	0.000136538	0.987596	0.00162735	0.00542076
Q96HQ2	CDKN2AIP N-terminal-like protein	CDKN2AIPNL	2	2	31.9	13.196	20335000	2.15374e-05	2.98189e-05	3.1892e-05	2.4184e-05	2.25214e-05	1.71353e-05	1.53579e-05	1.92007e-05	2.55641e-05	2.49573e-05	0.0932048	-0.346384	1.03056
Q96I25	Splicing factor 45	RBM17	3	3	8.2	44.961	21471000	0.00010648	0.00011026	0.00012946	0.000131169	0.000112858	0.000109187	0.000100925	0.000115362	0.000128853	0.000128368	0.845105	-0.0185307	0.0730893
Q96I99	Succinyl-CoA ligase [GDP-forming] subunit beta, mitochondrial	SUCLG2	4	4	12.3	46.51	9830500	0.000144192	0.000147555	0.00016192	0.000170603	0.000147015	0.000153461	0.000158195	0.000162848	0.000172413	0.000184944	0.149076	0.109078	0.826593
Q96IZ0	PRKC apoptosis WT1 regulator protein	PAWR	10	10	40.6	36.567	199060000	0.000381449	0.000387289	0.000383299	0.000433818	0.000373158	0.000318235	0.000387916	0.000392828	0.000401718	0.000377813	0.40599	-0.060538	0.391485
Q96IZ7	Serine/Arginine-related protein 53	RSRC1	2	2	6.6	38.677	3503100	4.23045e-05	4.01849e-05	4.49058e-05	4.98809e-05	4.77309e-05	4.95226e-05	3.91177e-05	5.22055e-05	5.9585e-05	5.04216e-05	0.202409	0.156868	0.693771
Q96JY6	PDZ and LIM domain protein 2	PDLIM2	2	2	8.8	37.458	9579500	5.46863e-05	5.56579e-05	7.32719e-05	5.20935e-05	6.88636e-05	6.24536e-05	6.66345e-05	6.60072e-05	7.58034e-05	7.15863e-05	0.156125	0.169252	0.806527
Q96K17	Transcription factor BTF3 homolog 4	BTF3L4	7	6	69	17.27	43163000	0.0001647	0.000185077	0.00015712	0.000187938	0.000161679	0.000151576	0.000186969	0.000177563	0.00019232	0.000180863	0.508624	0.0541803	0.293603
Q96KP4	Cytosolic non-specific dipeptidase	CNDP2	17	16	44.4	52.878	249510000	0.000917949	0.000810131	0.000834698	0.000776747	0.000827854	0.000791668	0.000851558	0.000884578	0.000801589	0.000819176	0.899844	-0.00652594	0.0458326
Q96MW1	Coiled-coil domain-containing protein 43	CCDC43	2	2	9.4	25.248	21051000	0.000177682	0.000164964	0.00017408	0.000239165	0.000154882	0.000207417	0.000195119	0.000186921	0.000217926	0.000162168	0.522873	0.0902233	0.281603
Q96NC0	Zinc finger matrin-type protein 2	ZMAT2	2	2	8	23.612	14354000	0.000129453	0.000151443	0.000157289	0.000152975	0.000156379	0.000129475	0.000135043	0.000133573	0.000124599	0.00015123	0.0628265	-0.149572	1.20186
Q96PD2	Discoidin, CUB and LCCL domain-containing protein 2	DCBLD2	5	5	10.8	85.034	38369000	0.000204342	0.000212183	0.000212059	0.000147184	0.000203403	0.000151619	0.000174455	0.000203423	0.000167675	0.000222051	0.517027	-0.0911453	0.286486
Q96PK6	RNA-binding protein 14	RBM14	2	2	4.8	69.491	4851100	4.39159e-06	3.5103e-06	2.24743e-06	5.29939e-06	4.29916e-06	4.5901e-06	6.07176e-06	3.37482e-06	6.40372e-06	5.11384e-06	0.157823	0.371866	0.801831
Q96QK1	Vacuolar protein sorting-associated protein 35	VPS35	2	2	4.4	91.706	8493500	2.55e-05	2.47741e-05	2.87748e-05	3.71261e-05	2.81232e-05	3.65928e-05	2.22019e-05	3.35631e-05	4.50262e-05	2.6677e-05	0.408724	0.18518	0.38857
Q96RT1	Protein LAP2	ERBIN	3	3	2.3	158.3	7854000	8.74617e-05	8.61303e-05	0.000121269	9.70452e-05	0.000111282	9.1988e-05	8.93131e-05	9.29283e-05	0.000104648	9.65581e-05	0.471134	-0.0818478	0.326856
Q96ST2	Protein IWS1 homolog	IWS1	5	5	7.4	91.954	35060000	0.00018605	0.000185516	0.000202326	0.000200747	0.00018534	0.000172063	0.000210601	0.00021167	0.00020951	0.000206484	0.270153	0.0737501	0.56839
Q96ST3	Paired amphipathic helix protein Sin3a	SIN3A	3	3	3.2	145.17	8573100	5.4302e-05	5.45731e-05	6.16865e-05	5.31171e-05	6.36656e-05	6.24198e-05	5.98753e-05	6.19445e-05	5.66121e-05	6.5787e-05	0.181897	0.0937598	0.740174
Q96SZ5	2-aminoethanethiol dioxygenase	ADO	3	3	8.9	29.751	33133000	0.000286044	0.000296259	0.000295146	0.000295599	0.00027906	0.000272	0.000276845	0.000280537	0.000293734	0.000314531	0.73878	-0.0144394	0.131485
Q96T17	MAP7 domain-containing protein 2	MAP7D2	3	3	5.1	81.964	8889300	5.68757e-05	6.50313e-05	5.83331e-05	6.79701e-05	6.09074e-05	6.20775e-05	6.32693e-05	6.17045e-05	6.11948e-05	6.56769e-05	0.676209	0.0222544	0.169919
Q99417	C-Myc-binding protein	MYCBP	2	2	20.4	11.967	10332000	0.000103975	8.62007e-05	0.000104162	8.15765e-05	0.000103415	7.7337e-05	9.38323e-05	9.8113e-05	8.11064e-05	9.69501e-05	0.356746	-0.0996458	0.447641
Q99426	Tubulin-folding cofactor B	TBCB	7	7	41	27.325	468600000	0.00115286	0.00113118	0.00108114	0.000908385	0.00115655	0.00106969	0.00103781	0.00108728	0.00107254	0.00112874	0.892232	-0.00907558	0.0495224
Q99436	Proteasome subunit beta type-7	PSMB7	8	8	45.1	29.965	561270000	0.00100578	0.000975742	0.00085384	0.000779479	0.00104182	0.000905301	0.000973911	0.00095898	0.000962952	0.000868363	0.962806	0.00397247	0.0164614
Q99439	Calponin-2	CNN2	4	3	12.3	33.697	66142000	0.000357932	0.000353398	0.000416419	0.000484341	0.000407398	0.00035601	0.00040924	0.000435161	0.000425845	0.000419401	0.854101	0.0185741	0.068491
Q99459	Cell division cycle 5-like protein	CDC5L	4	4	7.4	92.25	41200000	0.00017465	0.000161505	0.000170024	0.000201244	0.000153926	0.000221493	0.000198979	0.000174975	0.000196293	0.000154881	0.255131	0.13619	0.593237
Q99460	26S proteasome non-ATPase regulatory subunit 1	PSMD1	2	2	2.7	105.84	7241800	4.09464e-05	4.0937e-05	4.96742e-05	5.67611e-05	4.20074e-05	3.97068e-05	4.23467e-05	4.38631e-05	5.58725e-05	6.43909e-05	0.589685	0.0960357	0.22938
Q99471	Prefoldin subunit 5	PFDN5	7	7	62.3	17.328	123000000	0.00021503	0.0002089	0.000229566	0.000214219	0.000214021	0.000221421	0.000207881	0.000207657	0.000206904	0.000229061	0.765125	-0.0118007	0.116267
Q99497	Protein deglycase DJ-1	PARK7	14	14	84.7	19.891	9407400000	0.00445081	0.00462557	0.00432911	0.0049373	0.00404563	0.00541921	0.00473104	0.00416077	0.00480161	0.00386055	0.715021	0.0371977	0.145681
Q99538	Legumain	LGMN	3	3	10.6	49.411	9266700	7.20135e-05	7.43567e-05	8.45302e-05	6.74353e-05	0.000109368	8.85904e-05	8.27654e-05	9.19162e-05	0.000104523	9.6287e-05	0.213692	0.186859	0.670211
Q99584	Protein S100-A13	S100A13	4	4	35.7	11.471	280780000	0.00138048	0.00121976	0.00131106	0.00112537	0.00125471	0.00113882	0.00111239	0.00124609	0.000978372	0.00121739	0.0968635	-0.14417	1.01384
Q99598	Translin-associated protein X	TSNAX	3	3	9.3	33.112	17222000	0.000140653	0.000125989	0.000124688	0.000135617	0.000146709	9.65181e-05	0.000120847	0.000135988	0.000133542	0.000126492	0.181088	-0.135217	0.742111
Q99614	Tetratricopeptide repeat protein 1	TTC1	7	7	34.2	33.526	62173000	0.000367783	0.000362679	0.000367324	0.000344607	0.000347232	0.000316769	0.000327779	0.000355699	0.000370185	0.000389599	0.689685	-0.024056	0.161349
Q99618	Cell division cycle-associated protein 3	CDCA3	2	2	13.1	28.998	3573500	8.47057e-06	1.03808e-05	8.75049e-06	1.29707e-05	1.21576e-05	6.26058e-06	1.07372e-05	1.12649e-05	7.87232e-06	9.32531e-06	0.290609	-0.214019	0.53669
Q99622	Protein C10	C12orf57	5	5	71.4	13.178	50902000	6.575e-05	6.05574e-05	6.81764e-05	6.92515e-05	6.13947e-05	4.90281e-05	5.62413e-05	6.61605e-05	5.07725e-05	6.89632e-05	0.159579	-0.159177	0.797025
Q99627	COP9 signalosome complex subunit 8	COPS8	6	6	47.4	23.225	50876000	0.000243765	0.000253126	0.000256286	0.000232274	0.000206903	0.00021387	0.000247199	0.000236394	0.000243706	0.000243181	0.885449	-0.00971861	0.0528366
Q99700	Ataxin-2	ATXN2	4	3	4	140.28	10623000	5.61326e-05	5.52931e-05	6.40621e-05	6.83126e-05	6.52804e-05	5.87771e-05	6.91145e-05	6.65856e-05	7.38118e-05	6.59481e-05	0.195504	0.112887	0.708845
Q99714	3-hydroxyacyl-CoA dehydrogenase type-2	HSD17B10	3	3	18.8	26.923	11133000	6.64561e-05	6.75659e-05	7.40948e-05	7.12293e-05	6.41211e-05	6.83064e-05	5.98933e-05	7.31814e-05	6.94128e-05	6.72851e-05	0.710727	-0.0228119	0.148297
Q99729	Heterogeneous nuclear ribonucleoprotein A/B	HNRNPAB	10	9	27.7	36.224	489130000	0.000710427	0.000700972	0.000673983	0.00069771	0.000697331	0.000720167	0.000717701	0.000656516	0.000751267	0.000690947	0.527103	0.0230995	0.278104
Q99733	Nucleosome assembly protein 1-like 4	NAP1L4	10	8	36	42.823	199920000	0.000360609	0.00038524	0.000390047	0.000384541	0.000398862	0.000371878	0.000384153	0.000409946	0.000422306	0.00042555	0.164863	0.0693651	0.782877
Q99757	Thioredoxin, mitochondrial	TXN2	3	3	28.3	18.383	69499000	0.000382445	0.000392441	0.000373073	0.00031447	0.000432145	0.000296958	0.000309512	0.000392336	0.000271894	0.000394539	0.18605	-0.186144	0.730371
Q99798	Aconitate hydratase, mitochondrial	ACO2	26	26	42.4	85.424	543910000	0.00191786	0.00199206	0.0019429	0.0018676	0.00199128	0.002229	0.00207709	0.00186773	0.00201268	0.00194381	0.239636	0.0608807	0.620447
Q99832	T-complex protein 1 subunit eta	CCT7	7	7	16	59.366	36714000	0.000210967	0.000212445	0.000203531	0.000226456	0.000224494	0.000213798	0.000251962	0.000213515	0.000241864	0.00025493	0.0862893	0.125759	1.06404
Q99933	BAG family molecular chaperone regulator 1	BAG1	2	2	7.2	38.778	10185000	6.55792e-05	9.30171e-05	7.2752e-05	7.0883e-05	6.75004e-05	6.74021e-05	7.20174e-05	7.25625e-05	6.36747e-05	7.72486e-05	0.554169	-0.0671974	0.256358
Q99961;Q99962	Endophilin-A2;Endophilin-A1	SH3GL1	4	4	9.5	41.489	5535100	3.55911e-05	4.30075e-05	4.70163e-05	6.19135e-05	5.80217e-05	4.08668e-05	5.34459e-05	6.2864e-05	4.91821e-05	6.43425e-05	0.462319	0.140685	0.335058
Q9BPX5	Actin-related protein 2/3 complex subunit 5-like protein	ARPC5L	6	5	46.4	16.941	60091000	0.000207741	0.00021851	0.000186323	0.000227452	0.000169211	0.000164947	0.000189467	0.000176112	0.00020572	0.000183325	0.194099	-0.134234	0.711977
Q9BPZ3	Polyadenylate-binding protein-interacting protein 2	PAIP2	2	2	17.3	14.984	20895000	0.000154228	0.00014199	0.000160908	0.000127729	0.000156535	0.000110003	0.000118951	0.000159956	0.000125087	0.000163183	0.334079	-0.130691	0.476151
Q9BQ61	Uncharacterized protein C19orf43	TRIR	2	2	11.9	18.419	47112000	0.000256389	0.000271028	0.000255198	0.000235941	0.000297393	0.00025262	0.00024263	0.000271035	0.00023688	0.000248806	0.307802	-0.0719022	0.511729
Q9BRA2	Thioredoxin domain-containing protein 17	TXNDC17	5	5	41.5	13.941	1018000000	0.000553155	0.000583589	0.000543807	0.000496655	0.000577574	0.000631298	0.000552916	0.000536773	0.000517731	0.000527252	0.932406	0.00584879	0.0303947
Q9BRF8	Serine/threonine-protein phosphatase CPPED1	CPPED1	6	6	21	35.548	50663000	0.000300109	0.000298102	0.000313284	0.000341082	0.000307983	0.000362834	0.000346099	0.000325713	0.000425352	0.000323069	0.0586096	0.192298	1.23203
Q9BRG1	Vacuolar protein-sorting-associated protein 25	VPS25	2	2	13.6	20.747	7768200	3.94773e-05	3.41846e-05	4.7154e-05	4.56367e-05	4.45841e-05	4.63152e-05	4.45723e-05	4.56241e-05	5.80091e-05	3.87156e-05	0.292952	0.144299	0.533203
Q9BRJ6	Uncharacterized protein C7orf50	C7orf50	3	3	21.6	22.083	40982000	0.000144149	0.000169124	0.000209797	0.000212484	0.000208136	0.000216853	0.000180289	0.000173504	0.000207474	0.000189116	0.775377	0.0355551	0.110487
Q9BRK5	45 kDa calcium-binding protein	SDF4	4	4	16.3	41.806	31188000	0.000178072	0.00017316	0.000195571	0.000180992	0.00017704	0.000176712	0.000173193	0.000202564	0.000187307	0.000184433	0.561878	0.0305652	0.250358
Q9BRP8	Partner of Y14 and mago	PYM1	4	4	24.5	22.655	30912000	0.000105287	9.7955e-05	0.000131474	0.000140739	0.000131755	0.000116367	0.000114185	0.000128854	0.000151737	0.000132857	0.512262	0.0848656	0.290508
Q9BRT3	Migration and invasion enhancer 1	MIEN1	4	4	43.5	12.403	52766000	0.000196905	0.000195859	0.000184254	0.00018671	0.000179056	0.000197799	0.000211279	0.000203562	0.000205802	0.000207298	0.00364542	0.121664	2.43825
Q9BRT9	DNA replication complex GINS protein SLD5;DNA replication complex GINS protein SLD5, N-terminally processed	GINS4	3	3	23.3	26.047	17326000	7.89746e-05	8.42389e-05	8.01095e-05	7.60662e-05	9.20347e-05	6.75669e-05	7.98087e-05	8.57744e-05	8.84543e-05	7.50632e-05	0.544429	-0.0526959	0.264059
Q9BRX5	DNA replication complex GINS protein PSF3	GINS3	2	2	11.1	24.534	6272500	9.31415e-06	1.47139e-05	1.50899e-05	1.57204e-05	7.30041e-06	1.90129e-05	9.54307e-06	1.61463e-05	1.79881e-05	1.52443e-05	0.221586	0.326772	0.654458
Q9BS26	Endoplasmic reticulum resident protein 44	ERP44	2	2	4.2	46.971	51473000	0.000244335	0.000240018	0.000250609	0.000288177	0.000213888	0.00026411	0.000250848	0.00026941	0.000317363	0.000269962	0.14017	0.149082	0.853345
Q9BSE5	Agmatinase, mitochondrial	AGMAT	3	3	13.6	37.66	25822000	7.67596e-05	8.02387e-05	8.29843e-05	9.905e-05	6.28088e-05	9.62941e-05	8.90084e-05	7.88721e-05	0.000112243	8.83532e-05	0.156492	0.209893	0.805509
Q9BSH4	Translational activator of cytochrome c oxidase 1	TACO1	2	2	6.1	32.477	11604000	0.000156389	0.000151786	0.000171732	0.000160113	0.000155643	0.000153271	0.000160255	0.000138561	0.000178944	0.000154041	0.781288	-0.0193321	0.107189
Q9BSL1	Ubiquitin-associated domain-containing protein 1	UBAC1	3	3	9.9	45.338	3217300	3.58075e-05	4.0553e-05	3.75586e-05	4.33933e-05	4.18673e-05	2.20246e-05	2.8841e-05	4.11855e-05	2.97935e-05	3.72309e-05	0.0585328	-0.324359	1.2326
Q9BSY4	Coiled-coil-helix-coiled-coil-helix domain-containing protein 5	CHCHD5	2	2	20.9	12.395	20177000	3.77264e-05	9.12858e-05	3.81543e-05	4.01649e-05	3.48729e-05	4.88211e-05	3.9623e-05	3.80799e-05	5.56598e-05	4.23321e-05	0.760748	-0.109407	0.118759
Q9BT09	Protein canopy homolog 3	CNPY3	3	3	14	30.748	39018000	0.00010904	0.000114484	0.000131701	0.000120587	0.00010802	0.000103271	9.91006e-05	0.000120931	0.000103222	0.00010683	0.117666	-0.130458	0.929349
Q9BT25	HAUS augmin-like complex subunit 8	HAUS8	2	2	3.9	44.857	7424800	5.47347e-05	4.33051e-05	5.77892e-05	5.70112e-05	6.30955e-05	6.15577e-05	5.61087e-05	5.08117e-05	4.55729e-05	5.57913e-05	0.781221	-0.032215	0.107226
Q9BT78	COP9 signalosome complex subunit 4	COPS4	12	12	38.9	46.268	141390000	0.000600616	0.000652393	0.000683072	0.000641453	0.000634904	0.000712687	0.00065993	0.000669383	0.000706551	0.000691699	0.0267129	0.0988448	1.57328
Q9BTC0	Death-inducer obliterator 1	DIDO1	4	4	2.7	243.87	14775000	7.1595e-05	7.2507e-05	8.3728e-05	9.10116e-05	8.82158e-05	8.12163e-05	7.22647e-05	8.09194e-05	8.04683e-05	7.87334e-05	0.551723	-0.0484947	0.258279
Q9BTT0	Acidic leucine-rich nuclear phosphoprotein 32 family member E	ANP32E	8	8	36.2	30.692	480350000	0.000364395	0.000406586	0.000404748	0.00042489	0.000346532	0.00038813	0.000414544	0.000421397	0.00044727	0.000382592	0.287277	0.0770244	0.541699
Q9BTY2	Plasma alpha-L-fucosidase	FUCA2	7	7	17.6	54.066	30502000	0.000213065	0.000243091	0.000233828	0.000238584	0.000235173	0.000217783	0.000216067	0.000228693	0.000218786	0.000255373	0.563921	-0.0339178	0.248782
Q9BU76	Multiple myeloma tumor-associated protein 2	MMTAG2	2	2	9.9	29.411	5181200	2.42162e-05	2.26142e-05	3.03936e-05	3.04619e-05	2.85962e-05	2.90623e-05	2.5717e-05	3.36846e-05	3.4818e-05	3.00596e-05	0.177499	0.170152	0.750805
Q9BU89	Deoxyhypusine hydroxylase	DOHH	3	3	19.9	32.904	11327000	8.58588e-06	1.06247e-05	1.63727e-05	1.45445e-05	1.31287e-05	9.34628e-06	7.43433e-06	1.41699e-05	7.45852e-06	1.52304e-05	0.400519	-0.237921	0.397377
Q9BUJ2	Heterogeneous nuclear ribonucleoprotein U-like protein 1	HNRNPUL1	14	14	18.1	95.737	322320000	0.00097378	0.00101021	0.00114731	0.00106888	0.00112018	0.00107129	0.00105365	0.00122452	0.00106862	0.00115145	0.310076	0.0660342	0.508532
Q9BUQ8	Probable ATP-dependent RNA helicase DDX23	DDX23	3	3	3.3	95.581	25623000	0.000260184	0.000282543	0.000284325	0.000258409	0.000313563	0.000246134	0.000263381	0.000290753	0.000226434	0.000282339	0.277414	-0.0959111	0.556872
Q9BV36	Melanophilin	MLPH	4	4	10.3	65.948	7038200	2.75151e-05	4.38972e-05	3.5424e-05	4.3097e-05	3.78477e-05	4.61926e-05	3.17816e-05	2.6841e-05	3.84368e-05	3.15175e-05	0.577822	-0.103598	0.238206
Q9BV57	1,2-dihydroxy-3-keto-5-methylthiopentene dioxygenase	ADI1	8	8	55.9	21.498	147330000	0.000641556	0.000647177	0.000567356	0.000492807	0.000559451	0.000523412	0.000566786	0.000530787	0.00047828	0.00054422	0.138584	-0.137758	0.858288
Q9BVG4	Protein PBDC1	PBDC1	5	4	34.8	26.056	62278000	0.000335725	0.000321236	0.000297078	0.000299001	0.0003329	0.000290945	0.000283167	0.000302898	0.000279232	0.000309242	0.0423356	-0.113962	1.37329
Q9BVJ6	U3 small nucleolar RNA-associated protein 14 homolog A	UTP14A	8	8	18.3	87.977	22324000	8.73535e-05	9.27771e-05	0.000117458	0.000110563	0.000107272	9.09062e-05	0.000100158	0.000114613	0.000134175	0.00013525	0.289314	0.158057	0.538631
Q9BVJ7	Dual specificity protein phosphatase 23	DUSP23	2	2	14.7	16.588	6103000	3.49847e-05	3.00915e-05	4.15524e-05	7.18065e-05	3.22644e-05	3.88435e-05	3.98739e-05	2.83915e-05	4.98637e-05	3.80605e-05	0.71839	-0.111469	0.14364
Q9BVW5	TIMELESS-interacting protein	TIPIN	2	2	8.3	34.555	9241900	2.47446e-05	3.29269e-05	2.12417e-05	3.15151e-05	2.87131e-05	2.93455e-05	2.67817e-05	2.80427e-05	2.12429e-05	2.45968e-05	0.500224	-0.0979327	0.300835
Q9BW30	Tubulin polymerization-promoting protein family member 3	TPPP3	2	2	12.5	18.985	9407300	4.50063e-05	4.65982e-05	5.2253e-05	5.18165e-05	5.94582e-05	4.70209e-05	4.48232e-05	5.52561e-05	4.12097e-05	4.73394e-05	0.289057	-0.114603	0.539017
Q9BW91	ADP-ribose pyrophosphatase, mitochondrial	NUDT9	5	5	12.9	39.125	78321000	0.000531119	0.000497152	0.000542017	0.000486188	0.000540404	0.000549316	0.000501094	0.000543887	0.000528366	0.000571874	0.27066	0.0532584	0.567576
Q9BWD1	Acetyl-CoA acetyltransferase, cytosolic	ACAT2	4	4	18.1	41.35	9892300	4.70818e-05	4.77918e-05	6.2957e-05	0.000124196	6.95324e-05	5.5126e-05	4.35473e-05	5.78499e-05	0.000111948	8.73088e-05	0.965427	0.0172172	0.0152805
Q9BWF3;Q9BQ04	RNA-binding protein 4;RNA-binding protein 4B	RBM4	4	4	15.9	40.313	22354000	0.000106856	0.000110205	0.000118849	0.000127229	0.000106988	0.000116194	0.000121736	0.000123253	0.000134779	0.000124564	0.0776151	0.122207	1.11005
Q9BWU0	Kanadaptin	SLC4A1AP	7	7	12.7	88.813	49952000	0.000191311	0.000190479	0.000194851	0.000186926	0.000184276	0.0001396	0.000188743	0.000177179	0.000164064	0.000186984	0.08371	-0.146076	1.07722
Q9BX68	Histidine triad nucleotide-binding protein 2, mitochondrial	HINT2	5	5	47.2	17.162	97524000	0.000193261	0.000196617	0.000224677	0.000215266	0.000196762	0.000207962	0.000201996	0.000216965	0.000223437	0.00021891	0.276825	0.0587749	0.557794
Q9BXV9	Uncharacterized protein C14orf142	GON7	3	3	60	10.859	25605000	2.90485e-05	2.86914e-05	3.72867e-05	3.33194e-05	3.09767e-05	3.20158e-05	3.08347e-05	3.33145e-05	3.80366e-05	3.43688e-05	0.384247	0.0813993	0.41539
Q9BY32	Inosine triphosphate pyrophosphatase	ITPA	6	6	35.6	21.445	76532000	0.000251256	0.000230671	0.000248588	0.000277164	0.000228262	0.000282738	0.000274928	0.000251794	0.000282872	0.000258374	0.0678756	0.128105	1.16829
Q9BY42	Protein RTF2 homolog	RTF2	5	5	19.3	33.886	31618000	0.000244671	0.000225313	0.000246715	0.000241259	0.00027927	0.000246911	0.000262789	0.000257121	0.000204473	0.000285454	0.8129	0.0225838	0.0899628
Q9BY43	Charged multivesicular body protein 4a	CHMP4A	6	6	27.5	25.098	74873000	0.000376153	0.000396697	0.00038595	0.000376337	0.000392619	0.000295538	0.000336287	0.000373714	0.000376648	0.000385733	0.101844	-0.124869	0.992067
Q9BY44	Eukaryotic translation initiation factor 2A;Eukaryotic translation initiation factor 2A, N-terminally processed	EIF2A	3	3	7.9	64.989	16107000	5.08342e-05	5.93542e-05	4.41346e-05	4.29238e-05	5.55279e-05	3.68501e-05	5.40229e-05	5.22373e-05	3.67454e-05	5.44408e-05	0.497881	-0.109516	0.302874
Q9BY77	Polymerase delta-interacting protein 3	POLDIP3	2	2	6.9	46.089	8369800	1.04328e-05	1.78783e-05	1.45986e-05	1.73746e-05	1.20534e-05	7.55368e-06	1.50332e-05	1.45781e-05	1.99005e-05	1.41712e-05	0.930495	-0.0221267	0.0312858
Q9BYG3	MKI67 FHA domain-interacting nucleolar phosphoprotein	NIFK	3	3	14.3	34.222	12403000	5.84928e-05	6.0615e-05	7.36093e-05	5.63186e-05	6.94146e-05	5.14791e-05	5.82949e-05	5.82432e-05	4.85681e-05	6.79483e-05	0.189064	-0.162469	0.723391
Q9BYN0	Sulfiredoxin-1	SRXN1	6	6	58.4	14.259	54490000	5.21553e-05	5.98886e-05	5.43979e-05	6.43492e-05	5.61744e-05	5.85151e-05	5.99685e-05	5.64764e-05	6.48977e-05	7.6223e-05	0.197077	0.139417	0.705363
Q9BYT8	Neurolysin, mitochondrial	NLN	3	3	7.2	80.651	5517200	1.98864e-05	2.68852e-05	2.94565e-05	3.20669e-05	2.62924e-05	2.11038e-05	3.01911e-05	2.00234e-05	2.10704e-05	3.49676e-05	0.700654	-0.0796748	0.154496
Q9BZE9	Tether containing UBX domain for GLUT4	ASPSCR1	3	3	13	60.182	3134400	1.34862e-05	1.47449e-05	1.79758e-05	2.15708e-05	1.64641e-05	1.90332e-05	1.38666e-05	1.67605e-05	1.82961e-05	1.53163e-05	0.911706	-0.0166943	0.040145
Q9BZI7	Regulator of nonsense transcripts 3B	UPF3B	2	2	5.4	57.761	16583000	0.000111747	0.000120404	0.000134779	0.000114592	0.000135389	0.000121924	0.000118077	0.000135615	0.000122636	0.000133837	0.63104	0.0350623	0.199943
Q9BZL4	Protein phosphatase 1 regulatory subunit 12C	PPP1R12C	4	4	8.7	84.88	21721000	0.000152218	0.000162996	0.000182526	0.000164396	0.000210524	0.000175875	0.000174261	0.000171983	0.00016171	0.000193847	0.932493	0.00826809	0.0303544
Q9BZZ5	Apoptosis inhibitor 5	API5	7	7	13.4	59.004	62665000	0.000425237	0.000428603	0.0004797	0.000646647	0.000438229	0.0005827	0.000485647	0.000540937	0.000571728	0.000524594	0.240803	0.16189	0.618337
Q9C005	Protein dpy-30 homolog	DPY30	3	3	65.7	11.25	59677000	3.63854e-05	3.60407e-05	4.54257e-05	4.9069e-05	4.36764e-05	4.23091e-05	4.62388e-05	5.4114e-05	4.52186e-05	5.20567e-05	0.120798	0.18817	0.91794
Q9C0C2	182 kDa tankyrase-1-binding protein	TNKS1BP1	33	33	29.9	181.79	320010000	0.001074	0.00115444	0.00113516	0.00124104	0.00110552	0.00122853	0.00121288	0.00117987	0.00127277	0.00116729	0.0719075	0.0861077	1.14323
Q9C0J8	pre-mRNA 3 end processing protein WDR33	WDR33	4	4	4.7	145.89	16818000	3.04521e-05	3.41366e-05	4.44823e-05	4.91037e-05	4.12111e-05	4.5694e-05	4.43824e-05	4.43807e-05	3.57414e-05	4.7632e-05	0.378743	0.127643	0.421656
Q9GZL7	Ribosome biogenesis protein WDR12	WDR12	3	3	11.8	47.707	14820000	4.99517e-05	6.18887e-05	7.07517e-05	6.15287e-05	7.26824e-05	6.27283e-05	6.8258e-05	6.74704e-05	8.96048e-05	7.63036e-05	0.164278	0.201798	0.78442
Q9GZN8	UPF0687 protein C20orf27	C20orf27	2	2	13.8	19.291	2182000	1.15986e-05	1.39913e-05	2.03242e-05	1.24304e-05	1.14642e-05	1.16481e-05	2.12877e-05	1.79966e-05	1.76125e-05	1.83351e-05	0.172918	0.315619	0.762161
Q9GZP8	Immortalization up-regulated protein	IMUP	5	5	42.5	10.897	1977800000	0.000543845	0.000580421	0.000594831	0.000561839	0.000595569	0.000586377	0.000539082	0.00055181	0.000513187	0.000565296	0.165828	-0.0618705	0.780343
Q9GZS3	WD repeat-containing protein 61;WD repeat-containing protein 61, N-terminally processed	WDR61	2	2	9.8	33.58	3723400	2.54299e-05	2.23416e-05	2.8457e-05	3.72377e-05	2.97721e-05	2.47038e-05	2.39139e-05	3.24354e-05	2.60123e-05	5.85379e-05	0.540249	0.209314	0.267406
Q9GZT8	NIF3-like protein 1	NIF3L1	5	5	19.1	41.968	33648000	0.000184675	0.000221137	0.00021177	0.000217224	0.000197663	0.000216625	0.000221134	0.000214877	0.000267258	0.00020326	0.199086	0.121457	0.700959
Q9GZU8	Protein FAM192A	PSME3IP1	6	6	22	28.912	123100000	0.000574964	0.000549219	0.00062203	0.000530901	0.000615348	0.000585616	0.000566499	0.000592061	0.000472799	0.000607126	0.659143	-0.0345061	0.181021
Q9H074	Polyadenylate-binding protein-interacting protein 1	PAIP1	4	4	14	53.524	43911000	7.96806e-05	6.15495e-05	8.04504e-05	7.60778e-05	5.58814e-05	7.45775e-05	6.9222e-05	6.75109e-05	7.45756e-05	7.02009e-05	0.927886	0.00994929	0.0325052
Q9H098	Protein FAM107B	FAM107B	8	8	60.3	15.558	477480000	0.00109851	0.0010409	0.00109126	0.00101386	0.00113419	0.00106559	0.00104204	0.00109804	0.000982481	0.0010156	0.266264	-0.0477117	0.574688
Q9H0E2	Toll-interacting protein	TOLLIP	2	2	8.4	30.281	6513300	6.53542e-05	6.71499e-05	5.64395e-05	7.84404e-05	7.32589e-05	6.7495e-05	6.5269e-05	6.53797e-05	7.59775e-05	7.1785e-05	0.811195	0.0221206	0.0908749
Q9H0L4	Cleavage stimulation factor subunit 2 tau variant	CSTF2T	10	4	27.4	64.436	15163000	9.76826e-05	9.66109e-05	0.00010213	0.00011261	8.26484e-05	9.26092e-05	0.000101097	8.73359e-05	0.000101013	8.35151e-05	0.409295	-0.0787282	0.387964
Q9H0U4;P62820	Ras-related protein Rab-1B;Ras-related protein Rab-1A	RAB1B	5	5	25.9	22.171	100490000	0.000477423	0.000428091	0.000432773	0.0004793	0.000419978	0.000523708	0.000466366	0.000428655	0.000454289	0.00044378	0.466168	0.0502015	0.331457
Q9H0W8	Protein SMG9	SMG9	2	2	6	57.65	8891300	1.76862e-05	2.22907e-05	2.12592e-05	2.66486e-05	2.36403e-05	1.90387e-05	1.8774e-05	2.49817e-05	2.97393e-05	1.92875e-05	0.982549	0.00382537	0.00764596
Q9H1E3	Nuclear ubiquitous casein and cyclin-dependent kinase substrate 1	NUCKS1	17	17	56.4	27.296	1561400000	0.00104618	0.00112958	0.00106313	0.00110648	0.00112817	0.00120276	0.00109952	0.0010243	0.0011365	0.00106267	0.773986	0.0136952	0.111267
Q9H1Z4	WD repeat-containing protein 13	WDR13	4	4	11.1	53.695	20824000	9.96129e-05	8.81048e-05	0.000110772	9.44979e-05	0.000106893	0.000110903	9.90253e-05	0.000112574	0.000110667	0.000111408	0.0992892	0.123553	1.0031
Q9H299	SH3 domain-binding glutamic acid-rich-like protein 3	SH3BGRL3	4	4	38.7	10.438	608950000	0.000698327	0.000690732	0.000666546	0.000788598	0.000661786	0.000841533	0.000758951	0.000692401	0.000828854	0.000618054	0.357577	0.0931366	0.44663
Q9H2G2	STE20-like serine/threonine-protein kinase	SLK	2	2	1.5	142.69	6461500	6.85942e-05	7.16205e-05	8.18551e-05	7.43847e-05	8.0852e-05	7.18223e-05	6.34699e-05	7.09924e-05	6.7803e-05	7.80836e-05	0.192207	-0.0994598	0.716231
Q9H2H8	Peptidyl-prolyl cis-trans isomerase-like 3	PPIL3	2	2	14.9	18.154	6468900	2.68341e-05	3.70327e-05	4.61315e-05	4.26853e-05	3.52774e-05	3.57058e-05	3.72362e-05	3.81464e-05	4.05522e-05	4.82522e-05	0.566196	0.0887928	0.247033
Q9H2J4	Phosducin-like protein 3	PDCL3	5	5	28.9	27.614	21067000	0.000171837	0.00015737	0.00017439	0.00019234	0.000163453	0.000179213	0.000176268	0.00017575	0.00017804	0.000166364	0.62346	0.0270189	0.205191
Q9H307	Pinin	PNN	7	7	13.2	81.627	42964000	0.000313148	0.000318987	0.000348801	0.000381697	0.000383414	0.000327456	0.000351579	0.000370504	0.000352957	0.000356656	0.877296	0.010788	0.0568537
Q9H3K6	BolA-like protein 2	BOLA2B	4	4	47.7	10.116	476870000	0.00070012	0.000683275	0.000705451	0.000680509	0.000726251	0.000715054	0.00064348	0.000732479	0.000640276	0.000821512	0.747832	0.0234132	0.126196
Q9H3N1	Thioredoxin-related transmembrane protein 1	TMX1	2	2	11.1	31.791	6401300	3.30515e-05	3.83864e-05	3.14774e-05	2.71819e-05	3.88478e-05	3.27811e-05	3.49819e-05	3.08797e-05	3.33166e-05	3.0355e-05	0.587907	-0.0577649	0.230691
Q9H3P2	Negative elongation factor A	NELFA	2	2	5.9	57.276	14492000	4.46077e-05	3.45142e-05	4.72435e-05	4.70027e-05	4.04595e-05	3.44038e-05	3.88919e-05	5.654e-05	4.61003e-05	4.51995e-05	0.750936	0.0484833	0.124397
Q9H3Q1	Cdc42 effector protein 4	CDC42EP4	3	3	13.8	37.979	8632100	1.28465e-05	1.4552e-05	1.38122e-05	2.08062e-05	1.67014e-05	1.4828e-05	1.42841e-05	1.77427e-05	1.86586e-05	1.47619e-05	0.857029	0.0282595	0.0670045
Q9H444	Charged multivesicular body protein 4b	CHMP4B	7	7	51.3	24.95	137360000	0.000412055	0.000429851	0.000443997	0.000463601	0.000429756	0.000345631	0.00039623	0.000437735	0.000399509	0.00037494	0.0323993	-0.157375	1.48946
Q9H446	RWD domain-containing protein 1	RWDD1	3	3	17.3	27.939	12208000	0.000102372	7.84882e-05	8.77665e-05	6.86243e-05	9.69779e-05	7.06348e-05	7.24296e-05	9.89342e-05	6.84894e-05	8.31607e-05	0.357881	-0.141546	0.446261
Q9H4A3	Serine/threonine-protein kinase WNK1	WNK1	3	3	1.9	250.79	10905000	7.39666e-05	6.35688e-05	7.85361e-05	6.23714e-05	7.08128e-05	6.41566e-05	6.34234e-05	6.56978e-05	7.68331e-05	7.33556e-05	0.784125	-0.0241144	0.105615
Q9H4A4	Aminopeptidase B	RNPEP	6	6	12.6	72.595	27469000	0.000109128	0.000103549	0.000135891	0.000122649	0.000119512	0.000119667	0.000112117	0.00011162	0.000132193	0.000133378	0.632131	0.0438861	0.199193
Q9H4G0	Band 4.1-like protein 1	EPB41L1	5	5	9.9	98.502	27268000	0.000114173	0.000111025	0.000118501	0.000131665	0.000121936	0.000116312	0.000117468	0.000136034	0.000131212	0.000135118	0.202137	0.0908967	0.694354
Q9H5N1	Rab GTPase-binding effector protein 2	RABEP2	10	10	20.7	63.542	63181000	0.000359527	0.000380024	0.000403784	0.000420735	0.000365897	0.000394604	0.000376376	0.000380134	0.000402525	0.000387881	0.8577	0.00861131	0.0666647
Q9H5V9	UPF0428 protein CXorf56	STEEP1	2	2	8.6	25.624	6460400	7.43054e-05	9.50812e-05	7.95311e-05	8.17881e-05	6.31879e-05	7.89428e-05	7.78053e-05	7.74523e-05	9.04217e-05	7.80004e-05	0.769319	0.0316218	0.113894
Q9H6F5	Coiled-coil domain-containing protein 86	CCDC86	3	3	13.6	40.235	14330000	4.50832e-05	4.83359e-05	5.56683e-05	6.47186e-05	5.34799e-05	5.64741e-05	5.76175e-05	5.16561e-05	5.18843e-05	5.77942e-05	0.666982	0.043282	0.175886
Q9H6S3	Epidermal growth factor receptor kinase substrate 8-like protein 2	EPS8L2	2	2	3.8	80.62	3802100	2.98315e-05	3.50966e-05	3.58888e-05	3.96685e-05	3.14882e-05	3.50318e-05	3.11006e-05	3.4367e-05	2.84791e-05	3.72792e-05	0.635734	-0.0487661	0.196724
Q9H6T3	RNA polymerase II-associated protein 3	RPAP3	5	5	8.1	75.718	17685000	9.43971e-05	9.52796e-05	0.000117014	0.000123842	9.13945e-05	0.000108177	0.000113898	0.000108876	0.000134388	0.000100749	0.343323	0.117177	0.464297
Q9H6Z4	Ran-binding protein 3	RANBP3	10	9	19.2	60.209	84016000	0.000257591	0.000283839	0.000275608	0.000278226	0.000268798	0.000261338	0.000266	0.000281558	0.000279198	0.000338265	0.415432	0.0644297	0.3815
Q9H773	dCTP pyrophosphatase 1	DCTPP1	10	10	44.7	18.681	203250000	0.0004438	0.000518561	0.000500426	0.000459483	0.000465907	0.000469194	0.000465148	0.000478738	0.000473533	0.000491221	0.890221	-0.00626112	0.0505022
Q9H7C9	Mth938 domain-containing protein	AAMDC	4	4	32	13.332	53940000	0.000408781	0.000433436	0.000475672	0.000470104	0.000411251	0.000486098	0.000454468	0.000427701	0.00048093	0.00044045	0.347923	0.0581178	0.458516
Q9H7D7	WD repeat-containing protein 26	WDR26	5	5	10	72.123	17591000	0.00013431	0.00015185	0.000148558	0.000142024	0.000141919	0.000131398	0.000144479	0.000158016	0.000131221	0.00015878	0.881048	0.0104698	0.0550003
Q9H8Y8	Golgi reassembly-stacking protein 2	GORASP2	5	5	10.8	47.145	86456000	0.00029766	0.000289212	0.000275267	0.000269733	0.000305292	0.000272385	0.000246253	0.000320768	0.000254641	0.000299254	0.584881	-0.0447178	0.232932
Q9H910	Hematological and neurological expressed 1-like protein	JPT2	10	10	65.3	20.063	1525900000	0.00107462	0.00102877	0.00115079	0.00121526	0.00113792	0.00120322	0.00112124	0.00115685	0.00122066	0.00102604	0.623443	0.0307154	0.205203
Q9HAV7	GrpE protein homolog 1, mitochondrial	GRPEL1	10	10	52.5	24.279	157410000	0.000636318	0.000632648	0.000626471	0.000657845	0.000608819	0.000532962	0.000597069	0.000636621	0.000598606	0.000606482	0.07595	-0.0895753	1.11947
Q9HB71	Calcyclin-binding protein	CACYBP	7	7	33.8	26.21	256560000	0.000958377	0.000909306	0.000911853	0.000864441	0.000872189	0.000886411	0.00089736	0.000860173	0.000791099	0.000844387	0.0961865	-0.07768	1.01689
Q9HC35	Echinoderm microtubule-associated protein-like 4	EML4	7	7	9	108.91	76900000	0.000295411	0.000287378	0.000373693	0.000366313	0.000361023	0.000347397	0.00032422	0.000434381	0.000361165	0.000358777	0.310979	0.116903	0.507269
Q9HC38	Glyoxalase domain-containing protein 4	GLOD4	10	10	43.8	34.793	145810000	0.000513951	0.000524161	0.000525869	0.00052132	0.000503968	0.000576362	0.000520805	0.000557333	0.000597301	0.00053391	0.026165	0.1055	1.58228
Q9HCN8	Stromal cell-derived factor 2-like protein 1	SDF2L1	3	3	29.9	23.598	22624000	2.93503e-05	3.70295e-05	3.12994e-05	4.27199e-05	3.0963e-05	3.30646e-05	3.37652e-05	3.2473e-05	4.52988e-05	4.39377e-05	0.388526	0.137817	0.41058
Q9HD15	Steroid receptor RNA activator 1	SRA1	5	5	28.6	24.399	28508000	0.000143717	0.000153184	0.000164406	0.000152679	0.000164688	0.000154906	0.000145508	0.000161	0.000132541	0.000160828	0.496168	-0.0449556	0.304371
Q9HD42	Charged multivesicular body protein 1a	CHMP1A	3	3	13.3	21.703	34624000	0.000280922	0.000267489	0.000330767	0.000329888	0.000273903	0.000308968	0.000286421	0.000293067	0.000298766	0.000291736	0.957096	-0.00390766	0.0190446
Q9NP61	ADP-ribosylation factor GTPase-activating protein 3	ARFGAP3	2	2	3.1	56.928	2062100	5.05609e-05	4.21755e-05	5.5269e-05	5.52488e-05	4.84348e-05	5.03382e-05	4.38376e-05	4.84926e-05	5.31315e-05	5.33293e-05	0.868674	-0.0147478	0.0611432
Q9NP97	Dynein light chain roadblock-type 1	DYNLRB1	4	4	61.5	10.921	76612000	0.000197614	0.000216075	0.000223038	0.000220888	0.000198612	0.000187695	0.000193209	0.000211997	0.000245997	0.000230105	0.840261	0.0173465	0.0755859
Q9NPA8	Transcription and mRNA export factor ENY2	ENY2	2	2	25.7	11.528	9580600	1.2348e-05	1.5345e-05	1.24069e-05	2.07435e-05	8.38237e-06	1.26969e-05	1.17948e-05	1.42592e-05	2.07141e-05	2.15548e-05	0.4399	0.226968	0.356646
Q9NPD8	Ubiquitin-conjugating enzyme E2 T	UBE2T	2	2	11.2	22.521	6704900	4.73722e-05	5.0688e-05	6.56975e-05	6.41568e-05	5.77096e-05	6.28804e-05	5.87536e-05	5.29284e-05	6.3665e-05	5.58799e-05	0.692847	0.0422246	0.159363
Q9NPJ3	Acyl-coenzyme A thioesterase 13;Acyl-coenzyme A thioesterase 13, N-terminally processed	ACOT13	3	3	25	14.96	28148000	0.000148534	0.000172104	0.000172817	0.000167947	0.000177588	0.0001634	0.000157349	0.000179379	0.000186238	0.000189854	0.386613	0.0626419	0.412723
Q9NQ48	Leucine zipper transcription factor-like protein 1	LZTFL1	2	2	7	34.592	11515000	8.17334e-05	7.48912e-05	8.08876e-05	8.15265e-05	8.2556e-05	7.57354e-05	7.19207e-05	8.47537e-05	8.07149e-05	7.30442e-05	0.299882	-0.0565085	0.52305
Q9NQ92	Coordinator of PRMT5 and differentiation stimulator	COPRS	4	4	39.1	20.066	51431000	5.66195e-05	5.29058e-05	6.1776e-05	6.55498e-05	5.46679e-05	5.77249e-05	5.39226e-05	5.75868e-05	6.59902e-05	5.98776e-05	0.821423	0.0176248	0.085433
Q9NQA3;C4AMC7;Q6VEQ5;A8K0Z3	WAS protein family homolog 6;Putative WAS protein family homolog 3;WAS protein family homolog 2;WAS protein family homolog 1	WASH6P	3	3	10.1	47.989	8090500	4.38817e-05	5.82725e-05	4.36767e-05	5.08044e-05	4.79666e-05	3.8382e-05	4.80558e-05	4.86343e-05	5.11012e-05	4.91839e-05	0.611236	-0.0555839	0.213791
Q9NQC3	Reticulon-4	RTN4	5	5	8.7	129.93	220420000	0.000102671	0.000139593	0.000142116	0.000185117	0.000140049	0.000151551	0.000157094	0.000152421	0.000192503	0.000154317	0.232161	0.187257	0.63421
Q9NQP4	Prefoldin subunit 4	PFDN4	3	3	29.1	15.314	218180000	0.000232035	0.000236674	0.00023253	0.000197373	0.000244633	0.000205917	0.000221826	0.00023886	0.000193997	0.000240399	0.507994	-0.0543223	0.294141
Q9NQR4	Omega-amidase NIT2	NIT2	2	2	8.3	30.608	6769700	5.89569e-05	5.68452e-05	6.71401e-05	5.07236e-05	6.19107e-05	5.11411e-05	6.53837e-05	5.13524e-05	6.02376e-05	5.85084e-05	0.654308	-0.044376	0.184218
Q9NQT5	Exosome complex component RRP40	EXOSC3	2	2	14.2	29.572	5189000	2.38518e-05	2.1972e-05	3.30698e-05	2.63684e-05	2.46601e-05	2.05338e-05	2.51385e-05	2.47015e-05	3.38014e-05	2.92891e-05	0.816405	0.0388067	0.0880942
Q9NQW7	Xaa-Pro aminopeptidase 1	XPNPEP1	3	3	7.1	69.917	7075500	3.26643e-05	3.23157e-05	3.52863e-05	3.59125e-05	4.26954e-05	3.82311e-05	3.22489e-05	3.72905e-05	4.70077e-05	3.43635e-05	0.531924	0.080522	0.27415
Q9NR12	PDZ and LIM domain protein 7	PDLIM7	2	2	5	49.844	7018800	3.8031e-05	4.27707e-05	4.52949e-05	4.54981e-05	4.26922e-05	4.60996e-05	4.48984e-05	4.37446e-05	5.01876e-05	4.74951e-05	0.0717051	0.117224	1.14445
Q9NR28	Diablo homolog, mitochondrial	DIABLO	9	9	49	27.131	155390000	0.00061021	0.00063444	0.000648574	0.000558453	0.000611781	0.000592842	0.000593449	0.000602326	0.000621568	0.000627585	0.769619	-0.0121482	0.113724
Q9NR30	Nucleolar RNA helicase 2	DDX21	6	6	8.9	87.343	60777000	0.000219204	0.000219611	0.000225634	0.000241216	0.000264476	0.000180304	0.000231122	0.000243921	0.000200001	0.000223184	0.234771	-0.117613	0.629356
Q9NR33	DNA polymerase epsilon subunit 4	POLE4	3	3	63.2	12.209	14539000	6.73956e-06	6.80907e-06	1.47553e-05	2.36045e-05	8.07565e-06	5.64318e-06	8.64317e-06	1.14031e-05	1.79577e-05	3.6122e-05	0.549818	0.411254	0.259781
Q9NR45	Sialic acid synthase	NANS	2	2	7.8	40.307	3462100	4.98919e-06	1.62273e-05	1.66509e-05	1.64196e-05	1.48805e-05	1.24869e-05	1.42483e-05	1.30216e-05	1.77687e-05	1.91489e-05	0.578944	0.148652	0.237363
Q9NRF9	DNA polymerase epsilon subunit 3	POLE3	5	5	40.8	16.859	100570000	0.000367214	0.00035087	0.000348663	0.000352999	0.000383096	0.000315847	0.000334481	0.000352894	0.000307816	0.000342238	0.0220324	-0.124945	1.65694
Q9NRR5	Ubiquilin-4	UBQLN4	9	6	18.6	63.852	42630000	0.000177471	0.000197453	0.000194015	0.000199728	0.000204575	0.000156449	0.000180242	0.000207217	0.000204676	0.000201643	0.67883	-0.0345243	0.168239
Q9NRV9	Heme-binding protein 1	HEBP1	2	2	13.8	21.097	9441700	6.91181e-05	6.6209e-05	8.19652e-05	7.20797e-05	7.44533e-05	6.18789e-05	7.65331e-05	8.12201e-05	7.91728e-05	7.34469e-05	0.707565	0.0330325	0.150234
Q9NRX4	14 kDa phosphohistidine phosphatase	PHPT1	8	8	73.6	13.832	1457400000	0.000923472	0.000980158	0.00100306	0.000925931	0.00105976	0.00107167	0.000927679	0.00102809	0.000868252	0.00102634	0.898993	0.00871944	0.0462438
Q9NTM9	Copper homeostasis protein cutC homolog	CUTC	6	6	30.8	29.341	47211000	0.000426888	0.000409402	0.000447302	0.000438858	0.000439694	0.000495606	0.000435223	0.000410438	0.000461419	0.00040144	0.661135	0.0277432	0.17971
Q9NTZ6	RNA-binding protein 12	RBM12	3	3	4.2	97.394	18605000	8.79627e-05	9.63005e-05	9.53409e-05	0.000110328	0.000106195	7.81357e-05	9.89536e-05	0.000103711	0.000110208	0.000104041	0.975544	-0.00314068	0.0107532
Q9NUQ9	Protein FAM49B	CYRIB	11	11	42.6	36.748	154270000	0.000527105	0.000477918	0.000472986	0.000495962	0.00049833	0.000505917	0.000476508	0.000475268	0.000478189	0.000504941	0.610123	-0.0184869	0.214583
Q9NUU7;Q9UMR2	ATP-dependent RNA helicase DDX19A;ATP-dependent RNA helicase DDX19B	DDX19A	2	2	7.5	53.974	50559000	6.67379e-05	7.64561e-05	0.000110383	0.00016899	9.28437e-05	0.000185468	0.000129603	0.000107774	0.000238079	9.4225e-05	0.175865	0.551037	0.754821
Q9NVS9	Pyridoxine-5-phosphate oxidase	PNPO	7	7	33.3	29.988	56475000	0.000267188	0.000267633	0.000283503	0.000339551	0.000326752	0.000334407	0.00030886	0.000301192	0.000341606	0.000341594	0.139903	0.132699	0.854173
Q9NWH9	SAFB-like transcription modulator	SLTM	8	7	13.5	117.15	32836000	0.000124066	0.000115863	0.000130441	0.000153745	0.000158404	0.000116316	0.000145135	0.000160662	0.000144177	0.00015976	0.47361	0.0891963	0.324579
Q9NWU1	3-oxoacyl-[acyl-carrier-protein] synthase, mitochondrial	OXSM	4	4	17.6	48.842	18186000	7.30356e-05	7.90706e-05	8.23749e-05	9.5279e-05	8.72221e-05	9.13034e-05	7.60421e-05	9.8405e-05	0.000101105	8.54938e-05	0.263742	0.117452	0.57882
Q9NWU2	Glucose-induced degradation protein 8 homolog	GID8	6	6	37.3	26.748	31006000	0.000245308	0.000269326	0.000311772	0.000290435	0.00026947	0.000238054	0.000265534	0.000306079	0.000231746	0.000275896	0.453465	-0.073657	0.343456
Q9NWV4	UPF0587 protein C1orf123	CZIB	6	6	58.1	18.048	165810000	0.000484456	0.000570372	0.000642825	0.000590275	0.000594869	0.000626353	0.000582734	0.000548745	0.000585941	0.000532326	0.966187	-0.00335587	0.0149389
Q9NX55	Huntingtin-interacting protein K	HYPK	9	9	76	13.651	283270000	0.0004557	0.000415578	0.000420861	0.000379889	0.000402238	0.000373927	0.000385945	0.000409455	0.000387602	0.000384122	0.0880717	-0.0957625	1.05516
Q9NX63	MICOS complex subunit MIC19	CHCHD3	2	2	10.1	26.152	2063500	1.64344e-05	1.77058e-05	1.80722e-05	2.08312e-05	2.09088e-05	1.19511e-05	1.97072e-05	1.9932e-05	1.97115e-05	1.69933e-05	0.540018	-0.0895959	0.267592
Q9NXR1;Q9GZM8	Nuclear distribution protein nudE homolog 1;Nuclear distribution protein nudE-like 1	NDE1	2	2	8.1	37.72	6353700	3.70431e-05	3.96665e-05	4.34254e-05	3.71208e-05	4.07748e-05	4.12636e-05	4.19884e-05	4.2559e-05	4.32236e-05	4.98416e-05	0.0660276	0.144392	1.18027
Q9NY27	Serine/threonine-protein phosphatase 4 regulatory subunit 2	PPP4R2	8	8	32.9	46.898	176920000	0.000437963	0.000432251	0.000439452	0.000406805	0.000498744	0.000390763	0.000445186	0.000405088	0.000402129	0.000467084	0.346166	-0.0700335	0.460716
Q9NY33	Dipeptidyl peptidase 3	DPP3	28	28	49.5	82.588	523490000	0.00199143	0.00187554	0.00176507	0.00185575	0.00175578	0.00204961	0.00182543	0.00184258	0.00188984	0.00189306	0.404383	0.039556	0.393207
Q9NYB0	Telomeric repeat-binding factor 2-interacting protein 1	TERF2IP	8	8	25.3	44.259	49070000	0.000238834	0.000273029	0.000274541	0.000277576	0.000278216	0.000256183	0.000257145	0.000264677	0.000285903	0.000254068	0.623413	-0.0262711	0.205224
Q9NYF8	Bcl-2-associated transcription factor 1	BCLAF1	10	9	12.3	106.12	131290000	0.000489552	0.000522337	0.000540123	0.000473528	0.000578657	0.000413181	0.000511308	0.000533853	0.000431762	0.000610912	0.623598	-0.0583248	0.205095
Q9NYJ1	Cytochrome c oxidase assembly factor 4 homolog, mitochondrial	COA4	2	2	32.2	10.134	112660000	6.68831e-05	6.49289e-05	6.7808e-05	6.762e-05	6.44332e-05	6.98023e-05	7.16232e-05	6.12563e-05	6.05374e-05	5.87205e-05	0.494766	-0.0429723	0.3056
Q9NYL9	Tropomodulin-3	TMOD3	15	15	56.5	39.594	198290000	0.000627748	0.000674155	0.00076763	0.000806337	0.000790366	0.000643848	0.000716985	0.000815786	0.00080362	0.000809081	0.625838	0.0476394	0.203538
Q9NZ63	Uncharacterized protein C9orf78	C9orf78	4	4	21.5	33.688	51560000	0.000259228	0.000266116	0.000273577	0.000323328	0.000256927	0.00030601	0.000288052	0.000298098	0.000305225	0.000270875	0.234749	0.0903012	0.629395
Q9NZB2	Constitutive coactivator of PPAR-gamma-like protein 1	FAM120A	4	4	6	121.89	33231000	9.44056e-05	9.12858e-05	0.000102213	0.000108304	0.000114655	9.99621e-05	0.000102115	0.000116593	0.000122762	0.000100322	0.36331	0.0847006	0.439723
Q9NZL4	Hsp70-binding protein 1	HSPBP1	7	7	25.6	39.302	99612000	0.000235048	0.000267828	0.000257271	0.000293733	0.000326689	0.000325672	0.000273233	0.000255209	0.000337135	0.000286098	0.408062	0.0977463	0.389274
Q9NZL9	Methionine adenosyltransferase 2 subunit beta	MAT2B	5	5	21.6	37.551	32791000	0.000151387	0.000148966	0.000152042	0.000177887	0.000171966	0.000167051	0.000163273	0.000156131	0.000160129	0.000174725	0.590009	0.0338775	0.229141
Q9NZN4	EH domain-containing protein 2	EHD2	2	2	4.4	61.161	7776100	4.20197e-05	5.77093e-05	5.7648e-05	6.08014e-05	4.94986e-05	5.12298e-05	5.2059e-05	5.86885e-05	6.49267e-05	5.02148e-05	0.681358	0.0500116	0.166625
Q9NZT1	Calmodulin-like protein 5	CALML5	4	4	41.1	15.892	71584000	3.98133e-05	0.0001315	4.16075e-05	9.02382e-05	0.000338505	3.7039e-05	3.40688e-05	7.84297e-05	7.38746e-05	4.38705e-05	0.218129	-1.26345	0.661286
Q9NZT2	Opioid growth factor receptor	OGFR	5	5	14.2	73.324	26082000	5.07346e-05	5.62596e-05	6.12871e-05	6.03358e-05	6.53473e-05	5.86123e-05	6.12659e-05	6.00071e-05	6.82719e-05	6.6469e-05	0.221115	0.0979971	0.655382
Q9NZU5	LIM and cysteine-rich domains protein 1	LMCD1	7	7	19.7	40.832	71061000	0.000323568	0.000341526	0.000364363	0.000370342	0.000344175	0.000339588	0.000339233	0.000379469	0.000374821	0.000367825	0.373732	0.0463689	0.42744
Q9NZZ3	Charged multivesicular body protein 5	CHMP5	6	6	38.8	24.57	125500000	0.000776251	0.000779089	0.000770798	0.000770205	0.0007388	0.000607971	0.000716985	0.000725481	0.000593772	0.000706332	0.0109579	-0.194887	1.96027
Q9P013	Spliceosome-associated protein CWC15 homolog	CWC15	2	2	15.3	26.624	19328000	6.43293e-05	6.33256e-05	7.68904e-05	5.59222e-05	7.58515e-05	6.48877e-05	5.28331e-05	7.21115e-05	6.47962e-05	7.78796e-05	0.898665	-0.0164415	0.0464023
Q9P0K7	Ankycorbin	RAI14	8	8	8.2	110.04	19605000	0.000193751	0.000211041	0.000218439	0.000211318	0.000211961	0.00019315	0.0002071	0.000224231	0.000231437	0.000253813	0.29082	0.0846264	0.536375
Q9P0L0	Vesicle-associated membrane protein-associated protein A	VAPA	3	2	14.9	27.893	13958000	5.46949e-05	5.53987e-05	5.04764e-05	7.71552e-05	5.63623e-05	5.61149e-05	5.20016e-05	6.14066e-05	6.71166e-05	5.33669e-05	0.884874	-0.02016	0.0531184
Q9P0R6	GSK3-beta interaction protein	GSKIP	2	2	22.3	15.648	19485000	0.000103901	0.000106439	0.000114156	0.000100608	0.000107549	0.000113709	0.000115274	0.000111724	0.000134219	0.000132825	0.0241396	0.190284	1.61727
Q9P258	Protein RCC2	RCC2	15	15	40.2	56.084	830180000	0.00180532	0.00167671	0.00173064	0.00153067	0.00177323	0.00185531	0.00165122	0.0015904	0.00157335	0.00165127	0.590939	-0.0334239	0.228457
Q9P287	BRCA2 and CDKN1A-interacting protein	BCCIP	6	6	26.4	35.979	20807000	0.000126196	0.000143827	0.000141579	0.000133762	0.000126516	0.000119925	0.000133914	0.000132431	0.000148605	0.000135749	0.96686	-0.00269997	0.0146363
Q9P2E9	Ribosome-binding protein 1	RRBP1	52	52	52.6	152.45	1705300000	0.00529952	0.00527938	0.00518433	0.00532056	0.00495846	0.00530765	0.00536502	0.00510488	0.00504534	0.0051423	0.869063	-0.00427384	0.0609489
Q9UBC2	Epidermal growth factor receptor substrate 15-like 1	EPS15L1	13	13	24.1	94.254	61390000	0.000295553	0.000294047	0.000324996	0.000387027	0.000325128	0.000314339	0.000319539	0.000361309	0.000319553	0.000319283	0.940703	0.00643438	0.0265477
Q9UBE0	SUMO-activating enzyme subunit 1;SUMO-activating enzyme subunit 1, N-terminally processed	SAE1	8	8	28	38.449	132990000	0.000441835	0.000455773	0.000430294	0.000549602	0.000584358	0.000404991	0.000428592	0.000492097	0.00070805	0.000471514	0.892772	0.0252017	0.0492592
Q9UBI1	COMM domain-containing protein 3	COMMD3	2	2	15.4	22.151	4437100	3.74246e-05	3.24085e-05	4.11944e-05	4.0642e-05	3.51373e-05	3.03876e-05	2.97083e-05	3.54311e-05	3.38652e-05	5.25802e-05	0.835261	-0.0378262	0.0781778
Q9UBQ0	Vacuolar protein sorting-associated protein 29	VPS29	3	3	20.3	20.505	68713000	0.000148827	0.000127349	0.0001152	0.000112356	0.000120391	0.000134314	0.000120514	0.000136809	0.000105606	0.000142888	0.740758	0.0365356	0.130323
Q9UBQ5	Eukaryotic translation initiation factor 3 subunit K	EIF3K	3	3	20.6	25.059	18754000	6.64504e-05	6.29e-05	6.58593e-05	6.20789e-05	6.80546e-05	6.21578e-05	7.06807e-05	6.62761e-05	6.86393e-05	6.42325e-05	0.501128	0.0291616	0.300052
Q9UBQ7	Glyoxylate reductase/hydroxypyruvate reductase	GRHPR	3	3	15.9	35.668	9330400	7.33032e-05	7.27502e-05	7.84053e-05	7.87906e-05	6.61977e-05	6.73852e-05	7.00176e-05	6.74183e-05	7.30625e-05	6.77899e-05	0.098344	-0.0959572	1.00725
Q9UBS4	DnaJ homolog subfamily B member 11	DNAJB11	2	2	8.4	40.513	8187900	4.00211e-05	3.8188e-05	4.04954e-05	3.84091e-05	3.03384e-05	3.40281e-05	4.17841e-05	3.87478e-05	2.81639e-05	3.5236e-05	0.537793	-0.0749685	0.269385
Q9UBT2	SUMO-activating enzyme subunit 2	UBA2	9	9	19.7	71.223	56483000	0.000295126	0.000304061	0.000329038	0.000342921	0.000325478	0.000309318	0.000322571	0.000344885	0.000352227	0.00034044	0.248597	0.0643391	0.604504
Q9UBV8	Peflin	PEF1	3	3	11.6	30.381	17961000	0.000116317	0.000114487	0.000137241	0.000116412	0.000127032	0.000115775	0.000116712	0.000152377	0.000170987	0.000125101	0.271646	0.155227	0.565997
Q9UBW8	COP9 signalosome complex subunit 7a	COPS7A	2	2	16.4	30.276	6550900	4.03884e-06	4.45884e-06	5.86155e-06	8.18997e-06	6.99115e-06	6.01336e-06	5.12132e-06	4.92416e-06	8.53556e-06	5.76814e-06	0.874585	0.0396059	0.0581979
Q9UDT6	CAP-Gly domain-containing linker protein 2	CLIP2	7	3	6.8	115.84	2316900	5.03303e-05	5.13505e-05	8.47264e-05	5.25745e-05	6.09583e-05	4.45319e-05	5.87106e-05	5.6355e-05	4.90951e-05	6.13677e-05	0.429475	-0.151393	0.367063
Q9UEE9	Craniofacial development protein 1	CFDP1	5	5	23.1	33.592	123320000	0.000465921	0.000439676	0.000435837	0.00044109	0.000462212	0.000412868	0.000434613	0.000436116	0.000361242	0.000425764	0.0511637	-0.116495	1.29104
Q9UGI8	Testin	TES	2	2	5.2	47.996	6149600	1.47919e-05	1.85845e-05	2.06578e-05	3.07497e-05	1.47973e-05	2.33646e-05	1.80253e-05	2.04857e-05	1.87887e-05	2.1496e-05	0.871369	0.03689	0.0597981
Q9UGP4	LIM domain-containing protein 1	LIMD1	6	6	14.2	72.189	29625000	0.000164976	0.000175029	0.000169673	0.000168071	0.000176034	0.00017058	0.000166502	0.000156946	0.000157268	0.000163062	0.0474064	-0.0682048	1.32416
Q9UHD1	Cysteine and histidine-rich domain-containing protein 1	CHORDC1	8	8	27.4	37.489	151220000	0.00064019	0.000653737	0.000635423	0.000512623	0.000659716	0.000532455	0.00055607	0.000626761	0.000497428	0.000652796	0.270096	-0.114262	0.568482
Q9UHD8	Septin-9	SEPTIN9	11	11	24.4	65.401	136910000	0.000633186	0.000675851	0.000610771	0.000688821	0.000579294	0.000712265	0.000699926	0.000615975	0.000680785	0.000567015	0.621003	0.0393032	0.206907
Q9UHD9	Ubiquilin-2	UBQLN2	10	6	26.6	65.695	46409000	8.17647e-05	0.000115316	0.000115434	0.000128933	0.000113945	0.000112462	0.000117152	0.000115471	0.000113857	0.000121678	0.544909	0.0640899	0.263676
Q9UHG0	Doublecortin domain-containing protein 2	DCDC2	3	3	15.8	52.833	25039000	3.39199e-05	4.32379e-05	4.11599e-05	4.37589e-05	4.32846e-05	3.61575e-05	4.26299e-05	3.96674e-05	2.90229e-05	4.57821e-05	0.499837	-0.0876216	0.301172
Q9UHL4	Dipeptidyl peptidase 2	DPP7	3	3	6.5	54.341	30074000	0.000102104	0.000111559	0.000126107	0.000138388	0.000121146	0.000114034	0.000113343	0.000122004	0.000143167	0.000133287	0.548055	0.0624937	0.261176
Q9UHR4	Brain-specific angiogenesis inhibitor 1-associated protein 2-like protein 1	BAIAP2L1	2	2	7.2	56.882	6318800	2.44494e-05	1.64522e-05	2.75202e-05	3.21192e-05	2.72725e-05	2.38075e-05	1.86314e-05	2.56216e-05	2.30543e-05	1.7331e-05	0.237557	-0.237067	0.624232
Q9UHV9	Prefoldin subunit 2	PFDN2	5	5	42.9	16.648	296590000	0.000584871	0.000525793	0.000596759	0.000597471	0.000582065	0.000558867	0.000562234	0.000596543	0.000562737	0.000581352	0.746905	-0.0126617	0.126734
Q9UHX1	Poly(U)-binding-splicing factor PUF60	PUF60	13	13	37.4	59.875	102400000	0.000619976	0.000627592	0.000676255	0.000690245	0.00063586	0.000657963	0.000699209	0.000663398	0.000729175	0.000701767	0.0694336	0.0868206	1.15843
Q9UI30	Multifunctional methyltransferase subunit TRM112-like protein	TRMT112	4	4	43.2	14.199	155260000	0.000139127	0.000124033	0.000161889	0.000152929	0.000132367	0.000165167	0.000153156	0.00014459	0.000186548	0.000157808	0.0851659	0.184527	1.06973
Q9UII2	ATPase inhibitor, mitochondrial	ATP5IF1	2	2	14.2	12.249	265610000	0.00113415	0.00097779	0.00113175	0.0011423	0.00102545	0.00127861	0.0010758	0.00108948	0.00104677	0.000991356	0.817513	0.0186922	0.0875055
Q9UIJ7	GTP:AMP phosphotransferase AK3, mitochondrial	AK3	3	3	18.5	25.565	7320600	6.62283e-05	7.22158e-05	8.18482e-05	8.82873e-05	7.36953e-05	8.07135e-05	6.94908e-05	7.64662e-05	8.42438e-05	8.91291e-05	0.507187	0.0655463	0.294832
Q9UJU6	Drebrin-like protein	DBNL	13	13	38.1	48.207	375640000	0.000778016	0.000755408	0.000810047	0.00073465	0.000843492	0.000776793	0.000802316	0.000821743	0.000735652	0.000819096	0.793654	0.0124496	0.100369
Q9UK76	Hematological and neurological expressed 1 protein;Hematological and neurological expressed 1 protein, N-terminally processed	JPT1	11	10	83.8	16.014	2894700000	0.00120596	0.00119332	0.00125046	0.00125512	0.00128414	0.00127202	0.0011635	0.00119557	0.00128679	0.00116756	0.523269	-0.0243472	0.281275
Q9UKK9	ADP-sugar pyrophosphatase	NUDT5	9	9	45.2	24.327	252390000	0.000598509	0.000587109	0.000582918	0.000600626	0.000542347	0.000519989	0.0005441	0.000581246	0.000690019	0.000586184	0.949921	0.00496076	0.0223124
Q9UKM9	RNA-binding protein Raly	RALY	2	2	6.2	32.463	6317700	4.25521e-05	5.41122e-05	6.51398e-05	7.50388e-05	8.1798e-05	6.0907e-05	7.58772e-05	8.01907e-05	6.0315e-05	7.75144e-05	0.406673	0.155092	0.390754
Q9UKV3	Apoptotic chromatin condensation inducer in the nucleus	ACIN1	22	22	19.1	151.86	289830000	0.00157183	0.00156023	0.00158122	0.00165889	0.00157516	0.00155414	0.00164434	0.00159786	0.00152844	0.00163325	0.941925	0.00194088	0.0259837
Q9UKX7	Nuclear pore complex protein Nup50	NUP50	3	3	9.4	50.144	11196000	4.49579e-05	6.58026e-05	5.19121e-05	5.60646e-05	5.59483e-05	4.809e-05	4.66366e-05	5.40908e-05	5.69601e-05	4.59969e-05	0.288301	-0.125648	0.540154
Q9UKY7	Protein CDV3 homolog	CDV3	13	13	70.2	27.335	1655600000	0.00294984	0.00283829	0.00308532	0.00281512	0.00300202	0.00302844	0.0028808	0.00284163	0.00275432	0.00275224	0.260881	-0.043177	0.583558
Q9UL15	BAG family molecular chaperone regulator 5	BAG5	3	3	8.7	51.199	2463500	1.33126e-05	1.19726e-05	1.25022e-05	9.8392e-06	1.36835e-05	1.10886e-05	1.31029e-05	1.28012e-05	7.55376e-06	1.59322e-05	0.916301	-0.0196983	0.0379617
Q9UL46	Proteasome activator complex subunit 2	PSME2	9	9	48.5	27.401	137480000	0.000362146	0.000364215	0.000404954	0.00037681	0.000371438	0.000377443	0.000375408	0.000367931	0.000385263	0.000409038	0.516317	0.0270084	0.287083
Q9UL63	Muskelin	MKLN1	2	2	4.2	84.767	7943300	3.07909e-05	3.05312e-05	3.29569e-05	3.86295e-05	2.87812e-05	3.30173e-05	3.3185e-05	2.93211e-05	3.44903e-05	3.57113e-05	0.699446	0.0355624	0.155246
Q9ULC4;A0A3B3IRV3	Malignant T-cell-amplified sequence 1	MCTS1	4	4	30.4	20.555	85963000	0.000329718	0.000301261	0.000312172	0.000295592	0.000304938	0.000287686	0.000311444	0.000321809	0.00029486	0.000301643	0.551007	-0.0247312	0.258843
Q9ULD2	Microtubule-associated tumor suppressor 1	MTUS1	12	12	11	141.4	68339000	0.00030976	0.000347318	0.000355101	0.000316963	0.000355513	0.000289094	0.000329685	0.00038129	0.000319621	0.000340037	0.787758	-0.0215081	0.103607
Q9ULH0	Kinase D-interacting substrate of 220 kDa	KIDINS220	3	3	3.2	196.54	8506900	6.29314e-05	6.79883e-05	7.07896e-05	7.03058e-05	7.76829e-05	6.1824e-05	6.4305e-05	6.21989e-05	7.47496e-05	7.18279e-05	0.430691	-0.0623561	0.365835
Q9ULR0	Pre-mRNA-splicing factor ISY1 homolog	ISY1	2	2	8.1	32.992	6480700	5.43418e-05	6.39465e-05	7.98719e-05	8.77486e-05	6.95324e-05	6.35608e-05	6.92865e-05	8.31343e-05	8.57037e-05	8.85331e-05	0.389656	0.134671	0.409319
Q9ULV4	Coronin-1C	CORO1C	2	2	6.8	53.248	5252100	3.20664e-05	3.07476e-05	2.74723e-05	2.90732e-05	3.59718e-05	3.15746e-05	2.38835e-05	3.15217e-05	3.85471e-05	3.11846e-05	0.922119	0.0127622	0.0352129
Q9ULW0	Targeting protein for Xklp2	TPX2	2	2	4	85.652	1273100	1.25541e-05	1.12106e-05	1.86936e-05	1.01682e-05	9.80863e-06	1.50283e-05	1.28581e-05	1.31667e-05	1.70015e-05	1.45957e-05	0.285463	0.218612	0.54445
Q9ULZ3	Apoptosis-associated speck-like protein containing a CARD	PYCARD	8	8	52.3	21.627	171830000	0.000386801	0.000397113	0.000427161	0.000438166	0.000382299	0.000431965	0.000396481	0.000386611	0.000443166	0.000370564	0.975934	-0.00195776	0.0105794
Q9UM22	Mammalian ependymin-related protein 1	EPDR1	5	5	24.1	25.437	108080000	0.000157146	0.0001899	0.000166265	0.000170245	0.000179177	0.000181529	0.000165631	0.000175837	0.000184034	0.000178674	0.496073	0.0379134	0.304454
Q9UMS0	NFU1 iron-sulfur cluster scaffold homolog, mitochondrial	NFU1	4	4	18.1	28.462	98671000	0.00044844	0.000421563	0.000446751	0.000480609	0.000440586	0.000449418	0.0004492	0.000422438	0.000476482	0.000485529	0.556448	0.0287961	0.254576
Q9UMX0	Ubiquilin-1	UBQLN1	14	8	43.1	62.518	339020000	0.000526877	0.000546275	0.000537334	0.000544831	0.000516803	0.000485422	0.000561231	0.000537756	0.000534022	0.000570075	0.840551	0.00882013	0.0754357
Q9UMX5	Neudesin	NENF	6	6	41.9	18.856	210300000	0.00084216	0.000792402	0.000892952	0.000851897	0.000891618	0.000929346	0.000813354	0.000835999	0.000912242	0.00085424	0.62254	0.0248326	0.205833
Q9UMY4	Sorting nexin-12	SNX12	6	6	29.6	18.884	61298000	0.000341789	0.000354903	0.000393249	0.000331081	0.00036268	0.000346362	0.000319188	0.000361483	0.000382865	0.00041328	0.691486	0.0315811	0.160216
Q9UMZ2	Synergin gamma	SYNRG	2	2	2.4	140.65	7193000	4.60939e-05	4.88863e-05	5.12855e-05	4.12615e-05	4.02206e-05	3.23788e-05	4.20063e-05	4.74459e-05	3.99199e-05	4.37846e-05	0.214244	-0.14805	0.669091
Q9UN86	Ras GTPase-activating protein-binding protein 2	G3BP2	3	3	6.6	54.12	23104000	0.000174983	0.000191327	0.000175636	0.000155045	0.000175897	0.00015377	0.000160793	0.000175849	0.000172248	0.000180092	0.448461	-0.0506901	0.348275
Q9UNF0	Protein kinase C and casein kinase substrate in neurons protein 2	PACSIN2	10	10	31.5	55.738	139530000	0.000556486	0.000547299	0.000697498	0.000702443	0.000671819	0.000584264	0.000660539	0.000671205	0.000692532	0.000641143	0.713761	0.0332952	0.146447
Q9UNF1	Melanoma-associated antigen D2	MAGED2	9	9	24.1	64.953	78936000	0.000315881	0.000349654	0.00032436	0.000310333	0.000346022	0.000306162	0.000293854	0.000328402	0.000286778	0.000317135	0.0711268	-0.103455	1.14797
Q9UNM6	26S proteasome non-ATPase regulatory subunit 13	PSMD13	5	5	16.2	42.945	31149000	0.000232961	0.000236556	0.000242728	0.000228614	0.000257249	0.00024427	0.000252059	0.000252948	0.000248893	0.000230103	0.380139	0.0358742	0.420058
Q9UNN8	Endothelial protein C receptor	PROCR	2	2	10.9	26.671	53440000	5.5065e-05	7.47471e-05	7.28622e-05	6.23906e-05	7.33322e-05	7.31027e-05	7.07022e-05	8.39585e-05	5.90195e-05	8.89654e-05	0.284565	0.151049	0.545818
Q9UNP9	Peptidyl-prolyl cis-trans isomerase E	PPIE	2	2	16.9	33.43	5972200	1.68825e-05	2.36873e-05	1.8999e-05	1.11817e-05	1.96739e-05	5.78263e-06	1.31402e-05	1.39975e-05	9.52655e-06	1.78817e-05	0.0717996	-0.583872	1.14388
Q9UNZ2	NSFL1 cofactor p47	NSFL1C	24	24	68.4	40.572	982960000	0.0025607	0.00239433	0.00259278	0.00236756	0.00255723	0.00245044	0.00248723	0.00255094	0.0023559	0.00253362	0.754616	-0.0109719	0.122274
Q9UPN3	Microtubule-actin cross-linking factor 1, isoforms 1/2/3/5	MACF1	3	2	0.5	838.3	82263000	0.000259099	0.000242831	0.000227094	0.000208443	0.000226341	0.000194663	0.000219611	0.000205471	0.000168048	0.000213212	0.0308345	-0.217406	1.51096
Q9UPN6	Protein SCAF8	SCAF8	3	3	4.2	140.52	13807000	1.70271e-05	2.81051e-05	3.0134e-05	2.25482e-05	2.3468e-05	2.03322e-05	2.50654e-05	2.46162e-05	2.44663e-05	2.75735e-05	0.953652	0.00914344	0.02061
Q9UPT8	Zinc finger CCCH domain-containing protein 4	ZC3H4	10	10	16	140.26	45458000	0.000115306	0.000144329	0.000115468	0.000106269	0.00014475	0.000106664	0.000121847	0.000120752	0.000100245	0.000137701	0.474552	-0.0925711	0.323716
Q9UQ35	Serine/arginine repetitive matrix protein 2	SRRM2	28	28	14.2	299.61	565410000	0.0018031	0.0017772	0.00184133	0.00185529	0.00189216	0.00183241	0.00191363	0.0018199	0.00193804	0.00182576	0.343882	0.0250581	0.46359
Q9UQ80	Proliferation-associated protein 2G4	PA2G4	11	10	37.8	43.786	172260000	0.000630026	0.000541506	0.000571694	0.000460291	0.000604901	0.000458123	0.000538007	0.000582172	0.00046912	0.000587124	0.411367	-0.0922041	0.385771
Q9UQN3	Charged multivesicular body protein 2b	CHMP2B	4	4	16.4	23.906	60270000	0.000499573	0.000548835	0.000529863	0.000496885	0.000490654	0.000449756	0.000448447	0.000477206	0.000418328	0.000460963	0.0029566	-0.18648	2.52921
Q9Y224	UPF0568 protein C14orf166	RTRAF	10	10	48	28.068	184460000	0.000865364	0.000898681	0.00092201	0.000882527	0.00103539	0.000829024	0.00090743	0.00093096	0.000810484	0.000988134	0.553298	-0.043885	0.257041
Q9Y230	RuvB-like 2	RUVBL2	9	9	25.3	51.156	102950000	0.000370317	0.000381336	0.000374726	0.000426468	0.000362616	0.000396062	0.000402789	0.000408847	0.000410415	0.000386861	0.17638	0.0658902	0.75355
Q9Y237	Peptidyl-prolyl cis-trans isomerase NIMA-interacting 4	PIN4	6	6	48.1	13.81	135270000	0.000307454	0.000320788	0.000330175	0.000367483	0.000362297	0.000337408	0.000312831	0.000335689	0.000281663	0.000345836	0.391511	-0.0653552	0.407256
Q9Y265	RuvB-like 1	RUVBL1	13	13	39.5	50.227	83079000	0.000494449	0.000512257	0.000541052	0.000519088	0.000514924	0.000484112	0.000525213	0.000556089	0.000559885	0.000566021	0.23328	0.0599533	0.632123
Q9Y266	Nuclear migration protein nudC	NUDC	15	15	47.4	38.242	348700000	0.00157069	0.00162692	0.00155261	0.0015742	0.00149614	0.00138798	0.0015489	0.0015079	0.00156813	0.00151963	0.166586	-0.0541358	0.778361
Q9Y281	Cofilin-2	CFL2	10	5	63.3	18.736	352470000	0.000587633	0.000575749	0.00055868	0.000497347	0.000595824	0.000485379	0.000502635	0.000545217	0.000410903	0.000586694	0.137098	-0.153645	0.86297
Q9Y2B0	Protein canopy homolog 2	CNPY2	6	6	36.8	20.652	299420000	0.000681814	0.000677995	0.000703626	0.000585234	0.000726888	0.000686487	0.00067853	0.000658511	0.00063317	0.000710198	0.951138	-0.00370706	0.0217567
Q9Y2H0	Disks large-associated protein 4	DLGAP4	3	3	3.4	108.01	25236000	9.44427e-05	0.000109204	8.78251e-05	8.97995e-05	0.000101997	9.13668e-05	9.06427e-05	7.76778e-05	9.03879e-05	0.000103794	0.335103	-0.0905489	0.474822
Q9Y2S6;A0A024R1R8	Translation machinery-associated protein 7	TMA7	3	3	26.6	7.0662	349520000	0.000505922	0.000474398	0.000469337	0.000576269	0.000494094	0.000572305	0.000474932	0.000449272	0.000530203	0.000419186	0.671498	-0.0430705	0.172955
Q9Y2V2	Calcium-regulated heat stable protein 1	CARHSP1	4	4	57.1	15.892	304810000	0.000225547	0.000208301	0.000213274	0.000259344	0.000215209	0.00024823	0.000221958	0.000204213	0.000257077	0.000240112	0.471727	0.0628122	0.326309
Q9Y2W1	Thyroid hormone receptor-associated protein 3	THRAP3	10	9	13.5	108.66	340420000	0.000550052	0.000612231	0.000628984	0.000620097	0.000635987	0.000565079	0.000643767	0.000627715	0.000632203	0.000638673	0.58376	0.0281692	0.233766
Q9Y2W2	WW domain-binding protein 11	WBP11	5	5	7.2	69.997	27843000	0.000238182	0.000255354	0.000236713	0.000296257	0.000242693	0.000212205	0.000253106	0.00025562	0.000268534	0.000247503	0.67003	-0.0371116	0.173906
Q9Y2X7	ARF GTPase-activating protein GIT1	GIT1	3	3	6.6	84.34	66515000	0.000211015	0.000159649	0.000174369	0.000157404	0.000188685	0.000161456	0.000156177	0.000203747	0.000147672	0.00018297	0.597512	-0.0647313	0.223654
Q9Y2Y0	ADP-ribosylation factor-like protein 2-binding protein	ARL2BP	2	2	17.2	18.822	4703800	1.98876e-05	1.64593e-05	1.58821e-05	1.77675e-05	1.78451e-05	2.00719e-05	1.82353e-05	1.81085e-05	1.59535e-05	2.05625e-05	0.369895	0.0812672	0.431922
Q9Y2Z0	Suppressor of G2 allele of SKP1 homolog	SUGT1	10	10	32.6	41.024	80049000	0.00047506	0.000444764	0.000441484	0.000440167	0.000441955	0.00037918	0.000452748	0.00044187	0.000484521	0.000470548	0.88412	-0.00939608	0.053489
Q9Y316	Protein MEMO1	MEMO1	11	11	56.6	33.733	674150000	0.000637257	0.000689932	0.000664618	0.000656614	0.000694114	0.000825263	0.000714153	0.000704661	0.000709983	0.000718789	0.0302697	0.135957	1.51899
Q9Y333	U6 snRNA-associated Sm-like protein LSm2	LSM2	2	2	31.6	10.834	45509000	6.9511e-05	6.70411e-05	6.06778e-05	6.30486e-05	6.46307e-05	6.23818e-05	6.39574e-05	5.82374e-05	8.06907e-05	9.51969e-05	0.34569	0.14982	0.461314
Q9Y376	Calcium-binding protein 39	CAB39	6	6	19.1	39.869	34165000	0.000292735	0.000294694	0.000355377	0.000343141	0.000329651	0.000329155	0.000302018	0.000325106	0.00032065	0.000365516	0.751337	0.0237779	0.124165
Q9Y383	Putative RNA-binding protein Luc7-like 2	LUC7L2	4	3	10.5	46.513	45721000	0.000296891	0.000245516	0.000262415	0.000281393	0.000256185	0.000237479	0.000279293	0.000252379	0.000295141	0.00026023	0.800357	-0.019344	0.0967161
Q9Y3A5	Ribosome maturation protein SBDS	SBDS	8	8	28.8	28.763	141620000	0.000712562	0.000657322	0.000766907	0.000703713	0.000735265	0.000715307	0.00072236	0.000741587	0.00070191	0.000757559	0.558229	0.0251794	0.253187
Q9Y3B8	Oligoribonuclease, mitochondrial	REXO2	5	5	21.9	26.832	87139000	0.000457238	0.000417498	0.000443997	0.000411923	0.000442911	0.000431627	0.000439953	0.000465061	0.000438467	0.000455083	0.31399	0.0371027	0.503084
Q9Y3B9	RRP15-like protein	RRP15	3	3	13.5	31.484	19101000	0.000143532	0.000173022	0.000188251	0.000192763	0.000163016	0.00012222	0.000168591	0.000208825	0.000176913	0.000186313	0.979061	0.00381338	0.00919046
Q9Y3E1	Hepatoma-derived growth factor-related protein 3	HDGFL3	5	3	28.1	22.619	66403000	0.000267048	0.000261649	0.000217006	0.000208924	0.000237358	0.000241887	0.000219891	0.000216933	0.0001744	0.000235011	0.243881	-0.131529	0.612822
Q9Y3E2	BolA-like protein 1	BOLA1	3	3	32.1	14.289	25351000	0.000115038	0.000114116	0.000122385	0.000119594	0.000109205	0.000103939	0.000112791	0.00012017	0.000113954	0.000141433	0.730642	0.0294007	0.136296
Q9Y3E7	Charged multivesicular body protein 3	CHMP3	6	6	34.2	25.073	108610000	0.000832594	0.000760464	0.000757887	0.000737882	0.000770396	0.000729844	0.000707774	0.000742513	0.000705198	0.000707083	0.016888	-0.103358	1.77242
Q9Y3F4	Serine-threonine kinase receptor-associated protein	STRAP	6	6	24.9	38.438	51551000	0.000296749	0.000268097	0.000263647	0.000249112	0.000284401	0.000232434	0.000258159	0.000294888	0.000209519	0.000311792	0.60834	-0.0597038	0.215853
Q9Y3S2	Zinc finger protein 330	ZNF330	2	2	10	36.201	4844100	4.82064e-05	5.15681e-05	4.99015e-05	5.29401e-05	4.55874e-05	4.57278e-05	4.48339e-05	5.24889e-05	4.90177e-05	4.42921e-05	0.272013	-0.0705348	0.565411
Q9Y490	Talin-1	TLN1	49	46	29.8	269.76	528220000	0.00222483	0.0021916	0.00244391	0.00244002	0.00244333	0.00239791	0.00232771	0.00250094	0.00253804	0.00244515	0.211247	0.0561475	0.67521
Q9Y4L1	Hypoxia up-regulated protein 1	HYOU1	3	3	4.3	111.33	11235000	5.80971e-05	6.6833e-05	8.65856e-05	7.68781e-05	6.33407e-05	7.65679e-05	8.02746e-05	7.14493e-05	8.82416e-05	8.81008e-05	0.118462	0.202131	0.926421
Q9Y4Y9	U6 snRNA-associated Sm-like protein LSm5	LSM5	2	2	46.2	9.9374	51506000	1.40067e-05	1.55943e-05	1.23638e-05	2.22877e-05	1.21617e-05	1.04416e-05	1.70928e-05	1.91244e-05	1.73235e-05	1.19205e-05	0.968484	-0.00968855	0.0139074
Q9Y520	Protein PRRC2C	PRRC2C	34	33	16.7	316.91	292900000	0.00147264	0.00160148	0.00162908	0.00154399	0.00167345	0.00134791	0.00154012	0.0016242	0.00147595	0.00158943	0.285553	-0.063872	0.544313
Q9Y547	Intraflagellar transport protein 25 homolog	HSPB11	3	3	27.8	16.297	36923000	3.87855e-05	4.40348e-05	7.16227e-05	4.74991e-05	4.72882e-05	5.32962e-05	4.16336e-05	6.30954e-05	6.81366e-05	5.29802e-05	0.435592	0.16352	0.36092
Q9Y5A9	YTH domain-containing family protein 2	YTHDF2	2	2	4.8	62.333	19964000	4.31102e-05	4.26747e-05	5.82264e-05	6.3495e-05	5.42475e-05	7.1125e-05	6.14988e-05	6.4466e-05	6.6841e-05	5.35172e-05	0.0594918	0.278311	1.22554
Q9Y5J9	Mitochondrial import inner membrane translocase subunit Tim8 B	TIMM8B	3	3	37.3	9.3435	19589000	0.000171718	0.000180127	0.000184602	0.000175882	0.000189089	0.000171573	0.000183776	0.000193094	0.000175864	0.000187564	0.684369	0.0166369	0.16471
Q9Y5K6	CD2-associated protein	CD2AP	16	16	31.3	71.45	169230000	0.00085594	0.000865143	0.000864513	0.000894378	0.000870087	0.000754607	0.000850698	0.000851498	0.00080565	0.000880391	0.1087	-0.0704142	0.963772
Q9Y5L4	Mitochondrial import inner membrane translocase subunit Tim13	TIMM13	2	2	26.3	10.5	21973000	8.78631e-05	0.000103856	9.74273e-05	9.56869e-05	8.29797e-05	8.77917e-05	9.49791e-05	0.000100351	0.000114292	0.000109768	0.229787	0.116571	0.638674
Q9Y5S9	RNA-binding protein 8A	RBM8A	5	5	46	19.889	241670000	0.00015195	0.00015777	0.000159252	0.000204068	0.000161519	0.000166578	0.000141544	0.000172246	0.000193127	0.000171761	0.868586	0.018373	0.0611873
Q9Y5X3	Sorting nexin-5	SNX5	3	3	12.1	46.816	11908000	2.98884e-05	3.12967e-05	3.35373e-05	3.81397e-05	3.28026e-05	2.00106e-05	2.94094e-05	3.63449e-05	4.12387e-05	4.25523e-05	0.863977	0.0334934	0.0634976
Q9Y5Z4	Heme-binding protein 2	HEBP2	4	4	29.3	22.875	60465000	0.000263635	0.000274232	0.000265214	0.000269533	0.000267065	0.000285527	0.000265441	0.000266403	0.000297016	0.000291468	0.08544	0.0695612	1.06834
Q9Y608	Leucine-rich repeat flightless-interacting protein 2	LRRFIP2	4	4	7.4	82.17	34594000	0.000186853	0.000210433	0.000228382	0.000197327	0.000216391	0.00017481	0.000186772	0.000216855	0.00020993	0.000211247	0.485953	-0.0562856	0.313406
Q9Y617	Phosphoserine aminotransferase	PSAT1	22	22	50.5	40.422	2127700000	0.00406674	0.00415994	0.00399446	0.00431971	0.00383765	0.00415484	0.00390496	0.00376635	0.00363766	0.00461795	0.763922	-0.0211619	0.116951
Q9Y618	Nuclear receptor corepressor 2	NCOR2	3	3	1.4	273.65	11180000	6.98184e-05	7.98387e-05	8.40964e-05	7.99142e-05	9.43661e-05	7.17167e-05	9.58787e-05	9.38623e-05	8.85703e-05	8.98594e-05	0.306165	0.108445	0.514044
Q9Y696	Chloride intracellular channel protein 4	CLIC4	6	6	30	28.772	77904000	0.000206261	0.000228392	0.000617244	0.000187391	0.000254315	0.00023813	0.000268814	0.000233193	0.000241502	0.000238659	0.517093	-0.291564	0.286432
Q9Y6A5	Transforming acidic coiled-coil-containing protein 3	TACC3	6	5	8.8	90.359	35492000	0.000155504	0.00017028	0.000178931	0.000170691	0.000170839	0.000164085	0.000164502	0.000166425	0.000176396	0.000172872	0.932926	-0.00335158	0.030153
Q9Y6E2	Basic leucine zipper and W2 domain-containing protein 2	BZW2	8	8	19.8	48.162	54036000	0.000379257	0.000336821	0.000399411	0.000413616	0.000384593	0.000497634	0.000437014	0.000418216	0.000429616	0.000417549	0.0197418	0.20116	1.70461
Q9Y6G9	Cytoplasmic dynein 1 light intermediate chain 1	DYNC1LI1	3	3	10.1	56.578	8234300	1.7065e-05	2.04327e-05	2.16376e-05	2.1565e-05	2.3231e-05	1.96049e-05	2.2952e-05	2.11439e-05	3.15072e-05	3.02771e-05	0.141393	0.271886	0.849571
Q9Y6I3	Epsin-1	EPN1	3	3	14.1	60.293	16985000	3.92382e-05	4.06586e-05	4.56254e-05	4.56059e-05	4.03098e-05	3.8237e-05	3.93937e-05	4.65408e-05	4.52263e-05	4.92027e-05	0.585423	0.0480634	0.23253
Q9Y6K9	NF-kappa-B essential modulator	IKBKG	4	4	11.2	48.197	44463000	0.000309988	0.00027011	0.000343044	0.000345369	0.000340289	0.000321599	0.000323578	0.000341935	0.000356389	0.000325404	0.471465	0.0529179	0.326551
Q9Y6W5	Wiskott-Aldrich syndrome protein family member 2	WASF2	2	2	4	54.283	13405000	0.000114463	0.000109809	0.000116363	0.00012163	0.000109947	0.000142914	0.000116597	9.64821e-05	0.000125996	0.000108162	0.673148	0.0445327	0.171889
