# Supplementary material for: One-Pot Time-Induced Proteome Integral Solubility Alteration Assay for Automated and Sensitive Drug–Target Identification
Source: Anal Chem. 2024 Nov 20;96(48):18917–21. doi: 10.1021/acs.analchem.4c05127 (PMC11618734; doi:10.1021/acs.analchem.4c05127)
Supplement: Supplementary file 5 — ac4c05127_si_005.xlsx [file ac4c05127_si_005.xlsx]

## Sheet: OPTI-PISA_automated_3 drugs
Table S4. Automated OPTI-PISA for multi-target drugs in A549 cell lysate
								Normalized Quan values of biological replicates
Majority protein IDs	Protein names	Gene names	Peptides	Unique peptides	Sequence coverage (%)	Molecular weight (kDa)	Abundance	DMSO_1	DMSO_2	DMSO_3	DMSO_4	MTX_1	MTX_2	MTX_3	MTX_4	Staurosporine_1	Staurosporine_2	Staurosporine_3	Staurosporine_4	Ganetespib_1	Ganetespib_2	Ganetespib_3	Ganetespib_4	p value_MTX	log2 FC (MTX/DMSO)	-log10 (p value)_MTX	p value_Staurosporine	log2 FC (Staurosporine/DMSO)	-log10 (p value)_Staurosporine	p value_Ganetespib	log2 FC (Ganetespib/DMSO)	-log10 (p value)_Ganetespib
P0DPI2;A0A0B4J2D5	NA	GATD3	12	12	54.9	28.17	23750000000	0.000369583	0.000328672	0.000331292	0.000363253	0.000360916	0.000340709	0.000340032	0.000348577	0.000310906	0.000350704	0.000336119	0.000335484	0.000326005	0.000335265	0.000325134	0.000352034	0.957939	-0.00266069	0.0186619	0.310181	-0.0630819	0.508385	0.311926	-0.0574393	0.505948
A0A0U1RRE5	NA	NBDY	3	3	64.7	7.0249	6791500000	5.61622e-05	7.30906e-05	7.25197e-05	7.81671e-05	7.39776e-05	7.34837e-05	7.64115e-05	7.62107e-05	5.8058e-05	5.90912e-05	6.82647e-05	6.69506e-05	6.77651e-05	7.61378e-05	6.74504e-05	7.52816e-05	0.338036	0.100249	0.471037	0.253196	-0.149606	0.596542	0.763867	0.0340991	0.116982
A0A2Z4LIS9;P0CG31	Putative zinc finger protein 286B	FOXO3B	4	4	18.6	29.9	115190000	1.13373e-05	1.53041e-05	1.59724e-05	1.65329e-05	1.5138e-05	1.62349e-05	1.68911e-05	1.76927e-05	1.23084e-05	1.3568e-05	1.57522e-05	1.40709e-05	1.35002e-05	1.42494e-05	1.28151e-05	1.41404e-05	0.236612	0.157219	0.625964	0.554186	-0.086634	0.256344	0.398761	-0.112626	0.399287
A0A590UK10;Q6ZSZ5	Rho guanine nucleotide exchange factor 18	ARHGEF18	8	8	12.2	121.99	98059000	1.47924e-05	1.27088e-05	1.33449e-05	1.24789e-05	1.25286e-05	1.06095e-05	1.1967e-05	1.07745e-05	1.45765e-05	1.5355e-05	1.34475e-05	1.36113e-05	1.2541e-05	1.20712e-05	1.38327e-05	1.31528e-05	0.0371277	-0.216959	1.4303	0.229368	0.09591	0.639467	0.528353	-0.047504	0.277076
A0A8I5KW96;P27144	Adenylate kinase 4, mitochondrial	AK4P3	3	3	15.2	25.208	77460000	1.78154e-05	1.75118e-05	1.79612e-05	1.62093e-05	1.63735e-05	1.70331e-05	1.69976e-05	1.52473e-05	1.89051e-05	1.71721e-05	1.91939e-05	1.77718e-05	1.80969e-05	1.84629e-05	1.81142e-05	1.70037e-05	0.146958	-0.0821364	0.832808	0.203326	0.0717784	0.691807	0.326158	0.0445584	0.486572
A0AVT1	Ubiquitin-like modifier-activating enzyme 6	UBA6	31	31	37.4	117.97	4526200000	0.000361975	0.000312183	0.000285743	0.000268498	0.000293043	0.000294343	0.000275033	0.000270576	0.000348069	0.000292111	0.000309699	0.000305965	0.000291882	0.000291138	0.000282599	0.00026002	0.305068	-0.116637	0.515604	0.781408	0.0318775	0.107122	0.281077	-0.126035	0.551174
A0FGR8	Extended synaptotagmin-2	ESYT2	5	5	7.7	102.36	141620000	3.40248e-05	2.72578e-05	2.47185e-05	2.52882e-05	2.36047e-05	2.55758e-05	2.44357e-05	2.50373e-05	3.41938e-05	3.16682e-05	2.7868e-05	3.00131e-05	3.01254e-05	2.76817e-05	3.29944e-05	2.7691e-05	0.197361	-0.173872	0.704739	0.262976	0.153033	0.580084	0.495544	0.0904812	0.304918
A0JNW5	UHRF1-binding protein 1-like	UHRF1BP1L	19	19	19.7	164.2	716470000	7.89414e-05	7.97894e-05	8.53255e-05	7.75696e-05	8.18849e-05	8.11571e-05	8.09009e-05	7.64105e-05	8.88144e-05	8.47331e-05	8.42027e-05	8.42506e-05	8.81237e-05	7.79759e-05	8.93193e-05	8.02709e-05	0.884999	-0.00571914	0.0530575	0.046169	0.0886169	1.33565	0.326913	0.0617453	0.485568
A0MZ66	Shootin-1	SHTN1	37	37	60.9	71.639	13787000000	0.000779458	0.000837668	0.000828917	0.000802374	0.000858987	0.000844502	0.000810497	0.000773548	0.000820181	0.000792521	0.000828343	0.000816774	0.000849987	0.000844427	0.000835252	0.000851314	0.68789	0.0172684	0.162481	0.882953	0.00416895	0.0540624	0.0520934	0.0577043	1.28322
A1X283	SH3 and PX domain-containing protein 2B	SH3PXD2B	18	17	23.5	101.58	1670700000	0.000130295	0.000155325	0.000170508	0.000157801	0.000156126	0.000160764	0.000166003	0.000153237	0.000159175	0.000147879	0.000170668	0.00015702	0.000155779	0.000150581	0.00015924	0.000159044	0.554335	0.0512507	0.256228	0.608461	0.0480976	0.215768	0.767366	0.0249632	0.114998
A1XBS5	Protein FAM92A1	CIBAR1	2	2	11.1	33.43	67528000	5.41084e-06	5.25653e-06	5.72596e-06	5.84816e-06	5.58995e-06	5.06736e-06	5.20763e-06	4.75472e-06	5.56056e-06	6.02722e-06	5.09276e-06	5.40969e-06	5.32796e-06	5.4976e-06	5.53782e-06	5.84775e-06	0.115906	-0.109233	0.935894	0.878868	-0.00984477	0.0560765	0.966738	-0.0019704	0.0146914
A2RTX5	Probable threonine--tRNA ligase 2, cytoplasmic	TARS3	8	4	14	92.644	35019000	6.93676e-06	6.98373e-06	6.7024e-06	6.65431e-06	6.27367e-06	6.04511e-06	6.19536e-06	5.99109e-06	7.74475e-06	7.41172e-06	6.68136e-06	6.93496e-06	6.80886e-06	7.42518e-06	7.63558e-06	6.77546e-06	0.000590979	-0.154606	3.22843	0.188487	0.0770096	0.724718	0.191952	0.0705919	0.716807
A2RUC4	tRNA wybutosine-synthesizing protein 5	TYW5	8	8	27.6	36.547	426690000	5.06145e-05	4.73873e-05	4.7057e-05	5.14181e-05	4.9291e-05	4.64829e-05	4.56897e-05	4.32827e-05	5.13169e-05	5.1135e-05	5.13899e-05	4.80668e-05	4.61511e-05	4.67382e-05	4.71512e-05	4.72959e-05	0.128234	-0.0888148	0.891996	0.360185	0.0393418	0.443474	0.0915837	-0.0687285	1.03818
A3KN83	Protein strawberry notch homolog 1	SBNO1	9	9	9.7	154.31	362300000	1.74829e-05	1.98543e-05	2.03558e-05	1.7851e-05	1.61357e-05	1.86602e-05	1.89874e-05	1.86669e-05	2.42114e-05	1.94998e-05	2.14796e-05	2.10466e-05	2.18707e-05	2.01929e-05	2.15392e-05	1.9065e-05	0.458009	-0.0603305	0.339126	0.0698796	0.190997	1.15565	0.114025	0.130007	0.943001
A4D1P6	WD repeat-containing protein 91	WDR91	8	8	15.8	83.343	547360000	5.9894e-05	5.78825e-05	5.60734e-05	6.15208e-05	5.69198e-05	5.73911e-05	6.00079e-05	6.26973e-05	6.34219e-05	6.11038e-05	5.98426e-05	6.03013e-05	5.73127e-05	5.67597e-05	6.00128e-05	5.66273e-05	0.825356	0.01005	0.0833589	0.154595	0.0558992	0.810804	0.445326	-0.0288382	0.351322
A4D2B0	Metallo-beta-lactamase domain-containing protein 1	MBLAC1	7	7	42.9	27.202	434790000	5.92647e-05	5.74229e-05	6.02047e-05	6.16888e-05	6.05642e-05	5.70501e-05	6.02204e-05	5.67851e-05	5.99235e-05	6.20356e-05	6.00875e-05	5.87735e-05	5.6188e-05	5.63857e-05	5.78173e-05	6.21637e-05	0.489614	-0.0241558	0.310147	0.635179	0.0134757	0.197104	0.396976	-0.0369097	0.401236
A5PLN9	Trafficking protein particle complex subunit 13	TRAPPC13	5	5	25.4	46.523	159370000	1.66893e-05	1.46719e-05	1.55414e-05	1.36513e-05	1.448e-05	1.42893e-05	1.45623e-05	1.32268e-05	1.97007e-05	1.63785e-05	1.68953e-05	1.58252e-05	1.60967e-05	1.46937e-05	1.63258e-05	1.6623e-05	0.212293	-0.098478	0.673065	0.10401	0.184182	0.982925	0.343265	0.0739596	0.46437
A5YKK6	CCR4-NOT transcription complex subunit 1	CNOT1	31	31	17.3	266.94	941350000	0.00013573	0.000128313	0.000128257	0.000122179	0.000115918	0.000119675	0.000117399	0.00010973	0.000166811	0.000136887	0.000146032	0.00014032	0.000138053	0.000127351	0.000154105	0.000134235	0.0100704	-0.152965	1.99695	0.0404252	0.197727	1.39335	0.171041	0.106107	0.7669
A6H8Y1	Transcription factor TFIIIB component B homolog	BDP1	12	12	5.6	293.88	119010000	3.42439e-05	3.25135e-05	3.61883e-05	3.53079e-05	3.52179e-05	3.50239e-05	3.50079e-05	3.76195e-05	3.09104e-05	3.24237e-05	3.41385e-05	3.39156e-05	3.3105e-05	3.43832e-05	3.46657e-05	3.33875e-05	0.298741	0.0473779	0.524705	0.166162	-0.0734823	0.779467	0.468392	-0.0285836	0.329391
A6ND36	Protein FAM83G	FAM83G	8	8	13.7	90.834	127470000	1.32467e-05	1.59515e-05	1.85137e-05	1.69731e-05	1.61383e-05	1.73214e-05	1.9565e-05	1.66458e-05	1.63632e-05	1.52072e-05	1.7526e-05	1.63349e-05	1.59474e-05	1.58231e-05	1.59761e-05	1.77211e-05	0.388582	0.107115	0.410517	0.882024	0.0165486	0.0545198	0.875507	0.0173511	0.0577405
A6NDG6	Phosphoglycolate phosphatase	PGP	14	14	53.6	34.006	22046000000	0.000386927	0.000340287	0.000348647	0.00038696	0.000390441	0.000333336	0.000361856	0.000380684	0.000314218	0.00034763	0.000330792	0.000350793	0.000331465	0.000343384	0.000319737	0.000335565	0.962098	0.0034436	0.0167805	0.0934893	-0.122829	1.02924	0.0472313	-0.137162	1.32577
A6NDU8	UPF0600 protein C5orf51	RIMOC1	9	9	42.5	33.62	1079600000	9.83769e-05	8.30956e-05	8.47237e-05	7.42236e-05	8.40545e-05	7.905e-05	8.06975e-05	7.14316e-05	9.29492e-05	7.7699e-05	8.81582e-05	8.16556e-05	8.5423e-05	8.32728e-05	8.33494e-05	8.19236e-05	0.308443	-0.110893	0.510825	0.998659	0.00017908	0.000582822	0.759893	-0.0276013	0.119247
A6NED2	RCC1 domain-containing protein 1	RCCD1	10	9	42	40.078	1134300000	9.68241e-05	9.0201e-05	9.057e-05	8.63611e-05	9.14781e-05	8.41646e-05	8.77914e-05	8.07544e-05	9.548e-05	9.14793e-05	9.33718e-05	8.96087e-05	9.06878e-05	8.96757e-05	8.96831e-05	9.01723e-05	0.169673	-0.0805661	0.770388	0.572232	0.023526	0.242428	0.683004	-0.0148908	0.165577
A6NHR9	Structural maintenance of chromosomes flexible hinge domain-containing protein 1	SMCHD1	27	27	18.5	226.37	618190000	0.000105074	0.000108576	0.000110949	9.8589e-05	0.000100605	0.000104565	0.000102793	9.04822e-05	0.000123456	0.000122211	0.000116918	0.000108253	0.00011443	0.00011304	0.00011862	0.000110439	0.185805	-0.0869182	0.730942	0.0346191	0.153931	1.46068	0.0397846	0.109407	1.40029
A6NHX0	GATS-like protein 2	CASTOR2	11	10	57.1	36.056	3172100000	0.000137655	0.000131622	0.000134191	0.000133664	0.000135486	0.000128307	0.000135187	0.000138232	0.000130964	0.00013603	0.000131135	0.000136409	0.000133361	0.000134732	0.000132255	0.000136801	0.993814	0.000213275	0.00269506	0.750787	-0.0069859	0.124483	0.998006	4.45152e-05	0.000867039
A6NIH7	Protein unc-119 homolog B	UNC119B	8	8	57.4	28.136	601660000	8.72691e-05	9.28276e-05	9.45698e-05	8.95424e-05	8.83234e-05	9.30124e-05	9.58202e-05	8.83582e-05	9.33415e-05	9.36212e-05	9.0941e-05	8.76515e-05	9.08184e-05	9.43907e-05	8.5733e-05	8.65291e-05	0.899058	0.00516077	0.0462124	0.880317	0.00532326	0.0553608	0.540096	-0.026939	0.267529
A6NKD9	Coiled-coil domain-containing protein 85C	CCDC85C	4	4	16.2	45.209	216310000	2.62377e-05	3.19926e-05	3.14025e-05	3.26046e-05	3.04858e-05	3.366e-05	3.12227e-05	3.97901e-05	2.52673e-05	2.76107e-05	2.74746e-05	2.80308e-05	2.80694e-05	3.00057e-05	2.72521e-05	2.76085e-05	0.255208	0.144967	0.593106	0.0719209	-0.173542	1.14314	0.192699	-0.114185	0.715121
A6NKF1	SAC3 domain-containing protein 1	SAC3D1	2	2	8.7	43.553	54557000	8.03001e-06	8.52514e-06	7.99233e-06	7.62034e-06	7.2368e-06	8.19818e-06	8.0825e-06	6.79992e-06	9.02615e-06	8.23194e-06	8.4613e-06	8.73404e-06	8.85303e-06	8.38897e-06	8.9936e-06	8.71879e-06	0.274327	-0.0854722	0.561732	0.0645889	0.0990288	1.18984	0.0217108	0.119855	1.66332
A6QL63	Ankyrin repeat and BTB/POZ domain-containing protein BTBD11	ABTB3	9	8	11.7	120.88	444300000	5.43933e-05	4.75377e-05	5.03001e-05	4.42189e-05	4.56789e-05	4.54017e-05	4.54043e-05	4.13119e-05	5.87321e-05	5.03067e-05	5.45248e-05	5.26283e-05	5.10924e-05	4.7384e-05	5.40492e-05	5.16465e-05	0.0995886	-0.143933	1.00179	0.128132	0.13815	0.892343	0.478988	0.0556229	0.319675
A7KAX9	Rho GTPase-activating protein 32	ARHGAP32	5	5	3.4	230.53	45493000	5.21141e-06	6.42025e-06	7.57248e-06	7.48469e-06	7.16233e-06	6.72617e-06	8.06945e-06	6.95484e-06	6.92855e-06	7.28715e-06	7.34141e-06	6.7884e-06	7.2095e-06	7.40313e-06	6.95411e-06	7.07247e-06	0.408845	0.115472	0.388441	0.494197	0.0868843	0.3061	0.418345	0.101755	0.378465
Q96HA1;A8CG34;Q6PJE2	Nuclear envelope pore membrane protein POM 121;Nuclear envelope pore membrane protein POM 121C;POM121 and ZP3 fusion protein	POM121	2	2	3.2	127.72	47500000	5.22863e-06	6.82078e-06	6.56595e-06	6.529e-06	6.21708e-06	6.30448e-06	7.08809e-06	6.70658e-06	5.85752e-06	6.06637e-06	5.87068e-06	5.76689e-06	6.34975e-06	6.89262e-06	5.73054e-06	5.60287e-06	0.50234	0.0657178	0.299002	0.318585	-0.093806	0.496774	0.770732	-0.032998	0.113096
A8MT69	Centromere protein X	CENPX	3	3	29.6	8.9593	89832000	9.2175e-06	9.26271e-06	8.84693e-06	8.26662e-06	9.98838e-06	9.2823e-06	8.60885e-06	8.457e-06	9.05259e-06	8.62474e-06	8.57151e-06	8.33639e-06	9.16167e-06	8.1099e-06	7.91187e-06	7.38209e-06	0.673578	0.0297964	0.171612	0.393605	-0.0414683	0.404939	0.135022	-0.128278	0.869594
A8MW92	PHD finger protein 20-like protein 1	PHF20L1	2	2	1.5	115.01	22255000	5.01386e-06	5.46404e-06	6.62877e-06	6.11946e-06	5.09534e-06	5.52724e-06	6.23027e-06	5.58189e-06	5.22903e-06	5.51632e-06	5.83119e-06	6.3279e-06	6.60972e-06	5.85243e-06	5.77402e-06	6.66834e-06	0.658649	-0.0500149	0.181346	0.856684	-0.0201217	0.0671791	0.365595	0.100658	0.437
A8MXV4	Nucleoside diphosphate-linked moiety X motif 19, mitochondrial	NUDT19	13	13	48	42.233	4045900000	0.000118436	0.000108526	0.000108816	0.000109528	0.00011435	0.000104894	0.000107658	0.000106147	0.000107902	0.000111873	0.000109301	0.000106815	0.000115857	0.000115131	0.000116726	0.000112888	0.372127	-0.0402655	0.429309	0.40324	-0.0308291	0.394437	0.179487	0.0487241	0.745966
A8MZ97	Uncharacterized protein C2orf74	C2orf74	2	2	18.2	21.174	43052000	3.06376e-06	3.44577e-06	3.45346e-06	3.7023e-06	3.09403e-06	2.96616e-06	3.50443e-06	3.14855e-06	2.98818e-06	3.4187e-06	3.247e-06	3.2226e-06	3.14075e-06	3.18054e-06	3.40675e-06	3.25913e-06	0.22276	-0.104191	0.652162	0.260413	-0.0857765	0.584337	0.284416	-0.0734291	0.546046
A9UHW6	MIF4G domain-containing protein	MIF4GD	7	7	34.2	25.423	1098100000	7.0335e-05	6.78708e-05	7.06586e-05	6.40078e-05	6.49532e-05	6.71393e-05	6.36808e-05	6.21225e-05	7.24846e-05	6.82479e-05	7.16048e-05	6.76662e-05	6.84061e-05	6.48728e-05	6.76324e-05	6.63425e-05	0.0915823	-0.0814363	1.03819	0.395432	0.03722	0.402929	0.445226	-0.0300143	0.351419
B2RBV5	NA	NA	2	2	12.6	13.369	28064000	2.6872e-06	3.38922e-06	3.27845e-06	2.7073e-06	3.96334e-06	3.48811e-06	3.57941e-06	3.00704e-06	3.00649e-06	2.88176e-06	2.76025e-06	2.31737e-06	3.48144e-06	3.29127e-06	2.66185e-06	2.27048e-06	0.117184	0.218837	0.931133	0.293947	-0.137469	0.53173	0.799221	-0.0433598	0.0973331
B3KNS4	NA	ERVK3-1	10	10	83.5	11.601	3726400000	0.000193216	0.000209125	0.000234116	0.000205088	0.000239339	0.000243649	0.000237342	0.000215817	0.000192486	0.0001979	0.000238813	0.000202803	0.00022293	0.000207667	0.00020907	0.000215411	0.0673617	0.153695	1.17159	0.866136	-0.0164535	0.0624137	0.727944	0.0230157	0.137902
P0DPB3;B3KU38	NA	SCHIP1	5	5	10.7	53.479	66830000	1.40967e-05	1.61609e-05	1.77473e-05	1.75125e-05	1.66294e-05	1.8796e-05	1.894e-05	1.75411e-05	1.40788e-05	1.5004e-05	1.67022e-05	1.6235e-05	1.58313e-05	1.46106e-05	1.57158e-05	1.64887e-05	0.161583	0.134242	0.791605	0.427349	-0.0791481	0.369217	0.46655	-0.0646473	0.331101
C4AMC7;Q6VEQ5;A8K0Z3	Putative WAS protein family homolog 3;WAS protein family homolog 2;WAS protein family homolog 1	WASH3P	5	3	15.1	49.994	449110000	3.46134e-05	4.31953e-05	4.84098e-05	4.46485e-05	4.9423e-05	5.03968e-05	5.21704e-05	4.86749e-05	4.06037e-05	3.93057e-05	4.63048e-05	4.47903e-05	4.46732e-05	4.36439e-05	4.32165e-05	4.3856e-05	0.0482551	0.231916	1.31646	0.992157	0.00116152	0.00341955	0.713069	0.0376901	0.146869
C9JLW8	Protein FAM195B	MCRIP1	6	6	57.7	10.92	2169700000	7.37569e-05	0.000111974	0.000120573	0.000126436	0.000110568	0.000133888	0.000138046	0.000133223	7.82756e-05	8.60403e-05	9.62068e-05	9.72599e-05	9.7193e-05	9.82011e-05	9.11941e-05	9.28589e-05	0.172095	0.253101	0.764232	0.189914	-0.274418	0.721444	0.308395	-0.189602	0.510893
E9PAV3	Nascent polypeptide-associated complex subunit alpha, muscle-specific form	NACA	8	6	5.4	205.42	91509000000	0.000267111	0.00037087	0.000361737	0.000373847	0.000363027	0.000390019	0.000383348	0.000406441	0.000321599	0.000330934	0.000344201	0.000341956	0.000354732	0.000356682	0.000344468	0.000334706	0.169287	0.167658	0.771376	0.749596	-0.0371026	0.125173	0.875619	0.0177705	0.057685
E9PRG8	Uncharacterized protein C11orf98	C11orf98	4	4	30.9	14.234	362430000	3.22716e-05	3.70063e-05	3.60451e-05	3.83472e-05	3.9305e-05	3.89698e-05	3.69779e-05	3.68148e-05	3.65329e-05	4.01405e-05	3.67622e-05	3.61341e-05	3.55356e-05	3.49586e-05	3.7296e-05	3.4536e-05	0.199816	0.0819521	0.69937	0.391823	0.0580573	0.406911	0.823053	-0.0135586	0.084572
L0R819	NA	ASDURF	5	5	63.5	11.25	2014000000	7.97021e-05	0.00015757	0.000186861	0.000190877	0.000166074	0.000195706	0.000221518	0.000201657	9.55556e-05	0.000110064	0.000142686	0.000145656	0.000125176	0.000152407	0.000119868	0.000144623	0.182786	0.352002	0.738056	0.330219	-0.316208	0.481198	0.523344	-0.182121	0.281213
O00115	Deoxyribonuclease-2-alpha	DNASE2	5	5	12.2	39.58	796830000	6.33284e-05	6.24282e-05	6.69275e-05	7.24213e-05	6.9225e-05	6.56472e-05	6.96121e-05	6.79554e-05	5.57393e-05	6.44979e-05	6.56349e-05	6.35746e-05	5.94287e-05	6.1836e-05	6.11692e-05	6.63311e-05	0.480301	0.0393703	0.318486	0.266023	-0.0878353	0.575082	0.181347	-0.0917832	0.741488
O00116	Alkyldihydroxyacetonephosphate synthase, peroxisomal	AGPS	2	2	6.7	72.911	21411000	2.16308e-06	1.75801e-06	1.86615e-06	1.86265e-06	2.10836e-06	1.66359e-06	1.88429e-06	1.83841e-06	2.70017e-06	2.04792e-06	2.34392e-06	1.84482e-06	2.24523e-06	1.98052e-06	2.27476e-06	1.90364e-06	0.769266	-0.0295782	0.113923	0.168479	0.224326	0.773453	0.190309	0.135663	0.72054
O00139	Kinesin-like protein KIF2A	KIF2A	10	9	22.1	79.954	875530000	4.61219e-05	4.76352e-05	5.1276e-05	5.02554e-05	4.75172e-05	5.00237e-05	4.98634e-05	4.89787e-05	5.15261e-05	5.10152e-05	5.38054e-05	5.00021e-05	4.94868e-05	5.04112e-05	5.16964e-05	5.21105e-05	0.841957	0.00806412	0.0747102	0.101333	0.0794789	0.994251	0.163724	0.0608745	0.785888
O00142	Thymidine kinase 2, mitochondrial	TK2	4	4	26	31.004	651590000	5.6541e-05	4.97437e-05	5.29384e-05	5.50936e-05	5.31846e-05	5.04317e-05	5.22128e-05	5.21784e-05	4.96781e-05	5.37428e-05	5.21338e-05	5.32817e-05	4.97955e-05	5.20351e-05	4.98e-05	5.11568e-05	0.357954	-0.0431078	0.446172	0.459659	-0.0373708	0.337564	0.117173	-0.0797767	0.931174
O00148	ATP-dependent RNA helicase DDX39A	DDX39A	18	9	54.6	49.129	4066200000	5.13534e-05	4.61617e-05	4.46466e-05	4.2365e-05	4.2404e-05	4.34899e-05	4.26846e-05	3.96724e-05	5.48734e-05	5.11058e-05	4.87233e-05	4.80294e-05	4.4691e-05	4.47371e-05	4.66855e-05	4.38446e-05	0.098199	-0.133216	1.00789	0.113088	0.135744	0.946583	0.588695	-0.0361676	0.23011
O00151	PDZ and LIM domain protein 1	PDLIM1	20	20	82.1	36.071	53224000000	0.000466072	0.000726449	0.000806274	0.00079585	0.000724002	0.000830688	0.000909058	0.000862424	0.000537693	0.000559818	0.000651726	0.000650121	0.000652336	0.000660876	0.000591618	0.000670271	0.184781	0.251198	0.733342	0.288834	-0.220016	0.539352	0.52568	-0.118037	0.279278
O00154	Cytosolic acyl coenzyme A thioester hydrolase	ACOT7	16	16	56.8	41.796	33599000000	0.000497003	0.000445797	0.000457831	0.000459791	0.000468722	0.000429537	0.000436954	0.00043102	0.000451104	0.000482812	0.000445138	0.000450766	0.00044688	0.000455267	0.000447275	0.000456719	0.152962	-0.074955	0.815416	0.604389	-0.0239289	0.218684	0.277815	-0.04272	0.556245
O00159	Unconventional myosin-Ic	MYO1C	21	21	27.3	121.68	829480000	0.000106016	0.000101368	0.000103963	0.000100294	0.000103379	0.000101301	0.000103105	9.06875e-05	0.000122872	0.000119826	0.000120683	0.000114656	0.000108295	0.000107251	0.000116378	0.000119086	0.353852	-0.0469078	0.451179	0.000258213	0.215738	3.58802	0.0219525	0.131773	1.65852
O00161	Synaptosomal-associated protein 23	SNAP23	11	11	65.9	23.354	855080000	5.79999e-05	6.93638e-05	7.05505e-05	7.22502e-05	7.21305e-05	7.35479e-05	7.17703e-05	7.18914e-05	6.2649e-05	6.64813e-05	7.04261e-05	6.68075e-05	6.59577e-05	6.64264e-05	6.8727e-05	6.80582e-05	0.191947	0.0989292	0.716818	0.800903	-0.0204389	0.0964198	0.942386	-0.00532283	0.0257712
O00170	AH receptor-interacting protein	AIP	10	10	41.5	37.664	2086000000	6.36728e-05	6.57985e-05	6.61036e-05	6.06779e-05	6.37658e-05	6.17596e-05	6.48464e-05	5.98124e-05	6.73387e-05	6.05796e-05	6.90852e-05	6.25229e-05	6.6026e-05	6.27407e-05	6.42003e-05	6.16739e-05	0.39991	-0.0345773	0.398038	0.740095	0.0183135	0.130712	0.805656	-0.00910321	0.0938502
O00178	GTP-binding protein 1	GTPBP1	3	3	11.4	72.453	32788000	2.55937e-06	2.84051e-06	3.03799e-06	2.56215e-06	2.5377e-06	2.46129e-06	2.68808e-06	2.4615e-06	2.92629e-06	2.8914e-06	2.92508e-06	2.81985e-06	2.87427e-06	2.77616e-06	2.9369e-06	2.76303e-06	0.147721	-0.11623	0.830557	0.282322	0.0719625	0.549256	0.505115	0.0452324	0.296609
O00186	Syntaxin-binding protein 3	STXBP3	5	5	9.6	67.764	102430000	1.10803e-05	1.00423e-05	1.1293e-05	1.04018e-05	1.04733e-05	1.01047e-05	1.06189e-05	8.30919e-06	1.30842e-05	1.17875e-05	1.09212e-05	1.03592e-05	1.02633e-05	1.05774e-05	1.07364e-05	1.00377e-05	0.222137	-0.116121	0.653379	0.253951	0.108198	0.59525	0.398309	-0.0410988	0.39978
O00193	Small acidic protein	SMAP	8	8	42.1	20.332	32825000000	0.000375281	0.000472397	0.000470892	0.000534432	0.000488043	0.000480187	0.000504826	0.000537851	0.00036158	0.000402214	0.000430167	0.000436235	0.000412633	0.000457537	0.000406109	0.000442112	0.305545	0.117984	0.514924	0.182871	-0.184817	0.737855	0.373797	-0.108806	0.427365
O00194	Ras-related protein Rab-27B	RAB27B	8	7	48.6	24.608	715280000	5.29907e-05	4.61339e-05	4.89269e-05	4.78815e-05	4.81212e-05	4.60865e-05	4.59082e-05	4.91539e-05	4.91522e-05	4.94169e-05	4.9204e-05	4.67693e-05	5.02555e-05	5.27128e-05	5.20695e-05	4.9381e-05	0.353337	-0.049916	0.451811	0.833463	-0.0102766	0.0791138	0.245514	0.061167	0.609924
O00203	AP-3 complex subunit beta-1	AP3B1	18	15	18.2	121.32	1298400000	0.000138175	0.000125213	0.000119071	0.000111796	0.000109301	0.00011656	0.000109929	0.000114703	0.000159492	0.000131872	0.000133146	0.000133991	0.000130782	0.000122569	0.000140158	0.00012671	0.111468	-0.133749	0.95285	0.113603	0.176308	0.94461	0.372515	0.073867	0.428856
O00204	Sulfotransferase family cytosolic 2B member 1	SULT2B1	4	4	17.3	41.307	170810000	1.83605e-05	1.63297e-05	1.79568e-05	1.70833e-05	1.68071e-05	1.71742e-05	1.74961e-05	1.54945e-05	2.02661e-05	1.81816e-05	1.93001e-05	1.85089e-05	1.86252e-05	1.85451e-05	1.9858e-05	2.07506e-05	0.316929	-0.0582308	0.499038	0.045764	0.12908	1.33948	0.027822	0.157591	1.55561
O00213	Amyloid beta A4 precursor protein-binding family B member 1	APBB1	3	3	7.5	77.243	68003000	8.06664e-06	7.62436e-06	7.89504e-06	8.07897e-06	7.172e-06	7.43609e-06	7.9796e-06	7.24662e-06	7.99231e-06	7.31595e-06	8.37558e-06	7.40293e-06	7.94787e-06	7.45331e-06	8.33525e-06	8.21212e-06	0.0730577	-0.0859162	1.13633	0.614957	-0.0265888	0.211155	0.760638	0.0128612	0.118822
O00214	Galectin-8	LGALS8	2	2	6.9	35.808	126810000	1.49157e-05	1.28191e-05	1.45285e-05	1.48993e-05	1.44531e-05	1.21129e-05	1.33721e-05	1.28518e-05	1.25722e-05	1.3503e-05	1.34919e-05	1.36471e-05	1.22202e-05	1.38127e-05	1.23936e-05	1.35343e-05	0.169577	-0.114809	0.770634	0.12627	-0.103258	0.898699	0.0881631	-0.137647	1.05471
O00220	Tumor necrosis factor receptor superfamily member 10A	TNFRSF10A	3	3	7.7	50.089	106630000	9.55937e-06	1.08256e-05	1.19585e-05	1.10165e-05	1.08319e-05	1.14561e-05	1.17609e-05	1.08974e-05	9.83014e-06	9.90311e-06	1.01096e-05	1.00941e-05	1.04387e-05	1.06199e-05	9.59212e-06	1.03846e-05	0.491882	0.0518383	0.308139	0.136778	-0.118639	0.863984	0.32611	-0.0794972	0.486636
O00221	NF-kappa-B inhibitor epsilon	NFKBIE	3	3	11.6	52.863	120840000	9.76788e-06	9.27942e-06	1.13634e-05	9.58598e-06	9.08243e-06	8.97076e-06	1.04156e-05	1.17909e-05	1.09105e-05	9.90829e-06	1.09285e-05	9.48049e-06	9.42965e-06	8.9372e-06	1.00306e-05	9.17963e-06	0.937943	0.0094524	0.0278237	0.621362	0.0437368	0.206655	0.290215	-0.0900267	0.53728
O00231	26S proteasome non-ATPase regulatory subunit 11	PSMD11	22	22	59.7	47.463	8299200000	0.000437645	0.000321709	0.000274801	0.000252779	0.000264571	0.000299647	0.000258997	0.000252705	0.000458542	0.000363484	0.000335843	0.000342641	0.000356157	0.000309273	0.000373947	0.000309329	0.261254	-0.258366	0.582937	0.327272	0.221516	0.485091	0.73987	0.0676383	0.130845
O00232	26S proteasome non-ATPase regulatory subunit 12	PSMD12	18	18	47.1	52.904	6949800000	0.000292971	0.000201601	0.000177809	0.000164867	0.00017399	0.000179902	0.000164546	0.000157658	0.000310237	0.000246651	0.000223925	0.000233504	0.000227761	0.000199669	0.000255186	0.000213291	0.21858	-0.308429	0.66039	0.250925	0.276782	0.600455	0.655453	0.0976931	0.183458
O00233	26S proteasome non-ATPase regulatory subunit 9	PSMD9	13	13	48	24.682	25022000000	0.000278557	0.00033402	0.000333396	0.000357084	0.000362353	0.00034033	0.000343037	0.000398694	0.00026078	0.000289341	0.000299446	0.000302107	0.000296752	0.000329063	0.000274575	0.000292345	0.150154	0.148584	0.823463	0.0957499	-0.178168	1.01886	0.220549	-0.127627	0.656495
O00244	Copper transport protein ATOX1	ATOX1	6	6	79.4	7.4016	18491000000	0.000245596	0.000234307	0.000241351	0.000259419	0.000260848	0.000237442	0.00024813	0.000248912	0.000219976	0.000248097	0.000246194	0.000238271	0.000232133	0.000239279	0.000231707	0.00024559	0.625763	0.0214043	0.20359	0.430073	-0.041995	0.366458	0.247208	-0.0478068	0.606938
O00257	E3 SUMO-protein ligase CBX4	CBX4	5	5	13.4	61.367	104180000	2.09161e-05	2.224e-05	2.5517e-05	3.12507e-05	2.45077e-05	2.30246e-05	2.56311e-05	2.9085e-05	2.26121e-05	2.37662e-05	2.7327e-05	2.84374e-05	2.25518e-05	2.25629e-05	2.90573e-05	2.90855e-05	0.833028	0.0331789	0.0793406	0.843525	0.0316879	0.0739019	0.788638	0.0473467	0.103122
O00264	Membrane-associated progesterone receptor component 1	PGRMC1	2	2	14.9	21.671	82142000	1.27061e-05	1.19043e-05	1.29636e-05	1.23878e-05	1.08627e-05	1.26404e-05	1.32746e-05	1.36981e-05	1.32103e-05	1.1651e-05	1.1986e-05	1.26763e-05	1.12741e-05	1.0977e-05	1.23581e-05	1.12541e-05	0.85311	0.0147668	0.068995	0.801611	-0.0127113	0.0960366	0.0360557	-0.123486	1.44303
O00267	Transcription elongation factor SPT5	SUPT5H	33	33	45.2	121	9244100000	0.000310399	0.000324633	0.000332403	0.000318485	0.000313126	0.000321737	0.000320423	0.000310394	0.00034281	0.000311663	0.000341599	0.000334302	0.000326302	0.000316037	0.000328248	0.000324824	0.386493	-0.0228891	0.412858	0.243796	0.0490301	0.612974	0.675099	0.0106082	0.170632
O00268	Transcription initiation factor TFIID subunit 4	TAF4	4	4	4.7	110.11	166140000	1.36296e-05	1.76374e-05	1.84439e-05	1.73022e-05	1.69991e-05	1.90052e-05	1.89582e-05	1.88637e-05	1.63577e-05	1.52282e-05	1.76555e-05	1.56531e-05	1.71891e-05	1.69253e-05	1.57352e-05	1.64537e-05	0.19704	0.139689	0.705446	0.672663	-0.0463474	0.172203	0.878769	-0.0153628	0.0561252
O00273	DNA fragmentation factor subunit alpha	DFFA	17	17	70.1	36.521	15698000000	0.000204362	0.000256119	0.000260806	0.000274702	0.000265372	0.000269365	0.000273285	0.000285705	0.000204219	0.000220763	0.000236413	0.000246675	0.000230684	0.000246897	0.000221035	0.000243296	0.17779	0.135049	0.750092	0.267233	-0.133327	0.573111	0.443861	-0.0805384	0.352753
O00291	Huntingtin-interacting protein 1	HIP1	24	23	30	116.22	1411200000	0.000210091	0.0001807	0.000178277	0.000170736	0.000174169	0.000172523	0.000169281	0.000163794	0.000217747	0.000195655	0.000193375	0.000190126	0.000189866	0.000181273	0.000201383	0.00018719	0.144252	-0.1221	0.840879	0.229916	0.107263	0.63843	0.623379	0.0383104	0.205248
O00299	Chloride intracellular channel protein 1	CLIC1	15	15	85.1	26.922	125210000000	0.000639107	0.000593225	0.000591733	0.000592309	0.000588549	0.000573911	0.00057103	0.000584821	0.000556202	0.000579685	0.000597171	0.000593803	0.000534962	0.000580032	0.000562323	0.000604309	0.0956702	-0.059771	1.01922	0.184617	-0.0544602	0.733729	0.121821	-0.0827814	0.914277
O00303	Eukaryotic translation initiation factor 3 subunit F	EIF3F	12	12	48.7	37.563	4438700000	0.000171558	0.00013607	0.000122995	0.000113985	0.000124263	0.000128683	0.000115581	0.000124467	0.000173703	0.000138317	0.000137534	0.000143506	0.000140626	0.000127089	0.000137525	0.000117385	0.35712	-0.143651	0.447185	0.458133	0.12296	0.339008	0.70227	-0.0594441	0.153496
O00308	NEDD4-like E3 ubiquitin-protein ligase WWP2	WWP2	3	2	4	98.911	15559000	2.91236e-06	2.86892e-06	3.1458e-06	2.66857e-06	3.20163e-06	2.92594e-06	3.21242e-06	2.57432e-06	3.06722e-06	2.74037e-06	2.99743e-06	3.18433e-06	2.82955e-06	2.99977e-06	3.22574e-06	2.84517e-06	0.672365	0.0391122	0.172395	0.49558	0.0481678	0.304886	0.591422	0.0374055	0.228102
O00330	Pyruvate dehydrogenase protein X component, mitochondrial	PDHX	9	9	19.4	54.122	315910000	3.37023e-05	3.5335e-05	3.56215e-05	3.48009e-05	3.27434e-05	3.48403e-05	3.5533e-05	3.30758e-05	3.54723e-05	3.45009e-05	3.72367e-05	3.56425e-05	3.34166e-05	3.32931e-05	3.50666e-05	3.48626e-05	0.345175	-0.0342003	0.461961	0.275653	0.0346768	0.559638	0.306054	-0.0294802	0.514203
O00399	Dynactin subunit 6	DCTN6	5	5	44.2	20.747	2476400000	6.2671e-05	6.83972e-05	7.09712e-05	6.26868e-05	6.89259e-05	7.14467e-05	6.93935e-05	6.47666e-05	6.76293e-05	6.31842e-05	6.83933e-05	6.44365e-05	6.83942e-05	6.2974e-05	6.84403e-05	6.5469e-05	0.367346	0.0524774	0.434925	0.915075	-0.00591369	0.0385433	0.95728	0.00300149	0.0189609
O00401	Neural Wiskott-Aldrich syndrome protein	WASL	16	16	40.8	54.826	1517400000	9.21405e-05	0.000169787	0.000167276	0.000160184	0.0001571	0.000173214	0.000168626	0.000154417	0.000142069	0.000131232	0.000156824	0.000149107	0.000153722	0.000154334	0.000145774	0.000148922	0.433497	0.14865	0.363014	0.899614	-0.0250768	0.0459437	0.863547	0.032347	0.0637139
O00410	Importin-5	IPO5	53	52	75.7	123.63	95563000000	0.0012759	0.00122511	0.00122162	0.00120926	0.00118589	0.00116962	0.00118273	0.00125058	0.00124891	0.00129219	0.00123432	0.00124324	0.00123959	0.00123228	0.00125453	0.00122148	0.176458	-0.0424697	0.753359	0.309392	0.0251614	0.509491	0.814132	0.00466623	0.0893051
O00418	Eukaryotic elongation factor 2 kinase	EEF2K	6	6	10.1	82.143	146730000	1.77462e-05	2.02501e-05	1.98334e-05	2.02255e-05	1.86794e-05	1.98824e-05	1.97396e-05	1.94278e-05	2.08969e-05	2.01227e-05	2.24296e-05	2.07221e-05	1.92092e-05	2.01475e-05	2.113e-05	2.10759e-05	0.904927	-0.0060399	0.0433863	0.0952638	0.108832	1.02107	0.286575	0.0634123	0.542761
O00422	Histone deacetylase complex subunit SAP18	SAP18	4	4	29.4	17.561	410120000	5.40896e-05	4.73539e-05	4.31595e-05	4.12733e-05	4.7529e-05	4.68413e-05	4.25601e-05	3.96094e-05	5.14912e-05	4.84106e-05	4.40883e-05	4.34399e-05	4.20794e-05	3.84365e-05	3.89334e-05	3.67901e-05	0.517869	-0.0743493	0.28578	0.913179	0.0120094	0.0394439	0.0511001	-0.250584	1.29158
O00423	Echinoderm microtubule-associated protein-like 1	EML1	25	25	42.8	89.86	3617200000	0.000260464	0.000286028	0.000293135	0.000286611	0.000284367	0.00028565	0.000279529	0.000286225	0.000277764	0.00028738	0.000287059	0.000289465	0.000278085	0.000274679	0.000280024	0.000285245	0.757481	0.0121597	0.120628	0.632954	0.0196309	0.198628	0.794791	-0.0105504	0.0997471
O00425	Insulin-like growth factor 2 mRNA-binding protein 3	IGF2BP3	7	6	14.2	63.704	135770000	2.90432e-05	2.07456e-05	2.21968e-05	2.09858e-05	2.08179e-05	2.19924e-05	2.13669e-05	1.9863e-05	3.3697e-05	2.74952e-05	2.57023e-05	2.41989e-05	2.38032e-05	2.17168e-05	2.73357e-05	2.4103e-05	0.309301	-0.145708	0.509618	0.164528	0.256914	0.78376	0.676885	0.0605848	0.169485
O00429	Dynamin-1-like protein	DNM1L	27	27	44.6	81.876	3524200000	0.000239351	0.000226881	0.000235469	0.0002043	0.000212744	0.000212032	0.000220128	0.000197606	0.00029844	0.000229619	0.00026164	0.000246233	0.000241689	0.000232655	0.000252161	0.000228402	0.133512	-0.104817	0.874479	0.0989598	0.193345	1.00454	0.243228	0.0758483	0.613987
O00442	RNA 3-terminal phosphate cyclase	RTCA	11	11	39.6	39.336	2486900000	0.000132546	0.000135101	0.000134083	0.000115303	0.000138113	0.00011957	0.000121285	0.000119885	0.000130784	0.000124023	0.000129317	0.000118384	0.00011416	0.000126859	0.000113106	0.000115234	0.50939	-0.0516427	0.29295	0.530968	-0.0411119	0.274931	0.0803333	-0.139566	1.0951
O00443	Phosphatidylinositol 4-phosphate 3-kinase C2 domain-containing subunit alpha	PIK3C2A	2	2	1.2	190.68	29406000	2.38928e-06	3.39452e-06	3.64103e-06	3.74622e-06	3.36787e-06	3.39748e-06	4.30306e-06	3.72445e-06	3.04717e-06	2.8749e-06	3.41813e-06	3.22509e-06	3.03598e-06	3.1511e-06	3.75211e-06	3.52693e-06	0.325327	0.16753	0.48768	0.66367	-0.0679256	0.178048	0.840768	0.0319644	0.0753239
O00461	Golgi integral membrane protein 4	GOLIM4	5	5	12.1	81.879	309480000	4.42779e-05	4.21452e-05	4.45443e-05	4.06597e-05	4.57874e-05	4.30498e-05	4.3495e-05	3.85857e-05	4.52382e-05	4.72717e-05	4.94183e-05	4.41805e-05	4.20764e-05	4.10993e-05	4.48539e-05	4.50561e-05	0.923275	-0.00597393	0.0346687	0.0500084	0.116867	1.30096	0.796833	0.0122089	0.0986325
O00462	Beta-mannosidase	MANBA	13	13	18.1	100.89	419360000	8.31084e-05	6.99348e-05	7.63237e-05	7.55865e-05	7.45171e-05	7.29446e-05	7.23227e-05	6.95183e-05	7.77264e-05	8.10025e-05	7.90809e-05	7.76542e-05	7.63477e-05	7.41751e-05	7.89276e-05	7.89219e-05	0.224968	-0.0760089	0.647879	0.385795	0.0488869	0.413643	0.780456	0.0160845	0.107652
O00468	Agrin;Agrin N-terminal 110 kDa subunit;Agrin C-terminal 110 kDa subunit;Agrin C-terminal 90 kDa fragment;Agrin C-terminal 22 kDa fragment	AGRN	10	10	7.2	217.32	185270000	2.3813e-05	2.34566e-05	2.64114e-05	2.52188e-05	2.33936e-05	2.33764e-05	2.46971e-05	2.35253e-05	2.54565e-05	2.49249e-05	2.46375e-05	2.47705e-05	2.3935e-05	2.3895e-05	2.52746e-05	2.45762e-05	0.240281	-0.0581546	0.619281	0.762123	0.0129207	0.117975	0.699543	-0.0178905	0.155186
O00469	Procollagen-lysine,2-oxoglutarate 5-dioxygenase 2	PLOD2	28	28	45.9	84.685	11007000000	0.000446661	0.000391872	0.000360568	0.000340386	0.000374579	0.000376176	0.000345465	0.000346333	0.000429457	0.000385454	0.000388562	0.00037917	0.000387763	0.00037778	0.00037959	0.000357734	0.364	-0.0938261	0.438899	0.690698	0.039885	0.160712	0.716241	-0.034733	0.144941
O00471	Exocyst complex component 5	EXOC5	14	13	20.6	81.852	415400000	7.48182e-05	7.42075e-05	7.82842e-05	7.45498e-05	6.93657e-05	7.2863e-05	7.37494e-05	6.31353e-05	9.06305e-05	8.71307e-05	8.83082e-05	8.42382e-05	7.89475e-05	7.75731e-05	8.88721e-05	8.38311e-05	0.0703615	-0.113027	1.15267	0.000308603	0.214744	3.5106	0.0465715	0.125191	1.33188
O00479	High mobility group nucleosome-binding domain-containing protein 4	HMGN4	4	3	37.8	9.5388	2446400000	3.22935e-05	6.07654e-05	6.05611e-05	6.67725e-05	7.06792e-05	6.09115e-05	6.06302e-05	6.15778e-05	6.1571e-05	6.30839e-05	5.96344e-05	5.78152e-05	5.67815e-05	5.58551e-05	5.71142e-05	5.98294e-05	0.342596	0.20361	0.465218	0.513641	0.135555	0.28934	0.777867	0.058924	0.109095
O00487	26S proteasome non-ATPase regulatory subunit 14	PSMD14	11	11	35.8	34.577	2643900000	0.000278626	0.000195432	0.000168337	0.00016116	0.000165717	0.000185133	0.000156086	0.000148143	0.000300097	0.000238284	0.000213731	0.000217327	0.00022939	0.000199883	0.000240896	0.000197845	0.234635	-0.294726	0.629607	0.262617	0.270754	0.580678	0.59857	0.111325	0.222885
O00499	Myc box-dependent-interacting protein 1	BIN1	16	16	35.2	64.699	2554700000	0.000193041	0.000242758	0.000260964	0.000252482	0.000252882	0.000271099	0.000282197	0.000282694	0.000207351	0.000203828	0.000232399	0.000226973	0.000237848	0.000239084	0.000223647	0.00022972	0.0821683	0.197982	1.0853	0.285588	-0.12485	0.54426	0.772311	-0.0290848	0.112208
O00505	Importin subunit alpha-4	KPNA3	18	8	40.5	57.81	1902300000	7.25484e-05	6.51272e-05	6.5604e-05	6.06552e-05	6.0186e-05	6.05093e-05	6.16531e-05	5.63444e-05	7.47162e-05	6.36793e-05	6.87392e-05	6.74795e-05	6.71715e-05	6.27918e-05	6.90971e-05	6.59816e-05	0.0589644	-0.145027	1.22941	0.456764	0.0572242	0.340308	0.924181	0.00603923	0.034243
O00512	B-cell CLL/lymphoma 9 protein	BCL9	3	3	3.4	149.29	59800000	9.77195e-06	1.0281e-05	1.14645e-05	1.07681e-05	1.20636e-05	1.02638e-05	1.18999e-05	1.09826e-05	1.06542e-05	1.12899e-05	1.16697e-05	1.01871e-05	1.06734e-05	1.08721e-05	1.12082e-05	1.11129e-05	0.234736	0.0964729	0.629419	0.467429	0.0507958	0.330285	0.33852	0.0529624	0.470416
O00541	Pescadillo homolog	PES1	5	5	11.9	68.002	167380000	2.52039e-05	2.37031e-05	2.30105e-05	2.19635e-05	2.14275e-05	2.30584e-05	2.15441e-05	1.95625e-05	2.96377e-05	2.73127e-05	2.59922e-05	2.58424e-05	2.75533e-05	2.47472e-05	2.78877e-05	2.58986e-05	0.0805426	-0.133349	1.09397	0.0153196	0.212576	1.81475	0.0225031	0.176339	1.64776
O00560	Syntenin-1	SDCBP	8	8	47.7	32.444	1450100000	7.1412e-05	6.29296e-05	7.14971e-05	6.34103e-05	7.13154e-05	6.02966e-05	6.92933e-05	6.59819e-05	7.00613e-05	6.58406e-05	7.01842e-05	6.68821e-05	6.85278e-05	5.86298e-05	6.90077e-05	6.32292e-05	0.867655	-0.0127098	0.0616531	0.73644	0.0197931	0.132863	0.499169	-0.053793	0.301753
O00562	Membrane-associated phosphatidylinositol transfer protein 1	PITPNM1	2	2	1.7	134.85	27728000000	1.62917e-05	1.21339e-05	1.50743e-05	1.38716e-05	1.58252e-05	1.23015e-05	1.47924e-05	7.35283e-06	1.6605e-05	1.69353e-05	1.84144e-05	1.46817e-05	1.46247e-05	1.31491e-05	1.91078e-05	2.00007e-05	0.427683	-0.190579	0.368878	0.0956843	0.21598	1.01916	0.255984	0.221292	0.591788
O00566	U3 small nucleolar ribonucleoprotein protein MPP10	MPHOSPH10	4	4	9.5	78.863	72282000	7.44269e-06	7.60236e-06	8.87673e-06	8.25015e-06	8.2829e-06	8.45318e-06	8.63222e-06	8.23611e-06	9.1909e-06	8.03748e-06	8.41109e-06	8.32145e-06	7.97725e-06	8.092e-06	8.57885e-06	8.89236e-06	0.333191	0.0628486	0.477307	0.317856	0.0780735	0.497769	0.415817	0.0601007	0.381098
O00567	Nucleolar protein 56	NOP56	3	3	7.1	66.049	420000000	1.52802e-05	1.6872e-05	1.79428e-05	1.87867e-05	1.65262e-05	1.69778e-05	1.78436e-05	1.71978e-05	1.81467e-05	1.77675e-05	1.7519e-05	1.80313e-05	1.68724e-05	1.70797e-05	1.86822e-05	1.83587e-05	0.920176	-0.00705876	0.0361292	0.433296	0.0531065	0.363216	0.571103	0.0435587	0.243286
O00571	ATP-dependent RNA helicase DDX3X	DDX3X	24	9	45.6	73.243	4302400000	0.000262283	0.000215255	0.00022803	0.000220055	0.00020735	0.000219487	0.000228412	0.000210422	0.000240865	0.000230515	0.000238149	0.000229322	0.000223473	0.000217634	0.000240088	0.000221984	0.245306	-0.0966087	0.610291	0.773759	0.0204706	0.111394	0.648767	-0.0354129	0.187911
O00584	Ribonuclease T2	RNASET2	6	6	26.6	29.48	335040000	2.06149e-05	3.11626e-05	3.43301e-05	3.61283e-05	2.99552e-05	3.48898e-05	3.94488e-05	3.68613e-05	2.35553e-05	2.55364e-05	3.02443e-05	2.84729e-05	2.72595e-05	3.02672e-05	2.53496e-05	3.00107e-05	0.282742	0.207613	0.548609	0.376481	-0.181191	0.424257	0.547036	-0.11479	0.261984
O00592	Podocalyxin	PODXL	2	2	4.3	58.635	72221000	1.17143e-05	9.48414e-06	9.81226e-06	1.0469e-05	1.08829e-05	9.17738e-06	9.82152e-06	8.93271e-06	1.08413e-05	1.07563e-05	9.65221e-06	1.0498e-05	1.01523e-05	9.68905e-06	1.0767e-05	1.08371e-05	0.350027	-0.095808	0.455898	0.909034	0.00929646	0.0414197	0.98836	-0.00119088	0.00508466
O00625	Pirin	PIR	17	17	81.4	32.113	15457000000	0.000309654	0.000351512	0.000369771	0.000353338	0.000372175	0.000359506	0.000390177	0.000363248	0.000302537	0.000289241	0.000344446	0.00031806	0.000314342	0.000347156	0.000308143	0.000325168	0.133317	0.101436	0.875113	0.111994	-0.142267	0.950805	0.197038	-0.0963916	0.705451
O00628	Peroxisomal targeting signal 2 receptor	PEX7	4	4	22.9	35.891	91908000	5.01793e-06	4.54821e-06	5.28683e-06	4.94285e-06	4.99214e-06	4.72493e-06	5.03339e-06	5.0413e-06	4.88151e-06	5.51891e-06	5.28686e-06	5.13276e-06	4.58692e-06	5.20639e-06	5.08299e-06	5.2818e-06	0.995423	-0.000296562	0.00199242	0.254067	0.0727768	0.595052	0.692908	0.0261626	0.159324
O00629	Importin subunit alpha-3	KPNA4	22	12	59.3	57.886	29270000000	0.000695836	0.000598963	0.000604034	0.000604453	0.000630064	0.000566246	0.000602659	0.000621362	0.00059938	0.000626601	0.000580608	0.000593958	0.00062159	0.000578978	0.00063118	0.0005716	0.476577	-0.0486186	0.321867	0.349009	-0.0604602	0.457164	0.402578	-0.0587776	0.395149
O00743	Serine/threonine-protein phosphatase 6 catalytic subunit;Serine/threonine-protein phosphatase 6 catalytic subunit, N-terminally processed	PPP6C	14	14	60	35.144	17633000000	0.000236505	0.000208208	0.000201811	0.00021875	0.000224053	0.000204496	0.000204395	0.000224513	0.000189214	0.000209856	0.000189897	0.00020106	0.000214629	0.000227183	0.000206764	0.000203851	0.843822	-0.0130941	0.0737493	0.0827225	-0.131255	1.08238	0.738971	-0.0215812	0.131373
O00746	Nucleoside diphosphate kinase, mitochondrial	NME4	3	3	16.6	20.658	300380000	3.69332e-05	3.31764e-05	3.4146e-05	3.15088e-05	3.20661e-05	3.2302e-05	3.1168e-05	2.96872e-05	4.09059e-05	3.82703e-05	3.64132e-05	3.44383e-05	3.52714e-05	3.36384e-05	3.52516e-05	3.38028e-05	0.0854725	-0.116601	1.06817	0.0927586	0.144124	1.03265	0.668176	0.0231891	0.175109
O00754	Lysosomal alpha-mannosidase;Lysosomal alpha-mannosidase A peptide;Lysosomal alpha-mannosidase B peptide;Lysosomal alpha-mannosidase C peptide;Lysosomal alpha-mannosidase D peptide;Lysosomal alpha-mannosidase E peptide	MAN2B1	20	20	27.7	113.74	2776400000	0.000170885	0.000166422	0.00016129	0.000166889	0.000162486	0.000172287	0.000161401	0.000162097	0.000163106	0.000168175	0.000163773	0.000163644	0.000160459	0.000166785	0.000162283	0.000166938	0.598614	-0.0157271	0.222853	0.48712	-0.0147884	0.312364	0.411217	-0.0196902	0.385929
O00762	Ubiquitin-conjugating enzyme E2 C	UBE2C	7	7	52	19.652	2562100000	0.000119966	0.000126603	0.000117704	0.000101431	0.000133225	0.000126687	0.000120759	0.000104362	0.000114036	9.71965e-05	0.000108119	9.46805e-05	0.000120416	0.000109853	9.44935e-05	9.50615e-05	0.575786	0.0586717	0.239739	0.115611	-0.169674	0.937001	0.212869	-0.149632	0.671887
O00764	Pyridoxal kinase	PDXK	16	16	68.6	35.102	27112000000	0.000248567	0.000234683	0.000229474	0.000219932	0.000221555	0.000231202	0.000214148	0.000217404	0.000233781	0.000222494	0.000238241	0.00022819	0.000234115	0.000240446	0.00023072	0.000222465	0.13621	-0.0767946	0.865791	0.730108	-0.0154757	0.136613	0.867523	-0.0076152	0.0617188
O14497	AT-rich interactive domain-containing protein 1A	ARID1A	26	25	18.5	242.04	3187300000	0.0002461	0.000268353	0.00027526	0.000267542	0.000272945	0.000274217	0.0002751	0.000251734	0.000276259	0.000271225	0.000288626	0.00027209	0.000271416	0.0002649	0.000274587	0.000274928	0.637732	0.0226649	0.195362	0.139526	0.0678953	0.855346	0.329123	0.0384776	0.482641
O14513	Nck-associated protein 5	NCKAP5	2	2	1.3	208.53	82198000	8.77669e-06	5.86429e-06	7.90293e-06	6.63397e-06	8.87338e-06	4.70162e-06	7.3115e-06	2.95257e-06	8.74837e-06	1.00002e-05	9.23707e-06	8.64225e-06	7.39379e-06	5.23707e-06	9.99731e-06	1.13449e-05	0.399415	-0.291547	0.398576	0.0411279	0.328067	1.38586	0.45665	0.219519	0.340416
O14519;O75956	Cyclin-dependent kinase 2-associated protein 1;Cyclin-dependent kinase 2-associated protein 2	CDK2AP1	2	2	15.7	12.365	76125000	7.51501e-06	1.05509e-05	1.28158e-05	1.01005e-05	1.38998e-05	1.44546e-05	1.444e-05	1.24141e-05	1.14161e-05	1.02089e-05	1.25499e-05	9.27855e-06	1.1859e-05	1.00758e-05	9.32693e-06	8.55123e-06	0.0242272	0.429892	1.6157	0.651322	0.0844706	0.186204	0.829159	-0.0417562	0.0813622
O14530	Thioredoxin domain-containing protein 9	TXNDC9	7	7	44.7	26.534	1072700000	7.66058e-05	6.55673e-05	6.22908e-05	6.009e-05	6.21503e-05	6.79961e-05	6.32528e-05	5.7431e-05	8.32908e-05	7.1037e-05	7.05822e-05	6.70066e-05	7.36976e-05	6.47034e-05	7.31828e-05	7.37407e-05	0.451256	-0.0768506	0.345577	0.228807	0.141994	0.640531	0.270849	0.109041	0.567272
O14531	Dihydropyrimidinase-related protein 4	DPYSL4	2	2	6.6	61.877	40148000	7.67592e-06	7.44916e-06	7.87079e-06	7.51537e-06	7.11249e-06	7.14233e-06	7.57285e-06	7.73904e-06	7.92606e-06	8.45131e-06	8.10157e-06	8.1332e-06	7.844e-06	7.48528e-06	8.43978e-06	8.65721e-06	0.243193	-0.0453673	0.614049	0.0107964	0.0960686	1.96672	0.144056	0.0878221	0.84147
O14544	Suppressor of cytokine signaling 6	SOCS6	3	3	8	59.527	67286000	9.49738e-06	1.16576e-05	1.28362e-05	1.24298e-05	1.14444e-05	1.24353e-05	1.3607e-05	1.29936e-05	1.11479e-05	1.16138e-05	1.19128e-05	1.1479e-05	1.07461e-05	1.15923e-05	1.1442e-05	1.18301e-05	0.289807	0.120941	0.537891	0.932794	-0.00833857	0.0302144	0.803632	-0.0254086	0.0949428
O14545	TRAF-type zinc finger domain-containing protein 1	TRAFD1	17	17	34.5	64.84	2375600000	0.000104231	0.000129968	0.000140893	0.000137866	0.000132369	0.000141151	0.000148473	0.000148526	0.000106338	0.000112138	0.000121715	0.000122417	0.000122077	0.000122218	0.000119982	0.00012936	0.167546	0.153433	0.775865	0.219887	-0.149051	0.657801	0.593665	-0.0553917	0.226458
O14561	Acyl carrier protein, mitochondrial	NDUFAB1	3	3	15.4	17.417	1930900000	7.33499e-05	7.60347e-05	7.31128e-05	7.81219e-05	7.90703e-05	7.79892e-05	7.35946e-05	8.80872e-05	6.6714e-05	7.28845e-05	7.20242e-05	6.91598e-05	7.15816e-05	7.44532e-05	6.9094e-05	7.21339e-05	0.214639	0.0844486	0.668291	0.0360346	-0.0984849	1.44328	0.0850403	-0.0655671	1.07038
O14562	Ubiquitin domain-containing protein UBFD1	UBFD1	9	9	44.7	33.382	13834000000	0.000232169	0.000257256	0.000249859	0.000256154	0.000254925	0.000242856	0.000251311	0.000241612	0.000223916	0.00023654	0.000240589	0.000238473	0.000230195	0.00024246	0.000229283	0.000246137	0.864455	-0.00687453	0.0632575	0.0892438	-0.0834091	1.04942	0.151274	-0.0703283	0.820235
O14576	Cytoplasmic dynein 1 intermediate chain 1	DYNC1I1	3	2	13.6	72.955	189550000	4.9334e-06	4.34878e-06	4.16665e-06	4.39347e-06	4.69309e-06	4.26127e-06	4.0153e-06	3.96231e-06	4.52731e-06	4.93716e-06	4.97459e-06	4.30852e-06	4.85609e-06	4.41394e-06	5.27849e-06	4.63707e-06	0.369351	-0.0755522	0.432561	0.365282	0.0714027	0.437371	0.223518	0.104722	0.650688
O14578	Citron Rho-interacting kinase	CIT	36	36	21.6	231.43	906100000	0.000156414	0.00016086	0.000169152	0.000157978	0.000153335	0.000159003	0.000158269	0.000152126	0.000223945	0.000214214	0.000214649	0.000203882	0.000184263	0.000173802	0.000186187	0.00017303	0.154086	-0.0493535	0.812237	4.04892e-05	0.410807	4.39266	0.00643466	0.154573	2.19147
O14579	Coatomer subunit epsilon	COPE	15	15	67.2	34.482	3137100000	0.000312879	0.000233458	0.000234102	0.000213559	0.00024223	0.000214798	0.000221637	0.000198053	0.000289076	0.000243328	0.000263363	0.000245779	0.0002462	0.000219533	0.00025011	0.000231693	0.264207	-0.181131	0.578056	0.643219	0.0674115	0.191641	0.632624	-0.0690615	0.198854
O14617	AP-3 complex subunit delta-1	AP3D1	17	17	18.6	130.16	775750000	8.81958e-05	8.90367e-05	9.54814e-05	8.52339e-05	7.95365e-05	8.84049e-05	8.92757e-05	8.00755e-05	0.000107079	8.90591e-05	0.000107455	9.85574e-05	9.83831e-05	9.14658e-05	0.000104614	9.38385e-05	0.178705	-0.0857484	0.747864	0.0629088	0.167986	1.20129	0.0802442	0.117427	1.09559
O14618	Copper chaperone for superoxide dismutase	CCS	8	8	33.9	29.04	3683100000	9.64954e-05	0.00011054	0.000117648	0.000113275	0.000113954	0.000114628	0.000125395	0.00011842	9.11651e-05	9.36795e-05	0.000104525	0.00010118	9.88342e-05	0.00010463	9.26927e-05	0.000104914	0.153509	0.109205	0.813866	0.0762446	-0.165287	1.11779	0.139004	-0.126937	0.856974
O14639	Actin-binding LIM protein 1	ABLIM1	6	6	9.8	87.687	213910000	2.48552e-05	2.9366e-05	3.49582e-05	3.34637e-05	3.42533e-05	3.24185e-05	3.78582e-05	3.28678e-05	3.23894e-05	3.14886e-05	3.54274e-05	3.09005e-05	3.01224e-05	3.07876e-05	3.1616e-05	3.02799e-05	0.202917	0.163892	0.692681	0.474887	0.0863273	0.323409	0.986412	0.00191362	0.00594166
O14641	Segment polarity protein dishevelled homolog DVL-2	DVL2	6	5	12.2	78.947	310660000	1.9722e-05	2.87338e-05	3.8961e-05	3.2863e-05	2.92005e-05	3.15617e-05	3.69354e-05	3.20439e-05	2.40112e-05	2.52902e-05	2.96017e-05	2.91525e-05	2.58928e-05	3.37343e-05	2.72414e-05	3.01768e-05	0.606406	0.109247	0.217237	0.501233	-0.154621	0.29996	0.860141	-0.0393277	0.0654302
O14646	Chromodomain-helicase-DNA-binding protein 1	CHD1	2	2	1.3	196.69	17542000	3.08646e-06	3.02991e-06	3.258e-06	3.33668e-06	3.25089e-06	3.44032e-06	3.93941e-06	3.00239e-06	3.76661e-06	4.04543e-06	4.07482e-06	3.69493e-06	3.61588e-06	3.57354e-06	4.01113e-06	3.99264e-06	0.316704	0.10102	0.499347	0.00098941	0.293778	3.00462	0.00412838	0.257341	2.38422
O14647	Chromodomain-helicase-DNA-binding protein 2	CHD2	2	2	1.2	211.34	36687000	1.25436e-05	1.17865e-05	1.32622e-05	1.41929e-05	1.35225e-05	1.08817e-05	1.40107e-05	1.4672e-05	1.13068e-05	1.22589e-05	1.30143e-05	1.38512e-05	1.23659e-05	1.16732e-05	1.31191e-05	1.24588e-05	0.750301	0.0358138	0.124765	0.666166	-0.0382222	0.176418	0.395468	-0.0617047	0.402889
O14653	Golgi SNAP receptor complex member 2	GOSR2	2	2	9	24.775	167380000	1.97997e-05	1.69848e-05	1.68284e-05	1.74495e-05	1.6506e-05	1.83014e-05	1.76478e-05	1.67161e-05	1.78655e-05	1.88165e-05	1.85384e-05	1.85767e-05	1.86717e-05	1.6232e-05	1.98546e-05	1.94998e-05	0.579451	-0.0389138	0.236984	0.379176	0.0544754	0.421159	0.483163	0.0634602	0.315906
O14672	Disintegrin and metalloproteinase domain-containing protein 10	ADAM10	4	4	8.3	84.141	81779000	2.24001e-05	1.66227e-05	1.78443e-05	1.69476e-05	1.74105e-05	1.58429e-05	1.73033e-05	1.41029e-05	2.28333e-05	2.24012e-05	1.91174e-05	1.81321e-05	1.84171e-05	1.68531e-05	2.23212e-05	2.09909e-05	0.189831	-0.191043	0.721634	0.269455	0.160203	0.569514	0.537291	0.0902939	0.269791
O14686	Histone-lysine N-methyltransferase 2D	KMT2D	15	15	4.2	593.38	296750000	4.74368e-05	5.5994e-05	6.5268e-05	6.40304e-05	5.77437e-05	6.12525e-05	6.78181e-05	5.9837e-05	5.49431e-05	5.7289e-05	6.14346e-05	5.929e-05	5.78736e-05	5.47107e-05	5.78882e-05	6.04424e-05	0.48402	0.0838202	0.315137	0.990007	0.00140959	0.0043618	0.919303	-0.0112912	0.0365415
O14727	Apoptotic protease-activating factor 1	APAF1	8	8	10.3	141.84	107190000	1.82199e-05	1.39407e-05	1.33703e-05	1.28752e-05	1.83255e-05	1.27031e-05	1.29116e-05	1.29314e-05	1.66157e-05	1.59633e-05	1.59441e-05	1.48034e-05	1.47107e-05	1.62054e-05	1.5241e-05	1.43317e-05	0.841603	-0.0384105	0.0748927	0.374408	0.116691	0.426655	0.700755	0.0505477	0.154434
O14732	Inositol monophosphatase 2	IMPA2	8	8	40.3	31.321	1040200000	8.25292e-05	7.92351e-05	8.21759e-05	7.50762e-05	7.42737e-05	7.73685e-05	7.61201e-05	7.15028e-05	8.46535e-05	8.11675e-05	8.15393e-05	7.86717e-05	8.15175e-05	7.78097e-05	7.48202e-05	7.39354e-05	0.06092	-0.0922068	1.21524	0.439078	0.031383	0.357458	0.303828	-0.0503122	0.517372
O14737	Programmed cell death protein 5	PDCD5	14	14	82.4	14.285	65780000000	0.000303371	0.000404406	0.000408834	0.000441188	0.000433774	0.000432742	0.000448367	0.000499668	0.000311283	0.000319008	0.000367071	0.000370395	0.000358027	0.000395745	0.000336142	0.000355299	0.105843	0.220104	0.975339	0.207751	-0.187697	0.682458	0.4176	-0.108227	0.379239
O14744	Protein arginine N-methyltransferase 5;Protein arginine N-methyltransferase 5, N-terminally processed	PRMT5	26	26	53.8	72.683	14041000000	0.000554546	0.000423736	0.000389814	0.000352724	0.000404631	0.00037673	0.000342733	0.000308149	0.000554807	0.000452624	0.000435066	0.000437915	0.000463381	0.000411952	0.000447552	0.000443486	0.188473	-0.264821	0.724752	0.47483	0.127952	0.323462	0.809544	0.0376921	0.0917593
O14745	Na(+)/H(+) exchange regulatory cofactor NHE-RF1	SLC9A3R1	22	22	72.1	38.868	15507000000	0.000378067	0.000539496	0.000575138	0.000565114	0.000588607	0.000586442	0.000611978	0.000568754	0.000399761	0.000440588	0.000504806	0.000494576	0.000489586	0.000500723	0.000451561	0.000515148	0.163498	0.195092	0.786488	0.336432	-0.161619	0.473103	0.618743	-0.0724565	0.20849
O14757	Serine/threonine-protein kinase Chk1	CHEK1	6	6	14.5	54.433	227840000	4.88644e-05	4.18667e-05	4.5044e-05	4.6835e-05	3.90353e-05	3.68337e-05	4.38866e-05	3.90866e-05	6.76641e-05	7.36772e-05	6.11009e-05	6.50214e-05	5.27959e-05	5.06829e-05	5.61244e-05	4.96158e-05	0.0300382	-0.201173	1.52233	0.000422234	0.550576	3.37445	0.0180608	0.196247	1.74326
O14763	Tumor necrosis factor receptor superfamily member 10B	TNFRSF10B	4	4	12.7	47.878	119940000	1.2212e-05	1.09236e-05	1.2048e-05	1.23132e-05	1.21345e-05	1.19314e-05	1.15353e-05	1.20405e-05	1.13975e-05	1.2223e-05	1.24525e-05	1.17687e-05	1.1811e-05	1.2178e-05	1.22604e-05	1.23984e-05	0.920363	0.0043949	0.0360409	0.83586	0.0104383	0.0778665	0.436464	0.0345393	0.360051
O14772	Fucose-1-phosphate guanylyltransferase	FPGT	8	8	19.1	68.009	289780000	3.17769e-05	3.01821e-05	3.19255e-05	2.81595e-05	2.81383e-05	2.75601e-05	2.80191e-05	2.57416e-05	3.36621e-05	3.10735e-05	3.30302e-05	3.0945e-05	3.17814e-05	3.00297e-05	3.13108e-05	3.19612e-05	0.0231051	-0.15701	1.63629	0.185487	0.0767312	0.731686	0.467559	0.0354839	0.330164
O14773	Tripeptidyl-peptidase 1	TPP1	8	8	25	61.247	657670000	5.09526e-05	4.2499e-05	4.40389e-05	4.16189e-05	4.38201e-05	4.30644e-05	4.18589e-05	3.70474e-05	5.29818e-05	4.93133e-05	4.77406e-05	4.68626e-05	4.30024e-05	4.16108e-05	4.79066e-05	4.84186e-05	0.24889	-0.111477	0.603993	0.127117	0.13661	0.895798	0.872348	0.0146575	0.0593101
O14775	Guanine nucleotide-binding protein subunit beta-5	GNB5	3	3	9.4	43.566	68214000	1.20809e-05	1.155e-05	1.22992e-05	1.07432e-05	1.13931e-05	1.10883e-05	1.16382e-05	1.04302e-05	1.36514e-05	1.22741e-05	1.3634e-05	1.18966e-05	1.29604e-05	1.15533e-05	1.34728e-05	1.18333e-05	0.266761	-0.0671803	0.573878	0.0818123	0.140742	1.08718	0.218348	0.0941204	0.660851
O14776	Transcription elongation regulator 1	TCERG1	19	19	18.5	123.9	1479100000	0.000134105	0.000146699	0.000147911	0.000144558	0.000135559	0.000149366	0.000148161	0.000132706	0.000161116	0.000149425	0.000159604	0.000152197	0.000149143	0.000147273	0.000157004	0.000149618	0.736462	-0.0189549	0.13285	0.027432	0.118482	1.56174	0.098511	0.0730244	1.00652
O14777	Kinetochore protein NDC80 homolog	NDC80	5	5	7.2	73.912	40231000	7.60987e-06	6.88847e-06	7.63822e-06	6.86974e-06	6.82135e-06	6.75677e-06	7.57923e-06	6.29929e-06	9.11709e-06	8.23744e-06	7.94605e-06	7.11387e-06	7.54426e-06	7.22699e-06	8.13266e-06	6.83446e-06	0.299857	-0.0792107	0.523086	0.117195	0.160271	0.931091	0.618383	0.0359594	0.208742
O14782	Kinesin-like protein KIF3C	KIF3C	3	2	3.9	89.453	18704000	1.46966e-06	1.57857e-06	1.3803e-06	2.0273e-06	1.41388e-06	1.59213e-06	1.80698e-06	1.24494e-06	1.78501e-06	1.71721e-06	1.80789e-06	1.57191e-06	1.71591e-06	1.52388e-06	2.00717e-06	1.58998e-06	0.61479	-0.0917793	0.211273	0.512612	0.0922286	0.290211	0.613854	0.0827465	0.211935
O14786	Neuropilin-1	NRP1	11	11	15.1	103.13	300860000	5.34353e-05	5.19915e-05	5.33387e-05	5.18089e-05	5.02849e-05	5.21162e-05	5.21036e-05	4.96849e-05	5.49896e-05	5.56518e-05	5.3934e-05	5.25629e-05	5.26861e-05	5.44486e-05	5.41633e-05	5.03691e-05	0.0803878	-0.0444205	1.09481	0.0861809	0.0442846	1.06459	0.79931	0.00746645	0.0972847
O14787	Transportin-2	TNPO2	14	11	21.7	101.39	646500000	6.07299e-05	5.23397e-05	5.16382e-05	4.8521e-05	5.0411e-05	4.78497e-05	4.81332e-05	4.33785e-05	6.11525e-05	5.6616e-05	5.63525e-05	5.4044e-05	5.43183e-05	4.94682e-05	5.4817e-05	5.30414e-05	0.0980416	-0.168132	1.00859	0.260185	0.0976758	0.584718	0.894967	-0.010757	0.0481929
O14795	Protein unc-13 homolog B	UNC13B	2	2	2.3	180.68	10385000	7.41576e-07	8.04328e-07	7.27885e-07	7.8616e-07	7.07584e-07	6.93076e-07	6.95301e-07	8.47971e-07	9.70636e-07	9.11719e-07	9.01328e-07	1.00356e-06	8.78744e-07	8.86559e-07	9.25416e-07	8.15741e-07	0.511742	-0.0557634	0.290949	0.000961973	0.30764	3.01684	0.0085036	0.196508	2.0704
O14818	Proteasome subunit alpha type-7	PSMA7	16	16	66.9	27.887	88560000000	0.00121194	0.000732521	0.000589045	0.000658455	0.000720308	0.000699953	0.000576463	0.00056161	0.000977668	0.00102593	0.000769562	0.000841791	0.000847642	0.000783339	0.000928253	0.000857128	0.322351	-0.319237	0.491672	0.515364	0.179536	0.287886	0.710561	0.0980193	0.148399
O14828	Secretory carrier-associated membrane protein 3	SCAMP3	5	5	20.2	38.287	290720000	4.30976e-05	2.63498e-05	2.79289e-05	2.76679e-05	2.602e-05	2.59272e-05	2.80282e-05	2.53264e-05	4.56363e-05	3.97878e-05	2.93883e-05	3.04272e-05	3.05795e-05	2.59073e-05	4.00527e-05	3.30352e-05	0.26381	-0.247908	0.578709	0.398168	0.215998	0.399934	0.826222	0.0513458	0.0829033
O14841	5-oxoprolinase	OPLAH	9	9	11.6	137.46	189470000	2.36599e-05	1.98473e-05	2.04315e-05	1.83135e-05	2.1168e-05	1.88345e-05	1.83436e-05	1.65105e-05	2.39412e-05	2.05536e-05	2.15111e-05	2.01312e-05	2.14472e-05	2.16321e-05	2.23816e-05	2.14385e-05	0.257482	-0.135926	0.589254	0.517067	0.066582	0.286453	0.350088	0.0792914	0.455823
O14867	Transcription regulator protein BACH1	BACH1	4	4	6.5	81.957	42348000	6.48593e-06	7.55807e-06	8.69588e-06	8.62997e-06	7.89941e-06	7.68264e-06	8.59671e-06	7.44781e-06	7.62387e-06	8.37981e-06	8.67193e-06	8.11547e-06	8.26096e-06	7.01122e-06	8.51194e-06	8.58074e-06	0.915182	0.0117583	0.0384926	0.554259	0.0639246	0.256288	0.709992	0.0450496	0.148747
O14879	Interferon-induced protein with tetratricopeptide repeats 3	IFIT3	3	3	14.7	55.984	18848000	4.98913e-06	5.41919e-06	5.66577e-06	6.09944e-06	5.32608e-06	5.40134e-06	5.95678e-06	5.15872e-06	5.35252e-06	5.60498e-06	5.69281e-06	5.24416e-06	5.35289e-06	5.22748e-06	5.14435e-06	5.4273e-06	0.784855	-0.0216733	0.105211	0.793451	-0.0182728	0.10048	0.329356	-0.0680433	0.482334
O14893	Gem-associated protein 2	GEMIN2	4	4	25.4	31.585	140150000	3.8245e-05	2.95749e-05	2.68587e-05	2.53438e-05	2.86593e-05	2.77143e-05	2.55965e-05	2.30217e-05	3.71111e-05	3.08673e-05	3.15821e-05	2.85214e-05	2.98524e-05	2.56685e-05	2.91387e-05	2.75269e-05	0.276908	-0.193028	0.557665	0.575965	0.0937651	0.239604	0.541714	-0.0974054	0.26623
O14907	Tax1-binding protein 3	TAX1BP3	5	5	64.5	13.735	2839500000	4.47068e-05	5.39663e-05	5.747e-05	5.08949e-05	5.32843e-05	5.69102e-05	6.60545e-05	5.76172e-05	4.77778e-05	4.17097e-05	4.9253e-05	4.54033e-05	4.63411e-05	4.93723e-05	4.3309e-05	4.95815e-05	0.130043	0.175788	0.885913	0.120871	-0.169063	0.917679	0.185861	-0.134536	0.730811
O14908	PDZ domain-containing protein GIPC1	GIPC1	11	11	41.1	36.049	1132500000	9.0331e-05	9.91448e-05	9.52389e-05	8.56667e-05	8.98655e-05	9.2447e-05	8.94822e-05	7.94761e-05	0.000100303	8.26268e-05	9.97917e-05	9.36101e-05	9.43885e-05	9.2185e-05	9.13513e-05	9.19854e-05	0.287347	-0.0764276	0.541593	0.778142	0.0229948	0.108941	0.969999	-0.00183592	0.0132286
O14920	Inhibitor of nuclear factor kappa-B kinase subunit beta	IKBKB	11	10	20.6	86.563	219180000	3.49483e-05	3.5154e-05	3.5639e-05	3.26789e-05	3.30219e-05	3.28848e-05	3.41428e-05	3.00184e-05	4.32333e-05	3.71961e-05	3.98053e-05	3.75841e-05	3.7791e-05	3.70364e-05	3.94021e-05	3.56874e-05	0.105991	-0.0897893	0.974731	0.0194767	0.189214	1.71048	0.0300565	0.115109	1.52206
O14929	Histone acetyltransferase type B catalytic subunit	HAT1	9	9	31.5	49.54	1476900000	0.000138823	0.000127074	0.000120801	0.000110229	0.000115637	0.000115796	0.000116364	0.000100506	0.000151394	0.000117691	0.000130759	0.000123779	0.000127443	0.000116163	0.000126406	0.000116858	0.138442	-0.148558	0.858734	0.506979	0.0754941	0.29501	0.72022	-0.0294972	0.142535
O14933	Ubiquitin/ISG15-conjugating enzyme E2 L6	UBE2L6	6	6	63.4	17.769	1047700000	6.27899e-05	5.68965e-05	5.69265e-05	5.21222e-05	5.94325e-05	5.29905e-05	5.42739e-05	5.12451e-05	5.544e-05	5.2358e-05	5.69128e-05	5.35213e-05	5.4158e-05	5.39019e-05	5.33708e-05	5.34051e-05	0.373297	-0.0697343	0.427946	0.316898	-0.067815	0.499081	0.163961	-0.0904431	0.78526
O14936	Peripheral plasma membrane protein CASK	CASK	20	20	31.3	105.12	2262600000	0.000179156	0.000175556	0.000178566	0.000172519	0.000178438	0.0001629	0.000171093	0.000169123	0.000193537	0.000190235	0.000191933	0.000182652	0.000183486	0.000178638	0.000186986	0.000178984	0.138448	-0.0504218	0.858713	0.00366914	0.103628	2.43544	0.067992	0.0448733	1.16754
P19105;O14950;P24844	Myosin regulatory light chain 12A;Myosin regulatory light chain 12B;Myosin regulatory light polypeptide 9	MYL12A	9	9	62.6	19.794	10061000000	0.000196209	0.000242332	0.00026783	0.000231281	0.000259097	0.000301483	0.00029711	0.000269624	0.000189998	0.000175316	0.00021697	0.000202249	0.000228812	0.000228075	0.000186906	0.000203267	0.0396564	0.265765	1.40169	0.0688806	-0.257219	1.1619	0.255462	-0.146591	0.592673
O14964	Hepatocyte growth factor-regulated tyrosine kinase substrate	HGS	18	18	31	86.191	8518200000	0.000407809	0.000446493	0.000414853	0.000399265	0.000419759	0.000437172	0.000408754	0.000446403	0.000412052	0.00036824	0.000391103	0.000384988	0.000423613	0.000405048	0.000380361	0.000361342	0.444321	0.037275	0.352303	0.0871208	-0.100285	1.05988	0.202133	-0.0873835	0.694363
O14965	Aurora kinase A	AURKA	9	9	30.3	45.823	654510000	4.71519e-05	6.55701e-05	6.68925e-05	6.85068e-05	5.71866e-05	6.90715e-05	6.70866e-05	7.79789e-05	0.000110685	0.000103522	0.000102835	9.5197e-05	8.74411e-05	9.19836e-05	7.80426e-05	7.02836e-05	0.411221	0.128969	0.385925	0.000444561	0.732436	3.35207	0.0288274	0.401554	1.54019
O14972	Down syndrome critical region protein 3	VPS26C	4	4	20.5	33.01	200620000	1.21222e-05	1.14425e-05	1.20401e-05	1.19079e-05	1.10714e-05	1.07622e-05	1.09219e-05	1.10357e-05	1.29502e-05	1.21457e-05	1.26525e-05	1.15397e-05	1.18074e-05	1.28803e-05	1.19748e-05	1.23505e-05	0.00141688	-0.117673	2.84867	0.24494	0.052927	0.61094	0.232034	0.0448534	0.634449
O14974	Protein phosphatase 1 regulatory subunit 12A	PPP1R12A	43	41	45.3	115.28	20496000000	0.000718252	0.000905492	0.000932638	0.000930241	0.00093718	0.000960462	0.000986249	0.000953379	0.000753438	0.000812646	0.000842976	0.00083479	0.000854141	0.000857118	0.000805557	0.000837251	0.146036	0.13825	0.835541	0.31471	-0.104123	0.502089	0.553669	-0.0559186	0.25675
O14976	Cyclin-G-associated kinase	GAK	8	8	9.5	143.19	225740000	1.86025e-05	1.76684e-05	1.89254e-05	1.81733e-05	1.75808e-05	1.90787e-05	1.91194e-05	1.83773e-05	2.31613e-05	2.26422e-05	2.20539e-05	2.01829e-05	1.84213e-05	1.85479e-05	1.89221e-05	1.75688e-05	0.679383	0.015386	0.167885	0.00200302	0.262984	2.69832	0.956137	0.00177992	0.01948
O14979	Heterogeneous nuclear ribonucleoprotein D-like	HNRNPDL	11	10	26.9	46.437	9051700000	0.000201181	0.000259634	0.000275973	0.000297162	0.000251885	0.000281497	0.000306642	0.000305658	0.000216393	0.000228438	0.000230618	0.000244805	0.000223547	0.000250323	0.000220267	0.000243895	0.294002	0.14804	0.53165	0.232333	-0.168063	0.633889	0.315251	-0.140458	0.501343
O14980	Exportin-1	XPO1	32	32	39.5	123.38	10063000000	0.000429943	0.000389867	0.000360948	0.000335962	0.000328343	0.000363382	0.000349624	0.000321917	0.000483647	0.000407261	0.00040537	0.000406769	0.000384617	0.000366017	0.000410395	0.000378069	0.136799	-0.153887	0.863919	0.146396	0.167165	0.834471	0.809918	0.0211313	0.0915592
O14981	TATA-binding protein-associated factor 172	BTAF1	11	11	8.6	206.89	288900000	3.73872e-05	3.72319e-05	3.61912e-05	3.36769e-05	3.13244e-05	3.29518e-05	3.31714e-05	3.05522e-05	4.19345e-05	3.56495e-05	3.84092e-05	3.72169e-05	3.77851e-05	3.3974e-05	3.89642e-05	3.5676e-05	0.00831254	-0.1748	2.08027	0.218606	0.0845707	0.660338	0.744604	0.0189677	0.128075
O15013	Rho guanine nucleotide exchange factor 10	ARHGEF10	20	20	25	151.61	1620500000	0.000112872	0.000105821	0.000106108	0.000100772	9.74885e-05	9.91411e-05	0.000103615	9.37586e-05	0.000130246	0.000115698	0.000115384	0.000114532	0.000111245	0.000101503	0.000119628	0.000109273	0.0494778	-0.1112	1.30559	0.031759	0.161128	1.49813	0.403686	0.0534945	0.393957
O15014	Zinc finger protein 609	ZNF609	26	26	23	151.19	1503800000	0.00015334	0.000246518	0.000271891	0.000276834	0.000247399	0.000280413	0.000292864	0.000280723	0.000209931	0.000227192	0.000250777	0.000246768	0.000236762	0.000242981	0.000237606	0.000242726	0.254538	0.21549	0.594247	0.912133	-0.0213188	0.0399418	0.923685	0.0173727	0.034476
O15021	Microtubule-associated serine/threonine-protein kinase 4	MAST4	7	7	3.7	284.09	120800000	2.2653e-05	2.3277e-05	2.46519e-05	2.66486e-05	2.46669e-05	2.45636e-05	2.53454e-05	2.45633e-05	2.43027e-05	2.44512e-05	2.54996e-05	2.37313e-05	2.51197e-05	2.33093e-05	2.44208e-05	2.43837e-05	0.616851	0.028048	0.20982	0.850568	0.0111486	0.0702912	0.999375	4.6563e-05	0.00027159
O15027	Protein transport protein Sec16A	SEC16A	32	32	21.8	251.89	4191500000	0.000195893	0.000259242	0.00028479	0.000284492	0.000253325	0.000278623	0.000301657	0.000279272	0.000237323	0.000237507	0.000263164	0.00025671	0.000247986	0.000238633	0.000251966	0.000254778	0.376429	0.119492	0.424317	0.746796	-0.042464	0.126798	0.727263	-0.0444083	0.138309
O15031	Plexin-B2	PLXNB2	13	13	12.1	205.12	345950000	4.19393e-05	3.82179e-05	3.87711e-05	3.90093e-05	3.85779e-05	3.61809e-05	3.7582e-05	3.45758e-05	4.15742e-05	4.14218e-05	4.12044e-05	4.01666e-05	3.95865e-05	3.92805e-05	4.39196e-05	4.09317e-05	0.0623723	-0.104357	1.20501	0.122051	0.0575667	0.913458	0.325129	0.0518614	0.487944
O15040	Tectonin beta-propeller repeat-containing protein 2	TECPR2	10	10	8	153.85	298030000	5.22613e-05	5.26488e-05	5.12467e-05	5.10176e-05	5.05987e-05	5.47944e-05	4.94658e-05	6.11946e-05	5.30806e-05	5.12353e-05	5.23451e-05	5.12561e-05	5.37574e-05	5.36302e-05	5.31734e-05	4.60557e-05	0.439679	0.0605424	0.356864	0.766293	0.00516178	0.115605	0.944214	-0.00388896	0.0249297
O15042	U2 snRNP-associated SURP motif-containing protein	U2SURP	14	14	15	118.29	2346600000	0.000133425	0.000135661	0.000147087	0.000152294	0.00014451	0.000140492	0.000148185	0.000143493	0.000141927	0.000150486	0.000155808	0.000155231	0.000141593	0.000139633	0.000156233	0.000161667	0.683378	0.0206922	0.165339	0.165831	0.0861599	0.780335	0.319426	0.0757833	0.49563
O15047	Histone-lysine N-methyltransferase SETD1A	SETD1A	3	3	2.7	186.03	19559000	1.00152e-05	8.92735e-06	8.0981e-06	8.73558e-06	9.40288e-06	8.78978e-06	8.19603e-06	9.3077e-06	8.07629e-06	8.26462e-06	7.33957e-06	8.55388e-06	8.64796e-06	8.76106e-06	7.63435e-06	8.20668e-06	0.968556	-0.00322309	0.0138751	0.11181	-0.150402	0.951518	0.230758	-0.105645	0.636843
O15055	Period circadian protein homolog 2	PER2	3	3	4.1	136.58	10606000	1.34596e-06	1.9161e-06	1.74157e-06	2.10049e-06	2.09217e-06	1.70445e-06	1.82173e-06	1.79084e-06	1.7146e-06	1.97978e-06	2.66201e-06	1.78057e-06	1.79924e-06	1.77462e-06	2.555e-06	2.36803e-06	0.688914	0.0606587	0.161835	0.375788	0.195833	0.425058	0.222012	0.258279	0.653624
O15056	Synaptojanin-2	SYNJ2	5	5	5.5	165.54	125590000	1.92421e-05	2.13818e-05	2.26894e-05	2.06318e-05	2.1774e-05	2.40449e-05	2.39397e-05	2.15357e-05	2.1943e-05	2.07429e-05	2.10611e-05	1.88841e-05	2.05563e-05	2.14019e-05	1.96798e-05	1.98355e-05	0.112392	0.121079	0.949265	0.745339	-0.0227612	0.127646	0.480081	-0.0431175	0.318686
O15061	Synemin	SYNM	18	18	15	172.87	930880000	9.47703e-05	0.000122024	0.000129741	0.00012851	0.000124779	0.000132822	0.000138083	0.000143085	9.98676e-05	0.000104616	0.000117147	0.000117376	0.000116261	0.000113705	0.000110772	0.000109082	0.129271	0.181599	0.8885	0.370244	-0.113822	0.431512	0.477511	-0.0787201	0.321017
O15066	Kinesin-like protein KIF3B;Kinesin-like protein KIF3B, N-terminally processed	KIF3B	4	3	7.6	85.124	35258000	6.42645e-06	7.13581e-06	6.68925e-06	5.98607e-06	5.99631e-06	7.00391e-06	6.67284e-06	5.92622e-06	8.55746e-06	7.77378e-06	7.66348e-06	7.46609e-06	7.65881e-06	6.99299e-06	8.07623e-06	7.11285e-06	0.669832	-0.0355315	0.174034	0.00849571	0.261922	2.0708	0.0412956	0.185656	1.3841
O15067	Phosphoribosylformylglycinamidine synthase	PFAS	42	42	49	144.73	12252000000	0.000570294	0.000555874	0.000583553	0.000508012	0.00050068	0.00056441	0.000514934	0.000490307	0.000614344	0.000608805	0.000576996	0.000560945	0.000598858	0.00057658	0.000582521	0.000604481	0.164048	-0.0992235	0.78503	0.136401	0.0903676	0.865182	0.0876204	0.0911922	1.05739
O15075	Serine/threonine-protein kinase DCLK1	DCLK1	2	2	5	82.223	26792000	3.14263e-06	3.13102e-06	2.82561e-06	3.18346e-06	3.28255e-06	2.90333e-06	2.98582e-06	2.89564e-06	2.89886e-06	2.89289e-06	3.45273e-06	2.99695e-06	2.82783e-06	2.73851e-06	3.21988e-06	2.97271e-06	0.6762	-0.0255225	0.169925	0.949539	-0.00485768	0.0224873	0.364859	-0.0628736	0.437875
O15078	Centrosomal protein of 290 kDa	CEP290	8	7	3.4	290.38	3526000000	7.4214e-05	4.0059e-05	3.65476e-05	4.27429e-05	4.55822e-05	3.44469e-05	3.04395e-05	3.54161e-05	6.85765e-05	7.71425e-05	4.87846e-05	4.98901e-05	5.55469e-05	4.76493e-05	5.98895e-05	5.05209e-05	0.246262	-0.407979	0.608602	0.298909	0.3364	0.524461	0.602262	0.142149	0.220215
O15084	Serine/threonine-protein phosphatase 6 regulatory ankyrin repeat subunit A	ANKRD28	11	10	18.4	112.96	439900000	6.45713e-05	5.1596e-05	5.0455e-05	4.91475e-05	4.94083e-05	4.76369e-05	4.65032e-05	4.50481e-05	6.82598e-05	5.81594e-05	5.81863e-05	5.58954e-05	5.84405e-05	5.25721e-05	6.33585e-05	5.58425e-05	0.115588	-0.19419	0.937086	0.220496	0.156549	0.656599	0.42722	0.0934805	0.369349
O15085	Rho guanine nucleotide exchange factor 11	ARHGEF11	9	9	9.1	167.7	110010000	2.38239e-05	2.30564e-05	2.53461e-05	2.35851e-05	2.25222e-05	2.18385e-05	2.55667e-05	2.3412e-05	2.8112e-05	2.51637e-05	2.67646e-05	2.59603e-05	2.4133e-05	2.34231e-05	2.72851e-05	2.57706e-05	0.538592	-0.0377119	0.26874	0.0187895	0.145802	1.72609	0.27275	0.0705287	0.564236
O15111	Inhibitor of nuclear factor kappa-B kinase subunit alpha	CHUK	2	2	4.6	84.639	531520000	1.40178e-05	1.24781e-05	1.42874e-05	1.40098e-05	1.22492e-05	1.13925e-05	1.38802e-05	1.21647e-05	1.35549e-05	1.44633e-05	1.2999e-05	1.43538e-05	1.269e-05	1.23205e-05	1.39788e-05	1.34656e-05	0.103576	-0.141139	0.98474	0.797395	0.0151332	0.0983263	0.333949	-0.062919	0.476319
O15116	U6 snRNA-associated Sm-like protein LSm1	LSM1	6	6	59.4	15.179	4372000000	8.77293e-05	0.00010793	0.000111352	0.000110768	0.000106149	0.000109703	0.000112992	0.000114134	9.22693e-05	9.94873e-05	0.000102764	0.000104071	0.000100915	0.000108232	9.91343e-05	0.000107876	0.326864	0.0844909	0.485633	0.469278	-0.0678295	0.32857	0.949065	-0.00561522	0.0227039
O15119	T-box transcription factor TBX3	TBX3	2	2	3	79.388	35236000	9.32895e-06	1.16038e-05	1.14648e-05	1.11689e-05	1.00344e-05	1.21231e-05	1.08335e-05	1.18804e-05	1.19716e-05	1.38845e-05	1.12188e-05	1.05857e-05	1.14996e-05	1.11237e-05	1.08872e-05	1.01228e-05	0.664892	0.042581	0.177249	0.293505	0.129579	0.532385	0.978766	0.00221547	0.00932093
O15126	Secretory carrier-associated membrane protein 1	SCAMP1	2	2	6.5	37.92	61716000	1.11006e-05	1.52638e-05	1.62818e-05	1.8215e-05	1.48477e-05	1.67942e-05	1.87379e-05	1.62768e-05	1.4456e-05	1.27414e-05	1.52204e-05	1.48024e-05	1.32361e-05	1.2505e-05	1.40575e-05	1.65079e-05	0.427751	0.131224	0.368809	0.589481	-0.0889985	0.22953	0.536151	-0.112224	0.270713
O15143	Actin-related protein 2/3 complex subunit 1B	ARPC1B	19	17	60.5	40.949	39925000000	0.000671479	0.000606846	0.000562896	0.000591114	0.000611799	0.000587141	0.000555549	0.000587996	0.000598101	0.000646208	0.000591415	0.000611476	0.000604852	0.000620246	0.000614529	0.000617169	0.416323	-0.0543022	0.38057	0.891189	0.00879042	0.0500304	0.801279	0.0144363	0.0962163
O15144	Actin-related protein 2/3 complex subunit 2	ARPC2	26	26	78	34.333	86592000000	0.000796176	0.000709041	0.000664718	0.000703478	0.000705092	0.000682205	0.000660272	0.000714261	0.000685591	0.000759	0.000670187	0.000715401	0.000698128	0.000724233	0.000706173	0.000697337	0.392427	-0.0571404	0.406241	0.760974	-0.0218719	0.11863	0.690614	-0.0240694	0.160764
O15145	Actin-related protein 2/3 complex subunit 3	ARPC3	9	9	57.3	20.546	23369000000	0.00029174	0.000276065	0.000235735	0.000247705	0.00026475	0.000267674	0.000232315	0.000284336	0.000259612	0.000273862	0.000235531	0.000248492	0.000262172	0.000282942	0.000245707	0.00025707	0.97532	-0.00298	0.0108529	0.598811	-0.0470736	0.22271	0.957245	-0.0046113	0.0189769
O15151	Protein Mdm4	MDM4	4	4	10.6	54.864	30584000	4.49416e-06	4.75266e-06	4.83338e-06	4.76909e-06	5.0109e-06	5.05862e-06	5.52392e-06	4.60773e-06	4.49651e-06	4.54857e-06	4.73365e-06	4.71862e-06	4.92732e-06	4.30237e-06	5.03859e-06	4.68548e-06	0.145075	0.0999288	0.838407	0.393581	-0.027192	0.404966	0.88897	0.00797338	0.0511131
O15160	DNA-directed RNA polymerases I and III subunit RPAC1	POLR1C	7	7	34.7	39.249	582090000	4.00953e-05	3.74575e-05	3.71291e-05	3.56148e-05	3.66663e-05	3.45576e-05	3.44858e-05	3.24955e-05	4.89807e-05	4.74949e-05	4.29494e-05	3.9062e-05	3.87763e-05	4.10066e-05	4.05677e-05	3.98576e-05	0.0536338	-0.121	1.27056	0.027699	0.248008	1.55754	0.0564216	0.0921368	1.24855
O15164	Transcription intermediary factor 1-alpha	TRIM24	7	7	8.8	116.83	159600000	2.6028e-05	2.92574e-05	3.08415e-05	3.00599e-05	2.98702e-05	3.06845e-05	3.03388e-05	3.13678e-05	2.89395e-05	2.75891e-05	3.03698e-05	2.91257e-05	3.01788e-05	2.91471e-05	3.13786e-05	3.04546e-05	0.217718	0.0735216	0.662106	0.974071	-0.00202144	0.0114092	0.322165	0.060457	0.491921
O15173	Membrane-associated progesterone receptor component 2	PGRMC2	2	2	16.6	23.818	40922000	1.12778e-05	1.03147e-05	8.61641e-06	9.23555e-06	9.56003e-06	9.55624e-06	9.16039e-06	9.44401e-06	1.18818e-05	1.10394e-05	8.33639e-06	8.90393e-06	1.03873e-05	8.82595e-06	9.26279e-06	8.28487e-06	0.496668	-0.0644695	0.303933	0.867589	0.0259913	0.0616858	0.398645	-0.101651	0.399414
O15182	Centrin-3	CETN3	4	4	26.3	19.55	237060000	3.3552e-05	4.30867e-05	4.83659e-05	4.39282e-05	4.53535e-05	4.49529e-05	4.95932e-05	4.57817e-05	3.65939e-05	3.8746e-05	4.47832e-05	4.33404e-05	4.43438e-05	4.19273e-05	4.38147e-05	4.31973e-05	0.250957	0.136378	0.600401	0.721582	-0.0474823	0.141714	0.742465	0.0366801	0.129324
O15212	Prefoldin subunit 6	PFDN6	8	8	49.6	14.582	14512000000	8.7219e-05	0.000138923	0.000163817	0.000142133	0.000137095	0.00016923	0.000183344	0.000158197	9.68195e-05	0.00010007	0.000125456	0.000125036	0.000122244	0.000129327	0.000106689	0.000130938	0.177414	0.284022	0.751011	0.283931	-0.250168	0.546787	0.554935	-0.121257	0.255758
O15230	Laminin subunit alpha-5	LAMA5	18	18	8.8	399.73	268580000	4.41464e-05	3.76441e-05	3.68895e-05	3.72006e-05	4.01083e-05	3.78945e-05	3.51597e-05	3.38203e-05	4.55869e-05	4.21207e-05	3.88164e-05	3.72947e-05	4.11831e-05	3.69661e-05	4.20232e-05	3.86805e-05	0.357172	-0.0847942	0.447122	0.462607	0.0716584	0.334787	0.733642	0.0272496	0.134516
O15231	Zinc finger protein 185	ZNF185	31	31	56.9	73.525	7981300000	0.000417076	0.000514929	0.000524417	0.000533721	0.000526041	0.000548527	0.000556459	0.000631462	0.000430648	0.000454436	0.000489193	0.000485397	0.000493919	0.000486179	0.000470494	0.000475336	0.103227	0.185039	0.986208	0.324771	-0.0978226	0.488422	0.58202	-0.0473188	0.235062
O15234	Protein CASC3	CASC3	19	19	33.6	76.277	4376700000	0.000163662	0.000270625	0.000286754	0.000298583	0.000265448	0.00028836	0.000298922	0.000289071	0.00022609	0.00025849	0.000262114	0.00026175	0.000252441	0.000259741	0.000254325	0.000256749	0.373207	0.163274	0.42805	0.933551	-0.0159075	0.0298621	0.977581	0.00512857	0.00984706
O15294	UDP-N-acetylglucosamine--peptide N-acetylglucosaminyltransferase 110 kDa subunit	OGT	16	16	20.7	116.92	812030000	8.87938e-05	9.00896e-05	8.85102e-05	8.16811e-05	7.99176e-05	8.56655e-05	8.37937e-05	7.61778e-05	0.000108962	9.69506e-05	9.70242e-05	9.37377e-05	9.52878e-05	9.26581e-05	9.72718e-05	8.71879e-05	0.0834042	-0.100636	1.07881	0.0213878	0.184421	1.66983	0.0903194	0.0933391	1.04422
O15305	Phosphomannomutase 2	PMM2	12	12	48.4	28.082	10675000000	0.000443249	0.00044861	0.000390983	0.000400137	0.000419554	0.000428342	0.000391786	0.000439013	0.000396884	0.000402149	0.00038847	0.000394354	0.000395004	0.000430397	0.000368766	0.0003791	0.954087	-0.00367682	0.0204119	0.142295	-0.0893971	0.846809	0.218318	-0.0972522	0.660911
O15318	DNA-directed RNA polymerase III subunit RPC7	POLR3G	3	3	19.3	25.914	74834000	1.76595e-05	2.39078e-05	2.54481e-05	2.35467e-05	2.19863e-05	2.75517e-05	2.7221e-05	2.5469e-05	2.05427e-05	2.23934e-05	2.28217e-05	2.13217e-05	2.24108e-05	2.34855e-05	2.24014e-05	2.54615e-05	0.220644	0.17481	0.656307	0.643405	-0.0565736	0.191516	0.68181	0.0500516	0.166336
O15327	Type II inositol 3,4-bisphosphate 4-phosphatase	INPP4B	12	12	18.4	104.74	320230000	3.88899e-05	3.75021e-05	3.92035e-05	3.61638e-05	4.03986e-05	3.39748e-05	3.77277e-05	3.51506e-05	4.28411e-05	3.95872e-05	4.20708e-05	4.17504e-05	3.88713e-05	3.7631e-05	3.98646e-05	3.85229e-05	0.505204	-0.0435017	0.296533	0.0104227	0.131564	1.98202	0.385749	0.0294579	0.413695
O15344	E3 ubiquitin-protein ligase Midline-1	MID1	18	16	36.1	75.25	2654500000	0.000135367	0.000149	0.000137697	0.000125212	0.00013239	0.00013935	0.000133493	0.00012661	0.000162996	0.000133681	0.000143442	0.000140921	0.000147398	0.000142491	0.00014179	0.000132084	0.511903	-0.0412687	0.290812	0.328705	0.0863693	0.483193	0.506795	0.0428187	0.295168
O15347	High mobility group protein B3	HMGB3	9	9	45	22.98	12448000000	6.69444e-05	0.000188023	0.000208268	0.000216295	0.000199867	0.000205242	0.000228427	0.000222208	0.000143194	0.000151978	0.000179167	0.000171463	0.000165967	0.000184172	0.000156603	0.000179534	0.260688	0.332641	0.583879	0.821687	-0.0734462	0.0852937	0.963539	0.0142517	0.0161306
O15355	Protein phosphatase 1G	PPM1G	24	24	54.4	59.271	36378000000	0.000929451	0.000864965	0.000845221	0.000842359	0.000861098	0.000801895	0.000843644	0.000844605	0.00082637	0.000830539	0.000838445	0.00085377	0.000842686	0.000830266	0.000841512	0.000828544	0.220258	-0.0552187	0.657069	0.167561	-0.0561304	0.775827	0.142882	-0.0587675	0.845024
O15357	Phosphatidylinositol 3,4,5-trisphosphate 5-phosphatase 2	INPPL1	4	4	5.5	138.6	114560000	1.44045e-05	1.10267e-05	1.20912e-05	1.1374e-05	1.12201e-05	1.2588e-05	1.21069e-05	1.16715e-05	1.5719e-05	1.33325e-05	1.31879e-05	1.36154e-05	1.28019e-05	1.21048e-05	1.38947e-05	1.3007e-05	0.701541	-0.0391754	0.153947	0.120903	0.191956	0.917564	0.421832	0.0834567	0.37486
O15371	Eukaryotic translation initiation factor 3 subunit D	EIF3D	22	22	56.6	63.972	3871900000	0.000205479	0.000191223	0.000178078	0.000165491	0.000167364	0.000188674	0.000174869	0.000155429	0.000246101	0.000219414	0.000201387	0.000204278	0.000210056	0.000196268	0.000218725	0.000192913	0.268604	-0.109136	0.570888	0.0498378	0.234915	1.30244	0.113704	0.143979	0.944225
O15372	Eukaryotic translation initiation factor 3 subunit H	EIF3H	14	14	49.4	39.93	11416000000	0.000336992	0.000307002	0.000332198	0.000304785	0.000351094	0.000295421	0.000328406	0.000345046	0.000340311	0.000314083	0.000316005	0.000324656	0.000323304	0.000301495	0.000327446	0.000299878	0.540387	0.0432585	0.267295	0.743551	0.0157699	0.128689	0.537	-0.0328673	0.270025
O15379	Histone deacetylase 3	HDAC3	9	9	26.6	48.847	570710000	5.33946e-05	4.67077e-05	5.22898e-05	4.96998e-05	4.82238e-05	4.53871e-05	5.00455e-05	4.59678e-05	5.929e-05	5.88647e-05	5.533e-05	5.50801e-05	5.34577e-05	4.66423e-05	5.91093e-05	5.3408e-05	0.140214	-0.0918678	0.853209	0.0120791	0.177592	1.91796	0.407163	0.0732476	0.390231
O15382	Branched-chain-amino-acid aminotransferase, mitochondrial	BCAT2	15	15	42.3	44.287	12111000000	0.000262142	0.000239429	0.000244874	0.000257026	0.00026602	0.000236859	0.000247386	0.000238447	0.000223567	0.000250543	0.000243684	0.000246638	0.000232308	0.000239905	0.000233252	0.00023926	0.679833	-0.0213771	0.167598	0.267604	-0.0572478	0.572507	0.0398944	-0.0870325	1.39909
O15392	Baculoviral IAP repeat-containing protein 5	BIRC5	2	2	13.4	16.389	109980000	1.57613e-05	1.71416e-05	1.67031e-05	1.55666e-05	2.05631e-05	1.82315e-05	1.80206e-05	1.6297e-05	1.68894e-05	1.63374e-05	1.60755e-05	1.5159e-05	1.68226e-05	1.58202e-05	1.62104e-05	1.57165e-05	0.0825774	0.165846	1.08314	0.744714	-0.0158335	0.128011	0.750088	-0.0134093	0.124888
O15397	Importin-8	IPO8	9	8	12.8	119.94	148610000	2.68228e-05	2.31839e-05	2.44167e-05	2.18785e-05	2.22795e-05	2.25263e-05	2.24584e-05	1.96046e-05	2.98847e-05	2.46143e-05	2.64297e-05	2.63163e-05	2.59136e-05	2.4448e-05	2.73974e-05	2.44645e-05	0.112059	-0.148728	0.950552	0.12321	0.155273	0.909353	0.28651	0.0860889	0.54286
O15400	Syntaxin-7	STX7	7	7	40.2	29.815	861120000	4.9788e-05	5.47908e-05	5.72333e-05	5.6786e-05	5.46535e-05	5.62545e-05	5.72669e-05	5.64703e-05	4.97071e-05	5.23515e-05	5.46014e-05	5.30825e-05	5.31668e-05	5.30005e-05	5.13541e-05	5.4061e-05	0.430996	0.0393671	0.365527	0.308193	-0.0596609	0.511177	0.366535	-0.0470609	0.435884
O15446	DNA-directed RNA polymerase I subunit RPA34	POLR1G	10	10	39.6	54.985	1550200000	6.2984e-05	9.07859e-05	0.000100866	9.87796e-05	0.000100508	0.000102166	0.000106192	9.9003e-05	8.06873e-05	8.43287e-05	9.12043e-05	8.71568e-05	8.8551e-05	8.68051e-05	8.39754e-05	8.89665e-05	0.175635	0.206743	0.755389	0.789947	-0.041572	0.102402	0.889223	-0.0210436	0.0509893
O15460	Prolyl 4-hydroxylase subunit alpha-2	P4HA2	12	12	31.8	60.901	1168400000	0.000156577	0.000130981	0.000131337	0.000120668	0.000137066	0.000132597	0.00012585	0.00011798	0.00015871	0.000146157	0.000148821	0.000140034	0.000146042	0.000128899	0.000146461	0.000137823	0.482105	-0.0714471	0.316858	0.165342	0.137997	0.781617	0.592219	0.0516375	0.227518
O15498	Synaptobrevin homolog YKT6	YKT6	11	11	65.2	22.417	3322700000	0.000152341	0.000141148	0.000145165	0.000141587	0.000145865	0.000132597	0.000145769	0.000154367	0.000139024	0.000139883	0.000130348	0.000143052	0.000140661	0.000134947	0.000146221	0.000127604	0.939437	-0.00409207	0.0271323	0.112127	-0.0711798	0.950289	0.156073	-0.0787103	0.806671
O15511	Actin-related protein 2/3 complex subunit 5	ARPC5	10	9	72.8	16.32	19756000000	0.000433512	0.00044173	0.000404277	0.00042042	0.000433598	0.000449412	0.000414582	0.000476758	0.000400197	0.000410335	0.000394471	0.000415139	0.000423168	0.000430781	0.00040173	0.000399522	0.274931	0.0618081	0.560777	0.0788641	-0.0693631	1.10312	0.359939	-0.0384769	0.443771
O15514	DNA-directed RNA polymerase II subunit RPB4	POLR2D	7	7	72.5	16.311	2499200000	6.29966e-05	6.73583e-05	6.7845e-05	6.6569e-05	6.79995e-05	7.21373e-05	7.42563e-05	7.753e-05	5.89878e-05	6.08481e-05	6.00906e-05	6.31421e-05	6.44887e-05	6.41472e-05	5.69662e-05	5.86523e-05	0.024651	0.140855	1.60816	0.00837227	-0.123369	2.07716	0.0588812	-0.116349	1.23002
O15523	ATP-dependent RNA helicase DDX3Y	DDX3Y	17	2	32.3	73.153	119620000	2.26452e-05	2.72965e-05	2.69489e-05	3.08728e-05	2.71414e-05	2.78154e-05	3.08554e-05	3.30457e-05	2.29809e-05	2.35029e-05	2.62592e-05	2.69884e-05	2.49918e-05	2.68822e-05	2.25898e-05	2.46527e-05	0.248998	0.14137	0.603804	0.344044	-0.11175	0.463385	0.298591	-0.120671	0.524923
O15530;Q6A1A2	3-phosphoinositide-dependent protein kinase 1;Putative 3-phosphoinositide-dependent protein kinase 2	PDPK1	8	8	17.8	63.151	306800000	2.6187e-05	3.91566e-05	4.39717e-05	4.08858e-05	2.47531e-05	3.04572e-05	3.54207e-05	3.49179e-05	5.36792e-05	4.9844e-05	5.16623e-05	4.78178e-05	5.22409e-05	4.72177e-05	4.99634e-05	4.43687e-05	0.231845	-0.258644	0.634803	0.0183597	0.434609	1.73613	0.0434045	0.367605	1.36247
O15541	RING finger protein 113A	RNF113A	14	14	55.4	38.787	1328100000	0.000106104	0.00015969	0.000163925	0.000169828	0.000154663	0.000182912	0.000181939	0.000223801	0.000113126	0.000114005	0.000128671	0.000134579	0.000137797	0.000144987	0.000122912	0.00013048	0.130151	0.310102	0.885553	0.132493	-0.289969	0.877808	0.345794	-0.161166	0.461183
O43143	Pre-mRNA-splicing factor ATP-dependent RNA helicase DHX15	DHX15	35	35	54.1	90.932	14203000000	0.000537202	0.000517603	0.000493535	0.000491023	0.000501295	0.000502219	0.000470769	0.000482342	0.000529731	0.000517335	0.000511633	0.000492149	0.000522913	0.000523963	0.000505184	0.000486277	0.171639	-0.0597513	0.765383	0.837758	0.0081026	0.0768815	0.986061	-0.00072528	0.00609623
O43148	mRNA cap guanine-N7 methyltransferase	RNMT	24	24	50	54.843	5026900000	0.000344286	0.000323881	0.000328926	0.000317481	0.000337109	0.00030533	0.000322851	0.000307191	0.000329415	0.00033184	0.000339058	0.000330879	0.000306388	0.000299568	0.00030876	0.000313081	0.305262	-0.0469513	0.515327	0.52159	0.018123	0.282671	0.0144454	-0.0985237	1.84027
O43149	Zinc finger ZZ-type and EF-hand domain-containing protein 1	ZZEF1	20	20	9.3	331.07	436210000	0.000107071	5.81332e-05	5.19859e-05	5.21286e-05	5.13375e-05	5.26728e-05	4.8033e-05	4.77661e-05	0.00011188	8.80108e-05	7.16844e-05	7.49472e-05	7.61044e-05	6.42111e-05	9.92515e-05	7.67738e-05	0.2417	-0.43069	0.616723	0.277132	0.363632	0.557313	0.468665	0.232165	0.329137
O43150	Arf-GAP with SH3 domain, ANK repeat and PH domain-containing protein 2	ASAP2	6	6	7.7	111.65	94753000	1.70071e-05	1.81123e-05	1.72898e-05	1.73533e-05	1.65289e-05	1.7398e-05	1.74876e-05	1.70623e-05	2.06601e-05	1.83632e-05	1.82507e-05	1.70434e-05	1.73437e-05	1.75621e-05	1.81272e-05	1.64812e-05	0.355	-0.0268369	0.449772	0.20018	0.0912468	0.698579	0.886102	-0.00514357	0.0525165
O43156	TELO2-interacting protein 1 homolog	TTI1	3	3	2.4	122.07	1233300000	2.54932e-05	2.51972e-05	2.22114e-05	2.35083e-05	2.18626e-05	2.61193e-05	2.25789e-05	2.63865e-05	2.47812e-05	2.24361e-05	2.18142e-05	2.40595e-05	2.45256e-05	2.458e-05	2.34979e-05	2.14801e-05	0.926847	0.00801605	0.0329918	0.452108	-0.0505414	0.344757	0.60136	-0.0352417	0.220866
O43164	E3 ubiquitin-protein ligase Praja-2	PJA2	13	12	32.1	78.213	644470000	4.58777e-05	5.39774e-05	6.16802e-05	6.16662e-05	5.81102e-05	5.79972e-05	6.44245e-05	6.31955e-05	4.84635e-05	5.29663e-05	5.67046e-05	5.44485e-05	5.39651e-05	5.45604e-05	5.35342e-05	5.73949e-05	0.260387	0.126922	0.58438	0.546402	-0.0703211	0.262488	0.816864	-0.0244236	0.0878501
O43169	Cytochrome b5 type B	CYB5B	4	4	46.7	16.694	387270000	3.64135e-05	2.93382e-05	2.98394e-05	3.21961e-05	3.09813e-05	2.91749e-05	3.14048e-05	3.03387e-05	3.38655e-05	3.19047e-05	3.14842e-05	3.18246e-05	2.97158e-05	3.16139e-05	3.16068e-05	3.14513e-05	0.416097	-0.0680478	0.380805	0.855747	0.0145112	0.0676546	0.630771	-0.0388965	0.200128
O43172	U4/U6 small nuclear ribonucleoprotein Prp4	PRPF4	20	20	50.4	58.449	1750600000	0.000210842	0.000189154	0.000197431	0.0001918	0.00019571	0.000195677	0.000187275	0.000179306	0.000223745	0.000192368	0.000204972	0.00019124	0.000210976	0.000193733	0.000208815	0.000185251	0.256279	-0.0583048	0.591287	0.54357	0.0416142	0.264745	0.770643	0.0173463	0.113147
O43175	D-3-phosphoglycerate dehydrogenase	PHGDH	22	22	51.8	56.65	14904000000	0.000327787	0.000294997	0.000290739	0.000268808	0.000284024	0.000280777	0.000277431	0.000274263	0.000308349	0.000304338	0.000296415	0.000296291	0.000302738	0.000296838	0.00030164	0.000283317	0.231093	-0.0826569	0.636214	0.661775	0.0278684	0.17929	0.967525	0.00268272	0.0143377
O43237	Cytoplasmic dynein 1 light intermediate chain 2	DYNC1LI2	21	19	63.2	54.099	4185300000	0.000288879	0.000236393	0.000234987	0.00020784	0.000239923	0.000222252	0.000219521	0.000199396	0.000301462	0.000249006	0.0002527	0.00024119	0.000253414	0.000212791	0.000257199	0.000226337	0.292811	-0.13586	0.533412	0.414863	0.109391	0.382095	0.826518	-0.0276181	0.0827475
O43242	26S proteasome non-ATPase regulatory subunit 3	PSMD3	30	30	60.9	60.977	14638000000	0.000496816	0.000375076	0.000335821	0.000313708	0.000326379	0.000347296	0.000306004	0.000302045	0.000526419	0.000437093	0.000395971	0.000409165	0.000414413	0.000373689	0.000440522	0.000387378	0.204947	-0.247334	0.688359	0.265181	0.217227	0.576457	0.605917	0.0870085	0.217587
Q9NWB1;O43251;A6NFN3	RNA binding protein fox-1 homolog 1;RNA binding protein fox-1 homolog 2;RNA binding protein fox-1 homolog 3	RBFOX1	3	3	8.8	42.784	164540000	2.17179e-05	2.41254e-05	2.74968e-05	2.72532e-05	2.53621e-05	2.5108e-05	2.72374e-05	2.7192e-05	2.175e-05	2.38044e-05	2.49262e-05	2.59946e-05	2.27571e-05	2.27653e-05	2.47603e-05	2.50196e-05	0.497698	0.0604756	0.303034	0.555458	-0.0603025	0.255348	0.414439	-0.0779505	0.38254
O43252	Bifunctional 3-phosphoadenosine 5-phosphosulfate synthase 1;Sulfate adenylyltransferase;Adenylyl-sulfate kinase	PAPSS1	15	15	38.1	70.832	2317400000	0.00012568	0.000119542	0.000124748	0.000107713	0.000111081	0.000112646	0.000111459	9.94218e-05	0.000147956	0.000121496	0.000136147	0.000128758	0.00012731	0.00011794	0.000130565	0.000125562	0.0819584	-0.136342	1.08641	0.0892259	0.161748	1.04951	0.274055	0.0698422	0.562163
O43264	Centromere/kinetochore protein zw10 homolog	ZW10	6	6	10	88.828	121680000	1.58014e-05	1.28252e-05	1.27284e-05	1.20484e-05	1.39851e-05	1.20864e-05	1.16634e-05	1.04124e-05	1.69266e-05	1.42029e-05	1.45619e-05	1.32112e-05	1.39388e-05	1.31098e-05	1.62009e-05	1.34037e-05	0.283565	-0.149473	0.547348	0.276092	0.1414	0.558946	0.484176	0.0852255	0.314996
O43290	U4/U6.U5 tri-snRNP-associated protein 1	SART1	28	28	44.8	90.254	2776100000	0.000143416	0.000225971	0.000272297	0.000252433	0.000233555	0.000275572	0.000289944	0.000267828	0.000194098	0.000202886	0.000232118	0.000227471	0.000225547	0.000212776	0.000223613	0.000226993	0.209873	0.254888	0.678042	0.763571	-0.0618861	0.11715	0.965208	-0.00839508	0.0153789
O43294	Transforming growth factor beta-1-induced transcript 1 protein	TGFB1I1	10	10	27.1	49.814	704420000	7.036e-05	8.99726e-05	0.000100212	9.02303e-05	9.60342e-05	0.00010719	0.000113948	0.000115817	7.23452e-05	7.02637e-05	8.08504e-05	8.12262e-05	8.86608e-05	8.17863e-05	7.80364e-05	7.82632e-05	0.0368171	0.303789	1.43395	0.144342	-0.203224	0.840606	0.406038	-0.102372	0.391433
O43301	Heat shock 70 kDa protein 12A	HSPA12A	11	11	21.8	74.977	999650000	5.71264e-05	5.63394e-05	5.58192e-05	5.36499e-05	5.41873e-05	5.2294e-05	5.30992e-05	4.89075e-05	6.53425e-05	5.78585e-05	5.91446e-05	5.73173e-05	5.70516e-05	5.24571e-05	5.94701e-05	5.61175e-05	0.037873	-0.0966585	1.42167	0.0807129	0.104384	1.09306	0.752245	0.0139191	0.123641
O43310	CBP80/20-dependent translation initiation factor	CTIF	10	10	19.2	67.586	419900000	4.29661e-05	4.68414e-05	4.90321e-05	4.64119e-05	4.70481e-05	4.31722e-05	4.69919e-05	4.62826e-05	4.73623e-05	4.86112e-05	4.67303e-05	4.62652e-05	4.96234e-05	4.57313e-05	4.8215e-05	4.7588e-05	0.786973	-0.0137459	0.10404	0.518	0.0286643	0.28567	0.360499	0.0452778	0.443096
O43314	Inositol hexakisphosphate and diphosphoinositol-pentakisphosphate kinase 2	PPIP5K2	9	8	9	140.41	178800000	2.38145e-05	2.42465e-05	2.45114e-05	2.4328e-05	2.11868e-05	2.29675e-05	2.29933e-05	2.10504e-05	2.69157e-05	2.61224e-05	2.57323e-05	2.45175e-05	2.37371e-05	2.47494e-05	2.50859e-05	2.4189e-05	0.00799895	-0.135759	2.09697	0.0220878	0.0920968	1.65585	0.542099	0.012762	0.265922
O43318	Mitogen-activated protein kinase kinase kinase 7	MAP3K7	9	9	16.5	67.195	434310000	7.14495e-05	6.90908e-05	7.04424e-05	7.4385e-05	7.17464e-05	6.39424e-05	6.94785e-05	6.39099e-05	7.50532e-05	7.15547e-05	8.2421e-05	7.57406e-05	7.22078e-05	6.59405e-05	7.61616e-05	6.73679e-05	0.124415	-0.0848021	0.905129	0.10393	0.0948962	0.98326	0.734206	-0.0187765	0.134182
O43324	Eukaryotic translation elongation factor 1 epsilon-1	EEF1E1	6	6	32.2	19.81	1212400000	9.42162e-05	5.46348e-05	4.1275e-05	4.23263e-05	4.30402e-05	4.83422e-05	4.01348e-05	3.67819e-05	0.000111339	9.1036e-05	6.35715e-05	7.19228e-05	7.56978e-05	5.85946e-05	9.13483e-05	6.83532e-05	0.251829	-0.465906	0.598894	0.158095	0.539532	0.801083	0.320263	0.338852	0.494494
O43353	Receptor-interacting serine/threonine-protein kinase 2	RIPK2	16	16	45.2	61.194	2085900000	0.000125956	0.00011955	0.000124398	0.000119389	0.000120691	0.000114942	0.000121776	0.000122614	0.000122482	0.000125789	0.000121452	0.000121184	0.000131277	0.000117675	0.000128906	0.000114566	0.373919	-0.0275899	0.427222	0.845429	0.00475552	0.072923	0.865792	0.00920864	0.0625865
O43379	WD repeat-containing protein 62	WDR62	25	25	25	165.95	1259000000	0.000128466	0.000128594	0.000129195	0.000123755	0.000127514	0.000125381	0.000123992	0.000117785	0.000137635	0.000131338	0.000131013	0.000128621	0.000132518	0.00012638	0.000132184	0.000126527	0.167168	-0.0440538	0.776847	0.0898213	0.0516672	1.04662	0.404553	0.0213335	0.393024
O43390	Heterogeneous nuclear ribonucleoprotein R	HNRNPR	19	12	35.7	70.942	1658700000	0.000193332	9.55573e-05	8.83992e-05	8.25693e-05	8.04453e-05	9.05673e-05	8.13289e-05	7.0063e-05	0.000200459	0.000143323	0.000113957	0.00012401	0.000122045	0.000101522	0.000162181	0.000133244	0.243773	-0.512315	0.613014	0.386033	0.339208	0.413376	0.630087	0.174525	0.200599
O43395	U4/U6 small nuclear ribonucleoprotein Prp3	PRPF3	9	9	17.6	77.528	865140000	4.90272e-05	6.50297e-05	7.52895e-05	6.63913e-05	7.18696e-05	7.49263e-05	8.05397e-05	7.551e-05	6.05046e-05	5.83859e-05	6.75606e-05	6.27874e-05	6.75751e-05	6.2242e-05	6.19154e-05	6.16224e-05	0.0865779	0.243917	1.06259	0.78907	-0.037139	0.102884	0.919409	-0.0135054	0.0364915
O43396	Thioredoxin-like protein 1	TXNL1	16	16	78.5	32.251	17596000000	0.000469703	0.000394128	0.000396592	0.000367323	0.000430725	0.000362625	0.000385381	0.000353778	0.00042475	0.000388463	0.000397869	0.000387882	0.00040275	0.000372921	0.000386189	0.000384198	0.425992	-0.0869814	0.370598	0.770622	-0.0257395	0.113158	0.40476	-0.0742813	0.392802
O43399	Tumor protein D54	TPD52L2	16	16	75.7	22.237	15203000000	0.000332859	0.000544175	0.000568535	0.000576774	0.000551314	0.000590114	0.000624393	0.000607403	0.000423587	0.000425769	0.000513103	0.00050388	0.000516503	0.000492956	0.000463494	0.000503233	0.19447	0.23082	0.711148	0.557807	-0.115817	0.253516	0.851576	-0.0333093	0.0697763
O43414	ERI1 exoribonuclease 3	ERI3	3	3	12.5	37.238	175420000	1.04297e-05	1.14058e-05	1.0635e-05	1.01954e-05	1.01057e-05	1.0865e-05	1.07974e-05	9.27431e-06	1.18115e-05	1.01005e-05	1.13327e-05	1.05689e-05	1.16338e-05	1.16329e-05	1.08576e-05	8.85484e-06	0.405962	-0.0559685	0.391514	0.558894	0.0382925	0.252671	0.91535	0.0105535	0.0384127
O43427	Acidic fibroblast growth factor intracellular-binding protein	FIBP	4	4	12.1	41.878	84388000	1.67741e-05	1.49713e-05	1.53223e-05	1.33606e-05	1.35917e-05	1.55897e-05	1.35515e-05	1.26813e-05	1.92776e-05	1.72365e-05	1.83906e-05	1.66401e-05	1.66578e-05	1.48779e-05	1.82845e-05	1.58388e-05	0.227592	-0.124973	0.642843	0.0229383	0.243621	1.63944	0.241322	0.119766	0.617402
O43432	Eukaryotic translation initiation factor 4 gamma 3	EIF4G3	35	29	25.6	176.65	1311600000	0.000142204	0.000152328	0.000153252	0.000148906	0.000146557	0.00015351	0.000151503	0.000152561	0.000156162	0.000147092	0.000161989	0.000152956	0.000148407	0.000142769	0.000155249	0.000143847	0.550755	0.0178768	0.259041	0.226733	0.0510883	0.644485	0.686316	-0.0156025	0.163476
O43447	Peptidyl-prolyl cis-trans isomerase H	PPIH	8	8	54.2	19.208	1272200000	0.000133119	0.000123135	0.00012199	0.000116272	0.000120387	0.000131169	0.000119032	0.00011547	0.000130819	0.000120373	0.000134022	0.000124694	0.000124455	0.000122381	0.00012013	0.000132714	0.679165	-0.024889	0.168025	0.439481	0.0442199	0.35706	0.781436	0.014986	0.107107
O43464	Serine protease HTRA2, mitochondrial	HTRA2	13	13	45.6	48.84	4361000000	0.000116047	0.000106267	0.000104398	0.00010543	0.000108046	9.86253e-05	0.000104805	0.000105438	0.000104935	0.000107405	9.98989e-05	0.000105512	0.000105823	0.000105074	0.000106193	0.000103731	0.299838	-0.0517528	0.523113	0.295166	-0.0488638	0.529934	0.343395	-0.0382981	0.464206
O43488	Aflatoxin B1 aldehyde reductase member 2	AKR7A2	6	4	30.1	39.589	298700000	5.68134e-05	5.3788e-05	4.85617e-05	4.94382e-05	4.60513e-05	5.19442e-05	4.83912e-05	5.23481e-05	5.39727e-05	4.70323e-05	4.99418e-05	5.00519e-05	5.23062e-05	5.03632e-05	5.07281e-05	4.6239e-05	0.351984	-0.0699032	0.453477	0.458195	-0.0535626	0.338949	0.3719	-0.0633724	0.429574
O43491	Band 4.1-like protein 2	EPB41L2	51	49	56.8	112.59	28293000000	0.000671636	0.000943735	0.000981723	0.00094681	0.000924192	0.00091631	0.000944815	0.000941555	0.000932601	0.000945207	0.000973977	0.000946151	0.000923171	0.000904333	0.000955142	0.000957603	0.550222	0.0726264	0.259462	0.414681	0.0998766	0.382286	0.526959	0.077795	0.278223
O43493	Trans-Golgi network integral membrane protein 2	TGOLN2	11	11	30.2	45.879	688170000	0.000131221	9.36772e-05	0.000102476	0.000110013	0.000108375	9.32455e-05	0.000105679	0.000104554	0.000116892	0.000117102	0.000108315	0.000108916	0.000101336	9.42181e-05	0.000114151	0.000105854	0.490097	-0.0867803	0.309718	0.694008	0.0449332	0.158636	0.568226	-0.0738575	0.245479
O43504	Ragulator complex protein LAMTOR5	LAMTOR5	4	4	81.3	9.6138	4413600000	4.52484e-05	7.02467e-05	7.32326e-05	7.24343e-05	7.07496e-05	7.83244e-05	8.10618e-05	7.54251e-05	5.21508e-05	5.50759e-05	6.41715e-05	6.43058e-05	6.3726e-05	6.42719e-05	6.05463e-05	6.81756e-05	0.167129	0.226515	0.776947	0.422922	-0.147969	0.37374	0.877246	-0.0247508	0.0568785
O43513	Mediator of RNA polymerase II transcription subunit 7	MED7	5	5	35.2	27.245	139630000	1.51706e-05	1.78711e-05	1.90384e-05	1.80089e-05	1.81607e-05	1.86476e-05	1.9902e-05	1.89745e-05	1.69522e-05	1.62545e-05	1.70206e-05	1.68648e-05	1.69143e-05	1.68077e-05	1.70097e-05	1.64136e-05	0.172686	0.110816	0.762744	0.409121	-0.0630473	0.388149	0.412726	-0.0619036	0.384338
O43516	WAS/WASL-interacting protein family member 1	WIPF1	8	8	25.2	51.258	331960000	2.70746e-05	3.40538e-05	4.00245e-05	4.02043e-05	4.0164e-05	3.75564e-05	4.36529e-05	4.02307e-05	3.14044e-05	3.18102e-05	3.52406e-05	3.33182e-05	3.22533e-05	3.21807e-05	3.10055e-05	3.42611e-05	0.181072	0.193119	0.74215	0.485318	-0.101286	0.313973	0.394257	-0.12416	0.404221
O43567	E3 ubiquitin-protein ligase RNF13	RNF13	3	3	12.9	42.813	98113000	9.43414e-06	1.10055e-05	1.35535e-05	1.29543e-05	1.10609e-05	1.26503e-05	1.34355e-05	1.11632e-05	1.07992e-05	1.06971e-05	1.28952e-05	1.16554e-05	1.15088e-05	1.04949e-05	1.15746e-05	1.33541e-05	0.768382	0.041273	0.114423	0.840246	-0.0279412	0.0755934	0.99742	-0.000460967	0.00112172
O43570	Carbonic anhydrase 12	CA12	5	5	24	39.45	529370000	2.96624e-05	2.46329e-05	2.2349e-05	2.30009e-05	2.34698e-05	2.42122e-05	2.21494e-05	2.36011e-05	2.88122e-05	2.5562e-05	2.46782e-05	2.49034e-05	2.63712e-05	2.38282e-05	2.78044e-05	2.31063e-05	0.398986	-0.0928745	0.399042	0.593621	0.0610987	0.226491	0.859667	0.0210556	0.0656698
O43572	A-kinase anchor protein 10, mitochondrial	AKAP10	3	3	6.8	73.817	58775000	6.1234e-05	4.52983e-05	4.54501e-05	4.85985e-05	4.86783e-05	4.24786e-05	4.4521e-05	4.20592e-05	5.49664e-05	6.04663e-05	4.66293e-05	5.04284e-05	5.37722e-05	4.86115e-05	5.6587e-05	5.45393e-05	0.209734	-0.174439	0.678331	0.558673	0.0832145	0.252842	0.464355	0.0901202	0.33315
O43583	Density-regulated protein	DENR	11	11	69.2	22.092	31721000000	0.000316141	0.000376163	0.000391801	0.000408567	0.000387948	0.000379732	0.000415766	0.000406386	0.000319361	0.000355622	0.000361866	0.000372947	0.000353219	0.000371003	0.000349001	0.000382222	0.306962	0.0909774	0.512916	0.406767	-0.0824107	0.390654	0.681213	-0.0364365	0.166717
O43592	Exportin-T	XPOT	16	16	22.2	109.96	1969300000	0.000124562	0.000117578	0.000114639	0.000108711	0.000105686	0.000114164	0.000110679	0.000101414	0.000134035	0.000122871	0.000126252	0.00012335	0.00011784	0.000115735	0.000125955	0.000114887	0.100355	-0.10791	0.998462	0.0497455	0.121833	1.30325	0.610322	0.0274025	0.214441
O43598	2-deoxynucleoside 5-phosphate N-hydrolase 1	DNPH1	8	8	71.3	19.108	15608000000	6.13968e-05	8.77583e-05	9.63024e-05	9.29983e-05	9.06659e-05	9.26481e-05	0.000102231	0.000107362	6.8068e-05	7.75922e-05	8.35047e-05	8.2418e-05	7.49381e-05	8.54689e-05	7.29331e-05	8.56412e-05	0.175656	0.215222	0.755338	0.468405	-0.119351	0.329378	0.592928	-0.0854953	0.226998
O43615	Mitochondrial import inner membrane translocase subunit TIM44	TIMM44	9	9	23	51.355	1020600000	3.93314e-05	3.46471e-05	4.32588e-05	3.90351e-05	4.51277e-05	3.56417e-05	4.2721e-05	3.84406e-05	4.15597e-05	4.09753e-05	4.52639e-05	4.57611e-05	4.0091e-05	3.69181e-05	4.43852e-05	4.18769e-05	0.626492	0.0513176	0.203085	0.0911824	0.151372	1.04009	0.48621	0.0632081	0.313176
O43617	Trafficking protein particle complex subunit 3	TRAPPC3	10	10	51.1	20.274	13019000000	0.00025903	0.000230132	0.000235975	0.00024535	0.000246036	0.000222348	0.000233636	0.000233063	0.000224343	0.000247945	0.00022879	0.000234917	0.000231115	0.000233634	0.000231174	0.00024103	0.308137	-0.0536133	0.511256	0.329504	-0.0522082	0.482139	0.258918	-0.0507329	0.586838
O43633	Charged multivesicular body protein 2a	CHMP2A	5	5	19.8	25.104	3026400000	4.45409e-05	8.92484e-05	9.70007e-05	8.50239e-05	9.17478e-05	0.000110524	0.000106793	0.000105756	7.11132e-05	6.68016e-05	8.41507e-05	7.77071e-05	8.82275e-05	8.17e-05	7.67505e-05	7.79739e-05	0.0936822	0.393414	1.02834	0.756148	-0.0752065	0.121393	0.860163	0.0398192	0.0654191
O43639	Cytoplasmic protein NCK2	NCK2	3	2	8.2	42.915	20226000	2.52215e-06	2.9859e-06	3.21212e-06	3.17794e-06	3.26818e-06	3.43944e-06	3.2534e-06	3.04564e-06	3.05211e-06	2.76897e-06	3.16924e-06	3.2422e-06	3.27756e-06	3.19329e-06	3.36666e-06	3.13969e-06	0.170673	0.128517	0.767835	0.675095	0.0399879	0.170635	0.156075	0.125247	0.806666
O43660	Pleiotropic regulator 1	PLRG1	12	12	36.8	57.193	1388100000	0.000104886	0.000113829	0.000116582	0.0001151	0.00012214	0.000121121	0.000112904	0.000111211	0.000113077	0.000114339	0.000110265	0.000107979	0.000116694	0.000110374	0.00010623	0.000101454	0.31106	0.0533847	0.507156	0.706112	-0.015254	0.151127	0.384235	-0.0510034	0.415403
O43663	Protein regulator of cytokinesis 1	PRC1	6	6	15	71.606	111260000	1.67366e-05	1.89134e-05	1.94492e-05	2.01496e-05	1.71117e-05	1.98818e-05	2.10661e-05	1.94346e-05	1.81209e-05	1.75407e-05	2.04341e-05	1.91166e-05	1.88302e-05	1.75614e-05	1.95632e-05	1.93451e-05	0.63075	0.0424203	0.200143	0.992788	-0.000702299	0.00314355	0.988646	0.000980677	0.00495898
O43665	Regulator of G-protein signaling 10	RGS10	6	6	37.6	21.21	3747400000	0.000129944	0.000169422	0.000166876	0.000173339	0.000172307	0.00017653	0.000176639	0.000183562	0.000126027	0.000136133	0.000147545	0.000149141	0.000144739	0.000159235	0.000138836	0.000146086	0.144023	0.148736	0.841568	0.127846	-0.194676	0.893313	0.291258	-0.119116	0.535723
O43670	BUB3-interacting and GLEBS motif-containing protein ZNF207	ZNF207	10	10	21.1	50.75	9519100000	0.000140667	0.0002684	0.000257157	0.000273456	0.000236047	0.000319056	0.000297314	0.000331306	0.000198218	0.000192953	0.000212065	0.000213746	0.000227862	0.00021913	0.000202052	0.000204028	0.159803	0.33309	0.796415	0.374997	-0.201863	0.425972	0.526364	-0.139499	0.278714
O43678	NADH dehydrogenase [ubiquinone] 1 alpha subcomplex subunit 2	NDUFA2	3	3	40.4	10.921	134010000	4.76184e-06	5.4412e-06	5.80456e-06	6.37784e-06	5.52838e-06	6.4566e-06	6.19263e-06	5.53481e-06	4.68509e-06	4.24992e-06	4.95561e-06	4.12276e-06	4.43141e-06	5.36174e-06	3.79251e-06	4.23695e-06	0.451566	0.0830825	0.345279	0.0309316	-0.313492	1.5096	0.0524243	-0.328852	1.28047
O43681	ATPase ASNA1	GET3	11	11	49.4	38.792	2641000000	0.000172178	0.000143145	0.000136753	0.000122095	0.000137186	0.00013007	0.00012548	0.000114632	0.000166053	0.000142482	0.000142772	0.000136599	0.000145003	0.000130538	0.000139579	0.000133722	0.197567	-0.178448	0.704287	0.79064	0.0341012	0.102021	0.585418	-0.0650904	0.232534
O43683	Mitotic checkpoint serine/threonine-protein kinase BUB1	BUB1	6	6	6.5	122.37	184340000	2.92914e-05	2.81349e-05	3.0114e-05	2.85503e-05	2.85303e-05	2.84924e-05	2.94916e-05	2.78451e-05	2.98034e-05	2.80915e-05	2.95264e-05	2.94708e-05	2.94826e-05	2.77776e-05	2.97754e-05	2.79788e-05	0.462741	-0.0216774	0.334662	0.741804	0.00992525	0.129711	0.702348	-0.013436	0.153448
O43684	Mitotic checkpoint protein BUB3	BUB3	17	17	61	37.154	15834000000	0.000434702	0.000509581	0.000513432	0.000483369	0.000487046	0.000543398	0.00048971	0.000501174	0.000507997	0.000522221	0.000519501	0.000507707	0.000495966	0.000519935	0.000491308	0.000478572	0.403808	0.0584412	0.393825	0.167439	0.0839784	0.776142	0.598143	0.0328456	0.223195
O43707	Alpha-actinin-4	ACTN4	74	47	83.6	104.85	1516400000000	0.00969337	0.00867611	0.00843993	0.00907826	0.00915162	0.00825239	0.00864042	0.00861849	0.00848395	0.00938866	0.00861498	0.00885757	0.00863163	0.00871759	0.00880642	0.00889694	0.390188	-0.0500956	0.408726	0.703141	-0.0219761	0.152957	0.484218	-0.0339677	0.314959
O43708	Maleylacetoacetate isomerase	GSTZ1	6	6	25	24.212	928840000	9.24035e-05	8.56943e-05	8.21789e-05	7.40168e-05	8.06389e-05	8.1192e-05	8.08766e-05	6.4096e-05	9.74384e-05	8.49467e-05	9.00042e-05	8.37123e-05	8.78477e-05	8.22051e-05	8.2745e-05	8.88921e-05	0.27213	-0.1238	0.565223	0.311651	0.0911739	0.506331	0.674811	0.0315721	0.170818
O43709	Probable 18S rRNA (guanine-N(7))-methyltransferase	BUD23	6	6	30.6	31.88	878470000	4.39398e-05	4.92674e-05	4.97567e-05	4.63215e-05	4.60308e-05	4.64625e-05	4.60873e-05	4.70791e-05	5.03261e-05	4.55018e-05	4.92836e-05	4.61936e-05	4.99439e-05	4.88097e-05	4.90445e-05	4.37987e-05	0.535637	-0.0279026	0.271129	0.787742	0.0153124	0.103616	0.776152	0.0175103	0.110053
O43715	TP53-regulated inhibitor of apoptosis 1	TRIAP1	6	6	57.9	8.7858	1108600000	4.20332e-05	7.18929e-05	8.90361e-05	8.8202e-05	8.72356e-05	9.47959e-05	0.000103391	0.000102411	4.4692e-05	4.52948e-05	6.61492e-05	6.21526e-05	5.9494e-05	6.70657e-05	5.22638e-05	7.00889e-05	0.0826315	0.413602	1.08285	0.189889	-0.415596	0.721501	0.40108	-0.226195	0.396769
O43716	Glutamyl-tRNA(Gln) amidotransferase subunit C, mitochondrial	GATC	4	4	47.1	15.086	317140000	1.41603e-05	2.15815e-05	2.38034e-05	2.31527e-05	2.19441e-05	2.47091e-05	2.82838e-05	2.56362e-05	1.41584e-05	1.72987e-05	1.95432e-05	1.79942e-05	1.90276e-05	1.90271e-05	1.79465e-05	1.98532e-05	0.133648	0.282322	0.874037	0.218456	-0.261369	0.660636	0.476775	-0.124618	0.321686
O43719	HIV Tat-specific factor 1	HTATSF1	55	55	75.6	85.852	28831000000	0.00105797	0.00105654	0.00107729	0.00109477	0.00106906	0.000991732	0.0010496	0.00100714	0.00101768	0.00106402	0.00103015	0.00106476	0.00104123	0.00104984	0.00106489	0.00111338	0.0808895	-0.0580452	1.09211	0.116453	-0.0374892	0.93385	0.823446	-0.00580877	0.084365
O43747	AP-1 complex subunit gamma-1	AP1G1	17	17	24.5	91.35	4645500000	0.000213901	0.000192362	0.000182288	0.00017311	0.000178277	0.000184504	0.000175222	0.000175539	0.000211494	0.000192264	0.000189618	0.000189943	0.00020047	0.00018703	0.000198065	0.000176621	0.230723	-0.0941524	0.636909	0.615111	0.0404518	0.211047	0.990284	0.000993787	0.00424034
O43752	Syntaxin-6	STX6	3	3	20	29.176	110400000	1.49921e-05	1.69862e-05	1.7416e-05	1.76094e-05	1.75304e-05	1.82877e-05	1.80904e-05	2.0071e-05	1.56287e-05	1.75992e-05	1.73145e-05	1.68548e-05	1.72096e-05	1.78111e-05	1.6623e-05	1.76544e-05	0.0758643	0.142884	1.11996	0.898804	0.00844619	0.0463352	0.416182	0.048573	0.380717
O43760	Synaptogyrin-2	SYNGR2	2	2	8.9	24.81	30000000	7.32841e-06	5.75984e-06	4.25167e-06	6.09588e-06	4.36178e-06	6.03695e-06	4.46576e-06	5.58955e-06	7.84993e-06	7.43631e-06	4.69905e-06	5.86926e-06	5.25377e-06	5.19584e-06	6.99605e-06	6.72677e-06	0.362656	-0.196329	0.440505	0.55345	0.141704	0.256922	0.823841	0.0446472	0.0841563
O43765	Small glutamine-rich tetratricopeptide repeat-containing protein alpha	SGTA	11	11	39.9	34.063	16752000000	0.000188389	0.000215289	0.000206795	0.000214276	0.000216866	0.000210636	0.000213905	0.000212089	0.000182853	0.000192643	0.000196473	0.000199548	0.000199298	0.000210848	0.000188817	0.000206981	0.30237	0.0494297	0.519461	0.114362	-0.0962575	0.941719	0.573438	-0.0332751	0.241513
O43766	Lipoyl synthase, mitochondrial	LIAS	4	4	18.3	41.911	121530000	3.99638e-05	3.23185e-05	3.01549e-05	2.90625e-05	3.34002e-05	2.98773e-05	2.94421e-05	2.76809e-05	3.68147e-05	3.42615e-05	3.05067e-05	3.19055e-05	3.29774e-05	3.26058e-05	3.32164e-05	3.11191e-05	0.349358	-0.12722	0.45673	0.865909	0.0216542	0.062528	0.879686	-0.0174503	0.0556723
O43768	Alpha-endosulfine	ENSA	8	7	66.1	13.389	11414000000	0.000146052	0.000204877	0.000217226	0.000240735	0.000213914	0.000216354	0.000235123	0.000234577	0.00014963	0.00016239	0.000187218	0.000195229	0.000177423	0.000199941	0.000170288	0.000195808	0.318634	0.153931	0.496708	0.255793	-0.220036	0.592112	0.473086	-0.121688	0.32506
O43776	Asparagine--tRNA ligase, cytoplasmic	NARS1	25	24	49.6	62.942	10029000000	0.000331857	0.00035037	0.000344469	0.000307636	0.000319958	0.000338203	0.000322487	0.000301115	0.000380874	0.000348762	0.000363366	0.000355491	0.000344019	0.000358504	0.000351098	0.000339202	0.320735	-0.0579905	0.493853	0.0510016	0.118434	1.29242	0.208052	0.0618932	0.681829
O43795	Unconventional myosin-Ib	MYO1B	22	20	20.6	131.98	1055500000	0.000133892	0.000135666	0.000135009	0.00012446	0.000136313	0.000127509	0.000130394	0.000118552	0.000162537	0.000145517	0.000152673	0.000143348	0.000139801	0.00013706	0.000146082	0.000142008	0.404654	-0.0450376	0.392916	0.00999152	0.191383	2.00037	0.0324762	0.0947822	1.48843
O43805	Sjoegren syndrome nuclear autoantigen 1	SSNA1	5	5	43.7	13.596	1499800000	7.68657e-05	9.95403e-05	0.000107355	0.000107949	0.000106023	0.000108866	0.00011417	0.000110915	8.61848e-05	8.87873e-05	9.95591e-05	9.74839e-05	9.64392e-05	9.68905e-05	9.57917e-05	9.96728e-05	0.157702	0.167632	0.802163	0.559565	-0.0744251	0.25215	0.923993	-0.0107796	0.0343315
O43809	Cleavage and polyadenylation specificity factor subunit 5	NUDT21	10	10	62.1	26.227	5870300000	0.000155572	0.000194273	0.000179977	0.000183313	0.000165118	0.000188901	0.000179483	0.000187991	0.000182121	0.000186793	0.000179139	0.000181473	0.000185222	0.000178933	0.000182959	0.000165938	0.838988	0.0168115	0.0762442	0.639823	0.0327839	0.19394	0.998254	-0.000170339	0.000758724
O43813	LanC-like protein 1	LANCL1	16	16	61.9	45.283	19002000000	0.000403395	0.000386775	0.00038847	0.000399233	0.000389678	0.000392234	0.000378218	0.00039374	0.00036405	0.000391375	0.000375673	0.000377676	0.000375833	0.000378356	0.000368273	0.000373572	0.306554	-0.022115	0.513493	0.0466655	-0.0646034	1.331	0.00429655	-0.0768377	2.36688
O43815	Striatin	STRN	24	23	43.7	86.131	2357400000	0.000229292	0.000221127	0.00021561	0.000210042	0.000213495	0.000222034	0.000207634	0.000210997	0.000233357	0.000217155	0.000227124	0.000223644	0.000232714	0.000217312	0.000227695	0.000212601	0.326571	-0.0365426	0.486022	0.280859	0.0409279	0.551511	0.585264	0.0232798	0.232648
O43818	U3 small nucleolar RNA-interacting protein 2	RRP9	10	10	29.5	51.84	1820400000	0.000119553	0.000136669	0.000134778	0.00014491	0.000139898	0.000134829	0.000133032	0.000126544	0.000138246	0.000147044	0.000132378	0.000135507	0.000142181	0.000135362	0.000136224	0.000139702	0.948468	-0.00433338	0.0229771	0.509549	0.0457396	0.292814	0.45667	0.0465086	0.340398
O43823	A-kinase anchor protein 8	AKAP8	8	8	19.5	76.107	459660000	4.20551e-05	4.7067e-05	4.99583e-05	4.75391e-05	5.10912e-05	4.96361e-05	4.93808e-05	4.52069e-05	5.22118e-05	5.33093e-05	4.90968e-05	4.81912e-05	5.13179e-05	4.73648e-05	5.06233e-05	4.84874e-05	0.337503	0.0657034	0.471723	0.0971989	0.120023	1.01234	0.191197	0.0838946	0.71852
O43829	Zinc finger and BTB domain-containing protein 14	ZBTB14	3	3	6.7	50.956	96377000	1.52758e-05	2.48033e-05	2.70746e-05	2.66818e-05	2.3758e-05	2.6186e-05	2.80494e-05	2.69755e-05	2.38372e-05	2.72344e-05	2.80504e-05	2.58521e-05	2.77658e-05	2.49949e-05	2.87165e-05	2.57202e-05	0.377058	0.161757	0.423592	0.377316	0.161827	0.423295	0.293931	0.192063	0.531754
O43837	Isocitrate dehydrogenase [NAD] subunit beta, mitochondrial	IDH3B	6	6	22.3	42.183	607590000	5.03234e-05	4.39808e-05	4.31039e-05	4.11474e-05	4.38318e-05	4.07621e-05	4.30397e-05	4.08302e-05	5.34148e-05	4.99766e-05	4.86958e-05	4.86051e-05	4.72848e-05	4.82439e-05	4.95009e-05	4.60328e-05	0.281551	-0.0839334	0.550443	0.0514888	0.168612	1.28829	0.190106	0.0976706	0.721003
O43847	Nardilysin	NRDC	35	35	36.1	131.7	11494000000	0.000428597	0.000371957	0.00035601	0.000336672	0.000356167	0.000357408	0.000336753	0.000324545	0.000383954	0.00035258	0.000377724	0.000371236	0.000376308	0.000374008	0.000373762	0.000366297	0.214652	-0.119144	0.668265	0.929302	-0.00749905	0.0318431	0.972512	-0.00276639	0.0121048
O43852	Calumenin	CALU	16	16	68.3	37.106	54990000000	0.000419831	0.00062821	0.000705563	0.000724375	0.000672372	0.000696019	0.000788004	0.000751651	0.000436285	0.000501481	0.000579108	0.000565892	0.000556093	0.000605414	0.000530408	0.000606056	0.199131	0.230886	0.70086	0.247213	-0.250662	0.60693	0.556117	-0.108803	0.254833
O43865	Putative adenosylhomocysteinase 2	AHCYL1	12	5	24.7	58.951	1924100000	0.000154404	0.00015998	0.00015805	0.000149768	0.000144598	0.000148591	0.00014847	0.000134444	0.000179294	0.000167392	0.00016869	0.000164316	0.000160391	0.000158084	0.00017006	0.000159852	0.0283848	-0.111057	1.54691	0.0109228	0.127499	1.96167	0.111686	0.0594705	0.952003
O43924	Retinal rod rhodopsin-sensitive cGMP 3,5-cyclic phosphodiesterase subunit delta	PDE6D	3	3	28.7	17.42	1787800000	3.85737e-05	3.4427e-05	3.53906e-05	3.64351e-05	3.42299e-05	3.2369e-05	3.26676e-05	3.55529e-05	3.32437e-05	3.49992e-05	3.55376e-05	3.38222e-05	3.40843e-05	3.48691e-05	3.40336e-05	3.56617e-05	0.0736771	-0.103298	1.13267	0.13109	-0.0738177	0.882429	0.161938	-0.0628923	0.790651
O43929	Origin recognition complex subunit 4	ORC4	3	3	7.3	50.377	85701000	1.75518e-05	1.78193e-05	1.66756e-05	1.6625e-05	1.57795e-05	1.60685e-05	1.65772e-05	1.5151e-05	2.01278e-05	1.9539e-05	1.92358e-05	1.81644e-05	1.75811e-05	1.85559e-05	1.92117e-05	1.71709e-05	0.0241702	-0.11123	1.61672	0.00633787	0.166397	2.19806	0.1331	0.0786552	0.875822
O60216	Double-strand-break repair protein rad21 homolog	RAD21	14	14	35.5	71.689	466530000	5.5752e-05	5.70692e-05	6.01988e-05	5.47674e-05	5.76997e-05	5.56629e-05	5.61832e-05	4.83327e-05	6.9271e-05	6.31389e-05	6.30265e-05	5.83068e-05	6.32719e-05	5.89463e-05	6.21837e-05	6.12787e-05	0.34212	-0.0641642	0.465821	0.0431782	0.155681	1.36474	0.0244277	0.109095	1.61212
O60218	Aldo-keto reductase family 1 member B10	AKR1B10	36	21	85.1	36.019	1259300000000	0.0069881	0.00640772	0.00643477	0.00642209	0.00651702	0.00662592	0.00626821	0.00629546	0.0062771	0.00650997	0.006539	0.00638017	0.00655037	0.00659245	0.00645549	0.00668294	0.442726	-0.030325	0.353865	0.409666	-0.030346	0.38757	0.96341	0.00156978	0.016189
O60220	Mitochondrial import inner membrane translocase subunit Tim8 A	TIMM8A	5	5	77.3	10.998	553220000	1.71267e-05	5.24594e-05	6.0789e-05	5.78389e-05	4.69836e-05	6.66935e-05	8.26888e-05	7.23048e-05	3.28805e-05	3.37664e-05	4.33902e-05	4.18935e-05	4.08092e-05	4.59359e-05	3.32966e-05	4.35868e-05	0.161486	0.513465	0.791865	0.420035	-0.308961	0.376714	0.579246	-0.20195	0.237137
O60231	Putative pre-mRNA-splicing factor ATP-dependent RNA helicase DHX16	DHX16	11	11	16	119.26	393290000	4.40275e-05	4.95432e-05	5.06332e-05	4.82109e-05	4.88337e-05	5.16295e-05	5.09683e-05	4.70353e-05	5.56173e-05	4.89186e-05	5.33737e-05	5.00488e-05	5.24071e-05	5.19072e-05	5.29082e-05	5.23053e-05	0.429256	0.0446785	0.367284	0.114963	0.112076	0.939442	0.0263291	0.122923	1.57956
O60232	Sjoegren syndrome/scleroderma autoantigen 1	ZNRD2	9	9	73.4	21.474	5731900000	9.81484e-05	0.000135697	0.000136698	0.000137262	0.000125649	0.000141701	0.000146922	0.000137025	0.000114968	0.000113148	0.000125719	0.000125528	0.000127716	0.000116882	0.000121583	0.000130926	0.345524	0.118555	0.461522	0.510907	-0.0831562	0.291658	0.800126	-0.0307179	0.0968415
O60237	Protein phosphatase 1 regulatory subunit 12B	PPP1R12B	8	7	9.6	110.4	54712000	1.32399e-05	1.46955e-05	1.58988e-05	1.53298e-05	1.6584e-05	1.4537e-05	1.5027e-05	1.269e-05	1.30935e-05	1.45824e-05	1.50254e-05	1.5734e-05	1.4194e-05	1.45051e-05	1.47661e-05	1.42185e-05	0.936793	-0.00797001	0.0283562	0.827312	-0.0178789	0.0823308	0.552431	-0.0365533	0.257722
O60239	SH3 domain-binding protein 5	SH3BP5	7	7	21.3	50.424	72220000	1.54984e-05	1.85421e-05	1.82636e-05	1.83154e-05	1.68883e-05	1.82936e-05	1.67378e-05	2.38623e-05	1.53721e-05	1.43452e-05	1.6494e-05	1.72269e-05	1.77221e-05	1.76404e-05	1.70745e-05	1.67009e-05	0.505891	0.101787	0.295943	0.11051	-0.154714	0.956597	0.643657	-0.0305913	0.191346
O60256	Phosphoribosyl pyrophosphate synthase-associated protein 2	PRPSAP2	16	15	56.1	40.925	11480000000	0.00033145	0.000332739	0.000311279	0.000308066	0.00032805	0.0003315	0.000312955	0.000358595	0.00029074	0.000301995	0.000287111	0.000291403	0.000332237	0.000329191	0.000303256	0.000261326	0.341708	0.0524978	0.466345	0.00828064	-0.132072	2.08194	0.446261	-0.066151	0.350411
O60264	SWI/SNF-related matrix-associated actin-dependent regulator of chromatin subfamily A member 5	SMARCA5	11	8	13.7	121.9	484550000	7.14151e-05	6.48877e-05	5.94158e-05	6.0975e-05	5.86467e-05	5.78486e-05	5.84628e-05	5.7275e-05	7.36905e-05	6.86588e-05	6.65931e-05	6.39293e-05	6.57173e-05	6.09697e-05	7.2341e-05	6.81555e-05	0.0635537	-0.144473	1.19686	0.276434	0.0881756	0.558409	0.491078	0.0577842	0.308849
O60269	G protein-regulated inducer of neurite outgrowth 2	GPRIN2	4	4	13.3	47.45	84606000	1.12656e-05	1.49061e-05	1.62833e-05	1.53243e-05	1.50207e-05	1.70821e-05	1.69372e-05	1.64145e-05	1.44682e-05	1.23003e-05	1.40271e-05	1.36446e-05	1.44045e-05	1.37261e-05	1.33612e-05	1.34524e-05	0.159349	0.179938	0.797649	0.510551	-0.0858811	0.291961	0.551303	-0.072588	0.25861
O60271	C-Jun-amino-terminal kinase-interacting protein 4	SPAG9	56	53	55.1	146.2	32883000000	0.00112415	0.0010947	0.00107528	0.00104047	0.00113813	0.00102452	0.0010574	0.00103221	0.00110066	0.00109107	0.00105572	0.00108337	0.00114168	0.00107398	0.00110069	0.00109414	0.535911	-0.0276696	0.270907	0.963885	-0.00125969	0.0159746	0.433017	0.025039	0.363495
O60291	E3 ubiquitin-protein ligase MGRN1	MGRN1	2	2	5.8	60.752	27051000	5.65535e-06	6.18099e-06	6.93876e-06	6.45213e-06	6.51086e-06	6.11213e-06	6.86802e-06	6.50951e-06	5.88135e-06	5.88647e-06	5.87099e-06	5.91376e-06	6.10224e-06	5.76005e-06	6.60875e-06	6.33695e-06	0.554759	0.0435587	0.255896	0.169233	-0.0990977	0.771516	0.756366	-0.024177	0.121268
O60292	Signal-induced proliferation-associated 1-like protein 3	SIPA1L3	14	14	11.1	194.61	208050000	3.28288e-05	3.90173e-05	4.35831e-05	4.26525e-05	4.00556e-05	4.41281e-05	4.59537e-05	4.25053e-05	3.86424e-05	3.78432e-05	4.2432e-05	3.97123e-05	3.76189e-05	3.87274e-05	3.91924e-05	3.96572e-05	0.232429	0.127119	0.633709	0.960214	0.00499504	0.0176318	0.780673	-0.0265797	0.107531
O60293	Zinc finger C3H1 domain-containing protein	ZFC3H1	4	4	2.3	226.35	45279000	2.12464e-06	2.41282e-06	3.17034e-06	3.06655e-06	3.05621e-06	2.89179e-06	3.18207e-06	2.62655e-06	3.32204e-06	3.10285e-06	3.17015e-06	3.03865e-06	2.99918e-06	3.09947e-06	3.42248e-06	3.42095e-06	0.414394	0.125872	0.382587	0.124416	0.229676	0.905123	0.0970034	0.26447	1.01321
O60306	Intron-binding protein aquarius	AQR	12	12	9.9	171.29	275950000	5.07773e-05	6.21525e-05	4.61221e-05	4.47389e-05	4.29229e-05	5.66625e-05	4.15979e-05	4.00802e-05	8.05536e-05	7.84367e-05	5.48463e-05	4.77432e-05	5.17245e-05	4.90175e-05	5.09409e-05	4.85905e-05	0.345423	-0.169	0.461649	0.166404	0.360163	0.778836	0.834217	-0.0251183	0.078721
O60313	Dynamin-like 120 kDa protein, mitochondrial;Dynamin-like 120 kDa protein, form S1	OPA1	2	2	2.8	111.63	15434000	2.74806e-06	2.98368e-06	2.9331e-06	2.78588e-06	2.84649e-06	2.93148e-06	2.81299e-06	2.89427e-06	3.43885e-06	3.02756e-06	3.0927e-06	3.1974e-06	2.86745e-06	2.82338e-06	3.36512e-06	3.1586e-06	0.89464	0.00434152	0.0483517	0.0221918	0.155795	1.65381	0.220799	0.093162	0.656004
O60318	Germinal-center associated nuclear protein	MCM3AP	2	2	2.6	218.4	7728100	5.64001e-07	1.03379e-06	1.17695e-06	1.21065e-06	9.28062e-07	1.24912e-06	1.31028e-06	1.12864e-06	8.17304e-07	7.90191e-07	1.01335e-06	1.00695e-06	9.10528e-07	8.98131e-07	1.07149e-06	9.80287e-07	0.392764	0.211957	0.405868	0.598098	-0.135628	0.223227	0.846298	-0.0459578	0.0724767
O60333	Kinesin-like protein KIF1B	KIF1B	8	8	6.7	204.47	110840000	3.69176e-05	4.19948e-05	4.29286e-05	4.35116e-05	4.35357e-05	4.17821e-05	4.53709e-05	4.26969e-05	3.82124e-05	4.05288e-05	4.10574e-05	4.25065e-05	4.07944e-05	4.14254e-05	3.89673e-05	4.21748e-05	0.279328	0.0684389	0.553885	0.678611	-0.0268386	0.168379	0.773745	-0.0174749	0.111402
O60341	Lysine-specific histone demethylase 1A	KDM1A	18	18	29.5	92.902	1107200000	0.000125971	0.000120431	0.000123305	0.000115833	0.000113675	0.00011533	0.000115948	0.000118711	0.000139736	0.000127951	0.000127014	0.000124196	0.000122718	0.000115124	0.000129381	0.000120888	0.0636433	-0.0665076	1.19625	0.0857191	0.0958615	1.06692	0.86599	0.0076227	0.0624874
O60343	TBC1 domain family member 4	TBC1D4	16	16	16.3	146.56	580460000	7.72789e-05	7.75444e-05	7.84624e-05	7.59838e-05	7.6071e-05	7.76745e-05	7.71795e-05	7.52445e-05	9.30683e-05	8.62506e-05	8.34588e-05	8.11049e-05	8.52806e-05	7.62242e-05	8.71977e-05	7.6433e-05	0.340837	-0.0145347	0.467454	0.0168483	0.153052	1.77344	0.224988	0.0721762	0.647841
O60346	PH domain leucine-rich repeat-containing protein phosphatase 1	PHLPP1	2	2	3.4	184.67	52347000	7.95738e-07	6.19074e-07	6.11075e-07	7.22469e-07	5.47209e-07	5.61991e-07	4.50188e-07	5.08071e-07	6.20707e-07	7.05484e-07	6.39052e-07	6.27251e-07	6.68985e-07	7.20813e-07	6.68152e-07	6.05197e-07	0.0153751	-0.41071	1.81318	0.450802	-0.0842278	0.346014	0.685792	-0.0454366	0.163808
O60347	TBC1 domain family member 12	TBC1D12	3	3	7.1	85.625	26096000	3.93595e-06	4.30811e-06	4.44333e-06	4.13702e-06	4.124e-06	4.16014e-06	4.23901e-06	3.95684e-06	4.19142e-06	4.04317e-06	4.83682e-06	4.42676e-06	3.90078e-06	3.81041e-06	4.59825e-06	3.66097e-06	0.515951	-0.0298412	0.287392	0.44266	0.0566467	0.35393	0.398671	-0.075156	0.399385
O60353	Frizzled-6	FZD6	2	2	2.8	79.291	74462000	9.28669e-06	1.13353e-05	9.43945e-06	1.25916e-05	1.13596e-05	1.1586e-05	1.05664e-05	1.42658e-05	8.84338e-06	8.94506e-06	9.22085e-06	9.96029e-06	9.30887e-06	1.07455e-05	8.61031e-06	8.54465e-06	0.300107	0.163694	0.522724	0.13893	-0.20631	0.857203	0.19958	-0.196983	0.699883
O60437	Periplakin	PPL	39	39	25.9	204.74	1315400000	0.000191181	0.000189702	0.000197282	0.000198783	0.000193854	0.000193267	0.00018893	0.000193783	0.000196527	0.000195086	0.000198402	0.00019484	0.000200838	0.000192796	0.000203751	0.000201144	0.50787	-0.0132747	0.294247	0.437813	0.0146057	0.358712	0.148676	0.0395261	0.827758
O60443	Non-syndromic hearing impairment protein 5	GSDME	16	16	38.5	54.554	4683300000	0.000185255	0.000163058	0.000180082	0.000168233	0.000173806	0.000152633	0.00017171	0.000168965	0.000164501	0.000176572	0.000164894	0.000171137	0.000173277	0.000161715	0.000176298	0.000160436	0.335114	-0.0624563	0.474808	0.438442	-0.0410111	0.358088	0.376471	-0.0525143	0.424269
O60493	Sorting nexin-3	SNX3	6	5	51.9	18.762	701120000	4.43437e-05	6.81076e-05	4.02874e-05	3.63931e-05	4.39432e-05	5.3958e-05	5.64261e-05	4.19661e-05	6.26112e-05	3.62999e-05	4.12197e-05	3.85175e-05	5.43361e-05	3.59431e-05	3.59917e-05	3.75491e-05	0.829966	0.0536199	0.0809395	0.788894	-0.0822703	0.102981	0.48063	-0.20728	0.318189
O60502	Protein O-GlcNAcase	OGA	33	33	50.2	102.91	9829400000	0.000532569	0.000460392	0.000456809	0.000446452	0.000460601	0.000418929	0.000438259	0.000427216	0.000473245	0.00048993	0.000464211	0.000473013	0.000467328	0.000444718	0.000483908	0.000471469	0.132058	-0.119897	0.879236	0.960914	0.00317525	0.0173155	0.747488	-0.0220787	0.126396
O60504	Vinexin	SORBS3	16	16	28	75.34	5014800000	0.000130749	0.000158462	0.000173228	0.000171091	0.000165831	0.000163684	0.000180024	0.000169044	0.000134448	0.000137178	0.000156484	0.000148556	0.000143487	0.000147426	0.000142508	0.00015026	0.321382	0.0991124	0.492978	0.244902	-0.135674	0.611007	0.256311	-0.118233	0.591233
O60506	Heterogeneous nuclear ribonucleoprotein Q	SYNCRIP	21	14	46.5	69.602	14880000000	0.000400233	0.000281098	0.000270901	0.000258993	0.000244523	0.000279145	0.000259534	0.000241458	0.000434106	0.000335949	0.000309025	0.000323225	0.000328943	0.000290345	0.000381594	0.000326571	0.218043	-0.24132	0.661459	0.312861	0.211334	0.504648	0.47108	0.132196	0.326905
O60524	Nuclear export mediator factor NEMF	NEMF	9	9	9.1	122.95	294580000	6.48061e-05	7.05364e-05	6.99983e-05	6.71051e-05	6.22647e-05	6.80369e-05	6.93358e-05	6.35103e-05	8.28898e-05	7.10952e-05	7.3408e-05	7.23522e-05	7.29734e-05	6.94632e-05	7.59149e-05	7.13577e-05	0.325723	-0.0500968	0.487152	0.0636068	0.137767	1.1965	0.0645664	0.0886359	1.18999
O60547	GDP-mannose 4,6 dehydratase	GMDS	6	6	21	41.949	1137000000	0.000172459	0.000148448	0.000147833	0.000160268	0.000150207	0.000158849	0.000149569	0.000144618	0.000156284	0.000169418	0.000165329	0.000163159	0.000156711	0.00015959	0.000160615	0.000161235	0.361911	-0.0603411	0.441398	0.365822	0.0566283	0.43673	0.712146	0.020817	0.147431
O60551	Glycylpeptide N-tetradecanoyltransferase 2	NMT2	8	4	19.9	56.98	391910000	5.67445e-05	5.83365e-05	5.72187e-05	5.6576e-05	5.50757e-05	6.08532e-05	5.58918e-05	5.60898e-05	6.09114e-05	5.44029e-05	5.74087e-05	5.51019e-05	5.74255e-05	5.69356e-05	5.8138e-05	5.65328e-05	0.865891	-0.00609712	0.0625368	0.868388	-0.00663923	0.0612862	0.943272	0.000983536	0.0253632
O60563	Cyclin-T1	CCNT1	5	5	9.5	80.684	101200000	1.67679e-05	2.62801e-05	2.75683e-05	3.03728e-05	2.42101e-05	3.05184e-05	2.94843e-05	4.10464e-05	2.33406e-05	2.20527e-05	2.49026e-05	2.63991e-05	2.76565e-05	2.69551e-05	2.66444e-05	2.26057e-05	0.235159	0.310716	0.628638	0.740913	-0.0626882	0.130233	0.828043	0.0404628	0.0819473
O60566	Mitotic checkpoint serine/threonine-protein kinase BUB1 beta	BUB1B	20	20	22.2	119.54	809200000	0.000115909	0.000114904	0.000117473	0.000112794	0.00011328	0.00011598	0.00011671	0.000113764	0.0001189	0.000115497	0.000117527	0.000116302	0.000117095	0.000111662	0.000118613	0.00011121	0.802527	-0.00421726	0.0955404	0.196523	0.0221874	0.706586	0.778139	-0.00784437	0.108943
O60568	Procollagen-lysine,2-oxoglutarate 5-dioxygenase 3	PLOD3	13	13	24.8	84.784	849920000	0.000140013	0.000122687	0.000121505	0.000114702	0.000119331	0.000123234	0.000114937	0.000111952	0.000137327	0.000122796	0.000129773	0.000127093	0.00012574	0.000123701	0.00012791	0.000122002	0.260801	-0.0877841	0.583691	0.493024	0.0513658	0.307132	0.984595	0.00128909	0.00674234
O60573	Eukaryotic translation initiation factor 4E type 2	EIF4E2	4	4	21.6	28.362	763230000	9.02339e-05	0.00010059	0.000104702	9.15804e-05	9.36242e-05	9.80279e-05	9.53467e-05	8.60562e-05	0.000116363	0.000103474	0.000111526	0.000105263	9.5356e-05	8.98675e-05	9.63838e-05	9.44228e-05	0.449402	-0.0533441	0.347365	0.0355514	0.173665	1.44914	0.492003	-0.0418846	0.308032
O60610	Protein diaphanous homolog 1	DIAPH1	35	35	32.9	141.35	6486800000	0.000423932	0.00039151	0.000384438	0.000364804	0.000368774	0.000361809	0.000358912	0.000341543	0.000512297	0.000438387	0.000420738	0.00042967	0.000413879	0.000370876	0.000443914	0.000396056	0.0492074	-0.12881	1.30797	0.0511671	0.203001	1.29101	0.47447	0.0543237	0.323791
O60613	15 kDa selenoprotein	SELENOF	4	4	38.2	18.092	783190000	2.98947e-05	3.55829e-05	3.52124e-05	3.05763e-05	3.59656e-05	3.79411e-05	3.75455e-05	3.21835e-05	3.0832e-05	2.97449e-05	3.30027e-05	3.31252e-05	3.37341e-05	3.18617e-05	3.22914e-05	3.17292e-05	0.171646	0.129917	0.765367	0.530546	-0.0510262	0.275277	0.80121	-0.0182502	0.0962534
O60645	Exocyst complex component 3	EXOC3	6	6	10.9	85.566	175220000	1.45247e-05	1.27193e-05	1.39377e-05	1.27831e-05	1.34357e-05	1.26809e-05	1.28257e-05	1.15311e-05	1.67308e-05	1.72987e-05	1.53493e-05	1.41823e-05	1.41068e-05	1.42894e-05	1.63267e-05	1.49581e-05	0.19335	-0.0964968	0.713655	0.0276638	0.236122	1.55809	0.0772664	0.145248	1.11201
O60664	Perilipin-3	PLIN3	23	23	79.3	47.074	39742000000	0.000423181	0.000513564	0.000516003	0.000507075	0.000498452	0.000528185	0.000523373	0.00055036	0.00044599	0.000450747	0.000505663	0.000495883	0.000488547	0.000497175	0.000489705	0.000482554	0.20545	0.0999202	0.687293	0.590422	-0.0460278	0.228837	0.98436	-0.00135673	0.00684602
O60671	Cell cycle checkpoint protein RAD1	RAD1	7	7	39.7	31.827	1803900000	0.000113326	0.000109687	0.000103797	0.00010884	0.000104367	0.000109915	0.000101985	0.000118508	0.00010096	0.000104515	0.000102171	0.000105197	0.000105894	0.000110499	0.000102101	9.4185e-05	0.959767	-0.00290172	0.0178343	0.0410873	-0.0775763	1.38629	0.198297	-0.0781516	0.702684
O60673	DNA polymerase zeta catalytic subunit	REV3L	2	2	0.5	352.77	126750000	3.86363e-06	2.68035e-06	3.52183e-06	3.63931e-06	3.64141e-06	2.42582e-06	3.86808e-06	1.97119e-06	4.19084e-06	4.47447e-06	4.49057e-06	3.75872e-06	3.25649e-06	3.37439e-06	4.46565e-06	4.96158e-06	0.427606	-0.202965	0.368956	0.041326	0.303553	1.38378	0.275624	0.228587	0.559683
O60678	Protein arginine N-methyltransferase 3	PRMT3	12	12	30.1	59.902	1116900000	9.03748e-05	8.99336e-05	9.04823e-05	8.48043e-05	8.7048e-05	8.49107e-05	8.52811e-05	8.46028e-05	9.94898e-05	8.57523e-05	9.66721e-05	8.94842e-05	9.19224e-05	8.56479e-05	8.94334e-05	8.4381e-05	0.058582	-0.0569034	1.23224	0.295895	0.0627327	0.528862	0.650403	-0.0171843	0.186818
O60684;O15131	Importin subunit alpha-7;Importin subunit alpha-6	KPNA6	12	7	32.1	60.029	1312500000	0.000126516	0.000125246	0.000123994	0.000112432	0.000109952	0.000120905	0.00011583	0.000113647	0.000147486	0.00012355	0.000132314	0.000126717	0.000127399	0.000120469	0.000131497	0.000117041	0.130092	-0.0847584	0.885751	0.143446	0.118734	0.84331	0.671537	0.0240799	0.17293
O60701	UDP-glucose 6-dehydrogenase	UGDH	33	33	80.6	55.023	158590000000	0.00133626	0.00129753	0.00117242	0.00109247	0.00112834	0.00124688	0.00109043	0.00105698	0.00143275	0.00113352	0.00130367	0.00128854	0.00128215	0.00128758	0.00127152	0.00124044	0.226865	-0.115234	0.644233	0.464572	0.0745515	0.332947	0.454507	0.052912	0.342459
O60716	Catenin delta-1	CTNND1	25	25	38.9	108.17	2882100000	0.000173327	0.000194203	0.000211064	0.00020376	0.000192854	0.00020604	0.000217882	0.000196156	0.000201133	0.000192944	0.000202287	0.000196685	0.000190938	0.000188286	0.000195876	0.00019405	0.470761	0.0553119	0.327199	0.762712	0.0195867	0.11764	0.706394	-0.0245594	0.150953
O60749	Sorting nexin-2	SNX2	19	17	43	58.47	1625700000	0.000144198	0.000127996	0.000125008	0.000113039	0.00011878	0.000120515	0.000114258	0.000105441	0.000155624	0.000125653	0.000136278	0.000130133	0.000124852	0.000115949	0.000124848	0.000119158	0.127625	-0.152708	0.894066	0.34856	0.102178	0.457723	0.385002	-0.0737678	0.414537
O60763	General vesicular transport factor p115	USO1	35	35	47.3	107.89	10095000000	0.000459873	0.000417887	0.000420054	0.000399104	0.000387802	0.000395119	0.000400498	0.00041145	0.000456073	0.000419621	0.000424106	0.000427865	0.000426997	0.000394563	0.000437438	0.000402128	0.112169	-0.0894795	0.950129	0.631043	0.0259066	0.199941	0.602931	-0.0307558	0.219733
O60784	Target of Myb protein 1	TOM1	13	13	33.1	53.818	613160000	7.14401e-05	8.29424e-05	8.03499e-05	8.29989e-05	7.74812e-05	8.38528e-05	8.02331e-05	9.34739e-05	7.08807e-05	7.16226e-05	7.32886e-05	7.28314e-05	7.60866e-05	7.38842e-05	7.24829e-05	6.83618e-05	0.366832	0.0765309	0.435532	0.0402137	-0.138619	1.39563	0.0788545	-0.127703	1.10317
O60825	6-phosphofructo-2-kinase/fructose-2,6-bisphosphatase 2;6-phosphofructo-2-kinase;Fructose-2,6-bisphosphatase	PFKFB2	8	5	20.2	58.476	192940000	3.9203e-05	4.37998e-05	4.34575e-05	4.23263e-05	4.24714e-05	4.55503e-05	4.18012e-05	3.81642e-05	4.27626e-05	4.06355e-05	4.55578e-05	4.11872e-05	4.08686e-05	4.20839e-05	4.10025e-05	4.0863e-05	0.917152	-0.00684827	0.0375589	0.830917	0.0115495	0.0804426	0.396627	-0.0343261	0.401618
O60826	Coiled-coil domain-containing protein 22	CCDC22	11	11	25.8	70.755	413640000	4.86015e-05	4.72257e-05	4.77582e-05	4.47744e-05	4.39403e-05	4.71328e-05	4.52101e-05	4.32909e-05	5.58497e-05	5.15524e-05	4.98132e-05	4.93923e-05	5.13565e-05	4.93467e-05	5.47923e-05	5.03634e-05	0.111953	-0.0689128	0.950963	0.0355247	0.133402	1.44947	0.0228814	0.128164	1.64052
O60828	Polyglutamine-binding protein 1	PQBP1	11	11	40	30.472	2473000000	7.96646e-05	0.00010661	0.000130443	0.000121291	0.000121099	0.000125396	0.000145571	0.000130062	8.92677e-05	9.7533e-05	0.000107663	0.000102553	0.000112174	9.81116e-05	0.00010063	0.00010223	0.138382	0.253446	0.858919	0.417135	-0.141759	0.379723	0.608673	-0.0843045	0.215616
O60832	H/ACA ribonucleoprotein complex subunit 4	DKC1	19	19	45.5	57.673	3635500000	0.000191688	0.00025154	0.000255988	0.000253131	0.000229254	0.000245744	0.000248938	0.000241146	0.000280989	0.000284238	0.000261869	0.000271041	0.000267834	0.000251062	0.00028159	0.000270534	0.849617	0.0191635	0.0707769	0.0667322	0.2055	1.17566	0.126519	0.169426	0.897843
O60841	Eukaryotic translation initiation factor 5B	EIF5B	50	50	44.8	138.83	15414000000	0.000585947	0.000916021	0.000943828	0.000895811	0.000773639	0.000898387	0.000906721	0.000834204	0.000914092	0.000856844	0.000934331	0.000898109	0.00094166	0.000899026	0.000910214	0.000927043	0.848318	0.0304771	0.0714411	0.472208	0.108807	0.325866	0.356823	0.138357	0.447547
O60869	Endothelial differentiation-related factor 1	EDF1	12	12	57.4	16.368	28594000000	0.000293312	0.000377305	0.00036644	0.000414445	0.00039522	0.000392613	0.000380919	0.000468902	0.000303642	0.000319998	0.000321669	0.000338689	0.000333691	0.000355276	0.000300089	0.000304059	0.200254	0.174084	0.698418	0.163179	-0.176904	0.787335	0.214333	-0.166696	0.668912
O60870	DNA/RNA-binding protein KIN17	KIN	5	5	15.5	45.373	80265000	1.18245e-05	1.31087e-05	1.34223e-05	1.27476e-05	1.27057e-05	1.24332e-05	1.32583e-05	1.14306e-05	1.39777e-05	1.30306e-05	1.49449e-05	1.33677e-05	1.36076e-05	1.40982e-05	1.32391e-05	1.33513e-05	0.559198	-0.0364609	0.252434	0.100713	0.114413	0.996915	0.08979	0.0874392	1.04677
O60879	Protein diaphanous homolog 2	DIAPH2	8	8	8.3	125.57	121580000	3.02842e-05	2.83828e-05	2.96699e-05	2.90448e-05	3.01428e-05	2.76694e-05	2.99393e-05	2.56127e-05	3.44001e-05	3.18167e-05	3.36517e-05	3.02511e-05	3.04222e-05	2.83994e-05	3.39257e-05	2.95724e-05	0.413669	-0.0502421	0.383347	0.0204545	0.148631	1.68921	0.364352	0.059449	0.438479
O60884	DnaJ homolog subfamily A member 2	DNAJA2	14	14	48.8	45.745	9545300000	0.000271848	0.000271609	0.000248938	0.000215662	0.000274121	0.000256883	0.000232689	0.000221417	0.000383489	0.000308893	0.000286768	0.000281608	0.000296921	0.000246986	0.000273323	0.000244625	0.758058	-0.0332212	0.120298	0.057859	0.322716	1.23763	0.485709	0.0750109	0.313624
O60885	Bromodomain-containing protein 4	BRD4	20	17	18.9	152.22	1383500000	8.71345e-05	0.000150883	0.00015985	0.000160652	0.000114508	0.000166919	0.000167299	0.000168469	0.000118821	0.000137026	0.000148886	0.00014813	0.000139201	0.00014657	0.000143171	0.000141243	0.530988	0.14412	0.274915	0.943035	-0.0146842	0.0254721	0.874587	0.0298234	0.0581972
O60888	Protein CutA	CUTA	6	6	48.6	19.116	11523000000	0.000144239	0.000136516	0.000139991	0.000142317	0.00014797	0.000134573	0.00014096	0.000133891	0.000135764	0.000144556	0.0001441	0.000143559	0.000140281	0.000138712	0.000141632	0.000147017	0.713568	-0.0145977	0.146564	0.661172	0.0125435	0.179685	0.656992	0.0116897	0.18244
O60907;Q9BQ87	F-box-like/WD repeat-containing protein TBL1X;F-box-like/WD repeat-containing protein TBL1Y	TBL1X	11	6	28.9	62.495	659310000	8.11548e-05	7.20349e-05	7.78109e-05	7.81413e-05	7.95511e-05	7.30408e-05	7.53248e-05	7.53758e-05	8.07454e-05	8.32351e-05	8.1674e-05	7.85597e-05	7.8992e-05	7.30051e-05	8.23411e-05	8.08438e-05	0.554815	-0.0275591	0.255852	0.128904	0.0686777	0.889733	0.60873	0.0279159	0.215575
O60921	Checkpoint protein HUS1	HUS1	6	6	27.5	31.691	913400000	6.60052e-05	6.01888e-05	6.38335e-05	6.5768e-05	6.53461e-05	6.19257e-05	6.31951e-05	5.86463e-05	5.93423e-05	6.57242e-05	6.48879e-05	6.48036e-05	6.0135e-05	6.22164e-05	6.40616e-05	6.59387e-05	0.422703	-0.0381888	0.373964	0.900445	-0.00586294	0.0455429	0.654869	-0.0195545	0.183845
O60925	Prefoldin subunit 1	PFDN1	7	7	43.4	14.21	13039000000	0.000133782	0.000185282	0.000188444	0.000178158	0.000184619	0.000208634	0.000213232	0.000203598	0.000118086	0.000131571	0.000138927	0.000149107	0.000142308	0.000157397	0.000122949	0.000148991	0.0709472	0.240561	1.14906	0.0414093	-0.350729	1.3829	0.100381	-0.262388	0.99835
O60927	Protein phosphatase 1 regulatory subunit 11	PPP1R11	5	5	58.7	13.952	1647800000	6.15846e-05	8.58252e-05	8.7733e-05	9.40673e-05	8.62124e-05	9.17709e-05	9.0839e-05	0.000102036	6.58394e-05	6.89047e-05	7.23518e-05	7.6198e-05	7.95618e-05	8.4235e-05	7.13111e-05	7.36547e-05	0.233984	0.171858	0.630814	0.175191	-0.216709	0.756488	0.531538	-0.092511	0.274465
O60934	Nibrin	NBN	17	17	31.2	84.958	1017300000	0.000120352	0.000141697	0.000149022	0.000142769	0.000143094	0.000155501	0.000149863	0.000138963	0.000134364	0.000140032	0.000142891	0.000139925	0.000140276	0.000128122	0.000139949	0.000137546	0.290177	0.0849275	0.537337	0.90099	0.00875974	0.0452802	0.782076	-0.0208524	0.106751
O60936	Nucleolar protein 3	NOL3	10	9	72.1	22.629	8496400000	0.000134437	0.000165097	0.00017468	0.000176595	0.000172466	0.000168731	0.000176248	0.000173391	0.000137101	0.000151337	0.000161352	0.000161339	0.000153532	0.000162368	0.000155641	0.000167665	0.349962	0.0861104	0.455979	0.414288	-0.0907561	0.382698	0.78715	-0.0259508	0.103942
O60942	mRNA-capping enzyme;Polynucleotide 5-triphosphatase;mRNA guanylyltransferase	RNGTT	4	4	6.7	68.556	24164000	8.34152e-06	8.70424e-06	8.81391e-06	8.31119e-06	7.75428e-06	8.23315e-06	7.78898e-06	6.83851e-06	1.06838e-05	8.92565e-06	9.74895e-06	8.3899e-06	9.05542e-06	8.17703e-06	8.93748e-06	8.12247e-06	0.0317735	-0.158532	1.49793	0.134172	0.143646	0.872337	0.916153	0.00512236	0.0380322
O75044	SLIT-ROBO Rho GTPase-activating protein 2	SRGAP2	8	5	8.3	120.87	353120000	4.1526e-05	6.0445e-05	6.28868e-05	6.27385e-05	5.74153e-05	6.08124e-05	6.43334e-05	6.33324e-05	6.04145e-05	5.91204e-05	6.04273e-05	6.08178e-05	6.16486e-05	5.94258e-05	6.31704e-05	6.75397e-05	0.427851	0.111556	0.368707	0.547187	0.0812381	0.261864	0.308215	0.145712	0.511147
O75054	Immunoglobulin superfamily member 3	IGSF3	3	3	3.4	135.19	49351000	1.56342e-05	1.37722e-05	1.44639e-05	1.58547e-05	1.48506e-05	1.39536e-05	1.46892e-05	1.46372e-05	1.74424e-05	1.6858e-05	1.90662e-05	1.67285e-05	1.55951e-05	1.35781e-05	1.81186e-05	1.59107e-05	0.481069	-0.0390366	0.317793	0.011953	0.230978	1.92252	0.44012	0.0816452	0.356428
O75083	WD repeat-containing protein 1	WDR1	26	26	63.9	66.193	59185000000	0.00110161	0.000981449	0.000972023	0.000896425	0.000937972	0.00098908	0.000877975	0.000914074	0.000989349	0.000892403	0.000981569	0.000970701	0.000967271	0.000985911	0.000926033	0.000952304	0.275166	-0.0874491	0.560406	0.562678	-0.0435443	0.24974	0.523226	-0.0444861	0.281311
O75113	NEDD4-binding protein 1	N4BP1	10	10	15.5	100.38	3661500000	8.90943e-05	8.52487e-05	0.000100732	8.71459e-05	9.02789e-05	8.40801e-05	8.85806e-05	7.08157e-05	9.21037e-05	9.14308e-05	9.28606e-05	8.84823e-05	8.90793e-05	8.58077e-05	9.28068e-05	9.73528e-05	0.252053	-0.118077	0.598508	0.860133	0.0105429	0.0654346	0.874211	0.0112121	0.0583835
O75116	Rho-associated protein kinase 2	ROCK2	74	65	51.7	160.9	16062000000	0.000692831	0.0008104	0.000863364	0.000774889	0.000644929	0.000674279	0.000694087	0.000648925	0.00140024	0.00127951	0.00131487	0.00128384	0.00123561	0.00117685	0.00123168	0.00113951	0.0189401	-0.238816	1.72262	2.2901e-05	0.748671	4.64015	7.15426e-05	0.606664	4.14544
O75122	CLIP-associating protein 2	CLASP2	13	12	13.3	141.06	527580000	5.66944e-05	6.07793e-05	6.49203e-05	6.0581e-05	6.16226e-05	5.97575e-05	6.34774e-05	6.25632e-05	6.21637e-05	6.15503e-05	6.48022e-05	6.2778e-05	6.30197e-05	5.878e-05	6.5258e-05	5.88212e-05	0.571729	0.0261582	0.242809	0.2972	0.0485696	0.526952	0.76542	0.0171405	0.1161
O75131	Copine-3	CPNE3	18	17	43.4	60.13	8469300000	0.000265783	0.000304133	0.00027897	0.000250473	0.000263443	0.000275202	0.000265056	0.000245934	0.000305705	0.000230166	0.000292585	0.000283363	0.000279545	0.000286573	0.000272466	0.000273032	0.372111	-0.066777	0.429327	0.881936	0.0162575	0.0545629	0.804435	0.0159954	0.0945088
O75143	Autophagy-related protein 13	ATG13	9	9	26.9	56.571	491750000	2.66591e-05	2.74205e-05	2.5915e-05	2.71053e-05	2.79873e-05	2.8669e-05	2.73898e-05	2.86936e-05	2.48123e-05	2.55917e-05	2.66391e-05	2.57761e-05	2.66588e-05	2.71156e-05	2.63098e-05	2.43674e-05	0.0204584	0.0740403	1.68913	0.0748539	-0.0588446	1.12579	0.372583	-0.0361211	0.428777
O75145	Liprin-alpha-3	PPFIA3	4	2	3.6	133.49	108750000	1.24769e-05	1.69205e-05	1.67913e-05	1.68171e-05	1.60161e-05	1.59933e-05	1.66983e-05	1.57841e-05	1.41003e-05	1.37984e-05	1.47707e-05	1.48177e-05	1.5269e-05	1.4882e-05	1.37648e-05	1.57257e-05	0.749224	0.0336298	0.125388	0.264281	-0.132248	0.577934	0.49906	-0.0791704	0.301847
O75146	Huntingtin-interacting protein 1-related protein	HIP1R	5	4	7.3	119.39	33379000	5.18699e-06	4.41618e-06	4.62886e-06	3.8457e-06	4.53769e-06	4.35016e-06	4.28454e-06	3.75894e-06	4.78621e-06	4.60551e-06	4.59711e-06	4.23385e-06	4.75133e-06	4.34745e-06	4.68551e-06	4.42226e-06	0.409806	-0.0945185	0.387421	0.907942	0.0115202	0.0419417	0.916395	0.0102438	0.0379171
O75150	E3 ubiquitin-protein ligase BRE1B	RNF40	20	18	25.2	113.68	1003600000	0.000100274	0.00010325	9.99808e-05	9.25138e-05	9.385e-05	0.000102697	9.33766e-05	8.54595e-05	0.000124368	0.00010745	0.000111643	0.000106716	0.000106702	0.000103671	0.000110966	9.90054e-05	0.265231	-0.0772081	0.576375	0.0276698	0.184921	1.55799	0.124081	0.0859992	0.906296
O75152	Zinc finger CCCH domain-containing protein 11A	ZC3H11A	17	17	25.7	89.13	700140000	8.07384e-05	0.000104529	0.00011766	0.000115096	0.000114033	0.000125323	0.000127486	0.000127382	9.76128e-05	9.5912e-05	0.000110596	0.000103595	0.000107527	0.00010104	0.000105829	0.000101981	0.0788775	0.24158	1.10305	0.785399	-0.0360223	0.10491	0.963177	-0.00569635	0.0162937
O75153	Clustered mitochondria protein homolog	CLUH	47	47	52.9	146.67	8069700000	0.000516101	0.000465043	0.000442785	0.000404304	0.000426444	0.000433442	0.000413459	0.000382271	0.0006006	0.000484333	0.000506551	0.000487326	0.000485105	0.000449066	0.000489643	0.000451363	0.147286	-0.143081	0.831838	0.1325	0.185308	0.877783	0.664074	0.0365766	0.177783
O75155	Cullin-associated NEDD8-dissociated protein 2	CAND2	5	2	4.1	135.25	2018100000	6.38199e-05	5.42616e-05	5.49982e-05	5.80811e-05	5.77701e-05	5.21162e-05	5.22857e-05	4.87734e-05	5.95777e-05	6.22653e-05	5.78557e-05	5.75911e-05	5.6277e-05	5.58199e-05	6.14313e-05	6.00271e-05	0.1279	-0.132027	0.893131	0.550769	0.0377534	0.259031	0.82403	0.0148671	0.0840568
O75157	TSC22 domain family protein 2	TSC22D2	9	7	10.4	79.227	735950000	4.86108e-05	5.62977e-05	5.94246e-05	5.95248e-05	5.91099e-05	5.84227e-05	6.00868e-05	6.04063e-05	4.64354e-05	5.18274e-05	5.60158e-05	5.29394e-05	5.23804e-05	5.387e-05	5.27695e-05	5.50577e-05	0.222509	0.0885346	0.652653	0.247698	-0.111435	0.606077	0.38889	-0.0644498	0.410173
O75164	Lysine-specific demethylase 4A	KDM4A	3	3	4.2	120.66	66867000	1.16604e-05	1.08829e-05	1.28453e-05	1.15768e-05	1.19756e-05	1.00799e-05	1.1121e-05	9.5691e-06	1.18548e-05	1.19354e-05	1.17952e-05	1.11542e-05	1.12257e-05	1.1927e-05	1.21873e-05	1.30525e-05	0.168735	-0.135822	0.772795	0.903141	-0.00695472	0.0442446	0.544204	0.0431854	0.264238
O75165	DnaJ homolog subfamily C member 13	DNAJC13	2	2	1.9	254.41	23872000	2.29495e-06	1.95229e-06	1.90376e-06	2.068e-06	1.98566e-06	2.14783e-06	1.9606e-06	1.9597e-06	2.74553e-06	2.50391e-06	2.36796e-06	2.21615e-06	2.15178e-06	2.37828e-06	2.53385e-06	2.47277e-06	0.688661	-0.0292943	0.161994	0.029601	0.258752	1.52869	0.0344469	0.214526	1.46285
O75167	Phosphatase and actin regulator 2	PHACTR2	7	7	18.3	69.699	101120000	1.37489e-05	1.65745e-05	1.92041e-05	1.78907e-05	1.74037e-05	1.88648e-05	2.01424e-05	1.83808e-05	1.55203e-05	1.59565e-05	1.70193e-05	1.63753e-05	1.6705e-05	1.59343e-05	1.62385e-05	1.69561e-05	0.205273	0.149738	0.687667	0.617335	-0.055555	0.209479	0.750271	-0.034307	0.124782
O75170	Serine/threonine-protein phosphatase 6 regulatory subunit 2	PPP6R2	4	4	8.2	104.94	192430000	6.28494e-06	7.39234e-06	7.14562e-06	7.36228e-06	6.73486e-06	7.36324e-06	7.0465e-06	8.34915e-06	7.15199e-06	7.12829e-06	7.83829e-06	7.098e-06	7.25372e-06	6.98436e-06	7.05803e-06	7.52644e-06	0.480953	0.0654724	0.317898	0.444377	0.05185	0.352248	0.598229	0.0322611	0.223133
O75175	CCR4-NOT transcription complex subunit 3	CNOT3	11	11	18.5	81.871	2012700000	8.17183e-05	0.000102328	0.000108547	0.000109073	0.000107401	0.000102321	0.000109343	0.000117317	9.11797e-05	9.2382e-05	0.000102253	0.000102419	9.59377e-05	9.83002e-05	9.14994e-05	9.54338e-05	0.269465	0.119593	0.569498	0.653335	-0.0490745	0.184864	0.465178	-0.075561	0.332381
O75179	Ankyrin repeat domain-containing protein 17	ANKRD17	20	11	11.2	274.25	341220000	3.41938e-05	4.07164e-05	4.40944e-05	4.5556e-05	3.76133e-05	4.26098e-05	4.32097e-05	4.41367e-05	4.32624e-05	4.44956e-05	4.26555e-05	4.43081e-05	4.2023e-05	4.22278e-05	4.35094e-05	4.3455e-05	0.805264	0.0261398	0.0940616	0.360226	0.086438	0.443425	0.539544	0.057192	0.267973
O75182	Paired amphipathic helix protein Sin3b	SIN3B	2	2	1.5	133.06	313290000	6.19133e-06	5.05292e-06	6.36874e-06	5.45833e-06	5.8676e-06	4.20619e-06	5.49599e-06	3.49261e-06	6.85678e-06	7.20206e-06	6.89474e-06	6.33132e-06	5.64165e-06	5.15364e-06	6.21652e-06	7.12632e-06	0.165199	-0.27537	0.781993	0.0258998	0.242003	1.5867	0.62934	0.0652133	0.201114
O75190	DnaJ homolog subfamily B member 6	DNAJB6	7	6	30.1	36.087	378470000	4.42247e-05	3.87945e-05	4.13305e-05	3.90319e-05	4.27206e-05	4.0733e-05	4.1698e-05	3.83859e-05	4.78882e-05	4.58416e-05	4.33045e-05	4.20802e-05	3.42209e-05	3.35521e-05	3.67286e-05	3.71911e-05	0.980938	0.00137743	0.00835851	0.0730053	0.132637	1.13665	0.0129462	-0.20548	1.88786
O75191	Xylulose kinase	XYLB	5	5	14.6	58.382	170570000	2.16596e-05	2.07618e-05	2.24565e-05	2.07791e-05	2.01404e-05	2.30197e-05	2.10144e-05	2.0382e-05	2.291e-05	2.26425e-05	2.3784e-05	2.14754e-05	2.2845e-05	2.17206e-05	2.28947e-05	2.15623e-05	0.732776	-0.0186575	0.135029	0.085093	0.0843087	1.07011	0.170183	0.0555987	0.769083
O75208	Ubiquinone biosynthesis protein COQ9, mitochondrial	COQ9	2	2	9.4	35.509	66016000	7.27112e-06	5.9395e-06	6.43681e-06	5.71703e-06	5.84092e-06	5.92067e-06	5.41677e-06	6.23388e-06	8.28172e-06	6.19159e-06	7.33682e-06	6.8077e-06	6.79669e-06	5.99436e-06	6.84773e-06	5.80221e-06	0.250243	-0.115546	0.601638	0.197271	0.174105	0.704937	0.966548	0.00434627	0.0147765
O75223	Gamma-glutamylcyclotransferase	GGCT	12	12	68.6	21.007	31913000000	0.000396757	0.000358141	0.00035043	0.00038767	0.000380707	0.000353882	0.00035961	0.000387992	0.000315177	0.000355363	0.000336241	0.000351508	0.000331584	0.000363044	0.000330222	0.000347108	0.852162	-0.0104817	0.0694779	0.0586668	-0.136422	1.23161	0.067835	-0.121978	1.16855
O75312	Zinc finger protein ZPR1	ZPR1	22	22	69.5	50.925	7591300000	0.000328194	0.000355495	0.000349728	0.000345166	0.000356548	0.000345693	0.000349988	0.000352902	0.000308116	0.00031518	0.00032222	0.000329012	0.000334196	0.000340923	0.00031761	0.000323679	0.333394	0.0275161	0.477042	0.0126072	-0.113224	1.89938	0.0953804	-0.0665821	1.02054
O75323	Protein NipSnap homolog 2	NIPSNAP2	7	5	22.4	33.742	565840000	9.61573e-05	8.92846e-05	8.59274e-05	7.99047e-05	7.98443e-05	8.98038e-05	8.20878e-05	7.28741e-05	0.000108227	9.6365e-05	9.80712e-05	9.75928e-05	9.40829e-05	9.44611e-05	0.000100297	9.60926e-05	0.21956	-0.11389	0.658446	0.0308551	0.188327	1.51067	0.0620365	0.132012	1.20735
O75330	Hyaluronan mediated motility receptor	HMMR	14	14	22.4	84.099	660250000	7.57731e-05	9.57244e-05	9.86222e-05	8.75819e-05	9.08888e-05	9.80658e-05	9.56168e-05	8.64723e-05	0.000103151	8.94959e-05	9.92315e-05	9.11302e-05	0.000103431	9.26741e-05	9.74137e-05	9.2014e-05	0.581407	0.0528322	0.23552	0.337063	0.0986202	0.472289	0.272236	0.108098	0.565054
O75340	Programmed cell death protein 6	PDCD6	4	4	34	21.868	1309700000	4.6003e-05	4.37886e-05	4.4854e-05	4.20388e-05	4.46909e-05	4.09486e-05	4.31247e-05	4.20975e-05	4.5677e-05	4.40814e-05	4.5319e-05	4.39129e-05	4.31864e-05	4.03641e-05	4.14064e-05	4.40193e-05	0.255408	-0.0483456	0.592766	0.566493	0.0187065	0.246806	0.154407	-0.0643548	0.811333
O75347	Tubulin-specific chaperone A	TBCA	8	8	46.3	12.855	58343000000	0.000470799	0.000506991	0.000495697	0.000553358	0.000538267	0.000502918	0.0005	0.000584493	0.000413098	0.000470581	0.000449179	0.000467039	0.000446821	0.000514117	0.000446257	0.000474591	0.382402	0.0686873	0.41748	0.0400307	-0.171321	1.39761	0.174497	-0.107133	0.758213
O75348	V-type proton ATPase subunit G 1	ATP6V1G1	6	6	58.5	13.757	1711800000	3.85017e-05	5.10918e-05	5.24534e-05	4.46808e-05	5.08156e-05	6.31584e-05	5.86966e-05	6.00423e-05	3.76951e-05	3.22586e-05	4.20493e-05	3.91834e-05	4.70503e-05	4.08212e-05	3.52763e-05	3.47909e-05	0.0323457	0.317615	1.49018	0.0585647	-0.304607	1.23236	0.145626	-0.24157	0.83676
O75351	Vacuolar protein sorting-associated protein 4B	VPS4B	11	11	32	49.301	788950000	8.09983e-05	8.07921e-05	8.20152e-05	7.70884e-05	7.68186e-05	7.88344e-05	7.89036e-05	7.08896e-05	9.26325e-05	8.83634e-05	9.06288e-05	8.39146e-05	8.19745e-05	8.04246e-05	8.51996e-05	8.31236e-05	0.125932	-0.0711782	0.899865	0.00705	0.147912	2.15181	0.146704	0.0435239	0.833558
O75362	Zinc finger protein 217	ZNF217	4	4	5.2	115.27	56277000	6.04419e-06	6.58403e-06	7.21632e-06	6.664e-06	6.64514e-06	7.01615e-06	6.93844e-06	6.4367e-06	7.24352e-06	7.52011e-06	7.59643e-06	7.78534e-06	7.32732e-06	7.58949e-06	7.40832e-06	7.13749e-06	0.647914	0.0284471	0.188483	0.0139228	0.185481	1.85627	0.0284981	0.152428	1.54518
O75363	Breast carcinoma-amplified sequence 1	BCAS1	20	20	48.8	61.708	969710000	0.000128538	0.000137065	0.000148893	0.000145521	0.000150761	0.000142963	0.000150844	0.000141506	0.000136328	0.000143446	0.000146176	0.00014561	0.000141917	0.0001358	0.000142564	0.000141931	0.256623	0.0656112	0.590704	0.59146	0.029433	0.228075	0.913293	0.00564083	0.0393899
O75367;Q9P0M6	Core histone macro-H2A.1;Core histone macro-H2A.2	MACROH2A1	2	2	7.3	39.183	15506000	1.96676e-06	1.15149e-06	1.31363e-06	9.83726e-07	1.13787e-06	1.01601e-06	1.22766e-06	8.76985e-07	1.60477e-06	1.71764e-06	1.23273e-06	1.34243e-06	1.4787e-06	1.23531e-06	1.65758e-06	1.35555e-06	0.251845	-0.34677	0.598866	0.637312	0.122998	0.195648	0.749796	0.0806939	0.125057
O75368	SH3 domain-binding glutamic acid-rich-like protein	SH3BGRL	10	10	85.1	12.774	34416000000	0.000206697	0.000301682	0.000331964	0.000347589	0.000307702	0.000328469	0.000363374	0.000342473	0.000229387	0.000237116	0.00028776	0.000285862	0.000255382	0.000281801	0.000246934	0.000301052	0.296198	0.175953	0.528418	0.334107	-0.191696	0.476115	0.477399	-0.130534	0.321118
O75369	Filamin-B	FLNB	176	158	84.5	278.16	1376600000000	0.0111323	0.0113528	0.0112109	0.010926	0.0111579	0.0109947	0.011026	0.0111014	0.0108858	0.0109103	0.0113428	0.0112516	0.0110364	0.0111103	0.0111133	0.0114248	0.409282	-0.0110999	0.387977	0.707156	-0.00750595	0.150485	0.903493	0.00202821	0.0440751
O75376	Nuclear receptor corepressor 1	NCOR1	29	28	15.9	270.21	1335200000	0.000172209	0.000190293	0.000206565	0.000200463	0.000193549	0.000208937	0.000212467	0.000208426	0.000192204	0.000188909	0.000195781	0.000192675	0.000197277	0.000191585	0.000199308	0.000191168	0.168833	0.0975805	0.772544	0.99902	7.33743e-05	0.000425644	0.763514	0.0182726	0.117183
O75380	NADH dehydrogenase [ubiquinone] iron-sulfur protein 6, mitochondrial	NDUFS6	3	3	38.7	13.711	728640000	2.82583e-05	4.21369e-05	4.41967e-05	4.2365e-05	4.15244e-05	4.78526e-05	4.88647e-05	4.72981e-05	3.08872e-05	3.23169e-05	3.63978e-05	3.34457e-05	3.57225e-05	3.79059e-05	2.98713e-05	3.35422e-05	0.127524	0.241361	0.894407	0.173415	-0.238425	0.760914	0.266818	-0.19575	0.573785
O75381	Peroxisomal membrane protein PEX14	PEX14	8	7	33.2	41.236	263350000	2.0675e-05	1.86981e-05	1.98515e-05	2.11835e-05	2.04209e-05	1.96974e-05	2.00829e-05	2.0428e-05	2.02083e-05	2.11726e-05	1.917e-05	1.9554e-05	1.88373e-05	1.93832e-05	1.98096e-05	1.96249e-05	0.925871	0.00395966	0.0334494	0.916985	-0.00545017	0.0376377	0.281782	-0.0502611	0.550086
O75382	Tripartite motif-containing protein 3	TRIM3	2	2	3.4	80.829	13090000	1.33197e-06	1.41591e-06	1.56075e-06	1.23032e-06	1.20791e-06	1.11661e-06	1.10627e-06	1.23175e-06	1.48546e-06	1.19664e-06	1.24348e-06	1.56236e-06	1.29672e-06	1.13778e-06	1.26381e-06	1.20421e-06	0.0289851	-0.248495	1.53782	0.914316	-0.0133464	0.0389037	0.0879043	-0.176088	1.05599
O75390	Citrate synthase, mitochondrial	CS	16	16	50.9	51.712	13667000000	0.000178686	0.000172464	0.000163335	0.000154558	0.000158334	0.000185663	0.000152328	0.000186329	0.000162633	0.000151593	0.00016547	0.000165545	0.000172009	0.000181969	0.000158845	0.000151437	0.754179	0.0290572	0.122525	0.376402	-0.0522621	0.424348	0.89405	-0.0103502	0.0486381
O75391	Sperm-associated antigen 7	SPAG7	13	13	58.1	26.034	4278900000	0.000167178	0.000275731	0.000304237	0.000298021	0.000287452	0.000309148	0.000329407	0.000298925	0.000196922	0.000207895	0.000259598	0.000244945	0.000240956	0.000246727	0.00022468	0.000257806	0.224371	0.228967	0.649034	0.372692	-0.20081	0.428649	0.587212	-0.107427	0.231205
O75396	Vesicle-trafficking protein SEC22b	SEC22B	9	9	52.1	24.74	1106100000	9.33897e-05	8.67388e-05	8.74262e-05	8.33218e-05	8.75552e-05	8.17487e-05	8.4073e-05	8.34121e-05	8.53073e-05	8.64383e-05	8.47477e-05	8.49943e-05	8.66962e-05	8.31577e-05	8.98959e-05	8.74313e-05	0.196273	-0.0591188	0.707139	0.311752	-0.0391307	0.506191	0.725793	-0.0152752	0.139187
O75400	Pre-mRNA-processing factor 40 homolog A	PRPF40A	12	12	13.4	108.8	753290000	7.14182e-05	0.000100705	0.000112936	0.000110794	8.58723e-05	0.000115461	0.000118046	0.000120126	0.000107579	0.000110737	0.000118969	0.000117174	9.7475e-05	9.76961e-05	0.00011051	0.000104264	0.416342	0.150915	0.38055	0.190492	0.199186	0.720123	0.737963	0.0504653	0.131965
O75410	Transforming acidic coiled-coil-containing protein 1	TACC1	31	28	45.8	87.793	4985700000	0.000241724	0.000286808	0.000297254	0.000297666	0.000300871	0.000304514	0.000308736	0.000311187	0.000246327	0.000261263	0.00027714	0.000272949	0.000275803	0.000275037	0.000264217	0.000269274	0.107813	0.125206	0.967331	0.314202	-0.0870378	0.502791	0.49788	-0.0511343	0.302875
O75414	Nucleoside diphosphate kinase 6	NME6	5	5	37.1	21.142	254510000	1.68574e-05	1.35357e-05	1.45679e-05	1.46244e-05	1.61674e-05	1.34113e-05	1.40538e-05	1.3613e-05	1.64304e-05	1.43481e-05	1.4666e-05	1.35329e-05	1.53417e-05	1.44981e-05	1.49819e-05	1.48633e-05	0.558122	-0.0578007	0.253271	0.87536	-0.0147989	0.0578133	0.973618	0.00240591	0.0116115
O75419	Cell division control protein 45 homolog	CDC45	2	2	4.8	65.568	25593000	3.52051e-06	2.64431e-06	3.32987e-06	3.00518e-06	3.4872e-06	2.49483e-06	2.86498e-06	3.2772e-05	3.11196e-06	3.47662e-06	3.40803e-06	3.00193e-06	2.64353e-06	3.73465e-06	3.16962e-06	2.49497e-06	0.366891	1.73533	0.435463	0.597545	0.0564382	0.223629	0.748826	-0.0537449	0.125619
O75420	PERQ amino acid-rich with GYF domain-containing protein 1	GIGYF1	2	2	4.3	114.6	63800000	5.03578e-06	5.75566e-06	8.12468e-06	7.34129e-06	8.28818e-06	6.36568e-06	8.31714e-06	9.20287e-06	5.68899e-06	6.56756e-06	6.68411e-06	6.90509e-06	6.70498e-06	6.67972e-06	6.43576e-06	6.14763e-06	0.161877	0.293165	0.790814	0.896356	-0.0227975	0.0475196	0.923318	-0.0159843	0.0346485
O75436	Vacuolar protein sorting-associated protein 26A	VPS26A	25	21	77.1	38.169	43497000000	0.000505175	0.000487688	0.000486493	0.000514956	0.000497484	0.000487327	0.000488162	0.000521182	0.000450058	0.00049226	0.000481998	0.000481446	0.000475163	0.000492636	0.000473208	0.000481036	0.997134	-0.000113802	0.00124662	0.101826	-0.0655239	0.992143	0.0696112	-0.0532515	1.15732
O75439	Mitochondrial-processing peptidase subunit beta	PMPCB	15	14	41.5	54.366	3774100000	0.000158609	0.000138959	0.000148376	0.000135925	0.00015858	0.00013413	0.000141282	0.000113272	0.000191248	0.000165774	0.000179439	0.000163535	0.000145988	0.000142983	0.000147855	0.000157142	0.449006	-0.0884564	0.347748	0.0115892	0.266653	1.93595	0.629957	0.0296923	0.200689
O75448	Mediator of RNA polymerase II transcription subunit 24	MED24	3	3	5.6	110.3	2511300000	2.25829e-05	2.1259e-05	1.99617e-05	1.90796e-05	1.7392e-05	2.00249e-05	1.88966e-05	1.73733e-05	2.58023e-05	2.02831e-05	2.41734e-05	2.25834e-05	2.15552e-05	2.12782e-05	2.3171e-05	2.24138e-05	0.0610349	-0.169672	1.21442	0.126402	0.163702	0.898246	0.16597	0.0932641	0.77997
O75449	Katanin p60 ATPase-containing subunit A1	KATNA1	3	3	6.5	55.964	373170000	2.35065e-05	1.85254e-05	1.92272e-05	2.03399e-05	1.9532e-05	1.87531e-05	1.8489e-05	1.70454e-05	2.06793e-05	2.26616e-05	2.0994e-05	2.01841e-05	2.019e-05	2.00452e-05	2.10563e-05	2.06764e-05	0.161213	-0.144548	0.792599	0.572963	0.0507274	0.241873	0.937305	0.00651002	0.028119
O75475	PC4 and SFRS1-interacting protein	PSIP1	23	22	47.9	60.103	3670200000	0.00020372	0.000279344	0.000288676	0.000291022	0.000297881	0.00028875	0.000289516	0.00028294	0.000260737	0.00027096	0.000270784	0.000265456	0.000276551	0.000281296	0.000262	0.000267581	0.295921	0.12517	0.528825	0.952775	0.00700744	0.0210095	0.781533	0.033101	0.107053
O75489	NADH dehydrogenase [ubiquinone] iron-sulfur protein 3, mitochondrial	NDUFS3	4	4	19.3	30.241	77913000	1.51743e-05	1.34895e-05	1.25552e-05	1.31933e-05	1.39374e-05	1.24769e-05	1.33138e-05	1.28466e-05	1.50685e-05	1.52732e-05	1.47851e-05	1.31135e-05	1.48962e-05	1.33719e-05	1.46252e-05	1.32588e-05	0.500859	-0.0495651	0.300285	0.246243	0.0980832	0.608636	0.55723	0.0454056	0.253965
O75496	Geminin	GMNN	3	3	17.7	23.565	606190000	2.86277e-05	4.27107e-05	4.81497e-05	4.90733e-05	4.59106e-05	4.73426e-05	5.0938e-05	4.49496e-05	3.39091e-05	3.94513e-05	4.34545e-05	4.14081e-05	4.06341e-05	3.93987e-05	4.08421e-05	4.45692e-05	0.333914	0.166186	0.476365	0.633307	-0.0913144	0.198386	0.877568	-0.0269295	0.0567192
O75503	Ceroid-lipofuscinosis neuronal protein 5	CLN5	7	7	19	41.496	502260000	5.24022e-05	4.8883e-05	5.1425e-05	4.83207e-05	4.8734e-05	4.76457e-05	5.00577e-05	4.84176e-05	5.19213e-05	4.80676e-05	5.32114e-05	4.99275e-05	5.19916e-05	4.41681e-05	5.1647e-05	4.94583e-05	0.21162	-0.0450169	0.674443	0.738204	0.0149706	0.131824	0.663108	-0.0272815	0.178416
O75506	Heat shock factor-binding protein 1	HSBP1	3	3	48.7	8.5435	4036700000	8.76135e-05	0.000103986	0.000104597	0.000105998	0.000100863	0.00010089	0.000110688	0.000103459	9.15341e-05	9.78178e-05	0.000105942	0.000102014	9.52047e-05	0.000101155	0.000106325	0.000110691	0.511729	0.0483423	0.29096	0.82592	-0.0176337	0.083062	0.627616	0.0395612	0.202306
O75521	Enoyl-CoA delta isomerase 2, mitochondrial	ECI2	3	3	11.7	43.585	158560000	3.05591e-05	2.94162e-05	2.83514e-05	2.63518e-05	2.95007e-05	2.88436e-05	2.81836e-05	2.46563e-05	3.61145e-05	3.03108e-05	3.19863e-05	2.80084e-05	3.19001e-05	2.71134e-05	3.0913e-05	2.7249e-05	0.556372	-0.0446413	0.254635	0.179069	0.140631	0.74698	0.696706	0.0310776	0.156951
O75530	Polycomb protein EED	EED	5	5	17	50.197	136860000	1.6303e-05	1.60785e-05	1.69424e-05	1.63004e-05	1.61621e-05	1.72022e-05	1.66853e-05	1.47516e-05	1.81932e-05	1.51858e-05	1.85124e-05	1.69967e-05	1.63548e-05	1.65139e-05	1.75213e-05	1.65689e-05	0.725651	-0.0182085	0.139272	0.333384	0.0700276	0.477055	0.342118	0.0290475	0.465824
O75531	Barrier-to-autointegration factor;Barrier-to-autointegration factor, N-terminally processed	BANF1	4	4	43.8	10.058	669500000	5.34197e-05	5.38939e-05	5.32919e-05	4.83659e-05	5.59992e-05	5.38531e-05	5.60284e-05	4.76402e-05	4.65894e-05	4.46153e-05	4.7263e-05	4.18748e-05	4.57356e-05	4.4849e-05	3.89334e-05	4.35925e-05	0.648004	0.0310721	0.188423	0.00684909	-0.212566	2.16437	0.0041235	-0.271612	2.38473
O75533	Splicing factor 3B subunit 1	SF3B1	30	30	31.4	145.83	5771100000	0.000423525	0.000417079	0.000429023	0.000425749	0.000393402	0.000430673	0.000433372	0.000413502	0.000474349	0.000448612	0.000438464	0.000442272	0.000429015	0.000418825	0.000465745	0.000444603	0.546809	-0.0209387	0.262164	0.0186511	0.0893501	1.7293	0.186206	0.0524833	0.730006
O75534	Cold shock domain-containing protein E1	CSDE1	31	31	49.1	88.884	6268800000	0.000385549	0.00038722	0.000371992	0.000339934	0.000344703	0.000376351	0.000353418	0.000319372	0.000438639	0.000373255	0.000403808	0.000380259	0.000386606	0.00038152	0.000392818	0.000363748	0.207553	-0.0910989	0.682872	0.180722	0.104258	0.742989	0.458164	0.0383513	0.338979
O75554	WW domain-binding protein 4	WBP4	9	9	40.4	42.506	1014400000	4.55646e-05	6.52832e-05	7.26307e-05	7.71239e-05	7.05502e-05	7.16827e-05	7.63508e-05	7.94405e-05	5.04481e-05	5.78488e-05	6.13978e-05	6.28589e-05	6.0141e-05	6.46107e-05	5.93622e-05	6.09235e-05	0.245585	0.193579	0.609799	0.385916	-0.164287	0.413507	0.601722	-0.0888486	0.220604
O75575	DNA-directed RNA polymerase III subunit RPC9	CRCP	6	6	68.2	16.871	717790000	7.08735e-06	9.3251e-06	1.01778e-05	1.0034e-05	9.62922e-06	1.10317e-05	1.0537e-05	1.05493e-05	8.51097e-06	8.4141e-06	9.30534e-06	8.85694e-06	8.71057e-06	8.98003e-06	8.787e-06	9.61642e-06	0.148177	0.188884	0.829219	0.623233	-0.0618444	0.20535	0.86435	-0.0210361	0.0633104
O75581	Low-density lipoprotein receptor-related protein 6	LRP6	15	15	11.6	180.43	551780000	8.6643e-05	7.26978e-05	7.83426e-05	7.65587e-05	8.01258e-05	7.08871e-05	7.37676e-05	7.19407e-05	7.66455e-05	8.19247e-05	8.02381e-05	7.73119e-05	7.97992e-05	7.97405e-05	8.27944e-05	8.27427e-05	0.268854	-0.0827686	0.570484	0.887856	0.0085969	0.0516573	0.410878	0.0489038	0.386287
O75592	E3 ubiquitin-protein ligase MYCBP2	MYCBP2	4	4	0.9	513.63	396620000	2.21753e-05	2.06055e-05	2.3326e-05	2.43713e-05	2.50953e-05	2.01849e-05	2.38019e-05	1.7485e-05	2.28301e-05	2.53711e-05	2.39138e-05	2.27396e-05	2.12181e-05	2.0869e-05	2.35136e-05	2.64746e-05	0.627149	-0.0637502	0.202629	0.322032	0.0681483	0.492101	0.802089	0.025245	0.0957773
O75607	Nucleoplasmin-3	NPM3	7	7	64.6	19.343	5814200000	7.24514e-05	8.2558e-05	8.66637e-05	8.84023e-05	8.58869e-05	8.74956e-05	8.98403e-05	9.47686e-05	7.55065e-05	7.98539e-05	8.05779e-05	8.02274e-05	7.91582e-05	8.28156e-05	7.972e-05	8.25365e-05	0.136656	0.11713	0.86437	0.391283	-0.062114	0.407509	0.706168	-0.0257761	0.151092
O75608	Acyl-protein thioesterase 1	LYPLA1	7	7	52.6	24.669	11330000000	0.000149577	0.000155086	0.000135038	0.000147065	0.000136603	0.000149856	0.00014069	0.000185106	0.00012671	0.000126478	0.000125609	0.000136369	0.000144166	0.000157234	0.000130047	0.000117373	0.609145	0.0613462	0.215279	0.0109782	-0.187747	1.95947	0.361825	-0.0964508	0.441502
O75629	Protein CREG1	CREG1	6	6	40.5	24.074	1019200000	0.00010677	0.00010166	0.000100106	0.000105859	0.000105891	0.000101493	0.000100046	0.000105646	9.86734e-05	0.000106457	0.000101959	0.000100966	9.64185e-05	0.000102932	0.000100806	0.000104854	0.884785	-0.00460375	0.0531622	0.515291	-0.0222464	0.287947	0.370345	-0.0330518	0.431393
O75643	U5 small nuclear ribonucleoprotein 200 kDa helicase	SNRNP200	57	57	30.2	244.5	4806100000	0.00046053	0.00036672	0.000358581	0.00035014	0.0003625	0.000360964	0.000352507	0.000341159	0.000494369	0.000425931	0.000410819	0.000427647	0.000420972	0.000382543	0.000458622	0.000417709	0.30002	-0.11618	0.52285	0.130036	0.195412	0.885935	0.276724	0.129178	0.557954
O75648	Mitochondrial tRNA-specific 2-thiouridylase 1	TRMU	2	2	5.7	47.744	28173000	5.06176e-06	4.512e-06	4.72469e-06	4.36343e-06	4.684e-06	4.34637e-06	4.65821e-06	4.28228e-06	5.93104e-06	5.11026e-06	5.52657e-06	4.64021e-06	4.98608e-06	5.07213e-06	5.41941e-06	4.86306e-06	0.38333	-0.054436	0.416428	0.0903817	0.184519	1.04392	0.0724523	0.124272	1.13995
O75663	TIP41-like protein	TIPRL	13	13	52.2	31.444	4542500000	0.000217291	0.000222954	0.000205706	0.00019732	0.000192151	0.000213626	0.000198388	0.000220215	0.000213566	0.000190229	0.000207684	0.000208089	0.000209809	0.000207907	0.000197596	0.00019069	0.606633	-0.0326873	0.217074	0.469048	-0.0411325	0.328783	0.249093	-0.0652119	0.603639
O75665	Oral-facial-digital syndrome 1 protein	OFD1	3	3	3.8	116.67	108190000	1.06908e-05	1.54832e-05	1.64194e-05	1.76746e-05	1.69182e-05	1.62664e-05	1.78652e-05	1.73673e-05	1.23104e-05	1.38036e-05	1.47728e-05	1.43808e-05	1.44858e-05	1.47273e-05	1.3969e-05	1.58849e-05	0.240371	0.18296	0.619119	0.46934	-0.124959	0.328512	0.855444	-0.0290439	0.0678085
O75674	TOM1-like protein 1	TOM1L1	11	11	39.5	52.988	2814600000	8.08793e-05	9.124e-05	9.52097e-05	9.15061e-05	9.28619e-05	9.73372e-05	0.000100662	8.68527e-05	9.43584e-05	9.55529e-05	9.8607e-05	9.24308e-05	9.68666e-05	8.98834e-05	9.71639e-05	0.000100332	0.313541	0.073972	0.503706	0.148994	0.0862776	0.826832	0.144424	0.0987076	0.840361
O75676	Ribosomal protein S6 kinase alpha-4	RPS6KA4	3	3	2.3	85.605	481910000	2.03291e-05	1.83602e-05	1.72351e-05	1.78184e-05	1.8643e-05	1.82877e-05	1.61784e-05	1.79103e-05	1.87389e-05	1.83978e-05	1.73925e-05	1.77693e-05	1.77719e-05	1.75311e-05	1.6985e-05	1.68195e-05	0.461566	-0.0542887	0.335766	0.641549	-0.0285377	0.19277	0.15285	-0.0936601	0.815734
O75683	Surfeit locus protein 6	SURF6	2	2	5.8	41.45	20858000	4.83322e-06	3.92763e-06	4.7095e-06	4.47357e-06	4.41104e-06	4.36852e-06	4.44876e-06	3.9812e-06	5.43911e-06	5.36619e-06	4.5919e-06	4.54002e-06	4.61303e-06	4.27648e-06	5.33091e-06	4.14215e-06	0.451179	-0.0602891	0.345652	0.164107	0.151969	0.784872	0.763943	0.033273	0.116939
O75688	Protein phosphatase 1B	PPM1B	16	14	48.9	52.642	2697200000	0.00024364	0.000229129	0.000219154	0.000210194	0.000224486	0.000218432	0.000217235	0.000208147	0.000237715	0.000204747	0.000230403	0.000226264	0.000227625	0.000220035	0.00022295	0.000214319	0.326987	-0.0551203	0.48547	0.943328	-0.00478686	0.0253374	0.596568	-0.0277534	0.22434
O75694	Nuclear pore complex protein Nup155	NUP155	2	2	1.5	155.2	5186200	6.76394e-07	6.08601e-07	7.29521e-07	5.92083e-07	6.35606e-07	5.37832e-07	5.66568e-07	6.08908e-07	7.77119e-07	6.94256e-07	6.78453e-07	7.27162e-07	7.338e-07	7.5962e-07	6.9242e-07	4.5732e-07	0.144995	-0.150175	0.838647	0.12957	0.142392	0.887496	0.90837	0.0200955	0.0417374
O75717	WD repeat and HMG-box DNA-binding protein 1	WDHD1	33	33	39.4	125.97	3019300000	0.000220159	0.000251175	0.000255871	0.000257885	0.000247194	0.000257197	0.000256469	0.00026219	0.000251337	0.000232825	0.000254166	0.000254659	0.000244508	0.000239519	0.000248932	0.00024191	0.349542	0.0545475	0.456501	0.853373	0.0115193	0.0688613	0.787014	-0.015049	0.104018
O75718	Cartilage-associated protein	CRTAP	4	4	10.7	46.561	48746000	2.0814e-05	1.88836e-05	1.93627e-05	2.80429e-05	1.71891e-05	1.76451e-05	1.84203e-05	2.59346e-05	2.13162e-05	1.96328e-05	2.45665e-05	2.6877e-05	1.93623e-05	1.93167e-05	2.57261e-05	2.5754e-05	0.529192	-0.137424	0.276386	0.638924	0.085049	0.194551	0.795466	0.0497463	0.0993786
O75781	Paralemmin-1	PALM	8	8	30.5	42.075	458610000	5.40834e-05	6.79209e-05	6.58962e-05	6.60813e-05	7.00694e-05	6.33362e-05	6.54717e-05	6.31435e-05	5.50507e-05	5.64122e-05	6.18662e-05	6.1969e-05	5.87907e-05	6.03496e-05	6.02718e-05	6.14763e-05	0.59244	0.0449562	0.227355	0.247841	-0.110235	0.605826	0.348303	-0.0763599	0.458042
O75792	Ribonuclease H2 subunit A	RNASEH2A	11	11	41.8	33.395	725750000	8.25323e-05	8.41262e-05	8.96935e-05	8.08769e-05	8.06594e-05	8.41967e-05	8.50291e-05	8.17972e-05	9.1938e-05	8.45519e-05	9.03869e-05	8.74555e-05	8.57554e-05	8.05684e-05	8.74999e-05	8.00218e-05	0.546104	-0.0239255	0.262725	0.140206	0.0713753	0.853234	0.762387	-0.0145472	0.117825
O75794	Cell division cycle protein 123 homolog	CDC123	9	9	34.2	39.134	747420000	6.23391e-05	5.40749e-05	5.36951e-05	4.86502e-05	5.36859e-05	5.11399e-05	5.10928e-05	4.59925e-05	6.60864e-05	5.41376e-05	5.84404e-05	5.81481e-05	5.91765e-05	5.92723e-05	6.08361e-05	5.97292e-05	0.243958	-0.115625	0.612685	0.277072	0.114401	0.557407	0.126935	0.127751	0.89642
O75808	Calpain-15	CAPN15	2	2	1.8	117.31	11436000	2.62665e-06	3.32321e-06	5.0452e-06	3.75494e-06	3.11221e-06	3.8014e-06	5.49478e-06	4.42982e-06	3.28717e-06	2.95848e-06	3.61437e-06	3.47215e-06	3.36837e-06	3.67327e-06	3.22513e-06	3.63061e-06	0.494245	0.191022	0.306058	0.52709	-0.145804	0.278115	0.696036	-0.0859029	0.157368
O75815	Breast cancer anti-estrogen resistance protein 3	BCAR3	6	6	10.9	92.565	116490000	2.95413e-05	3.01543e-05	3.12038e-05	3.08492e-05	3.00637e-05	3.05854e-05	3.1933e-05	3.24244e-05	3.12794e-05	2.89881e-05	3.32017e-05	3.1834e-05	3.24076e-05	2.99408e-05	3.15482e-05	3.02684e-05	0.267705	0.0380972	0.572343	0.386784	0.041518	0.412531	0.409466	0.0283535	0.387782
O75817	Ribonuclease P protein subunit p20	POP7	4	3	35.7	15.651	416250000	1.19528e-05	1.08258e-05	1.09897e-05	1.06851e-05	1.06425e-05	1.06205e-05	1.07376e-05	1.10026e-05	1.11548e-05	1.13404e-05	1.08091e-05	1.15848e-05	1.17988e-05	1.13529e-05	1.15002e-05	1.11287e-05	0.271963	-0.0478517	0.565491	0.752558	0.014071	0.12346	0.338679	0.0424421	0.470211
O75818	Ribonuclease P protein subunit p40	RPP40	12	12	54	41.833	4556600000	0.000126807	0.000129355	0.000126364	0.000130535	0.000132542	0.000124309	0.000126478	0.000128841	0.000126422	0.000136072	0.000124507	0.000128164	0.000133476	0.000131114	0.000129699	0.000124972	0.916178	-0.00250578	0.0380199	0.853552	0.0059054	0.0687699	0.479057	0.0173312	0.319613
O75821	Eukaryotic translation initiation factor 3 subunit G	EIF3G	22	22	70.3	35.611	22319000000	0.000387835	0.000476825	0.000484098	0.000476489	0.00047916	0.000486948	0.000515329	0.00047268	0.000416846	0.00040532	0.000431239	0.000429919	0.000444328	0.000424292	0.000421342	0.000453712	0.240701	0.0984248	0.618523	0.184908	-0.116779	0.733044	0.431582	-0.0659625	0.364937
O75822	Eukaryotic translation initiation factor 3 subunit J	EIF3J	20	20	67.8	29.062	21144000000	0.00063917	0.000716171	0.000736504	0.000698311	0.000738926	0.000691007	0.000765329	0.000685028	0.000654936	0.000647373	0.000637092	0.000649966	0.000707862	0.000687568	0.000646968	0.000695475	0.459304	0.0458684	0.3379	0.056512	-0.107746	1.24786	0.616533	-0.0272899	0.210044
O75828	Carbonyl reductase [NADPH] 3	CBR3	11	8	56.3	30.85	3112900000	0.000103599	0.000105273	0.00010462	9.91671e-05	0.000106683	0.000108581	0.000107243	0.000119808	9.66655e-05	8.71566e-05	0.000103413	0.000100263	9.44984e-05	0.000104905	9.05342e-05	9.1593e-05	0.071616	0.10012	1.14499	0.14714	-0.0907616	0.832269	0.0714395	-0.113154	1.14606
O75832	26S proteasome non-ATPase regulatory subunit 10	PSMD10	10	10	59.3	24.428	3680900000	0.000228963	0.000191892	0.000184889	0.000174182	0.000177512	0.000181446	0.000176363	0.000160633	0.000239862	0.000212739	0.000211643	0.000202672	0.00020104	0.000185524	0.000217683	0.000199832	0.150767	-0.164344	0.821693	0.180591	0.152556	0.743303	0.672493	0.0440021	0.172312
O75864	Protein phosphatase 1 regulatory subunit 37	PPP1R37	5	5	11.3	74.766	58071000	1.18335e-05	1.19066e-05	1.18989e-05	1.17838e-05	1.10433e-05	1.10469e-05	1.13945e-05	1.0638e-05	1.2809e-05	1.17687e-05	1.22379e-05	1.24187e-05	1.13109e-05	1.19264e-05	1.19304e-05	1.18737e-05	0.00193195	-0.104065	2.714	0.0827834	0.0540829	1.08206	0.556307	-0.0116542	0.254685
O75865	Trafficking protein particle complex subunit 6A	TRAPPC6A	2	2	10.7	17.604	72284000	2.12304e-05	1.94307e-05	1.78987e-05	1.66686e-05	1.85369e-05	1.8223e-05	1.71561e-05	1.54086e-05	2.05564e-05	1.68641e-05	1.85987e-05	1.81392e-05	1.85703e-05	1.89434e-05	1.71898e-05	1.79855e-05	0.269134	-0.117909	0.570031	0.837441	-0.0206638	0.0770459	0.570152	-0.0495411	0.244009
O75874	Isocitrate dehydrogenase [NADP] cytoplasmic	IDH1	25	24	67.4	46.659	14503000000	0.00060085	0.000576597	0.000538763	0.000493446	0.000514958	0.000586763	0.000500698	0.000502679	0.000586856	0.00058195	0.000547483	0.000557958	0.000538019	0.000573192	0.00052751	0.000517124	0.432575	-0.0699339	0.363939	0.546473	0.0415678	0.262431	0.628779	-0.0355681	0.201502
O75882	Attractin	ATRN	10	10	9.2	158.54	346710000	5.81846e-05	5.07938e-05	4.93944e-05	5.43539e-05	5.66882e-05	5.18656e-05	5.0768e-05	5.46528e-05	5.20927e-05	5.51374e-05	5.2042e-05	5.25131e-05	5.20717e-05	5.31795e-05	5.32752e-05	5.11167e-05	0.900078	0.00843793	0.0457198	0.914458	-0.00639988	0.0388364	0.717541	-0.0210663	0.144153
O75884	Putative hydrolase RBBP9	RBBP9	8	8	64.5	21	4416500000	0.000182597	0.000161094	0.000160513	0.00014439	0.000154226	0.000159563	0.000147733	0.000135651	0.00016698	0.000144446	0.000163868	0.000154384	0.000159904	0.00015958	0.000157248	0.000157775	0.219556	-0.119167	0.658455	0.630849	-0.0427014	0.200075	0.670056	-0.0316797	0.173889
O75886	Signal transducing adapter molecule 2	STAM2	22	20	48.4	58.164	7756000000	0.000315734	0.000340733	0.00034707	0.000328759	0.000346843	0.000341962	0.00035533	0.00034209	0.000308756	0.000311734	0.000321302	0.00031806	0.000327667	0.000325004	0.000318288	0.000321416	0.126154	0.057248	0.899098	0.0519174	-0.0806612	1.28469	0.215726	-0.0438903	0.666097
O75896	Tumor suppressor candidate 2	TUSC2	2	2	45.5	12.074	15429000	2.68432e-06	3.0132e-06	3.26997e-06	2.78087e-06	2.55497e-06	2.8247e-06	2.82913e-06	2.80258e-06	2.66946e-06	2.7402e-06	3.28159e-06	2.8443e-06	2.95405e-06	2.9009e-06	2.84369e-06	2.8802e-06	0.255222	-0.0934645	0.593082	0.788415	-0.026372	0.103245	0.760231	-0.0209709	0.119055
O75901	Ras association domain-containing protein 9	RASSF9	2	2	3.4	50.02	802190000	2.54582e-05	1.81616e-05	1.7165e-05	1.84915e-05	2.36021e-05	1.81056e-05	1.8899e-05	1.35815e-05	2.10989e-05	2.23533e-05	1.90907e-05	1.84684e-05	1.86382e-05	2.17903e-05	1.87063e-05	1.98942e-05	0.665261	-0.0957	0.177008	0.843331	0.0312338	0.0740018	0.976785	-0.00450794	0.0102009
O75909	Cyclin-K	CCNK	13	13	31.7	64.239	2037600000	0.000119672	0.000139296	0.000144908	0.000135803	0.000127212	0.000137889	0.000135569	0.000130984	0.000144815	0.00015258	0.000156062	0.000151313	0.000140053	0.000139086	0.000151956	0.0001445	0.746187	-0.0216097	0.127152	0.0330478	0.164287	1.48086	0.19523	0.0929548	0.709453
O75920	Small EDRK-rich factor 1	SERF1B	2	2	9.1	12.349	248940000	3.0241e-05	2.73589e-05	3.33308e-05	3.2301e-05	4.15508e-05	2.6794e-05	3.13107e-05	2.44551e-05	3.24185e-05	3.59181e-05	3.68969e-05	3.13143e-05	3.22236e-05	2.88095e-05	3.49957e-05	3.62803e-05	0.958059	0.0102529	0.0186078	0.127391	0.148032	0.894861	0.324595	0.102538	0.488659
O75934	Pre-mRNA-splicing factor SPF27	BCAS2	8	8	50.2	26.131	730680000	6.51411e-05	6.10495e-05	6.09643e-05	4.89925e-05	6.91546e-05	6.1984e-05	5.75613e-05	5.04978e-05	6.68128e-05	5.67551e-05	5.50238e-05	4.84526e-05	6.27912e-05	5.46372e-05	5.11228e-05	5.17009e-05	0.8891	0.0185158	0.0510494	0.674393	-0.0567136	0.171087	0.401567	-0.100532	0.396242
O75935	Dynactin subunit 3	DCTN3	6	6	42.5	21.119	1129600000	6.16754e-05	5.08551e-05	4.61805e-05	3.94065e-05	6.24494e-05	4.83626e-05	4.58414e-05	3.80219e-05	6.2678e-05	4.87471e-05	5.28012e-05	5.19717e-05	5.04306e-05	5.35056e-05	5.07281e-05	4.51678e-05	0.905067	-0.0252867	0.0433191	0.447543	0.125997	0.349165	0.934397	0.0124319	0.0294688
O75937	DnaJ homolog subfamily C member 8	DNAJC8	14	14	53	29.841	14302000000	0.000195007	0.000304885	0.000300439	0.000367969	0.000304243	0.00031722	0.000324247	0.000420728	0.000222245	0.000227364	0.000252446	0.000300956	0.000255996	0.000284381	0.000266715	0.000340004	0.310149	0.22601	0.50843	0.342554	-0.220074	0.465271	0.899945	-0.0264246	0.0457842
O75940	Survival of motor neuron-related-splicing factor 30	SMNDC1	9	9	49.6	26.711	3811500000	0.00013758	0.000200883	0.000214658	0.000217748	0.000203172	0.000236124	0.000234947	0.000237109	0.000160913	0.000173297	0.000180504	0.000177444	0.000182005	0.000189287	0.000166144	0.000173875	0.137035	0.241523	0.863167	0.345621	-0.155384	0.4614	0.471855	-0.116008	0.326191
O75962	Triple functional domain protein	TRIO	13	13	5.7	346.9	808250000	4.95939e-05	4.28889e-05	4.53916e-05	4.4881e-05	4.35299e-05	4.2295e-05	4.32249e-05	3.95793e-05	5.16772e-05	4.81615e-05	4.85549e-05	4.77027e-05	4.75222e-05	4.4507e-05	5.02533e-05	4.68491e-05	0.0790333	-0.116061	1.10219	0.0932247	0.101648	1.03047	0.419486	0.049475	0.377283
O75970	Multiple PDZ domain protein	MPDZ	34	33	26.5	221.62	1556900000	0.000194018	0.000183711	0.000190983	0.000183726	0.000186058	0.000180942	0.00018213	0.000193098	0.000187682	0.000182011	0.000187509	0.00018385	0.000194472	0.000182078	0.000189998	0.000176527	0.525197	-0.0197083	0.279678	0.373509	-0.0219967	0.427699	0.641888	-0.0180638	0.192541
O75971	snRNA-activating protein complex subunit 5	SNAPC5	3	3	37.8	11.328	181140000	8.75415e-06	1.29463e-05	1.46833e-05	1.36742e-05	1.37307e-05	1.62422e-05	1.65982e-05	1.55342e-05	9.8807e-06	1.04431e-05	1.25352e-05	1.20721e-05	1.25906e-05	1.13695e-05	1.1474e-05	1.20819e-05	0.0832164	0.311112	1.07979	0.410719	-0.155888	0.386455	0.650587	-0.075188	0.186694
O75976	Carboxypeptidase D	CPD	7	7	8.6	152.93	52566000	1.53863e-05	1.1352e-05	1.24853e-05	1.23587e-05	1.19469e-05	1.11591e-05	1.15493e-05	1.1063e-05	1.47041e-05	1.4318e-05	1.27446e-05	1.33024e-05	1.29363e-05	1.19743e-05	1.43504e-05	1.25479e-05	0.151099	-0.174106	0.820737	0.407242	0.0943655	0.390148	0.956878	0.00632327	0.0191434
O76003	Glutaredoxin-3	GLRX3	16	16	66	37.432	71649000000	0.000328194	0.000344187	0.000335032	0.00032905	0.000339513	0.000332287	0.000334386	0.000338504	0.000310673	0.000310793	0.000321485	0.000315508	0.000329625	0.00033373	0.00031468	0.000323564	0.630568	0.00885401	0.200268	0.00482102	-0.0867613	2.31686	0.166835	-0.0381336	0.777713
O76021	Ribosomal L1 domain-containing protein 1	RSL1D1	9	9	18.8	54.972	784790000	0.000128939	6.52999e-05	6.96506e-05	6.36428e-05	6.37511e-05	6.28787e-05	5.96406e-05	5.80606e-05	0.000116232	9.2437e-05	7.60439e-05	8.07844e-05	7.89445e-05	7.16306e-05	0.000100451	8.46502e-05	0.235891	-0.422801	0.627289	0.619097	0.158224	0.208241	0.907961	0.035433	0.0419329
O76024	Wolframin	WFS1	2	2	3	100.29	34950000	4.07277e-06	4.30031e-06	4.59322e-06	4.7284e-06	4.30695e-06	4.02026e-06	4.82546e-06	5.06675e-06	4.37883e-06	4.13344e-06	3.86235e-06	4.26621e-06	4.22782e-06	4.51303e-06	4.26491e-06	4.38932e-06	0.656235	0.0421609	0.182941	0.203179	-0.0885891	0.692121	0.657771	-0.0246363	0.181925
O76031	ATP-dependent Clp protease ATP-binding subunit clpX-like, mitochondrial	CLPX	9	9	16.4	69.223	355890000	8.9758e-05	6.9478e-05	8.13374e-05	8.07639e-05	9.20732e-05	7.12135e-05	8.06126e-05	7.79351e-05	8.68241e-05	7.71101e-05	8.10004e-05	7.81334e-05	7.87516e-05	7.23562e-05	7.43823e-05	7.50353e-05	0.984193	0.00223032	0.0069198	0.929623	0.00774966	0.031693	0.27884	-0.0966013	0.554646
O76041	Nebulette	NEBL	4	3	5.2	116.45	571830000	2.03435e-05	2.4429e-05	2.75751e-05	2.6396e-05	2.53996e-05	2.87057e-05	2.9443e-05	2.70861e-05	2.02626e-05	2.10645e-05	2.51457e-05	2.18208e-05	2.40997e-05	2.31789e-05	2.13711e-05	2.17859e-05	0.154193	0.164042	0.811935	0.221394	-0.161377	0.654834	0.269299	-0.126794	0.569765
O76054	SEC14-like protein 2	SEC14L2	12	12	36.7	46.145	1498900000	9.28825e-05	7.9664e-05	8.45747e-05	7.94041e-05	8.95401e-05	7.72403e-05	7.75073e-05	7.29179e-05	8.57896e-05	8.47978e-05	8.63121e-05	8.36626e-05	9.232e-05	8.80262e-05	8.81691e-05	9.23577e-05	0.349604	-0.0852971	0.456423	0.763432	0.0172031	0.11723	0.121794	0.100776	0.914373
O76070	Gamma-synuclein	SNCG	10	10	84.3	13.331	1447800000	0.00011398	0.000119436	0.000132967	0.000126711	0.000136726	0.000126425	0.000135922	0.000129585	0.000117578	0.000125453	0.000132608	0.000122569	0.000124713	0.000120479	0.000128691	0.000126103	0.116011	0.10047	0.935499	0.814207	0.0148821	0.0892653	0.714611	0.0200219	0.14593
O76071	Probable cytosolic iron-sulfur protein assembly protein CIAO1	CIAO1	14	14	60.8	37.84	7404600000	0.000266253	0.000243741	0.00024344	0.000250001	0.000252885	0.000245505	0.000236951	0.000236534	0.00023936	0.00024922	0.000250918	0.00024777	0.000240917	0.000244995	0.000239983	0.000251573	0.27829	-0.046104	0.555502	0.521211	-0.0234328	0.282987	0.318191	-0.0378244	0.497312
O76075	DNA fragmentation factor subunit beta	DFFB	5	5	23.4	39.109	110590000	1.29033e-05	1.21809e-05	1.23606e-05	1.16566e-05	1.18194e-05	1.19681e-05	1.23194e-05	1.16083e-05	1.27375e-05	1.42326e-05	1.23059e-05	1.21776e-05	1.16848e-05	1.24618e-05	1.14534e-05	1.14492e-05	0.288283	-0.0413174	0.540181	0.315786	0.0675086	0.500607	0.194635	-0.0615932	0.710779
O76080	AN1-type zinc finger protein 5	ZFAND5	7	6	54.9	23.132	1676000000	5.91458e-05	8.60536e-05	9.89144e-05	0.000104341	9.28883e-05	9.58684e-05	0.000108812	0.000104934	6.52699e-05	6.65007e-05	8.48089e-05	8.28722e-05	7.85053e-05	8.26302e-05	7.46753e-05	8.8703e-05	0.255601	0.208027	0.592438	0.321679	-0.218649	0.492577	0.589969	-0.102692	0.229171
O76081	Regulator of G-protein signaling 20	RGS20	2	2	7.7	43.691	40997000	4.14509e-06	4.29836e-06	4.50732e-06	4.49488e-06	4.89597e-06	4.15082e-06	4.46697e-06	4.70052e-06	4.26929e-06	4.16742e-06	4.78294e-06	4.17784e-06	4.56199e-06	4.27296e-06	4.45949e-06	4.40536e-06	0.332218	0.062203	0.478577	0.945827	-0.00398914	0.0241885	0.56872	0.020866	0.245101
O76094	Signal recognition particle subunit SRP72	SRP72	7	7	10.7	74.605	253500000	5.32537e-05	4.7262e-05	5.09078e-05	5.34593e-05	4.74908e-05	5.0117e-05	4.82759e-05	4.39451e-05	6.43953e-05	5.79167e-05	5.46473e-05	5.34279e-05	5.24753e-05	4.73808e-05	5.91032e-05	5.37431e-05	0.0999454	-0.1101	1.00024	0.0664375	0.169262	1.17759	0.511987	0.0540372	0.290741
O77932	Decapping and exoribonuclease protein	DXO	2	2	11.9	44.928	25127000	4.0017e-06	3.90841e-06	3.76988e-06	3.96875e-06	3.83052e-06	4.05057e-06	3.73118e-06	3.60785e-06	4.4814e-06	4.37384e-06	4.43822e-06	3.64639e-06	3.98833e-06	3.99709e-06	4.21558e-06	3.99178e-06	0.354227	-0.0400675	0.450718	0.164622	0.114374	0.783512	0.122753	0.0493034	0.910969
O94760	N(G),N(G)-dimethylarginine dimethylaminohydrolase 1	DDAH1	11	10	53	31.121	2546700000	0.000101802	0.000132694	0.000147012	0.000144907	0.000133293	0.000143701	0.000156283	0.000144705	0.000109735	0.000115448	0.000131769	0.000127806	0.000117216	0.000132575	0.000117892	0.000136454	0.302598	0.134824	0.519135	0.405095	-0.118936	0.392443	0.646572	-0.0623849	0.189383
O94762	ATP-dependent DNA helicase Q5	RECQL5	7	7	10.4	108.86	212370000	3.36741e-05	4.17609e-05	4.4296e-05	4.37409e-05	4.24597e-05	4.30498e-05	4.45605e-05	4.32772e-05	3.75993e-05	3.81927e-05	4.14768e-05	3.8894e-05	3.9358e-05	3.93284e-05	3.85017e-05	4.05049e-05	0.361237	0.0846221	0.442208	0.508985	-0.0659921	0.293295	0.583348	-0.0519237	0.234072
O94763	Unconventional prefoldin RPB5 interactor 1	URI1	17	16	43.2	59.832	2183600000	0.000122459	0.000156192	0.000171177	0.000166531	0.000164808	0.000174108	0.000180852	0.000179941	0.000146809	0.00014762	0.000159741	0.000157135	0.000161317	0.000157224	0.000155838	0.000158729	0.122597	0.182987	0.911522	0.915961	-0.0118767	0.0381231	0.718032	0.0386838	0.143856
O94776	Metastasis-associated protein MTA2	MTA2	16	15	24.6	75.022	1096200000	0.000152351	0.000136427	0.000138661	0.000122619	0.000121254	0.000132836	0.00012952	0.000110499	0.000188508	0.00014804	0.000160106	0.000154988	0.000161109	0.000140937	0.000170738	0.0001506	0.125588	-0.154752	0.901053	0.0564061	0.244497	1.24867	0.0842235	0.180541	1.07457
O94782	Ubiquitin carboxyl-terminal hydrolase 1	USP1	3	3	5.1	88.206	42922000	4.7919e-06	4.47997e-06	4.85675e-06	4.74228e-06	5.65621e-06	5.08339e-06	5.17575e-06	4.29953e-06	5.14418e-06	5.0724e-06	5.18552e-06	5.09792e-06	5.19827e-06	5.04208e-06	5.43699e-06	5.01514e-06	0.295014	0.0992544	0.530157	0.00327084	0.119462	2.48534	0.0116656	0.132943	1.93309
O94804	Serine/threonine-protein kinase 10	STK10	17	15	21.1	112.13	527080000	5.56299e-05	0.000106841	0.00011279	9.835e-05	5.32755e-05	9.13134e-05	9.85612e-05	8.56539e-05	0.000129194	0.000105991	0.00012023	0.000113219	0.000123098	0.000113331	0.000116137	0.000110734	0.518794	-0.184307	0.285005	0.137149	0.326928	0.862807	0.140448	0.310414	0.852484
O94808	Glutamine--fructose-6-phosphate aminotransferase [isomerizing] 2	GFPT2	12	8	23.5	76.93	142010000	2.24098e-05	2.11431e-05	2.07917e-05	2.26979e-05	2.03556e-05	2.0859e-05	1.96461e-05	1.8469e-05	2.57883e-05	2.32152e-05	2.25073e-05	2.2164e-05	2.17766e-05	2.10426e-05	2.32974e-05	2.15027e-05	0.0326924	-0.133861	1.48555	0.129351	0.105942	0.888231	0.838111	0.00952843	0.0766987
O94811	Tubulin polymerization-promoting protein	TPPP	6	6	39.3	23.693	251310000	2.66162e-05	2.99231e-05	3.38976e-05	3.24754e-05	3.05826e-05	3.2063e-05	3.50504e-05	3.32619e-05	2.53025e-05	3.15271e-05	2.93007e-05	2.99123e-05	2.84792e-05	3.21967e-05	2.78115e-05	2.88249e-05	0.320325	0.0914729	0.494409	0.439383	-0.0829757	0.357156	0.483328	-0.0672762	0.315758
O94817	Ubiquitin-like protein ATG12	ATG12	2	2	13.6	15.113	245080000	7.88193e-06	7.40376e-06	7.06819e-06	6.56033e-06	7.14737e-06	6.85032e-06	6.80367e-06	7.39717e-06	6.99218e-06	6.8963e-06	7.3258e-06	6.96203e-06	6.73852e-06	6.72831e-06	7.39784e-06	6.11555e-06	0.585959	-0.0361584	0.232133	0.554064	-0.0372962	0.25644	0.252726	-0.0998761	0.59735
O94819	Kelch repeat and BTB domain-containing protein 11	KBTBD11	11	11	27.1	65.719	508690000	5.4769e-05	5.37463e-05	5.67775e-05	5.20059e-05	5.73977e-05	5.28652e-05	5.31569e-05	4.92579e-05	5.85345e-05	5.43252e-05	5.67842e-05	5.42431e-05	5.50068e-05	5.06605e-05	5.43113e-05	5.18212e-05	0.57341	-0.0310111	0.241535	0.295998	0.0430919	0.528711	0.373378	-0.0369779	0.427852
O94822	E3 ubiquitin-protein ligase listerin	LTN1	8	8	6.1	200.55	285600000	3.50673e-05	3.56024e-05	3.4967e-05	3.19415e-05	3.15912e-05	3.373e-05	3.23276e-05	2.78697e-05	4.3797e-05	3.9186e-05	3.88072e-05	3.74223e-05	3.73429e-05	3.58568e-05	4.08606e-05	3.66698e-05	0.0913615	-0.132353	1.03924	0.0153886	0.210701	1.8128	0.0544898	0.131716	1.26368
O94826	Mitochondrial import receptor subunit TOM70	TOMM70	3	3	8.6	67.454	92414000	1.2769e-05	1.26887e-05	1.36952e-05	1.3213e-05	1.19733e-05	1.31496e-05	1.3682e-05	1.17008e-05	1.47433e-05	1.36531e-05	1.36269e-05	1.32946e-05	1.23422e-05	1.3074e-05	1.35937e-05	1.27303e-05	0.410411	-0.052184	0.386781	0.108355	0.0791199	0.965153	0.67285	-0.017343	0.172082
O94829	Importin-13	IPO13	5	5	6.7	108.19	130160000	2.32839e-05	2.15832e-05	2.05378e-05	2.07394e-05	2.06341e-05	2.05964e-05	1.97508e-05	1.85678e-05	2.47533e-05	2.09011e-05	2.20218e-05	2.14757e-05	2.2147e-05	2.13082e-05	2.18053e-05	1.98641e-05	0.0822333	-0.114909	1.08495	0.503757	0.0495117	0.297779	0.761407	-0.017179	0.118383
O94830	Phospholipase DDHD2	DDHD2	16	15	33.6	81.031	700860000	8.36218e-05	7.14082e-05	7.19909e-05	6.85036e-05	6.99492e-05	6.84449e-05	6.81399e-05	6.73204e-05	8.18786e-05	8.11643e-05	7.879e-05	7.64127e-05	7.63863e-05	7.28741e-05	8.1342e-05	7.56195e-05	0.160112	-0.109869	0.795577	0.161519	0.106863	0.791775	0.505068	0.0512999	0.29665
O94842	TOX high mobility group box family member 4	TOX4	7	7	13.5	66.194	682180000	4.39054e-05	6.99403e-05	7.85209e-05	7.3232e-05	7.36668e-05	8.19323e-05	8.80616e-05	8.52816e-05	5.44666e-05	5.47491e-05	6.32929e-05	6.30425e-05	6.26072e-05	6.23986e-05	5.68676e-05	6.33008e-05	0.105375	0.308587	0.977262	0.388985	-0.173207	0.410067	0.539284	-0.115441	0.268182
O94851	Protein-methionine sulfoxide oxidase MICAL2	MICAL2	3	2	1.6	219.06	42429000	8.82365e-06	1.0273e-05	1.04036e-05	1.08718e-05	9.98369e-06	1.01161e-05	9.89042e-06	1.0018e-05	9.57125e-06	9.2657e-06	9.92591e-06	1.05004e-05	9.35338e-06	9.33902e-06	9.54834e-06	1.00939e-05	0.844694	-0.0130593	0.0733007	0.610206	-0.0401727	0.214524	0.325915	-0.0747069	0.486895
O94855	Protein transport protein Sec24D	SEC24D	11	10	15.3	113.01	473540000	7.96176e-05	0.000119344	7.6689e-05	6.91657e-05	7.02013e-05	7.39763e-05	7.4226e-05	6.94472e-05	8.81229e-05	6.80311e-05	8.10892e-05	7.86872e-05	8.14582e-05	7.53738e-05	8.16257e-05	7.55766e-05	0.255573	-0.260508	0.592484	0.569609	-0.126222	0.244423	0.524766	-0.134907	0.280034
O94864	STAGA complex 65 subunit gamma	SUPT7L	3	3	13	46.192	102390000	1.51283e-05	1.43318e-05	1.48022e-05	1.45146e-05	1.49922e-05	1.3673e-05	1.55883e-05	1.18201e-05	1.77301e-05	1.75743e-05	1.68029e-05	1.59957e-05	1.45244e-05	1.40435e-05	1.63026e-05	1.69303e-05	0.45828	-0.0679287	0.338869	0.00172977	0.212467	2.76201	0.330434	0.0723757	0.480916
O94874	E3 UFM1-protein ligase 1	UFL1	2	2	2.6	89.594	19672000	4.22555e-06	4.03487e-06	4.16519e-06	3.87509e-06	3.8918e-06	3.77721e-06	4.18164e-06	4.01432e-06	5.06776e-06	4.4515e-06	4.65068e-06	4.12494e-06	4.07588e-06	4.02586e-06	4.51098e-06	4.20029e-06	0.385158	-0.039089	0.414361	0.056826	0.166507	1.24545	0.375344	0.0446452	0.42557
O94880	PHD finger protein 14	PHF14	9	9	13.2	106.99	571490000	4.43124e-05	4.82925e-05	5.04842e-05	5.14568e-05	5.03406e-05	4.78497e-05	4.9147e-05	4.71366e-05	4.74117e-05	4.98213e-05	4.87478e-05	5.06524e-05	4.70741e-05	4.82375e-05	4.98863e-05	5.01686e-05	0.992075	-0.00053366	0.00345568	0.773597	0.0153968	0.111485	0.910234	0.0060724	0.0408468
O94885	SAM and SH3 domain-containing protein 1	SASH1	3	3	4.3	136.65	20944000	2.97016e-06	3.73906e-06	4.07753e-06	3.85377e-06	3.78508e-06	3.77313e-06	4.30002e-06	4.22891e-06	3.42229e-06	3.57692e-06	4.33902e-06	4.07983e-06	3.9263e-06	4.24579e-06	3.64696e-06	3.85e-06	0.242089	0.13594	0.616025	0.568043	0.074654	0.245619	0.378917	0.0979512	0.421456
O94888	UBX domain-containing protein 7	UBXN7	11	11	29.4	54.862	1501100000	7.04133e-05	7.72825e-05	8.58281e-05	8.44167e-05	8.30518e-05	8.03119e-05	8.84106e-05	8.85498e-05	7.23713e-05	7.64889e-05	8.18821e-05	7.87246e-05	7.66712e-05	7.55944e-05	7.92606e-05	7.92198e-05	0.221228	0.0981523	0.655159	0.622114	-0.038972	0.20613	0.641788	-0.0330213	0.192608
O94903	Proline synthase co-transcribed bacterial homolog protein	PLPBP	9	9	44.7	30.344	1417700000	7.33311e-05	8.30677e-05	7.48454e-05	7.26668e-05	7.48161e-05	8.23111e-05	7.65086e-05	8.04806e-05	7.86708e-05	6.44785e-05	7.31539e-05	7.2962e-05	7.27716e-05	7.44852e-05	6.78112e-05	6.8651e-05	0.422568	0.0476509	0.374103	0.371412	-0.0712563	0.430144	0.131672	-0.0991857	0.880506
O94906	Pre-mRNA-processing factor 6	PRPF6	8	8	13.2	106.92	350700000	5.01887e-05	4.59751e-05	4.85792e-05	4.69093e-05	4.36266e-05	4.61973e-05	4.88951e-05	4.35673e-05	5.80261e-05	5.37752e-05	4.7263e-05	4.82721e-05	5.19708e-05	4.55938e-05	5.27849e-05	5.05324e-05	0.18673	-0.0722857	0.728785	0.193526	0.113481	0.71326	0.261155	0.0678558	0.583101
O94913	Pre-mRNA cleavage complex 2 protein Pcf11	PCF11	12	12	11.1	173.05	333650000	6.11432e-05	6.51272e-05	6.39445e-05	6.32294e-05	5.97579e-05	6.82147e-05	6.59817e-05	6.52018e-05	6.24775e-05	6.34398e-05	6.04886e-05	6.32914e-05	6.41059e-05	6.50423e-05	6.14436e-05	6.61621e-05	0.497881	0.0321529	0.302874	0.418028	-0.0214878	0.378795	0.550641	0.0187173	0.259131
O94915	Protein furry homolog-like	FRYL	8	8	2.9	339.59	107650000	1.95301e-05	1.77697e-05	1.90931e-05	1.99407e-05	1.70721e-05	1.70786e-05	1.74754e-05	1.67681e-05	2.78929e-05	2.5011e-05	2.14658e-05	2.25725e-05	2.18867e-05	1.84818e-05	2.71544e-05	2.26724e-05	0.00688942	-0.158443	2.16182	0.0139707	0.344807	1.85478	0.109479	0.240733	0.960669
O94916	Nuclear factor of activated T-cells 5	NFAT5	3	3	2.7	165.76	42934000	1.00872e-05	1.0644e-05	1.52957e-05	1.07371e-05	1.34897e-05	1.06683e-05	1.1111e-05	1.07488e-05	9.88709e-06	1.01853e-05	9.55149e-06	1.03601e-05	1.05621e-05	1.12362e-05	1.09634e-05	1.05221e-05	0.897081	-0.0232064	0.0471686	0.215094	-0.225977	0.667371	0.503232	-0.11157	0.298232
O94919	Endonuclease domain-containing 1 protein	ENDOD1	4	4	14.6	55.016	94187000	1.00343e-05	7.53216e-06	7.63588e-06	7.8658e-06	8.38405e-06	7.26153e-06	7.77744e-06	7.43576e-06	8.71263e-06	8.46037e-06	7.89339e-06	8.19823e-06	7.94846e-06	7.66653e-06	9.3035e-06	8.24735e-06	0.42316	-0.0997614	0.373496	0.939303	0.00854626	0.0271941	0.973018	0.00425549	0.0118793
O94925	Glutaminase kidney isoform, mitochondrial	GLS	13	13	28.1	73.46	1924700000	8.18811e-05	8.26416e-05	7.88393e-05	7.42978e-05	7.40538e-05	7.97261e-05	7.86183e-05	7.40647e-05	9.80893e-05	8.54094e-05	8.82837e-05	8.42195e-05	8.53429e-05	8.2122e-05	8.63929e-05	7.75815e-05	0.289763	-0.05177	0.537957	0.0401322	0.164402	1.39651	0.255319	0.0612619	0.592916
O94952	F-box only protein 21	FBXO21	6	6	19.7	72.269	469420000	3.46165e-05	3.11988e-05	3.54111e-05	3.44908e-05	3.36611e-05	3.0769e-05	3.51991e-05	2.79217e-05	3.58646e-05	3.9131e-05	3.78153e-05	3.59194e-05	3.51171e-05	3.3194e-05	3.70092e-05	4.14902e-05	0.314538	-0.089529	0.502326	0.0375929	0.132095	1.42489	0.216024	0.113353	0.665498
O94964	Protein SOGA1;N-terminal form;C-terminal 80 kDa form	SOGA1	3	2	3.5	159.76	29671000	6.35413e-06	4.42705e-06	4.74047e-06	4.59921e-06	4.45912e-06	4.18608e-06	4.0921e-06	3.76195e-06	7.10318e-06	6.72157e-06	5.54249e-06	5.63808e-06	5.71495e-06	4.61948e-06	6.33739e-06	5.65414e-06	0.101517	-0.286291	0.993462	0.084913	0.313544	1.07103	0.371242	0.150031	0.430343
O94966	Ubiquitin carboxyl-terminal hydrolase 19	USP19	11	11	14	145.65	333310000	4.67105e-05	4.43624e-05	4.68992e-05	4.30142e-05	4.34448e-05	4.03745e-05	4.19803e-05	3.91578e-05	4.97972e-05	4.48547e-05	4.771e-05	4.50361e-05	4.60235e-05	4.37398e-05	4.68675e-05	4.44804e-05	0.02341	-0.133787	1.6306	0.329089	0.0502254	0.482686	0.979766	0.000994795	0.00887759
O94967	WD repeat-containing protein 47	WDR47	11	11	17	101.95	318850000	4.59529e-05	4.68748e-05	4.72235e-05	4.68996e-05	4.80538e-05	4.48363e-05	4.61875e-05	4.60253e-05	4.90418e-05	4.93845e-05	4.83437e-05	4.77463e-05	4.9564e-05	4.70611e-05	5.09872e-05	4.83871e-05	0.544191	-0.0143317	0.264249	0.00604632	0.057232	2.21851	0.0423479	0.0681903	1.37317
O94973	AP-2 complex subunit alpha-2	AP2A2	28	22	42.1	103.96	4236900000	0.000192505	0.000218726	0.000227957	0.000198441	0.000200448	0.000208261	0.000202771	0.000205054	0.000262849	0.00022195	0.000240319	0.000232941	0.000240712	0.00021884	0.00023723	0.000224974	0.558478	-0.0367991	0.252994	0.0462263	0.193803	1.33511	0.0755594	0.138072	1.12171
O94979	Protein transport protein Sec31A	SEC31A	38	38	40.2	133.01	11152000000	0.000634349	0.000638014	0.000607744	0.000567408	0.000577437	0.000622725	0.000584568	0.000593142	0.000670016	0.000596833	0.000621356	0.000617108	0.000618771	0.000592755	0.000618136	0.000587983	0.396806	-0.0416466	0.401422	0.544347	0.0336741	0.264124	0.696139	-0.0177145	0.157304
O94992	Protein HEXIM1	HEXIM1	12	11	49.6	40.623	22383000000	0.000213146	0.00038009	0.000434955	0.000440251	0.000395923	0.000430353	0.000474684	0.000428913	0.000256669	0.000280789	0.000344079	0.000326679	0.000314045	0.000358121	0.000307129	0.000345618	0.283526	0.23638	0.547407	0.295654	-0.281409	0.529217	0.534658	-0.148389	0.271924
O95059	Ribonuclease P protein subunit p14	RPP14	4	4	41.9	13.693	936740000	6.09616e-05	6.24923e-05	6.02777e-05	6.43081e-05	6.16695e-05	6.01713e-05	5.87725e-05	5.44694e-05	6.43633e-05	6.50253e-05	6.43246e-05	6.2246e-05	6.15121e-05	5.54619e-05	6.05802e-05	6.27423e-05	0.120453	-0.077403	0.919184	0.11628	0.0453422	0.934496	0.331641	-0.0457559	0.479331
O95067	G2/mitotic-specific cyclin-B2	CCNB2	3	2	7.8	45.281	55540000	5.32193e-06	6.49991e-06	7.43779e-06	7.22954e-06	6.57067e-06	8.09793e-06	8.68717e-06	7.41496e-06	6.99451e-06	6.67272e-06	7.87227e-06	7.10827e-06	7.29052e-06	6.65095e-06	7.16164e-06	7.38896e-06	0.156031	0.216156	0.806789	0.357183	0.11302	0.44711	0.359895	0.105158	0.443824
O95071	E3 ubiquitin-protein ligase UBR5	UBR5	20	20	10.4	309.35	483700000	0.000107127	6.71383e-05	6.21096e-05	6.31422e-05	6.25989e-05	6.38724e-05	6.28066e-05	5.73106e-05	0.000118894	0.000101238	8.09851e-05	8.5906e-05	8.83641e-05	7.14004e-05	0.000108999	8.51085e-05	0.270518	-0.280534	0.567803	0.163381	0.369778	0.786797	0.346561	0.240586	0.46022
O95081	Arf-GAP domain and FG repeat-containing protein 2	AGFG2	2	2	4.8	48.962	21567000	3.86457e-06	4.72731e-06	4.77407e-06	3.5421e-06	4.43596e-06	4.31285e-06	3.92181e-06	3.39955e-06	4.91812e-06	3.75456e-06	4.67732e-06	3.76401e-06	4.60235e-06	3.96289e-06	4.15051e-06	3.72455e-06	0.608419	-0.0733253	0.215797	0.909379	0.0174669	0.0412549	0.757023	-0.0404733	0.120891
O95104	Splicing factor, arginine/serine-rich 15	SCAF4	6	6	5.6	125.87	1878100000	7.93859e-05	0.000100986	0.000104477	0.000113375	9.67848e-05	0.000100132	0.000106192	0.000105731	8.68967e-05	9.98044e-05	9.91366e-05	0.000101165	8.85273e-05	9.73604e-05	9.50979e-05	0.000103548	0.737585	0.0379559	0.132188	0.735786	-0.0412374	0.133249	0.678083	-0.050471	0.168717
O95155	Ubiquitin conjugation factor E4 B	UBE4B	19	19	23.1	146.18	1003700000	9.00398e-05	7.97587e-05	7.96224e-05	7.47048e-05	7.78565e-05	7.45533e-05	7.5346e-05	6.90968e-05	9.06537e-05	8.27788e-05	8.60151e-05	8.44155e-05	8.47375e-05	7.69658e-05	8.754e-05	8.28029e-05	0.116143	-0.126806	0.935008	0.224445	0.0852816	0.64889	0.631901	0.0348305	0.199351
O95163	Elongator complex protein 1	ELP1	41	41	39.6	150.25	7373100000	0.000534384	0.000387443	0.000371028	0.000365902	0.000377804	0.000357262	0.000357303	0.000325448	0.000505934	0.000492842	0.00043727	0.000446316	0.00044599	0.000390311	0.000491617	0.000451306	0.197713	-0.22643	0.703964	0.246991	0.182442	0.607319	0.530347	0.101145	0.27544
O95197	Reticulon-3	RTN3	6	6	8.9	112.61	576080000	1.52175e-05	1.48941e-05	1.48066e-05	1.43625e-05	1.40004e-05	1.47754e-05	1.59398e-05	1.52339e-05	1.56435e-05	1.51745e-05	1.49568e-05	1.54829e-05	1.54203e-05	1.45157e-05	1.57935e-05	1.4177e-05	0.719162	0.016183	0.143173	0.0791565	0.0473271	1.10151	0.720619	0.015148	0.142294
O95202	LETM1 and EF-hand domain-containing protein 1, mitochondrial	LETM1	6	6	10.3	83.353	253450000	2.05476e-05	2.13684e-05	2.30157e-05	2.32018e-05	2.27348e-05	2.25324e-05	2.29016e-05	2.29716e-05	2.00682e-05	2.22898e-05	2.24363e-05	2.03304e-05	2.16757e-05	2.1127e-05	2.19943e-05	2.19203e-05	0.292508	0.048399	0.533862	0.434999	-0.0501125	0.361512	0.617907	-0.023372	0.209077
O95208	Epsin-2	EPN2	7	6	15.3	68.481	333700000	4.90679e-05	5.51501e-05	5.96905e-05	5.72414e-05	5.60344e-05	6.16401e-05	6.29007e-05	5.69137e-05	4.96897e-05	5.3361e-05	5.35329e-05	5.27372e-05	5.56567e-05	5.18017e-05	5.16378e-05	5.38347e-05	0.200189	0.102836	0.69856	0.271402	-0.0793086	0.566387	0.435916	-0.0546382	0.360597
O95218	Zinc finger Ran-binding domain-containing protein 2	ZRANB2	17	17	40.3	37.404	6957800000	0.000181335	0.000423179	0.00051498	0.000581715	0.000260909	0.000475378	0.000557522	0.000639619	0.000260934	0.000423245	0.000468926	0.000495696	0.000352121	0.000487841	0.00045005	0.000483814	0.644457	0.1846	0.190806	0.902135	-0.0451437	0.0447287	0.851837	0.0603029	0.0696436
O95219	Sorting nexin-4	SNX4	2	2	7.6	51.908	56554000	1.97671e-05	1.6376e-05	1.46638e-05	1.44342e-05	1.42681e-05	1.48871e-05	1.42955e-05	1.37378e-05	2.2298e-05	1.8003e-05	1.7796e-05	1.70735e-05	1.69855e-05	1.5561e-05	1.8479e-05	1.6281e-05	0.159309	-0.190057	0.79776	0.196542	0.20439	0.706544	0.721061	0.0449667	0.142028
O95229	ZW10 interactor	ZWINT	9	9	46.2	31.293	2449700000	5.48253e-05	6.63082e-05	7.00275e-05	6.62525e-05	7.03391e-05	7.04237e-05	7.22377e-05	6.95785e-05	5.7843e-05	5.80397e-05	6.48206e-05	6.69599e-05	6.54977e-05	6.29389e-05	6.35589e-05	6.33924e-05	0.10898	0.134567	0.962652	0.568397	-0.0557086	0.245348	0.884625	-0.011397	0.0532406
O95232	Luc7-like protein 3	LUC7L3	10	10	27.3	51.466	7663700000	0.000109666	0.000102777	0.000116845	0.000111789	0.000100631	9.93102e-05	0.000114288	6.96771e-05	0.000123273	0.000131859	0.000126411	0.000127227	0.000103292	0.000109933	0.000128114	0.00016226	0.196554	-0.200276	0.706518	0.0025571	0.205982	2.59225	0.291755	0.191244	0.534982
O95239	Chromosome-associated kinesin KIF4A	KIF4A	13	12	12	139.88	350010000	4.57055e-05	4.71422e-05	4.89912e-05	4.67252e-05	4.49518e-05	4.64129e-05	4.68097e-05	4.85544e-05	4.84984e-05	4.84106e-05	4.91734e-05	4.7404e-05	4.65191e-05	4.75502e-05	4.71018e-05	4.72214e-05	0.665664	-0.0141096	0.176745	0.164552	0.037177	0.783697	0.954397	-0.00131326	0.0202711
O95243	Methyl-CpG-binding domain protein 4	MBD4	4	4	10.2	66.05	82584000	2.1973e-05	2.36143e-05	2.55863e-05	2.77671e-05	2.38451e-05	2.26169e-05	2.57537e-05	2.43793e-05	2.11329e-05	2.34527e-05	2.58067e-05	2.55807e-05	2.36029e-05	2.31112e-05	2.42669e-05	2.53985e-05	0.69204	-0.0346139	0.159869	0.670689	-0.0439341	0.173478	0.651126	-0.0378364	0.186335
O95249	Golgi SNAP receptor complex member 1	GOSR1	6	6	30	28.612	626450000	3.77003e-05	4.00674e-05	4.26014e-05	4.17546e-05	4.09293e-05	4.21056e-05	4.07601e-05	4.08658e-05	4.04991e-05	3.92734e-05	4.15197e-05	3.85175e-05	4.02691e-05	3.89704e-05	4.11258e-05	4.07856e-05	0.593536	0.0224022	0.226553	0.664224	-0.0207396	0.177685	0.843495	-0.00868176	0.0739177
O95251	Histone acetyltransferase KAT7	KAT7	5	5	9.7	70.642	709110000	2.8438e-05	2.84469e-05	3.01286e-05	3.06335e-05	3.12247e-05	2.84239e-05	3.08463e-05	2.31785e-05	3.25318e-05	3.31355e-05	3.30149e-05	3.04341e-05	2.821e-05	3.01857e-05	3.19861e-05	3.69477e-05	0.626715	-0.0495694	0.20293	0.0148317	0.134207	1.82881	0.262108	0.114102	0.581519
O95260	Arginyl-tRNA--protein transferase 1	ATE1	15	15	41.9	59.09	2675100000	0.000136393	0.000173946	0.000172679	0.000158992	0.000173172	0.000169635	0.000160442	0.000142628	0.000180561	0.000168392	0.000183	0.000167792	0.000175811	0.00017572	0.00016961	0.000174347	0.933289	0.00866357	0.029984	0.182914	0.124232	0.737753	0.181261	0.11543	0.741697
O95273	Cyclin-D1-binding protein 1	CCNDBP1	4	4	14.4	40.262	192940000	2.02674e-05	1.77489e-05	1.87223e-05	1.78012e-05	1.93587e-05	1.58021e-05	1.70404e-05	1.63329e-05	1.9266e-05	1.88961e-05	1.89882e-05	1.71918e-05	1.86768e-05	1.75829e-05	1.93619e-05	1.7437e-05	0.176423	-0.121187	0.753444	0.949814	-0.00383396	0.0223615	0.637217	-0.0289587	0.195713
O95292	Vesicle-associated membrane protein-associated protein B/C	VAPB	6	5	31.3	27.228	649850000	0.000115449	0.000132015	0.000147546	0.000142831	0.000135908	0.000143033	0.000168	0.000142535	0.00012157	0.000117086	0.000132271	0.000130908	0.000141949	0.000145902	0.000141293	0.000158858	0.245619	0.132256	0.609738	0.304083	-0.0999667	0.517007	0.177452	0.128643	0.750919
O95295	SNARE-associated protein Snapin	SNAPIN	3	3	31.6	14.874	63233000	3.28695e-06	3.21486e-06	4.23969e-06	3.06861e-06	3.39513e-06	3.61372e-06	4.02076e-06	3.51342e-06	3.23226e-06	3.14239e-06	3.28037e-06	3.33306e-06	3.33305e-06	3.61605e-06	3.1209e-06	2.9329e-06	0.562442	0.0746024	0.249923	0.474391	-0.0885381	0.323864	0.531474	-0.0868913	0.274518
O95297	Myelin protein zero-like protein 1	MPZL1	3	3	12.3	29.082	91155000	3.32264e-05	2.93632e-05	2.77609e-05	3.358e-05	2.97236e-05	2.83149e-05	3.00944e-05	3.00759e-05	3.1695e-05	3.35173e-05	2.84411e-05	3.05897e-05	2.85359e-05	2.90093e-05	3.0226e-05	3.08785e-05	0.37636	-0.0681952	0.424397	0.966552	0.00363204	0.0147748	0.422774	-0.0628246	0.373892
O95302	Peptidyl-prolyl cis-trans isomerase FKBP9	FKBP9	15	14	32.1	63.083	6847100000	0.000274978	0.000247604	0.000246878	0.0002357	0.000247692	0.000239569	0.000238477	0.000251189	0.000250552	0.00024259	0.000243935	0.000247811	0.000255311	0.000247306	0.000247532	0.000235242	0.458387	-0.0411024	0.338767	0.574926	-0.0293941	0.240388	0.615082	-0.0286588	0.211067
O95336	6-phosphogluconolactonase	PGLS	14	14	81	27.547	32471000000	0.000503359	0.000491476	0.000461162	0.000483724	0.000479277	0.000466344	0.000477052	0.000504349	0.000432711	0.000453692	0.000428361	0.000454251	0.000456852	0.00048474	0.000432443	0.00043813	0.800025	-0.00947658	0.0968965	0.00889054	-0.132903	2.05107	0.0740475	-0.098135	1.13049
O95340	Bifunctional 3-phosphoadenosine 5-phosphosulfate synthase 2;Sulfate adenylyltransferase;Adenylyl-sulfate kinase	PAPSS2	10	10	20.2	69.5	1594600000	0.00011312	0.000110303	0.000111007	0.000101008	0.000100664	0.000103224	0.000103891	9.12897e-05	0.000141636	0.000113669	0.000124241	0.000116411	0.000116504	0.000110812	0.000121324	0.000118636	0.061404	-0.125829	1.2118	0.0690473	0.187749	1.16085	0.0628145	0.101808	1.20194
O95347	Structural maintenance of chromosomes protein 2	SMC2	42	42	36.1	135.65	4298200000	0.000503296	0.00042148	0.000414999	0.000383407	0.000382906	0.000402492	0.000383317	0.00033938	0.000612862	0.000523807	0.000493387	0.000486051	0.000481988	0.000431068	0.000528558	0.000463736	0.111487	-0.192348	0.952774	0.0443476	0.296336	1.35313	0.212714	0.144981	0.672205
O95352	Ubiquitin-like modifier-activating enzyme ATG7	ATG7	14	14	28.3	77.959	1082200000	5.43526e-05	5.26238e-05	5.01657e-05	4.61116e-05	4.77899e-05	4.699e-05	4.79723e-05	5.07715e-05	5.96445e-05	5.09441e-05	5.53147e-05	5.18877e-05	5.20806e-05	4.92188e-05	5.3084e-05	5.04464e-05	0.262736	-0.0707708	0.58048	0.220862	0.099663	0.655879	0.848979	0.0111453	0.0711032
O95359	Transforming acidic coiled-coil-containing protein 2	TACC2	59	56	30.2	309.42	11863000000	0.000368205	0.000527992	0.000584955	0.000558623	0.000558555	0.000564264	0.000594797	0.000595496	0.000413098	0.000444826	0.000496265	0.000490842	0.000482196	0.000503632	0.00045449	0.000482009	0.217778	0.181426	0.661987	0.389705	-0.144765	0.409264	0.576152	-0.0855553	0.239463
O95361	Tripartite motif-containing protein 16	TRIM16	27	27	61.2	63.954	15063000000	0.000505206	0.00043875	0.000403459	0.000379079	0.000399295	0.000411031	0.000380009	0.000363248	0.000508374	0.000422016	0.000427075	0.000438475	0.000424741	0.000415788	0.000429174	0.000404333	0.191521	-0.152246	0.717784	0.627744	0.0568952	0.202217	0.655592	-0.0445133	0.183367
O95363	Phenylalanine--tRNA ligase, mitochondrial	FARS2	2	2	5.5	52.356	25407000	6.61774e-06	5.8902e-06	6.08445e-06	6.02128e-06	6.96912e-06	5.99556e-06	5.74824e-06	6.04556e-06	7.15432e-06	6.86491e-06	6.4542e-06	6.17357e-06	6.30939e-06	6.88175e-06	6.54461e-06	6.78204e-06	0.911404	0.00846309	0.0402893	0.108355	0.114513	0.96515	0.059161	0.107501	1.22796
O95365	Zinc finger and BTB domain-containing protein 7A	ZBTB7A	4	4	12.3	61.438	328820000	1.10039e-05	1.1574e-05	1.18449e-05	1.19751e-05	1.1189e-05	1.20276e-05	1.13802e-05	1.0964e-05	1.24266e-05	1.32141e-05	1.21586e-05	1.12998e-05	1.19338e-05	1.16336e-05	1.22452e-05	1.22592e-05	0.530213	-0.0262666	0.275549	0.183792	0.0816406	0.735672	0.160795	0.0511339	0.793727
O95372	Acyl-protein thioesterase 2	LYPLA2	7	7	37.7	24.737	3412200000	0.000109554	0.000103769	0.000103002	0.000101292	0.000104675	9.82552e-05	0.000103624	0.000117613	0.000101193	0.000100458	0.00010282	0.000104208	0.000110201	0.000107826	0.000102659	9.86617e-05	0.727222	0.0224542	0.138333	0.302116	-0.0312134	0.519827	0.895255	0.00596784	0.0480531
O95373	Importin-7	IPO7	38	37	49.4	119.52	59455000000	0.000697214	0.00066467	0.000659575	0.00063168	0.000614877	0.000614361	0.00061134	0.000594647	0.000722958	0.000676493	0.000698169	0.000698132	0.000660616	0.000663337	0.000711723	0.000706073	0.00875808	-0.123645	2.05759	0.0733428	0.0755357	1.13464	0.290649	0.0473962	0.536632
O95376	E3 ubiquitin-protein ligase ARIH2	ARIH2	12	12	36.1	57.818	1540800000	9.22532e-05	8.75382e-05	8.72246e-05	8.4772e-05	8.0158e-05	8.07461e-05	8.35782e-05	8.08255e-05	9.20513e-05	9.03113e-05	9.13972e-05	8.84792e-05	8.75361e-05	8.82436e-05	9.01025e-05	9.28274e-05	0.00892221	-0.112901	2.04953	0.185431	0.0422352	0.731818	0.411098	0.0281094	0.386055
O95379	Tumor necrosis factor alpha-induced protein 8	TNFAIP8	4	4	19.2	23.003	530180000	4.66792e-05	5.0493e-05	4.47985e-05	4.07953e-05	4.94904e-05	4.85637e-05	4.44573e-05	4.02061e-05	4.90824e-05	4.36996e-05	4.26188e-05	4.2102e-05	5.08134e-05	4.66999e-05	4.09377e-05	4.20917e-05	0.996828	-0.000383542	0.00137972	0.627817	-0.0421562	0.202167	0.86062	-0.0176576	0.0651888
O95391	Pre-mRNA-splicing factor SLU7	SLU7	6	6	14.7	68.386	444750000	2.25112e-05	2.93827e-05	3.32987e-05	3.35283e-05	3.27346e-05	3.06962e-05	3.44979e-05	3.36862e-05	2.74277e-05	2.75007e-05	3.17811e-05	2.90862e-05	2.75461e-05	2.97052e-05	3.06709e-05	2.88765e-05	0.277481	0.148748	0.556767	0.800355	-0.0359924	0.0967171	0.862369	-0.0235502	0.0643066
O95394	Phosphoacetylglucosamine mutase	PGM3	16	16	35.6	59.851	3610800000	0.000152254	0.000143095	0.000130676	0.000120548	0.000130188	0.000132743	0.000124879	0.000118897	0.000149764	0.000123049	0.0001357	0.000136328	0.000135785	0.000141033	0.000125986	0.000117041	0.237582	-0.109266	0.624187	0.962492	-0.00458134	0.0166029	0.474132	-0.0723313	0.324101
O95396	Adenylyltransferase and sulfurtransferase MOCS3;Molybdopterin-synthase adenylyltransferase;Molybdopterin-synthase sulfurtransferase	MOCS3	4	4	15.4	49.669	90220000	9.70683e-06	9.59946e-06	9.97675e-06	9.61537e-06	9.19237e-06	8.71721e-06	9.5204e-06	9.01811e-06	1.066e-05	9.94194e-06	1.05266e-05	9.92233e-06	9.95079e-06	8.45674e-06	1.02428e-05	1.0547e-05	0.0177245	-0.0938678	1.75143	0.0439583	0.0777001	1.35696	0.879401	0.0110419	0.055813
O95400	CD2 antigen cytoplasmic tail-binding protein 2	CD2BP2	8	8	34.6	37.646	1027900000	5.8504e-05	6.51022e-05	6.43185e-05	6.20376e-05	6.54692e-05	6.86664e-05	6.77179e-05	6.36444e-05	5.98857e-05	5.68619e-05	6.21479e-05	5.74822e-05	6.36874e-05	6.06309e-05	5.76539e-05	5.67304e-05	0.0820224	0.0869911	1.08607	0.125767	-0.0806158	0.900433	0.240436	-0.0664956	0.619001
O95402	Mediator of RNA polymerase II transcription subunit 26	MED26	2	2	3.5	65.446	25932000	1.07046e-05	1.37193e-05	1.40993e-05	1.37627e-05	1.46592e-05	1.41261e-05	1.41464e-05	1.57033e-05	1.09604e-05	1.25844e-05	1.24929e-05	1.21707e-05	1.32779e-05	1.26185e-05	1.1664e-05	1.2057e-05	0.119696	0.165343	0.92192	0.289486	-0.117133	0.538372	0.471121	-0.0755778	0.326868
O95405	Zinc finger FYVE domain-containing protein 9	ZFYVE9	5	5	6.2	156.4	90864000	1.04278e-05	1.13475e-05	1.37198e-05	1.32586e-05	1.1498e-05	1.22922e-05	1.29693e-05	1.17512e-05	1.31095e-05	1.33716e-05	1.42019e-05	1.33357e-05	1.28787e-05	1.24308e-05	1.3565e-05	1.20744e-05	0.945015	-0.00721077	0.0245614	0.157758	0.147946	0.802009	0.53931	0.0635427	0.268161
O95425	Supervillin	SVIL	11	11	6.3	247.74	2259000000	5.19513e-05	5.33368e-05	6.44382e-05	6.16436e-05	6.42759e-05	5.75543e-05	6.65372e-05	5.08016e-05	5.46264e-05	5.83373e-05	6.1058e-05	5.75662e-05	5.45053e-05	5.44677e-05	5.7031e-05	6.68266e-05	0.69231	0.0478288	0.159699	0.987511	0.00135903	0.00545805	0.934262	0.00907895	0.0295312
O95429	BAG family molecular chaperone regulator 4	BAG4	4	4	15.3	49.593	636960000	5.96592e-05	6.48877e-05	6.11017e-05	6.33747e-05	6.43229e-05	6.39977e-05	6.49102e-05	6.95512e-05	5.55272e-05	5.71337e-05	5.56239e-05	5.90971e-05	6.18593e-05	6.32809e-05	5.9649e-05	5.54387e-05	0.0960614	0.0775855	1.01745	0.00922396	-0.131163	2.03508	0.328873	-0.0518772	0.482971
O95433	Activator of 90 kDa heat shock protein ATPase homolog 1	AHSA1	19	19	71	38.274	52901000000	0.000851058	0.000774329	0.00077098	0.000728961	0.000794925	0.000706044	0.000750516	0.000738731	0.000766484	0.000757124	0.000749601	0.000740884	0.000779147	0.000757031	0.000760876	0.000749121	0.323066	-0.0637578	0.490709	0.326072	-0.0522835	0.486687	0.478881	-0.0370091	0.319772
O95453	Poly(A)-specific ribonuclease PARN	PARN	17	17	28.6	73.45	1910800000	0.000178758	0.000178101	0.000178169	0.000160404	0.000169282	0.000169702	0.000167017	0.000151622	0.000205828	0.000171446	0.000193617	0.000182086	0.000181767	0.000169624	0.000180837	0.000178967	0.179168	-0.0806501	0.746739	0.147696	0.114697	0.83063	0.483812	0.0323362	0.315324
O95455	dTDP-D-glucose 4,6-dehydratase	TGDS	3	3	10.6	40.213	50048000	1.09056e-05	9.60252e-06	1.09234e-05	1.1103e-05	1.03986e-05	9.9147e-06	1.00741e-05	9.93944e-06	1.02686e-05	1.10239e-05	1.15252e-05	1.01632e-05	1.02725e-05	1.06215e-05	1.12998e-05	1.10474e-05	0.180234	-0.0768963	0.744164	0.821611	0.015062	0.0853338	0.684847	0.0237718	0.164407
O95456	Proteasome assembly chaperone 1	PSMG1	17	17	61.5	32.854	10592000000	0.000205141	0.000183282	0.000185067	0.000189708	0.000193666	0.000178305	0.000184932	0.000193358	0.000182505	0.000195538	0.000181809	0.000191218	0.00019384	0.000179236	0.000193952	0.000176372	0.620047	-0.024663	0.207576	0.631269	-0.0231088	0.199785	0.49576	-0.0379178	0.304729
O95466	Formin-like protein 1	FMNL1	4	4	5.1	121.85	323860000	1.94102e-05	1.62019e-05	1.77391e-05	1.72619e-05	1.65623e-05	1.59213e-05	1.77179e-05	1.61706e-05	1.99038e-05	2.04462e-05	1.75055e-05	1.80866e-05	1.82954e-05	1.71449e-05	1.92049e-05	1.76807e-05	0.221506	-0.0893582	0.654615	0.219406	0.104965	0.658752	0.612145	0.0345786	0.213145
O95479	GDH/6PGL endoplasmic bifunctional protein;Glucose 1-dehydrogenase;6-phosphogluconolactonase	H6PD	5	5	7.6	88.892	118800000	1.9964e-05	1.86867e-05	1.92614e-05	1.82447e-05	1.75354e-05	1.85649e-05	1.82094e-05	1.6274e-05	2.19209e-05	1.9218e-05	2.11768e-05	1.99392e-05	1.95146e-05	1.92883e-05	2.05885e-05	2.09316e-05	0.067974	-0.109638	1.16766	0.0759417	0.11113	1.11952	0.105567	0.0768395	0.976473
O95486	Protein transport protein Sec24A	SEC24A	5	5	5.9	119.75	137870000	1.94362e-05	1.85647e-05	1.76687e-05	1.63353e-05	1.56798e-05	1.66948e-05	1.62093e-05	1.71037e-05	2.05207e-05	1.78989e-05	1.86229e-05	1.85671e-05	1.91861e-05	1.83398e-05	1.92145e-05	1.75977e-05	0.0737769	-0.132474	1.13208	0.340127	0.0704731	0.468358	0.475647	0.046006	0.322715
O95487	Protein transport protein Sec24B	SEC24B	4	4	5.2	137.42	260050000	1.07916e-05	1.14214e-05	1.2199e-05	1.23032e-05	1.2034e-05	1.17224e-05	1.32091e-05	1.21595e-05	1.31475e-05	1.14303e-05	1.30832e-05	1.32952e-05	1.21048e-05	1.24641e-05	1.23162e-05	1.21211e-05	0.255962	0.0725665	0.591824	0.109323	0.125368	0.961288	0.168009	0.0690702	0.774667
O95544	NAD kinase	NADK	6	6	21.3	49.228	316990000	2.50217e-05	2.40162e-05	2.37035e-05	2.42728e-05	2.40486e-05	2.21868e-05	2.3584e-05	2.21827e-05	2.44962e-05	2.69054e-05	2.37377e-05	2.43159e-05	2.47117e-05	2.40241e-05	2.62034e-05	2.45353e-05	0.065371	-0.07653	1.18461	0.449164	0.0358511	0.347595	0.303148	0.0361301	0.518346
O95551	Tyrosyl-DNA phosphodiesterase 2	TDP2	5	5	16	40.929	185310000	3.14012e-05	2.91989e-05	3.02455e-05	2.77186e-05	2.67846e-05	2.95334e-05	2.90927e-05	2.60181e-05	3.51701e-05	3.11042e-05	3.12086e-05	2.9935e-05	2.92612e-05	3.00057e-05	3.0135e-05	2.77743e-05	0.175881	-0.0895474	0.754781	0.161081	0.1039	0.792957	0.728022	-0.0169894	0.137855
O95571	Persulfide dioxygenase ETHE1, mitochondrial	ETHE1	11	11	62.6	27.873	6136300000	0.000173211	0.000173439	0.000160042	0.000164331	0.000160961	0.000167233	0.000161941	0.000169113	0.000156487	0.000162765	0.00015064	0.00016005	0.000157468	0.000170768	0.000148028	0.000148739	0.476851	-0.0255396	0.321617	0.0516556	-0.0911412	1.28688	0.115502	-0.102501	0.937409
O95573	Long-chain-fatty-acid--CoA ligase 3	ACSL3	3	3	6.2	80.419	47749000	8.24447e-06	5.81388e-06	5.35987e-06	5.01778e-06	4.9807e-06	5.56658e-06	5.46685e-06	4.90827e-06	9.1816e-06	7.66927e-06	6.38837e-06	6.07524e-06	6.48953e-06	6.28526e-06	8.59458e-06	6.27194e-06	0.285414	-0.223959	0.544525	0.27551	0.262606	0.559863	0.41841	0.177818	0.378398
O95602	DNA-directed RNA polymerase I subunit RPA1	POLR1A	11	11	9.9	194.81	3409100000	9.01744e-05	7.95442e-05	7.8106e-05	8.48463e-05	8.00114e-05	7.9528e-05	7.68941e-05	8.95187e-05	8.05217e-05	8.15461e-05	7.4654e-05	8.06817e-05	7.81759e-05	8.38386e-05	7.82677e-05	7.08536e-05	0.681544	-0.0294352	0.166506	0.274081	-0.0677779	0.562121	0.2091	-0.096552	0.679646
O95613	Pericentrin	PCNT	19	19	8	378.03	921380000	0.000172585	5.02674e-05	5.58338e-05	5.62789e-05	9.06747e-05	4.37901e-05	4.55956e-05	5.68124e-05	7.07616e-05	0.000164665	4.80896e-05	5.68568e-05	4.54448e-05	0.000185719	5.72499e-05	4.80262e-05	0.466897	-0.499897	0.330779	0.974167	0.0231061	0.0113666	0.993738	0.00634017	0.0027282
O95619	YEATS domain-containing protein 4	YEATS4	5	5	27.8	26.499	153270000	1.48788e-05	1.47579e-05	1.58102e-05	1.46257e-05	1.39702e-05	1.46219e-05	1.45586e-05	1.56251e-05	1.59021e-05	1.53709e-05	1.67129e-05	1.42287e-05	1.55702e-05	1.37645e-05	1.57732e-05	1.42518e-05	0.485325	-0.0314884	0.313968	0.396181	0.0505428	0.402107	0.761376	-0.0172284	0.118401
O95620	tRNA-dihydrouridine(20a/20b) synthase [NAD(P)+]-like	DUS4L	3	3	16.1	35.816	89463000	1.59861e-05	1.4937e-05	1.62234e-05	1.46464e-05	1.55795e-05	1.43395e-05	1.5452e-05	1.53147e-05	1.5975e-05	1.76319e-05	1.66321e-05	1.59845e-05	1.73045e-05	1.57742e-05	1.77874e-05	1.70549e-05	0.584267	-0.0260874	0.233388	0.0903823	0.0999017	1.04392	0.0380367	0.136416	1.4198
O95628	CCR4-NOT transcription complex subunit 4	CNOT4	10	10	20	63.509	755000000	6.76019e-05	8.11598e-05	8.65234e-05	8.79824e-05	8.2656e-05	8.40888e-05	9.07601e-05	8.68582e-05	7.20895e-05	7.76893e-05	8.38813e-05	8.32487e-05	8.10931e-05	7.64223e-05	8.59458e-05	8.11388e-05	0.329793	0.0912024	0.481758	0.77835	-0.0286607	0.108825	0.949378	0.00593504	0.022561
O95630	STAM-binding protein	STAMBP	19	19	53.1	48.076	4747700000	0.00020129	0.000202228	0.000193741	0.0001833	0.000191221	0.000193692	0.000185855	0.00018974	0.000201083	0.000185033	0.000187494	0.000182074	0.000198606	0.000191038	0.000183026	0.000181668	0.325043	-0.037545	0.48806	0.345121	-0.0467264	0.462029	0.307853	-0.0492956	0.511657
O95671	N-acetylserotonin O-methyltransferase-like protein	ASMTL	13	13	25.6	68.856	1341700000	0.000106154	8.94713e-05	9.12683e-05	8.13291e-05	9.1264e-05	8.31038e-05	8.50716e-05	7.51213e-05	0.000109357	9.65365e-05	9.87937e-05	9.68056e-05	9.39553e-05	9.04173e-05	9.50917e-05	9.57088e-05	0.220348	-0.138309	0.656891	0.21487	0.124799	0.667824	0.754435	0.0269792	0.122378
O95674	Phosphatidate cytidylyltransferase 2	CDS2	2	2	5.4	51.417	92321000	2.05758e-05	1.8143e-05	1.93131e-05	1.95124e-05	2.02409e-05	1.90163e-05	1.88247e-05	1.86463e-05	1.74482e-05	1.96221e-05	1.88758e-05	1.76532e-05	1.76589e-05	1.82615e-05	1.88811e-05	1.93901e-05	0.751571	-0.0152616	0.12403	0.218011	-0.0753263	0.661521	0.227874	-0.0637639	0.642305
O95684	FGFR1 oncogene partner	CEP43	8	8	30.8	43.064	1327900000	5.31003e-05	6.15369e-05	6.34682e-05	6.08038e-05	6.79496e-05	6.50177e-05	6.7205e-05	6.42274e-05	5.35194e-05	5.33934e-05	5.99559e-05	5.8173e-05	5.80873e-05	6.0762e-05	5.87578e-05	5.75066e-05	0.0402455	0.146258	1.39528	0.26486	-0.086271	0.576984	0.704737	-0.0231045	0.151973
O95716	Ras-related protein Rab-3D	RAB3D	4	2	15.5	24.267	86973000	1.69711e-05	1.36391e-05	1.51803e-05	1.40647e-05	1.51494e-05	1.33238e-05	1.37327e-05	1.15218e-05	1.64321e-05	1.71857e-05	1.5886e-05	1.50038e-05	1.44608e-05	1.44994e-05	1.45986e-05	1.59688e-05	0.196468	-0.155809	0.706709	0.231746	0.107993	0.634989	0.924448	-0.00791466	0.0341174
O95721	Synaptosomal-associated protein 29	SNAP29	11	11	48.8	28.97	1026500000	7.51876e-05	0.000111542	0.000135284	0.000128775	0.000121043	0.000141043	0.000148118	0.000135413	8.9445e-05	9.47472e-05	0.00011685	0.000112497	0.000106482	0.00010572	0.000106631	0.000117751	0.156546	0.275438	0.805358	0.558274	-0.124425	0.253153	0.805139	-0.0461925	0.0941289
O95747	Serine/threonine-protein kinase OSR1	OXSR1	11	10	27.5	58.022	1016200000	8.06758e-05	8.2207e-05	8.20941e-05	7.83157e-05	8.22338e-05	7.88868e-05	8.26949e-05	7.23184e-05	9.56137e-05	8.59368e-05	9.08982e-05	8.55481e-05	7.81017e-05	7.63488e-05	8.24799e-05	7.75213e-05	0.510563	-0.0323047	0.291951	0.0142432	0.147106	1.84639	0.220635	-0.0400023	0.656326
O95749	Geranylgeranyl pyrophosphate synthase	GGPS1	8	8	32.7	34.87	951300000	0.000104595	9.09726e-05	9.25714e-05	8.39097e-05	8.76607e-05	8.57908e-05	8.44585e-05	7.48312e-05	0.000108634	0.000100817	0.000101837	9.4976e-05	9.55608e-05	9.35436e-05	9.83418e-05	9.71494e-05	0.10556	-0.161089	0.9765	0.146248	0.126928	0.834909	0.504407	0.0478532	0.297219
O95757	Heat shock 70 kDa protein 4L	HSPA4L	30	26	45.6	94.511	3295900000	0.000331294	0.000317865	0.000301345	0.000282599	0.00029401	0.000297957	0.000287509	0.000261497	0.000363324	0.000332778	0.000335231	0.000326554	0.000294102	0.000293689	0.000306043	0.000292402	0.135081	-0.112028	0.869406	0.0576216	0.139071	1.23941	0.327568	-0.0559021	0.484698
O95758	Polypyrimidine tract-binding protein 3	PTBP3	6	4	16.7	59.689	251860000	2.35387e-05	2.44566e-05	2.61092e-05	2.54313e-05	2.26788e-05	2.67771e-05	2.55433e-05	2.41467e-05	2.67649e-05	2.47269e-05	2.45098e-05	2.47708e-05	2.61009e-05	2.51586e-05	2.55001e-05	2.35594e-05	0.928917	-0.00566299	0.032023	0.702181	0.017814	0.153551	0.810552	0.0113068	0.0912192
O95777	U6 snRNA-associated Sm-like protein LSm8	LSM8	7	7	92.7	10.403	14035000000	9.14173e-05	9.31674e-05	9.01931e-05	9.66253e-05	9.42165e-05	9.08442e-05	9.31065e-05	9.92685e-05	8.81897e-05	9.27735e-05	9.02063e-05	9.27482e-05	9.24269e-05	9.43172e-05	9.23998e-05	9.11347e-05	0.530104	0.0232444	0.275639	0.334603	-0.0293737	0.47547	0.861555	-0.0043751	0.0647171
O95782	AP-2 complex subunit alpha-1	AP2A1	28	22	37.9	107.54	1954100000	0.000161909	0.00017919	0.000186674	0.000169415	0.000173328	0.000170477	0.000175076	0.000171313	0.000219529	0.000197994	0.000203432	0.00019662	0.000198372	0.000179863	0.000200831	0.00018255	0.762662	-0.0145455	0.117668	0.00727349	0.229803	2.13826	0.0794011	0.127516	1.10017
O95785	Protein Wiz	WIZ	7	6	6.7	178.67	116270000	1.45413e-05	1.8297e-05	2.12712e-05	2.06993e-05	1.98085e-05	1.9869e-05	2.05798e-05	2.0815e-05	1.7067e-05	1.6957e-05	2.08272e-05	1.83692e-05	1.86427e-05	1.83341e-05	1.77889e-05	1.78615e-05	0.351394	0.116	0.454206	0.830329	-0.0309646	0.0807498	0.735749	-0.0427002	0.13327
O95793	Double-stranded RNA-binding protein Staufen homolog 1	STAU1	12	12	25.8	63.182	1522500000	5.36075e-05	6.96339e-05	6.75966e-05	7.2641e-05	6.4792e-05	7.64097e-05	7.38951e-05	8.77314e-05	5.88948e-05	5.42961e-05	6.16305e-05	6.44147e-05	6.2533e-05	6.7216e-05	6.0756e-05	6.09436e-05	0.171176	0.200811	0.766558	0.247872	-0.139253	0.605772	0.526739	-0.067425	0.278405
O95801	Tetratricopeptide repeat protein 4	TTC4	7	7	29.5	44.678	186590000	1.93617e-05	1.88577e-05	1.96242e-05	1.76976e-05	1.81259e-05	1.77739e-05	1.83906e-05	1.64906e-05	2.34159e-05	1.9019e-05	2.06426e-05	1.98148e-05	2.14513e-05	1.8733e-05	2.10532e-05	1.87044e-05	0.0942972	-0.0939024	1.0255	0.129938	0.133973	0.886265	0.243444	0.0816889	0.613601
O95810	Serum deprivation-response protein	CAVIN2	13	13	37.2	47.173	2451100000	0.000108176	0.000118277	0.00012608	0.000132479	0.000125089	0.000125641	0.000130688	0.000130352	0.000116229	0.000119098	0.000122685	0.000119268	0.000113432	0.000115281	0.000116177	0.000118376	0.265367	0.0774725	0.576153	0.732685	-0.0231858	0.135083	0.347683	-0.0661817	0.458817
O95816	BAG family molecular chaperone regulator 2	BAG2	14	14	68.7	23.772	9638300000	0.000257524	0.000316472	0.000307276	0.000287221	0.000322186	0.000319114	0.000320939	0.000306562	0.000259847	0.000250488	0.000274133	0.000267768	0.000288027	0.000280209	0.000261541	0.000274008	0.11342	0.118815	0.945309	0.0834338	-0.15119	1.07866	0.297969	-0.082191	0.525829
O95817	BAG family molecular chaperone regulator 3	BAG3	37	37	81	61.594	29995000000	0.000504799	0.00071709	0.00076873	0.000781187	0.000736639	0.00079799	0.000835448	0.000801823	0.000571224	0.000615503	0.000686596	0.00066935	0.00065934	0.000657871	0.00064077	0.000690291	0.188612	0.194521	0.724431	0.44073	-0.12448	0.355828	0.651769	-0.0657753	0.185906
O95819	Mitogen-activated protein kinase kinase kinase kinase 4	MAP4K4	10	8	9.9	142.1	328850000	3.87397e-05	4.53846e-05	4.55523e-05	4.29593e-05	4.15743e-05	4.56115e-05	4.33341e-05	4.15035e-05	4.86756e-05	4.47997e-05	4.72936e-05	4.5618e-05	4.70296e-05	4.3954e-05	4.73701e-05	4.16592e-05	0.937026	-0.00512728	0.0282486	0.106033	0.110569	0.97456	0.410779	0.0603672	0.386392
O95822	Malonyl-CoA decarboxylase, mitochondrial	MLYCD	5	5	17.2	55.003	94722000	2.16459e-05	2.1647e-05	2.07158e-05	1.93848e-05	1.90089e-05	1.96848e-05	1.95338e-05	1.78033e-05	2.3227e-05	2.18592e-05	2.08468e-05	2.11811e-05	2.14819e-05	2.11845e-05	2.18102e-05	2.22706e-05	0.0360611	-0.133349	1.44296	0.261611	0.0629713	0.582344	0.20067	0.0568837	0.697517
O95825	Quinone oxidoreductase-like protein 1	CRYZL1	16	16	70.5	38.696	8129900000	0.00020304	0.000188805	0.000182738	0.000201015	0.00018811	0.000195974	0.000187467	0.000211076	0.000169339	0.000186912	0.000173233	0.000181554	0.000181806	0.000195603	0.000170411	0.000176263	0.818793	0.0130141	0.0868261	0.0424884	-0.125382	1.37173	0.126597	-0.0991544	0.897576
O95831	Apoptosis-inducing factor 1, mitochondrial	AIFM1	17	17	39	66.9	2139600000	0.000155209	0.000150462	0.000153936	0.000161699	0.000157836	0.000152475	0.000154508	0.000166649	0.000143731	0.000149445	0.000151528	0.000155302	0.000150191	0.000152726	0.000148348	0.000145694	0.540185	0.023405	0.267457	0.165132	-0.0503281	0.782169	0.0710167	-0.0576711	1.14864
O95834	Echinoderm microtubule-associated protein-like 2	EML2	12	12	22.7	70.678	1552800000	0.000100212	9.05882e-05	9.71935e-05	9.2207e-05	9.39585e-05	8.98824e-05	8.74757e-05	8.89111e-05	8.88173e-05	9.43039e-05	9.47832e-05	9.36225e-05	9.08184e-05	9.3192e-05	8.98034e-05	8.75058e-05	0.105462	-0.0778502	0.976905	0.438407	-0.0332922	0.358123	0.109653	-0.073484	0.959981
O95848	Uridine diphosphate glucose pyrophosphatase	NUDT14	5	5	48.2	24.118	538940000	2.89455e-05	2.89343e-05	3.13178e-05	3.24108e-05	3.17788e-05	3.2506e-05	3.40457e-05	3.41241e-05	2.83011e-05	3.02468e-05	3.22495e-05	3.05694e-05	2.84727e-05	2.85784e-05	2.92432e-05	3.16805e-05	0.0414177	0.123255	1.38281	0.961209	-0.00286773	0.0171821	0.459707	-0.0437647	0.337519
O95861	3(2),5-bisphosphate nucleotidase 1	BPNT1	13	13	58.8	33.392	3412000000	0.000160763	0.000155075	0.000146743	0.000137127	0.000138881	0.000144082	0.000141826	0.000148431	0.000156827	0.000145892	0.000150484	0.00015037	0.000150861	0.000150754	0.000140639	0.000140034	0.276031	-0.065171	0.559042	0.869037	0.00927034	0.0609615	0.493262	-0.042522	0.306923
O95865	N(G),N(G)-dimethylarginine dimethylaminohydrolase 2	DDAH2	12	11	52.6	29.644	1809200000	7.95644e-05	0.000101089	0.000115653	0.000114098	0.000105613	0.000113608	0.000128497	0.000126251	8.00306e-05	7.81811e-05	9.57904e-05	9.18459e-05	8.44585e-05	9.37482e-05	8.18878e-05	9.75647e-05	0.160991	0.207745	0.793198	0.136977	-0.246909	0.863354	0.199097	-0.198461	0.700936
O95881	Thioredoxin domain-containing protein 12	TXNDC12	7	7	57.6	19.206	15567000000	0.000198194	0.000222102	0.000226648	0.000242737	0.000228826	0.000235078	0.000237867	0.000239236	0.0001896	0.000205261	0.000212319	0.000219219	0.000219374	0.00023441	0.00021863	0.000227177	0.225271	0.0809163	0.647294	0.20686	-0.106449	0.684324	0.811299	0.0159803	0.0908189
O95905	Protein SGT1	ECD	4	4	6.8	72.757	235440000	3.77785e-05	2.72322e-05	2.87554e-05	2.54038e-05	2.63284e-05	2.62056e-05	2.5561e-05	2.59233e-05	3.84157e-05	3.14562e-05	3.06851e-05	3.21296e-05	3.01818e-05	2.8284e-05	3.16006e-05	2.80201e-05	0.218148	-0.196183	0.661249	0.341378	0.155003	0.466764	0.928013	-0.0131771	0.0324459
O95983	Methyl-CpG-binding domain protein 3	MBD3	4	4	21.6	32.844	181600000	1.02052e-05	1.03454e-05	1.18808e-05	1.05394e-05	1.14983e-05	1.11148e-05	1.17515e-05	1.03358e-05	1.33236e-05	1.10462e-05	1.21305e-05	1.06912e-05	1.19964e-05	1.03926e-05	1.24303e-05	1.1446e-05	0.415077	0.0569273	0.381871	0.186609	0.135169	0.729067	0.208805	0.106574	0.680259
O95985	DNA topoisomerase 3-beta-1	TOP3B	6	6	11.3	96.661	101550000	1.46443e-05	1.63996e-05	1.84544e-05	1.732e-05	1.7161e-05	1.54679e-05	1.75637e-05	1.62073e-05	1.69702e-05	1.73271e-05	1.77807e-05	1.76974e-05	1.74582e-05	1.72811e-05	1.75734e-05	1.75152e-05	0.914424	-0.00906397	0.0388526	0.405428	0.0624762	0.392086	0.387458	0.0635601	0.411775
O95989	Diphosphoinositol polyphosphate phosphohydrolase 1	NUDT3	7	7	55.2	19.471	2609400000	7.81149e-05	7.6252e-05	7.51697e-05	7.95914e-05	7.50536e-05	7.44076e-05	7.88763e-05	8.30919e-05	7.10144e-05	7.39781e-05	7.55663e-05	7.29029e-05	7.5131e-05	7.36381e-05	7.38581e-05	7.54477e-05	0.805145	0.0107009	0.094126	0.0288181	-0.0750318	1.54033	0.043007	-0.0525293	1.36646
O95994	Anterior gradient protein 2 homolog	AGR2	7	7	52.6	19.979	43238000000	0.000291678	0.000319592	0.000294713	0.000275352	0.00031987	0.000307836	0.000299654	0.000272875	0.000285827	0.000264531	0.00028051	0.000255779	0.000297871	0.000278035	0.000259111	0.000266378	0.73865	0.0229007	0.131562	0.0849818	-0.120533	1.07067	0.15958	-0.101084	0.797022
O95999	B-cell lymphoma/leukemia 10	BCL10	8	8	33.9	26.251	1048500000	5.80469e-05	6.82385e-05	7.25606e-05	6.86942e-05	7.08053e-05	7.59725e-05	8.31714e-05	7.29453e-05	5.59892e-05	5.74734e-05	6.14437e-05	5.95016e-05	6.37646e-05	6.01993e-05	5.60936e-05	5.91363e-05	0.0751446	0.17906	1.1241	0.0469386	-0.190733	1.32847	0.0880215	-0.161575	1.05541
O96005	Cleft lip and palate transmembrane protein 1	CLPTM1	4	4	4.8	76.096	83753000	1.12709e-05	9.68357e-06	1.27375e-05	1.11198e-05	1.01965e-05	9.70341e-06	1.07167e-05	9.31236e-06	1.12853e-05	1.18733e-05	1.09885e-05	1.09824e-05	1.05716e-05	1.00512e-05	1.10537e-05	1.15497e-05	0.129274	-0.166442	0.888488	0.9079	0.0101927	0.0419618	0.592803	-0.0519681	0.227089
O96006	Zinc finger BED domain-containing protein 1	ZBED1	4	4	8.4	78.155	59226000	1.28398e-05	1.23046e-05	1.21861e-05	1.20012e-05	1.10788e-05	1.17096e-05	1.14066e-05	1.16447e-05	1.47831e-05	1.28219e-05	1.27262e-05	1.23764e-05	1.3412e-05	1.28291e-05	1.29606e-05	1.12808e-05	0.00898364	-0.105918	2.04655	0.191158	0.0954977	0.718608	0.584067	0.0332705	0.233537
O96007	Molybdopterin synthase catalytic subunit	MOCS2	10	10	53.7	20.944	2683400000	0.000129365	0.000121074	0.000120725	0.000119253	0.000133433	0.000115438	0.000122305	0.000117534	0.000114806	0.00012456	0.000114168	0.000118549	0.00012368	0.00011491	0.000125536	0.000117737	0.929442	-0.00503189	0.0317778	0.214736	-0.0549691	0.668094	0.550375	-0.0253855	0.259342
O96013	Serine/threonine-protein kinase PAK 4	PAK4	15	15	37.7	64.071	1798500000	8.5087e-05	9.48303e-05	0.000101123	9.59212e-05	8.77897e-05	9.77627e-05	9.99363e-05	9.516e-05	0.000252554	0.000260515	0.000255633	0.000230035	0.00013645	0.000135605	0.000121715	0.000110038	0.836038	0.0140422	0.0777741	8.4431e-07	1.40569	6.0735	0.00432107	0.418459	2.36441
O96017	Serine/threonine-protein kinase Chk2	CHEK2	8	8	23.9	60.914	333450000	4.0856e-05	3.95326e-05	4.08396e-05	3.77497e-05	3.771e-05	3.61925e-05	3.86929e-05	3.57774e-05	7.4289e-05	6.4417e-05	6.1952e-05	5.38511e-05	4.17203e-05	4.0882e-05	4.14712e-05	3.97202e-05	0.0376366	-0.0995986	1.42439	0.00139519	0.678891	2.85537	0.210298	0.0430532	0.677164
O96019	Actin-like protein 6A	ACTL6A	14	14	47.6	47.46	2496900000	0.000180809	0.000162815	0.000170008	0.000159564	0.000169754	0.000168128	0.000161635	0.000167342	0.000170437	0.000163354	0.000175242	0.000172425	0.000165356	0.000169915	0.000164207	0.000164357	0.76327	-0.0136474	0.117322	0.712577	0.0175973	0.147168	0.649429	-0.0202036	0.187468
O96028	Histone-lysine N-methyltransferase NSD2	NSD2	2	2	2.2	152.26	47679000	3.85956e-06	4.91532e-06	4.92424e-06	5.58074e-06	6.17838e-06	5.38531e-06	5.51056e-06	4.77415e-06	4.18764e-06	4.06841e-06	4.78692e-06	4.47032e-06	4.3587e-06	4.20903e-06	4.39997e-06	4.93036e-06	0.210344	0.180433	0.67707	0.301122	-0.138645	0.521257	0.409007	-0.107291	0.388269
P00167	Cytochrome b5	CYB5A	5	5	49.3	15.33	535610000	2.89326e-05	2.94524e-05	3.08503e-05	3.2708e-05	3.13478e-05	3.07516e-05	3.25036e-05	3.11133e-05	2.74707e-05	3.0063e-05	3.07464e-05	2.94705e-05	2.85845e-05	2.93478e-05	3.0143e-05	2.98331e-05	0.34728	0.0439613	0.45932	0.377507	-0.0504771	0.423075	0.310048	-0.0485431	0.508571
P00338	L-lactate dehydrogenase A chain	LDHA	35	33	89.8	36.688	1213700000000	0.00397352	0.00349089	0.00340934	0.00368582	0.0036678	0.00350997	0.0033308	0.00364453	0.00342054	0.00376879	0.00352192	0.00347432	0.00345265	0.00356714	0.00355939	0.00350945	0.516299	-0.0408504	0.287099	0.548641	-0.0375433	0.260711	0.393797	-0.047436	0.404727
P00352	Retinal dehydrogenase 1	ALDH1A1	47	43	90.8	54.861	2445400000000	0.0153396	0.0126982	0.0119285	0.0127938	0.0131416	0.0122394	0.0118662	0.0119863	0.0130592	0.0142562	0.0126295	0.0130883	0.0133393	0.013198	0.0135212	0.0135188	0.310642	-0.0998047	0.507739	0.936341	0.00745079	0.0285658	0.793431	0.0221789	0.100491
P00367	Glutamate dehydrogenase 1, mitochondrial	GLUD1	29	10	62.4	61.397	39514000000	0.0010194	0.000875995	0.000797246	0.000854696	0.000808998	0.000866388	0.000771582	0.000827196	0.000888987	0.000956014	0.000835078	0.000914071	0.000868357	0.000874476	0.000883695	0.000866609	0.230343	-0.115609	0.637625	0.83424	0.0189153	0.0787091	0.784473	-0.0222124	0.105422
P00374	Dihydrofolate reductase	DHFR	10	10	66.3	21.452	2659200000	0.000114315	0.000105922	0.000106432	0.000105194	0.000465145	0.000450141	0.000409695	0.000395136	0.000107632	0.000116144	0.000111141	0.000110549	8.81237e-05	9.28403e-05	9.99484e-05	0.000103537	1.23207e-06	1.99386	5.90936	0.265439	0.0447399	0.576034	0.0269249	-0.167781	1.56985
P00390	Glutathione reductase, mitochondrial	GSR	25	25	64.9	56.256	187640000000	0.00181034	0.00166573	0.00161936	0.00179266	0.00176257	0.00167694	0.00167651	0.00173733	0.00155976	0.00174025	0.00165084	0.00168212	0.00160524	0.00167265	0.00160809	0.00164893	0.872326	-0.0072942	0.0593212	0.330476	-0.0544485	0.48086	0.126358	-0.0759359	0.898396
P00441	Superoxide dismutase [Cu-Zn]	SOD1	12	12	85.1	15.936	137240000000	0.000476497	0.000711436	0.000769841	0.000854761	0.000786686	0.000808802	0.000889874	0.000851311	0.000488558	0.000522124	0.000664737	0.000657091	0.00059862	0.000714579	0.000578389	0.000697452	0.170856	0.246539	0.767371	0.24417	-0.269987	0.612308	0.549127	-0.119454	0.260328
P00491	Purine nucleoside phosphorylase	PNP	19	19	84.1	32.118	98405000000	0.00104707	0.000965628	0.000948532	0.00104228	0.0010069	0.000984592	0.000972529	0.00103161	0.000898721	0.00101633	0.000946607	0.000970825	0.000930204	0.000993232	0.000936702	0.000968057	0.947417	-0.0028444	0.0234587	0.272582	-0.0629893	0.564502	0.187032	-0.0646027	0.728085
P00492	Hypoxanthine-guanine phosphoribosyltransferase	HPRT1	15	13	79.8	24.579	87571000000	0.000803283	0.000723998	0.000709858	0.000769269	0.000765107	0.000709221	0.000723531	0.000728412	0.000682714	0.0007568	0.000707261	0.000718419	0.000710385	0.000732513	0.000705772	0.0007114	0.444273	-0.0389769	0.35235	0.229076	-0.0694075	0.64002	0.150448	-0.0719904	0.822614
P00505	Aspartate aminotransferase, mitochondrial	GOT2	31	31	75.3	47.517	154980000000	0.00209994	0.00187385	0.00170707	0.00194207	0.00195663	0.00193004	0.00176958	0.00204961	0.00163676	0.00183732	0.00168014	0.0017782	0.00172882	0.00189712	0.00169816	0.00174631	0.842727	0.0156133	0.0743131	0.113818	-0.136985	0.94379	0.186711	-0.10855	0.728831
P00519	Tyrosine-protein kinase ABL1	ABL1	7	7	8.2	122.87	132360000	1.85859e-05	2.39254e-05	2.58104e-05	2.63653e-05	2.49305e-05	2.59847e-05	2.81475e-05	2.78396e-05	2.16661e-05	2.15703e-05	2.4711e-05	2.32872e-05	2.31667e-05	2.35715e-05	2.24784e-05	2.36935e-05	0.165049	0.175054	0.782388	0.669552	-0.0535858	0.174216	0.812775	-0.0273312	0.0900294
P00533	Epidermal growth factor receptor	EGFR	20	20	23	134.28	892020000	0.000125608	0.000128163	0.000134761	0.00013494	0.000126538	0.000138204	0.000134817	0.000152112	0.000122125	0.000118739	0.000124296	0.00012401	0.000124469	0.000125632	0.000125348	0.0001237	0.271817	0.0756957	0.565723	0.0186696	-0.0977775	1.72887	0.0443672	-0.0686405	1.35294
P00558	Phosphoglycerate kinase 1	PGK1	25	20	72.2	44.614	123460000000	0.00123748	0.00114144	0.001157	0.0010417	0.00110793	0.00112293	0.00106969	0.00103798	0.00119161	0.00108434	0.0011937	0.0011694	0.00105069	0.00106941	0.00105718	0.00107575	0.228026	-0.0773861	0.642015	0.758505	0.0192317	0.120041	0.0925108	-0.106107	1.03381
P00568	Adenylate kinase isoenzyme 1	AK1	13	13	70.1	21.635	7341300000	0.000235731	0.000267968	0.00026549	0.000242095	0.000275645	0.000262356	0.000268498	0.000244513	0.000240769	0.000208533	0.000245199	0.000231541	0.000236471	0.000243141	0.000217091	0.000233592	0.381739	0.0555911	0.418234	0.114323	-0.127039	0.941865	0.085621	-0.120428	1.06742
P00813	Adenosine deaminase	ADA	26	26	85.4	40.764	18832000000	0.000522143	0.000521391	0.000533591	0.000566213	0.000549027	0.000515596	0.000545957	0.000540725	0.000466707	0.000507726	0.000507959	0.000522206	0.000489259	0.00051514	0.000498216	0.000527091	0.882978	0.00535233	0.0540499	0.0722572	-0.0965458	1.14112	0.0798963	-0.0785883	1.09747
P00918	Carbonic anhydrase 2	CA2	6	6	30.8	29.246	133400000	3.16579e-05	3.16027e-05	3.82685e-05	3.61638e-05	3.0137e-05	3.35551e-05	3.55027e-05	3.20932e-05	3.35226e-05	3.37049e-05	4.08431e-05	3.88193e-05	3.25025e-05	3.26026e-05	4.03488e-05	4.18654e-05	0.457777	-0.0687209	0.339346	0.39064	0.0932812	0.408223	0.452537	0.0974924	0.344346
P00966	Argininosuccinate synthase	ASS1	2	2	9.2	46.53	45192000	4.19737e-06	3.5647e-06	4.11756e-06	4.00073e-06	3.86482e-06	3.68686e-06	3.59094e-06	3.66724e-06	5.06893e-06	4.50553e-06	4.23708e-06	4.35706e-06	4.1008e-06	4.27137e-06	4.42927e-06	3.60397e-06	0.129747	-0.100684	0.886903	0.0486045	0.194204	1.31332	0.585356	0.0469281	0.23258
P00973	2-5-oligoadenylate synthase 1	OAS1	3	3	11	46.028	57193000	4.81225e-06	5.95844e-06	5.73619e-06	5.72478e-06	5.5231e-06	5.76737e-06	6.03236e-06	4.71667e-06	6.32388e-06	5.01158e-06	6.05498e-06	5.67386e-06	6.48508e-06	5.34512e-06	6.12401e-06	6.28339e-06	0.903863	-0.0125233	0.0438973	0.605189	0.0530459	0.218109	0.208714	0.124632	0.680448
P01024	Complement C3;Complement C3 beta chain;C3-beta-c;Complement C3 alpha chain;C3a anaphylatoxin;Acylation stimulating protein;Complement C3b alpha chain;Complement C3c alpha chain fragment 1;Complement C3dg fragment;Complement C3g fragment;Complement C3d fragment;Complement C3f fragment;Complement C3c alpha chain fragment 2	C3	6	5	5.9	187.15	98723000	1.99856e-05	1.90393e-05	2.01966e-05	1.91813e-05	1.88615e-05	1.88546e-05	1.84577e-05	1.74184e-05	2.07967e-05	2.12567e-05	1.96534e-05	1.94221e-05	1.9614e-05	1.89251e-05	1.96033e-05	1.97756e-05	0.0355669	-0.0913544	1.44895	0.24419	0.0493103	0.612272	0.73685	-0.00894943	0.132621
P01033	Metalloproteinase inhibitor 1	TIMP1	3	3	19.3	23.171	165560000	2.13801e-05	1.82126e-05	1.78353e-05	1.89963e-05	1.96628e-05	1.67417e-05	1.78035e-05	1.59122e-05	1.85689e-05	1.88074e-05	1.85997e-05	1.6697e-05	1.93695e-05	1.94785e-05	1.83788e-05	1.73287e-05	0.21432	-0.1242	0.668936	0.355121	-0.0726099	0.449624	0.637117	-0.0357155	0.195781
P01034	Cystatin-C	CST3	6	6	47.9	15.799	1769100000	3.84767e-05	3.86301e-05	4.10646e-05	4.36989e-05	4.03751e-05	4.16656e-05	4.18559e-05	3.88375e-05	3.58617e-05	3.94869e-05	3.9242e-05	4.00017e-05	3.7334e-05	3.74232e-05	3.8366e-05	4.17451e-05	0.883592	0.00767826	0.0537483	0.284625	-0.0663705	0.545727	0.31803	-0.063796	0.497532
P01040	Cystatin-A;Cystatin-A, N-terminally processed	CSTA	7	7	68.4	11.006	858480000	5.77776e-05	4.8273e-05	5.75752e-05	5.61368e-05	5.23431e-05	6.69441e-05	5.23403e-05	5.12916e-05	4.71153e-05	5.22804e-05	5.04194e-05	5.21211e-05	6.42275e-05	4.83302e-05	4.87855e-05	5.88957e-05	0.862681	0.0205746	0.0641499	0.131323	-0.122047	0.881658	0.979802	0.00312337	0.00886181
P01116	GTPase KRas;GTPase KRas, N-terminally processed	KRAS	8	2	57.1	21.656	1773200000	7.71068e-05	7.72268e-05	7.77846e-05	8.63352e-05	7.9343e-05	7.7386e-05	7.89886e-05	8.47205e-05	6.91024e-05	7.85726e-05	7.93319e-05	8.11049e-05	7.27983e-05	7.65119e-05	7.37687e-05	7.73065e-05	0.862971	0.00896301	0.0640037	0.488877	-0.0476281	0.3108	0.119677	-0.0842675	0.921991
P01130	Low-density lipoprotein receptor	LDLR	9	9	12.7	95.375	194600000	3.60065e-05	3.2118e-05	3.60772e-05	3.84893e-05	3.6332e-05	3.38961e-05	3.65894e-05	3.44663e-05	3.26742e-05	3.65555e-05	3.50967e-05	3.4877e-05	3.57225e-05	3.3648e-05	3.69445e-05	3.64608e-05	0.819854	-0.0142986	0.0862633	0.592315	-0.0357	0.227448	0.989229	0.00085628	0.00470317
P01137	Transforming growth factor beta-1;Latency-associated peptide	TGFB1	7	7	21.3	44.341	566020000	5.19169e-05	4.96796e-05	5.47791e-05	5.26292e-05	5.41375e-05	5.03297e-05	5.08226e-05	4.79714e-05	5.32056e-05	5.3306e-05	5.28931e-05	5.17135e-05	5.26445e-05	5.12072e-05	5.43606e-05	5.08216e-05	0.417265	-0.0402016	0.379588	0.65181	0.0145138	0.185879	0.995799	0.000200443	0.00182849
P02144	Myoglobin	MB	3	3	20.1	17.184	859450000	3.81573e-05	3.74241e-05	3.81166e-05	4.04336e-05	3.87391e-05	3.87163e-05	3.78339e-05	4.76785e-05	3.4929e-05	3.72511e-05	3.7852e-05	3.65666e-05	3.60608e-05	3.74552e-05	3.66084e-05	3.47852e-05	0.395155	0.080425	0.403233	0.0838826	-0.0722902	1.07633	0.0368019	-0.0890094	1.43413
P02452	Collagen alpha-1(I) chain	COL1A1	6	6	4.4	138.91	140230000	3.28069e-05	2.88117e-05	3.18758e-05	3.33895e-05	3.21512e-05	2.87763e-05	3.09373e-05	2.76207e-05	3.06693e-05	3.92992e-05	3.322e-05	3.24874e-05	2.9974e-05	3.05331e-05	3.17363e-05	3.49256e-05	0.247741	-0.0866749	0.606002	0.342118	0.0966552	0.465824	0.963752	0.00323802	0.0160345
P02458	Collagen alpha-1(II) chain;Collagen alpha-1(II) chain;Chondrocalcin	COL2A1	4	3	3.2	141.78	157700000	1.91457e-05	2.06406e-05	2.06132e-05	2.40751e-05	2.25357e-05	2.14255e-05	2.19922e-05	2.49503e-05	1.80154e-05	2.00848e-05	1.9981e-05	2.12735e-05	1.94926e-05	2.10122e-05	1.92518e-05	1.98581e-05	0.263054	0.105822	0.579954	0.343322	-0.0902026	0.464299	0.318026	-0.0854828	0.497537
P02462	Collagen alpha-1(IV) chain;Arresten	COL4A1	4	4	3	160.61	126020000	1.55917e-05	1.38065e-05	1.52799e-05	1.64321e-05	1.41499e-05	1.39874e-05	1.49457e-05	1.44333e-05	1.55572e-05	1.51024e-05	1.595e-05	1.58261e-05	1.5772e-05	1.38255e-05	1.57442e-05	1.5874e-05	0.176332	-0.0874427	0.753669	0.587718	0.0309563	0.230831	0.972613	0.00248877	0.0120598
P02545	Prelamin-A/C;Lamin-A/C	LMNA	40	39	61	74.139	98669000000	0.00107365	0.00138162	0.00144747	0.00143602	0.00148676	0.00140568	0.00149253	0.00151556	0.00111081	0.00119622	0.0012894	0.00130457	0.00128051	0.00133048	0.00120411	0.00129217	0.175275	0.144339	0.756281	0.311417	-0.123433	0.506657	0.552818	-0.0639552	0.257418
P02686	Myelin basic protein	MBP	4	4	28	33.117	173600000	1.7245e-05	2.2004e-05	2.4904e-05	2.55579e-05	2.2536e-05	2.3935e-05	2.41267e-05	2.49046e-05	1.65695e-05	2.18822e-05	2.14266e-05	2.23367e-05	1.89249e-05	2.18686e-05	1.96708e-05	1.86809e-05	0.487023	0.0902513	0.31245	0.449929	-0.125883	0.346856	0.240214	-0.180782	0.619402
P02751	Fibronectin;Anastellin;Ugl-Y1;Ugl-Y2;Ugl-Y3	FN1	4	4	3.1	272.32	65153000	5.82723e-06	5.31641e-06	6.07949e-06	6.02128e-06	6.09277e-06	5.64643e-06	5.84112e-06	5.85806e-06	6.26838e-06	6.39899e-06	6.08345e-06	5.96945e-06	5.70338e-06	5.94098e-06	6.17828e-06	6.01244e-06	0.812892	0.0119901	0.0899674	0.111732	0.0888113	0.951822	0.487208	0.0362028	0.312286
P02786	Transferrin receptor protein 1;Transferrin receptor protein 1, serum form	TFRC	20	20	31.2	84.87	4998300000	0.000269324	0.000221948	0.000200482	0.000221182	0.000221156	0.000232362	0.000203761	0.000233545	0.000223875	0.000229975	0.000210149	0.000217377	0.000215602	0.000234647	0.000219996	0.000200517	0.74341	-0.0353736	0.128771	0.621874	-0.0507566	0.206297	0.538681	-0.0682355	0.268668
P02792	Ferritin light chain	FTL	6	6	46.3	20.019	1428700000	0.000147282	7.52047e-05	8.34177e-05	7.33128e-05	9.04607e-05	7.8167e-05	6.91932e-05	6.58177e-05	0.000125112	0.000105586	9.2184e-05	9.47178e-05	0.000101918	7.59077e-05	0.00011507	9.85242e-05	0.345759	-0.320669	0.461227	0.634248	0.139098	0.197741	0.880313	0.0456929	0.0553627
P02794	Ferritin heavy chain;Ferritin heavy chain, N-terminally processed	FTH1	7	7	54.6	21.225	1389700000	0.000107375	6.65979e-05	7.00392e-05	6.28806e-05	7.47369e-05	6.91735e-05	6.17897e-05	5.85259e-05	9.48524e-05	7.73916e-05	7.22507e-05	7.61731e-05	8.29954e-05	6.5883e-05	8.47432e-05	7.65218e-05	0.367539	-0.21596	0.434696	0.774224	0.0633476	0.111133	0.944353	0.015203	0.0248658
P02795;P13640	Metallothionein-2;Metallothionein-1G	MT2A	4	2	65.6	6.0422	57065000000	0.000451764	0.000414684	0.000419002	0.00045569	0.000432748	0.000415869	0.000412731	0.000436358	0.000380584	0.000437999	0.000408584	0.000417099	0.00037981	0.000426881	0.000388008	0.000422349	0.4093	-0.0364465	0.387958	0.181039	-0.0825883	0.742227	0.100867	-0.10667	0.996252
P04040	Catalase	CAT	26	25	60.3	59.755	8632900000	0.000310255	0.000268319	0.000255036	0.000268892	0.000260804	0.000264734	0.000245975	0.000250365	0.000276009	0.000296307	0.000265298	0.000275805	0.000271725	0.000278505	0.000271038	0.00026865	0.165139	-0.109559	0.78215	0.847822	0.014215	0.0716952	0.804556	-0.0165621	0.0944438
P04062	Glucosylceramidase	GBA1	6	6	14	59.716	417380000	4.34671e-05	3.78363e-05	3.80494e-05	3.41226e-05	3.94281e-05	3.61109e-05	3.54207e-05	3.1855e-05	4.52964e-05	3.94804e-05	4.2184e-05	4.10067e-05	4.06074e-05	3.898e-05	4.05215e-05	3.90614e-05	0.322424	-0.103861	0.491572	0.163894	0.130175	0.785437	0.498061	0.0525635	0.302718
P04066	Tissue alpha-L-fucosidase	FUCA1	15	15	33.5	53.688	3155500000	0.000239754	0.000213007	0.000222012	0.000234992	0.000233954	0.000218134	0.00021838	0.000224636	0.000203664	0.000223316	0.000217006	0.000223927	0.000209441	0.000217577	0.00021414	0.000216267	0.626015	-0.0234411	0.203415	0.223245	-0.0679456	0.651218	0.0851798	-0.0854847	1.06966
P04075	Fructose-bisphosphate aldolase A	ALDOA	40	33	92.6	39.42	944530000000	0.00557646	0.00530778	0.00500459	0.00559365	0.00533752	0.00542815	0.00511201	0.00549457	0.00496694	0.00535487	0.00512613	0.00524198	0.00521993	0.00528183	0.00520695	0.00531273	0.870249	-0.00742212	0.0603564	0.265509	-0.0542329	0.575921	0.444057	-0.031299	0.352562
P04080	Cystatin-B	CSTB	8	8	79.6	11.139	69021000000	0.000420801	0.000442733	0.000421427	0.000464959	0.000427089	0.000455474	0.000437561	0.000468793	0.000392991	0.000422727	0.000413238	0.000419837	0.000419815	0.000423077	0.000409285	0.000438589	0.512138	0.0317973	0.290613	0.088432	-0.0858787	1.05339	0.267768	-0.0496128	0.572242
P04083	Annexin A1	ANXA1	23	23	69.1	38.714	172870000000	0.00105881	0.00116495	0.00105739	0.00100598	0.000984003	0.00113998	0.00103649	0.00104913	0.00118783	0.00112501	0.00113948	0.00111725	0.00105859	0.00112321	0.0010734	0.00102617	0.691553	-0.0263322	0.160175	0.104645	0.0920464	0.980283	0.971711	-0.00194336	0.0124631
P04114	Apolipoprotein B-100;Apolipoprotein B-48	APOB	4	2	0.9	515.6	158370000	5.5943e-06	6.07431e-06	6.44353e-06	5.99673e-06	5.20382e-06	5.54822e-06	5.64746e-06	5.31611e-06	6.90007e-06	7.66507e-06	7.26396e-06	7.65372e-06	5.52917e-06	6.21173e-06	6.16656e-06	8.77006e-06	0.0251815	-0.150832	1.59892	0.00178466	0.29031	2.74845	0.417784	0.146061	0.379048
P04150	Glucocorticoid receptor	NR3C1	16	16	26.9	85.658	1472200000	0.00012681	0.000184068	0.000205796	0.00019597	0.000182672	0.000209275	0.000215966	0.000208032	0.000148197	0.000150668	0.000174712	0.000170138	0.000168956	0.000168233	0.000161426	0.000175573	0.225875	0.195291	0.646131	0.397477	-0.14676	0.400688	0.610889	-0.0800311	0.214038
P04156	Major prion protein	PRNP	6	6	23.3	27.661	2406000000	5.85259e-05	6.07821e-05	5.92551e-05	6.44825e-05	5.89311e-05	6.21239e-05	6.11219e-05	6.28232e-05	5.25344e-05	5.64025e-05	5.37901e-05	5.55126e-05	5.54282e-05	5.90965e-05	5.46135e-05	5.67648e-05	0.766796	0.0115552	0.11532	0.00784804	-0.155315	2.10524	0.0407209	-0.105524	1.39018
P04179	Superoxide dismutase [Mn], mitochondrial	SOD2	11	11	66.2	24.75	49933000000	0.000418078	0.000372068	0.000382656	0.000404982	0.000400849	0.000375564	0.000390086	0.00037042	0.000360302	0.000403993	0.000379929	0.000384242	0.000369749	0.000376693	0.000368366	0.000394481	0.446201	-0.0378587	0.350469	0.404839	-0.0458153	0.392718	0.205034	-0.0640306	0.688174
P04181	Ornithine aminotransferase, mitochondrial;Ornithine aminotransferase, hepatic form;Ornithine aminotransferase, renal form	OAT	11	11	43.1	48.534	1820600000	0.0001314	0.000123492	0.000124923	0.000116282	0.000119856	0.000128698	0.000121279	0.000113595	0.000137191	0.000134927	0.000136144	0.000126368	0.000129607	0.00013128	0.000135783	0.000129208	0.497356	-0.0373231	0.303333	0.0512813	0.107917	1.29004	0.0741506	0.0841052	1.12989
P04183	Thymidine kinase, cytosolic	TK1	12	12	56.4	25.468	6050700000	0.000340154	0.000298368	0.000278781	0.000309271	0.000316117	0.000323515	0.000295811	0.000321835	0.000300678	0.00030737	0.000282672	0.000296739	0.000315113	0.00032462	0.000284893	0.000267352	0.611253	0.0356711	0.213779	0.506571	-0.0467553	0.295359	0.655882	-0.0412748	0.183174
P04279;Q02383	Semenogelin-1;Alpha-inhibin-92;Alpha-inhibin-31;Seminal basic protein;Semenogelin-2	SEMG1	2	2	4.1	52.13	113830000	6.22483e-06	7.03359e-06	4.07023e-06	5.56329e-06	4.1888e-06	7.6229e-06	4.15948e-06	1.11003e-05	5.59718e-06	4.46476e-06	4.26953e-06	5.01079e-06	1.01956e-05	1.22237e-05	7.47215e-06	4.45892e-06	0.576947	0.241932	0.238864	0.2488	-0.243083	0.604149	0.162356	0.585486	0.789532
P04406	Glyceraldehyde-3-phosphate dehydrogenase	GAPDH	31	30	75.5	36.053	1434200000000	0.00821754	0.00715001	0.00675499	0.00696502	0.00745904	0.00731573	0.00666646	0.00726524	0.00685707	0.0075062	0.00695536	0.00698443	0.00696051	0.00717488	0.00692852	0.00703953	0.805107	-0.0190262	0.0941462	0.602238	-0.0394442	0.220232	0.484084	-0.0496555	0.315079
P04424	Argininosuccinate lyase	ASL	14	14	38.8	51.657	1367600000	0.000123504	0.0001071	0.000104857	0.000105911	0.000106252	0.000101388	9.97329e-05	9.6025e-05	0.000112992	0.00012268	0.000111508	0.000110238	0.000109874	0.000109457	0.000112958	0.000116611	0.100492	-0.129792	0.997871	0.473088	0.0515193	0.325058	0.703422	0.0243994	0.152784
P04439	HLA class I histocompatibility antigen, A-3 alpha chain	HLA-A	3	2	12.9	40.84	229560000	5.35543e-05	3.87778e-05	4.3101e-05	4.45936e-05	4.8218e-05	3.96372e-05	4.36498e-05	4.15199e-05	5.0236e-05	4.86565e-05	4.27045e-05	4.49272e-05	4.38096e-05	4.31548e-05	4.82859e-05	4.48928e-05	0.645125	-0.0572301	0.190356	0.663205	0.0511528	0.178352	0.993258	0.00093364	0.00293813
P04626	Receptor tyrosine-protein kinase erbB-2	ERBB2	3	3	3.4	137.91	51035000	8.42605e-06	8.31624e-06	8.55534e-06	8.33897e-06	7.97417e-06	7.70246e-06	8.20939e-06	7.9561e-06	7.95338e-06	9.02465e-06	7.94115e-06	8.57535e-06	8.38531e-06	7.68059e-06	8.62172e-06	8.41977e-06	0.00857796	-0.0790958	2.06662	0.89899	-0.00610617	0.0462451	0.556452	-0.0228784	0.254573
P04632	Calpain small subunit 1	CAPNS1	13	13	87.7	28.315	27255000000	0.000206541	0.000249365	0.000252	0.000230296	0.000252662	0.000265124	0.000253509	0.000312255	0.000217634	0.000220181	0.000234521	0.000235906	0.000251791	0.000246673	0.000227467	0.000217415	0.0841304	0.207796	1.07505	0.540178	-0.0468215	0.267463	0.925853	0.00788955	0.033458
P04792	Heat shock protein beta-1	HSPB1	15	15	86.8	22.782	44225000000	0.000446755	0.000462369	0.00046496	0.000454559	0.000463386	0.000486016	0.000492958	0.000495973	0.000448314	0.000407811	0.00045521	0.000468128	0.000354287	0.000366912	0.00034678	0.000364407	0.0174634	0.0840417	1.75787	0.402459	-0.0393313	0.395279	3.86089e-06	-0.352354	5.41331
P04818	Thymidylate synthase	TYMS	10	10	43.8	35.716	660030000	0.000107184	0.000103398	0.000112787	9.97937e-05	9.33926e-05	0.000100394	9.8458e-05	9.24968e-05	0.000117862	0.000109974	0.000114349	0.000107282	0.000109367	0.000103594	0.000113704	0.000105501	0.0294047	-0.13732	1.53158	0.120152	0.0870058	0.920268	0.551198	0.0303757	0.258693
P04920	Anion exchange protein 2	SLC4A2	9	9	14.1	137.01	897900000	5.30471e-05	6.76341e-05	7.19675e-05	7.33967e-05	6.58621e-05	6.80399e-05	7.5598e-05	6.97127e-05	5.93365e-05	6.17768e-05	6.50379e-05	6.72991e-05	5.99421e-05	6.52469e-05	6.15114e-05	6.90234e-05	0.542409	0.0696918	0.265673	0.549965	-0.0699696	0.259665	0.629333	-0.0570857	0.20112
P05023	Sodium/potassium-transporting ATPase subunit alpha-1	ATP1A1	2	2	2.4	112.89	13457000	2.87248e-06	1.6845e-06	1.95553e-06	2.044e-06	2.04057e-06	1.78471e-06	1.92329e-06	1.85837e-06	2.84299e-06	2.59768e-06	1.85856e-06	2.04029e-06	2.15623e-06	1.93055e-06	2.7559e-06	2.01528e-06	0.399506	-0.169705	0.398477	0.591007	0.126325	0.228407	0.819858	0.0499535	0.0862611
P05067	Amyloid beta A4 protein;N-APP;Soluble APP-alpha;Soluble APP-beta;C99;Beta-amyloid protein 42;Beta-amyloid protein 40;C83;P3(42);P3(40);C80;Gamma-secretase C-terminal fragment 59;Gamma-secretase C-terminal fragment 57;Gamma-secretase C-terminal fragment 50;C31	APP	10	10	16.1	86.942	1970600000	5.13941e-05	5.49356e-05	5.88461e-05	6.04227e-05	5.73361e-05	5.63885e-05	5.94554e-05	5.66236e-05	5.01459e-05	5.52215e-05	5.73138e-05	5.74169e-05	5.44251e-05	5.52637e-05	5.65469e-05	5.95201e-05	0.641459	0.0266447	0.192831	0.622207	-0.0356107	0.206065	0.986995	0.0010058	0.00568507
P05091	Aldehyde dehydrogenase, mitochondrial	ALDH2	22	18	51.1	56.381	9581400000	0.00043705	0.000440644	0.000419908	0.000411506	0.000394369	0.000430411	0.000400832	0.000377564	0.000471589	0.000481841	0.000438893	0.00045394	0.000435811	0.000457345	0.000419368	0.000454943	0.088236	-0.0923107	1.05435	0.0268238	0.111365	1.57148	0.24394	0.0484401	0.612717
P05114	Non-histone chromosomal protein HMG-14	HMGN1	5	5	43	10.659	16537000000	0.000243627	0.000280513	0.000274243	0.000313957	0.00030222	0.000274269	0.000273731	0.000285622	0.0002536	0.000297459	0.00025529	0.000271561	0.000250719	0.000275104	0.0002432	0.000267673	0.724245	0.0301643	0.140115	0.64296	-0.0453616	0.191816	0.287227	-0.101606	0.541775
P05121	Plasminogen activator inhibitor 1	SERPINE1	10	10	32.3	45.059	646760000	5.57301e-05	4.97799e-05	5.12613e-05	5.29102e-05	5.11792e-05	4.80974e-05	5.02246e-05	4.93728e-05	5.18254e-05	5.33449e-05	5.34533e-05	5.18877e-05	4.90981e-05	4.89343e-05	5.16532e-05	5.18928e-05	0.108358	-0.0763456	0.96514	0.883008	0.00569686	0.0540356	0.226704	-0.056859	0.644541
P05161	Ubiquitin-like protein ISG15	ISG15	4	4	30.9	17.887	375510000	5.09589e-05	4.71589e-05	4.50644e-05	4.07017e-05	4.68693e-05	4.59088e-05	4.37348e-05	4.22343e-05	4.65894e-05	4.06194e-05	4.29371e-05	4.21331e-05	4.59196e-05	4.24835e-05	4.18227e-05	4.20659e-05	0.609134	-0.0408742	0.215287	0.287486	-0.0940483	0.541383	0.262442	-0.0939411	0.580967
P05162	Galectin-2	LGALS2	2	2	25.8	14.644	7115100000	7.91136e-06	6.53918e-06	7.09507e-06	7.64198e-06	6.74571e-06	6.32954e-06	6.49435e-06	6.65403e-06	7.59569e-06	9.25309e-06	6.19213e-06	6.60296e-06	6.48062e-06	7.54378e-06	6.70496e-06	6.76257e-06	0.0585275	-0.154488	1.23264	0.883478	0.0223784	0.0538041	0.3102	-0.0863472	0.508358
P05165	Propionyl-CoA carboxylase alpha chain, mitochondrial	PCCA	8	8	16.5	80.058	189840000	3.53491e-05	3.1962e-05	3.18408e-05	3.16079e-05	2.85792e-05	3.0361e-05	2.82923e-05	2.87073e-05	3.71605e-05	3.35335e-05	3.18209e-05	3.3231e-05	3.02916e-05	3.09503e-05	3.22482e-05	3.20872e-05	0.0102279	-0.173542	1.99021	0.421164	0.0539908	0.375549	0.244715	-0.0583432	0.61134
P05166	Propionyl-CoA carboxylase beta chain, mitochondrial	PCCB	15	15	38.2	58.215	1437000000	0.000122502	9.74402e-05	9.11368e-05	9.56434e-05	9.64447e-05	9.44025e-05	8.44585e-05	8.72934e-05	0.000108343	0.000114931	0.000100223	0.000104124	9.1127e-05	9.12069e-05	0.000100614	9.76277e-05	0.197776	-0.16567	0.703827	0.524559	0.0722884	0.280205	0.414294	-0.0958609	0.382691
P05198	Eukaryotic translation initiation factor 2 subunit 1	EIF2S1	21	21	63.5	36.112	21704000000	0.000316141	0.00043563	0.000420463	0.000418192	0.000392229	0.000422164	0.000401469	0.000443556	0.000421728	0.000416936	0.000408125	0.000414797	0.000427531	0.000436439	0.000408298	0.000387521	0.582757	0.0612645	0.234513	0.542694	0.0631471	0.265445	0.578129	0.0615864	0.237975
P05204	Non-histone chromosomal protein HMG-17	HMGN2	4	2	41.1	9.3926	29112000000	0.000203044	0.000271057	0.000318028	0.000330568	0.000414541	0.000249574	0.000318723	0.000311352	0.00025802	0.000304755	0.00030352	0.000299076	0.000256305	0.000272547	0.000250989	0.000293576	0.374071	0.20508	0.427046	0.74215	0.0538225	0.129508	0.69952	-0.0647579	0.1552
P05386	60S acidic ribosomal protein P1	RPLP1	5	3	89.5	11.514	15800000000	0.000131885	0.000139875	0.000161781	0.000141277	0.000149198	0.000179025	0.000184741	0.000167054	0.000138376	0.000128255	0.000140182	0.000138674	0.000141709	0.000134486	0.000132964	0.000141358	0.0406206	0.242468	1.39125	0.330897	-0.0755601	0.480308	0.403769	-0.0623171	0.393867
P05387	60S acidic ribosomal protein P2	RPLP2	8	6	91.3	11.665	54097000000	0.000258188	0.000385828	0.000436503	0.000398716	0.000414511	0.000479488	0.000469615	0.000463237	0.000288221	0.000298488	0.000369275	0.000373351	0.000355445	0.000353102	0.000329482	0.000382022	0.0802376	0.304507	1.09562	0.435403	-0.154146	0.361109	0.725406	-0.0589098	0.139419
P05388;Q8NHW5	60S acidic ribosomal protein P0;60S acidic ribosomal protein P0-like	RPLP0	15	15	57.7	34.273	17764000000	0.000263698	0.00017133	0.000163075	0.000163288	0.000169255	0.000165937	0.000160909	0.00017425	0.000220883	0.000211457	0.000168026	0.000184491	0.000176455	0.000156092	0.000178861	0.000161221	0.392096	-0.18372	0.406608	0.837395	0.043792	0.0770698	0.411688	-0.178828	0.385432
P05423	DNA-directed RNA polymerase III subunit RPC4	POLR3D	3	3	9	44.395	32544000	7.74104e-06	6.68263e-06	6.91802e-06	6.43307e-06	6.19891e-06	6.43212e-06	6.78454e-06	6.35842e-06	8.89743e-06	8.09346e-06	7.89829e-06	7.77382e-06	6.96288e-06	6.84755e-06	8.14777e-06	7.62926e-06	0.157091	-0.107859	0.803847	0.0181924	0.233882	1.74011	0.31744	0.091211	0.498339
P05455	Lupus La protein	SSB	31	31	66.2	46.836	187000000000	0.00185778	0.00166152	0.00164714	0.0017341	0.00181218	0.00163672	0.00160539	0.00161599	0.00163525	0.00177523	0.00166057	0.0016365	0.00161575	0.00171673	0.00162354	0.0017042	0.432465	-0.0489621	0.364049	0.441277	-0.0409224	0.355289	0.315739	-0.0511385	0.500672
P05556	Integrin beta-1	ITGB1	17	17	23.9	88.414	3313000000	0.000416825	0.000297448	0.000288922	0.000312584	0.0003048	0.00028463	0.000289941	0.000279929	0.000380932	0.000376588	0.000307555	0.000332124	0.000321909	0.000302052	0.000369167	0.000338486	0.24259	-0.182665	0.615127	0.577813	0.0866197	0.238213	0.908206	0.0172583	0.0418158
P05783	Keratin, type I cytoskeletal 18	KRT18	38	24	80	48.057	257790000000	0.0017719	0.00213013	0.00221559	0.00209706	0.00212131	0.00216721	0.00222726	0.00241601	0.00190629	0.00196046	0.00210516	0.00205052	0.00211691	0.00203649	0.00209931	0.00201408	0.175661	0.120746	0.755324	0.668835	-0.0341643	0.174681	0.900869	0.00912166	0.0453385
P05997	Collagen alpha-2(V) chain	COL5A2	23	22	26.5	144.91	891710000	0.000130501	0.00014119	0.000158292	0.000156664	0.000154719	0.000147929	0.000161334	0.000149646	0.000141328	0.000149784	0.00015949	0.000153504	0.000152381	0.000149482	0.000155166	0.00016283	0.389603	0.0648728	0.409377	0.588349	0.0423112	0.230365	0.293734	0.079448	0.532046
P06132	Uroporphyrinogen decarboxylase	UROD	13	13	53.4	40.786	12033000000	0.000306715	0.000271297	0.000278684	0.00028808	0.000294274	0.000271504	0.000279289	0.0002819	0.000269669	0.000292289	0.000281438	0.000281353	0.000276295	0.000277153	0.000279802	0.0002844	0.638232	-0.0226192	0.195021	0.595707	-0.0254624	0.224968	0.421836	-0.0345965	0.374856
P06280	Alpha-galactosidase A	GLA	12	12	40.8	48.766	2551600000	0.000138281	0.000120801	0.000119825	0.000112125	0.000117299	0.000123027	0.000111195	0.000107436	0.000127099	0.000121522	0.000126283	0.000123499	0.000123736	0.000123694	0.000118724	0.000115477	0.263709	-0.0974593	0.578876	0.756355	0.0214951	0.121274	0.70345	-0.0278854	0.152767
P06400	Retinoblastoma-associated protein	RB1	13	13	17.3	106.16	771840000	9.71998e-05	0.000114384	0.000117158	0.000111263	0.000115461	0.000112949	0.000113996	0.000109607	0.000129999	0.000121069	0.000121243	0.000115272	0.000121757	0.000109022	0.000117497	0.000107512	0.538547	0.0388501	0.268776	0.0688065	0.148135	1.16237	0.506804	0.0508474	0.29516
P06454	Prothymosin alpha;Prothymosin alpha, N-terminally processed;Thymosin alpha-1	PTMA	8	8	38.7	12.203	305600000000	0.00259766	0.00225486	0.00235808	0.00259025	0.00254295	0.00223943	0.00236811	0.002355	0.00217091	0.0025704	0.00236101	0.0023417	0.00220843	0.00236942	0.00227837	0.00245035	0.512408	-0.0441473	0.290384	0.479862	-0.0535065	0.318884	0.265309	-0.0746568	0.576248
P06493	Cyclin-dependent kinase 1	CDK1	16	14	59.9	34.095	4314300000	0.000192199	0.000194396	0.000192999	0.000175664	0.000176471	0.000185768	0.000181426	0.000159984	0.000275073	0.000246625	0.000251858	0.000232689	0.000208311	0.00020238	0.000213375	0.000199752	0.121473	-0.102113	0.915519	0.000706441	0.41394	3.15092	0.0186685	0.125356	1.72889
P06576	ATP synthase subunit beta, mitochondrial	ATP5F1B	20	20	61.8	56.559	6478300000	0.000310121	0.000270066	0.000263129	0.000246784	0.000258224	0.000244109	0.000256365	0.000221488	0.000315351	0.000280065	0.000290561	0.000281829	0.000280619	0.000259744	0.000279762	0.000268286	0.134388	-0.153331	0.871638	0.26259	0.0993414	0.580722	0.977476	-0.00223642	0.00989384
P06703	Protein S100-A6	S100A6	9	9	84.4	10.18	488620000000	0.000719504	0.000671048	0.000642162	0.000712392	0.000723387	0.000636947	0.000665554	0.000711442	0.000605714	0.000669245	0.000679647	0.000650557	0.000652692	0.000679992	0.000681134	0.000677345	0.945158	-0.00409372	0.0244958	0.202262	-0.0754887	0.694085	0.512694	-0.0286327	0.290141
P06730	Eukaryotic translation initiation factor 4E	EIF4E	6	6	46.1	25.097	1826500000	5.97343e-05	5.81861e-05	5.45307e-05	5.31912e-05	5.18418e-05	5.16674e-05	5.23282e-05	4.94632e-05	6.26025e-05	5.7247e-05	5.92793e-05	5.78587e-05	5.6185e-05	5.55546e-05	5.58839e-05	5.36829e-05	0.0219773	-0.136301	1.65803	0.194582	0.0707722	0.710897	0.53085	-0.0279929	0.275028
P06733	Alpha-enolase	ENO1	32	28	81.1	47.168	976880000000	0.00440776	0.00411982	0.00415584	0.00413832	0.00409439	0.00416481	0.00394548	0.0039957	0.00405369	0.00429846	0.00427841	0.00419806	0.00403166	0.00416875	0.00411536	0.00421833	0.113185	-0.0542979	0.946213	0.984976	0.000590379	0.00657452	0.396248	-0.0248813	0.402033
P06737	Glycogen phosphorylase, liver form	PYGL	48	38	62.5	97.147	31921000000	0.000734344	0.000669906	0.000661562	0.000644567	0.000633055	0.000645398	0.000605786	0.000627904	0.000677339	0.000687268	0.000668809	0.000686215	0.000674475	0.000660204	0.000664082	0.000655663	0.0589888	-0.109577	1.22923	0.912181	0.00491561	0.0399191	0.51134	-0.0300956	0.29129
P06744	Glucose-6-phosphate isomerase	GPI	35	35	76.3	63.146	486790000000	0.00493873	0.00438833	0.00427767	0.00435794	0.00445531	0.00451656	0.00414431	0.00407645	0.00438929	0.00468996	0.00454965	0.00451762	0.00439876	0.0044686	0.00441786	0.00462275	0.342856	-0.063212	0.464889	0.787797	0.0146913	0.103586	0.934458	-0.00439952	0.0294403
P06748	Nucleophosmin	NPM1	15	15	65.6	32.575	168730000000	0.000908287	0.000874714	0.000877096	0.000947391	0.000903464	0.00090987	0.000884076	0.000987977	0.000803212	0.000882987	0.000849987	0.000877667	0.000842745	0.000910342	0.000865163	0.000890983	0.519864	0.0308209	0.28411	0.100215	-0.079594	0.999069	0.317201	-0.039839	0.498666
P06753	Tropomyosin alpha-3 chain	TPM3	22	6	51.6	32.95	50011000000	0.000259002	0.000298228	0.000316538	0.000322342	0.000335907	0.000313228	0.000320939	0.000304783	0.000246162	0.000283125	0.000285975	0.000288046	0.000286941	0.000292794	0.000272303	0.000292087	0.257923	0.0919843	0.58851	0.231101	-0.116514	0.636197	0.421534	-0.0641061	0.375167
P06756	Integrin alpha-V;Integrin alpha-V heavy chain;Integrin alpha-V light chain	ITGAV	17	17	19.4	116.04	577140000	0.000110205	7.94718e-05	8.11679e-05	7.76084e-05	8.18321e-05	7.59201e-05	7.3628e-05	7.44206e-05	0.00010291	9.32556e-05	7.9834e-05	8.16401e-05	8.97559e-05	8.25088e-05	9.26403e-05	8.05774e-05	0.228428	-0.188372	0.64125	0.815637	0.0375422	0.0885028	0.931194	-0.0123518	0.0309596
P06865	Beta-hexosaminidase subunit alpha	HEXA	14	14	29.5	60.702	6685800000	0.000244507	0.000221029	0.000215362	0.000222193	0.000223158	0.000220999	0.000209446	0.000222944	0.000207246	0.000224879	0.000214857	0.000223286	0.000219089	0.000225303	0.000209992	0.00020825	0.392501	-0.0430379	0.406159	0.322259	-0.0534114	0.491795	0.229612	-0.0661203	0.639006
P07093	Glia-derived nexin	SERPINE2	4	4	12.1	44.002	38628000	9.94821e-06	1.04094e-05	1.08831e-05	1.13485e-05	1.00925e-05	1.01997e-05	9.85248e-06	9.82037e-06	1.29982e-05	1.20865e-05	1.28138e-05	1.08135e-05	1.24045e-05	1.08603e-05	1.23933e-05	1.06931e-05	0.0828285	-0.0917491	1.08182	0.0386371	0.193788	1.413	0.142958	0.122117	0.844792
P07099	Epoxide hydrolase 1	EPHX1	10	10	28.1	52.948	389950000	0.000124155	6.28683e-05	5.58981e-05	6.21571e-05	5.48675e-05	5.87375e-05	5.43862e-05	5.29147e-05	0.000124606	0.000107136	7.13507e-05	8.29438e-05	8.16006e-05	6.62027e-05	0.000109699	8.29976e-05	0.238707	-0.46575	0.622135	0.35089	0.339557	0.454828	0.647497	0.158471	0.188762
P07108	Acyl-CoA-binding protein	DBI	7	7	58.6	10.044	71589000000	0.000634255	0.000733608	0.000778051	0.000851208	0.000790674	0.000761649	0.000815505	0.000806805	0.000611729	0.000675878	0.000741825	0.00073267	0.000674713	0.000724137	0.000673795	0.000747689	0.380414	0.0830121	0.419744	0.321689	-0.117811	0.492564	0.401528	-0.0877112	0.396284
P07195	L-lactate dehydrogenase B chain	LDHB	24	22	73.4	36.638	777790000000	0.00325064	0.00285221	0.00270571	0.00303166	0.00302923	0.00288147	0.00274387	0.00286553	0.00270354	0.00299048	0.00280125	0.00285709	0.00284109	0.00292458	0.00286259	0.00286316	0.564573	-0.0395412	0.24828	0.390984	-0.060703	0.40784	0.491142	-0.0431374	0.308793
P07203	Glutathione peroxidase 1	GPX1	10	10	64.5	22.088	1416800000	0.000124788	0.000134316	0.00013072	0.00012663	0.000123453	0.000131117	0.000132816	0.000130404	0.000123212	0.000126566	0.000125554	0.000126878	0.000129132	0.000124727	0.000120467	0.000122494	0.913947	0.00372901	0.0390792	0.170544	-0.0403473	0.768165	0.133306	-0.0559158	0.87515
P07204	Thrombomodulin	THBD	7	7	21.2	60.329	327310000	2.84471e-05	3.16918e-05	3.5227e-05	3.5492e-05	3.45172e-05	3.45955e-05	3.70993e-05	3.50356e-05	2.92833e-05	3.11763e-05	3.12515e-05	3.33493e-05	3.17547e-05	3.20976e-05	3.13663e-05	3.48139e-05	0.193158	0.110225	0.714087	0.465703	-0.0653765	0.331891	0.914364	-0.00913036	0.0388807
P07237	Protein disulfide-isomerase	P4HB	39	39	79.9	57.116	450730000000	0.00249363	0.00249604	0.00234981	0.00258292	0.00254292	0.00241111	0.0024514	0.0028283	0.00208016	0.00236342	0.00218868	0.0023749	0.00243054	0.00270181	0.002364	0.00249242	0.489513	0.0445717	0.310236	0.0377111	-0.139617	1.42353	0.855989	0.00961815	0.0675318
P07305	Histone H1.0;Histone H1.0, N-terminally processed	H1-0	5	5	22.7	20.863	119210000	2.39933e-05	1.53565e-05	1.52069e-05	1.61499e-05	1.68772e-05	1.52047e-05	1.51591e-05	1.46903e-05	2.29018e-05	2.04022e-05	1.82632e-05	1.78813e-05	1.83809e-05	1.60683e-05	2.18574e-05	1.91418e-05	0.350891	-0.191177	0.454827	0.399532	0.168177	0.398448	0.642843	0.0936453	0.191895
P07311	Acylphosphatase-1	ACYP1	8	8	76.8	11.261	2563700000	5.37985e-05	6.73834e-05	6.87741e-05	7.48824e-05	7.02599e-05	7.20266e-05	7.07261e-05	7.72754e-05	5.63989e-05	6.31357e-05	5.99283e-05	6.52175e-05	5.904e-05	7.55752e-05	5.87424e-05	6.09837e-05	0.227125	0.132373	0.643736	0.338417	-0.114214	0.470548	0.677089	-0.0583464	0.169354
P07339	Cathepsin D;Cathepsin D light chain;Cathepsin D heavy chain	CTSD	17	17	53.2	44.552	15692000000	0.000481005	0.000485961	0.00046499	0.000443869	0.000463415	0.000483713	0.000455197	0.000475417	0.000480713	0.000436899	0.00046314	0.000454189	0.000457089	0.000467574	0.000433923	0.000423466	0.96781	0.00147392	0.0142099	0.466964	-0.0317924	0.330717	0.14281	-0.0739856	0.845241
P07355	Annexin A2	ANXA2	31	10	77.3	38.604	811000000000	0.00309022	0.00315999	0.00311512	0.00300799	0.00297265	0.00312295	0.002982	0.00304892	0.00303409	0.00300122	0.003262	0.00317873	0.00304192	0.00314113	0.00309068	0.00310389	0.239441	-0.0290674	0.620802	0.722969	0.0119271	0.14088	0.978321	0.000500833	0.00951877
P07384	Calpain-1 catalytic subunit	CAPN1	33	33	64.6	81.889	39202000000	0.000676457	0.000658988	0.000694344	0.000673021	0.000668443	0.00065484	0.000672717	0.000682154	0.000663304	0.000725059	0.000685249	0.000710951	0.000701185	0.000681398	0.000722886	0.000683503	0.528873	-0.0132205	0.276648	0.235686	0.0429916	0.627666	0.124517	0.0452735	0.90477
P07437	Tubulin beta chain	TUBB	21	5	59.9	49.67	18351000000	0.000472646	0.000344075	0.000314755	0.00029244	0.000329428	0.000322116	0.000298689	0.000290577	0.000477139	0.000389239	0.000360366	0.000361745	0.000377495	0.000348883	0.000389673	0.000326056	0.310675	-0.198584	0.507694	0.431341	0.15779	0.36518	0.918794	0.0183123	0.036782
P07602	Prosaposin;Saposin-A;Saposin-B-Val;Saposin-B;Saposin-C;Saposin-D	PSAP	24	24	56.5	58.112	182690000000	0.000635789	0.000744582	0.00075903	0.000800921	0.000784517	0.000778989	0.000801147	0.000883144	0.000601588	0.000640481	0.000687178	0.000707186	0.000655868	0.000727014	0.000630409	0.000677259	0.121934	0.143488	0.913874	0.123627	-0.157386	0.907888	0.176081	-0.128073	0.754288
P07686	Beta-hexosaminidase subunit beta;Beta-hexosaminidase subunit beta chain B;Beta-hexosaminidase subunit beta chain A	HEXB	20	20	47.8	63.137	15977000000	0.000485733	0.000455657	0.000453653	0.000475197	0.000462213	0.000472814	0.000442053	0.0004455	0.00044506	0.000476761	0.000457415	0.000467724	0.000443586	0.000467382	0.000443359	0.000471297	0.304088	-0.0372414	0.517	0.59378	-0.0180712	0.226375	0.341659	-0.0348336	0.466407
P07711	Cathepsin L1;Cathepsin L1 heavy chain;Cathepsin L1 light chain	CTSL	8	8	43.8	37.564	1924900000	7.55445e-05	7.94913e-05	7.52544e-05	8.36448e-05	7.59156e-05	8.50535e-05	8.08068e-05	9.20232e-05	6.31923e-05	7.16647e-05	7.14823e-05	7.4857e-05	7.00027e-05	7.64831e-05	6.85204e-05	6.7998e-05	0.254619	0.0885139	0.594109	0.0420682	-0.158889	1.37605	0.0319	-0.149642	1.49621
P07737	Profilin-1	PFN1	14	10	95	15.054	362400000000	0.00130054	0.00173675	0.00186531	0.00188829	0.00182349	0.00196286	0.0021151	0.00221748	0.00131385	0.0012898	0.00159509	0.00154919	0.00151001	0.00165283	0.00139927	0.00155587	0.0856441	0.257691	1.0673	0.149146	-0.240557	0.826389	0.294023	-0.150545	0.531619
P07738	Bisphosphoglycerate mutase	BPGM	4	4	23.6	30.005	620320000	3.75782e-05	3.40594e-05	3.05172e-05	2.94882e-05	3.36699e-05	3.32112e-05	2.98497e-05	2.70261e-05	3.43624e-05	3.22496e-05	3.33394e-05	3.0964e-05	3.23274e-05	3.2804e-05	3.07764e-05	3.20757e-05	0.444495	-0.0891201	0.352134	0.92971	-0.00799594	0.0316527	0.645282	-0.0406714	0.19025
P07741	Adenine phosphoribosyltransferase	APRT	13	13	88.9	19.608	59933000000	0.000367172	0.000336221	0.000326121	0.000319538	0.000336347	0.000324856	0.000315748	0.000313131	0.00031602	0.000347112	0.000325281	0.000336231	0.00030894	0.000330086	0.000312429	0.000336453	0.257258	-0.0644836	0.58963	0.643021	-0.0263409	0.191775	0.266701	-0.0669153	0.573975
P07814	Bifunctional glutamate/proline--tRNA ligase;Glutamate--tRNA ligase;Proline--tRNA ligase	EPRS1	55	54	46.4	170.59	10560000000	0.000715716	0.00052075	0.000452602	0.000437409	0.000424421	0.000479896	0.000431854	0.000407919	0.000833344	0.000718653	0.000575955	0.000610791	0.000638773	0.000549632	0.000738335	0.000607861	0.196633	-0.285991	0.706343	0.126991	0.365048	0.896227	0.223603	0.253293	0.650522
P07858	Cathepsin B;Cathepsin B light chain;Cathepsin B heavy chain	CTSB	12	12	51	37.821	3330900000	0.000149812	0.0001359	0.000134872	0.000138386	0.000139485	0.000145636	0.000140699	0.000134775	0.000143981	0.000134351	0.000140592	0.00013775	0.000135818	0.000138779	0.000131105	0.000134547	0.924265	0.00418697	0.0342035	0.890619	-0.00593873	0.0503082	0.262606	-0.0491466	0.580695
P07900	Heat shock protein HSP 90-alpha	HSP90AA1	58	31	73.8	84.659	532080000000	0.00240907	0.00200891	0.00197209	0.00197359	0.0019001	0.0016842	0.00176594	0.00175944	0.00233406	0.00219051	0.0021039	0.00212654	0.00547694	0.00554587	0.00556095	0.00564182	0.034886	-0.23435	1.45735	0.439957	0.0659755	0.356589	7.42408e-08	1.41001	7.12936
P07902	Galactose-1-phosphate uridylyltransferase	GALT	7	7	26.1	43.363	1765300000	6.28838e-05	5.8927e-05	5.91149e-05	6.30905e-05	6.07108e-05	5.77787e-05	6.15894e-05	5.93854e-05	5.74856e-05	6.222e-05	6.18846e-05	6.21028e-05	5.6921e-05	5.93426e-05	5.72499e-05	6.29113e-05	0.452058	-0.0271677	0.344806	0.961894	-0.00191218	0.0168728	0.33027	-0.0455958	0.481131
P07910	Heterogeneous nuclear ribonucleoproteins C1/C2	HNRNPC	13	13	39.9	33.67	3916300000	0.000299927	0.000164211	0.00016292	0.000165003	0.000158771	0.000167545	0.000161823	0.000160488	0.000278574	0.000242043	0.000183817	0.000202078	0.00019013	0.000171066	0.000248232	0.000209846	0.332533	-0.288222	0.478165	0.501518	0.194715	0.299713	0.862974	0.0487336	0.0640025
P07919;A0A096LP55	Cytochrome b-c1 complex subunit 6, mitochondrial;Cytochrome b-c1 complex subunit 6	UQCRH	4	4	64.8	10.739	1168000000	4.86766e-05	6.28516e-05	6.93496e-05	7.47435e-05	7.00782e-05	7.26211e-05	7.41076e-05	7.01397e-05	4.86844e-05	5.43705e-05	5.94262e-05	5.96572e-05	5.81704e-05	6.05957e-05	5.86468e-05	6.09149e-05	0.219599	0.166773	0.658371	0.225357	-0.20255	0.647128	0.47467	-0.101061	0.323608
P07942	Laminin subunit beta-1	LAMB1	38	38	30.8	198.04	5393300000	0.000335145	0.000316333	0.000313587	0.00031719	0.000320222	0.000315326	0.000312591	0.000319426	0.000308233	0.000319545	0.000308627	0.000317188	0.000320604	0.000316986	0.000322605	0.000321559	0.509357	-0.0166233	0.292978	0.256675	-0.0326139	0.590616	0.981112	-0.000563215	0.00828162
P07951	Tropomyosin beta chain	TPM2	29	4	64.8	32.85	160550000000	0.000733311	0.000778034	0.000778985	0.000854438	0.000841219	0.00077045	0.000788125	0.000811075	0.000631168	0.000753564	0.000697128	0.000737959	0.000711839	0.000760228	0.000702133	0.000744796	0.594531	0.0300102	0.225825	0.0711933	-0.157351	1.14756	0.095821	-0.107482	1.01854
P07954	Fumarate hydratase, mitochondrial	FH	16	16	48	54.636	3248400000	0.000178874	0.000168517	0.000158178	0.000140114	0.000148424	0.000160737	0.000146218	0.000134999	0.000192631	0.000168657	0.000174522	0.000169344	0.00016703	0.000163004	0.000165213	0.000162043	0.208139	-0.129186	0.681646	0.187012	0.127113	0.728131	0.739799	0.025699	0.130886
P07992	DNA excision repair protein ERCC-1	ERCC1	3	3	11.4	32.562	83294000	1.3454e-05	1.18963e-05	1.37034e-05	1.28422e-05	1.40491e-05	1.21776e-05	1.32992e-05	1.09623e-05	1.53605e-05	1.33082e-05	1.45175e-05	1.34517e-05	1.22629e-05	1.15041e-05	1.26828e-05	1.33985e-05	0.669543	-0.039673	0.174221	0.108132	0.126148	0.966047	0.399498	-0.0580735	0.398485
P08047	Transcription factor Sp1	SP1	6	6	15.3	80.692	1949700000	0.00012599	0.000130335	0.000130942	0.000133629	0.000135779	0.000127893	0.000129881	0.000126386	0.000126948	0.000129908	0.000127936	0.000120895	0.000126387	0.000121316	0.00012293	0.000122489	0.929593	-0.00265359	0.0317071	0.179893	-0.0427502	0.744986	0.011181	-0.0790522	1.95152
P08069	Insulin-like growth factor 1 receptor;Insulin-like growth factor 1 receptor alpha chain;Insulin-like growth factor 1 receptor beta chain	IGF1R	2	2	1.5	154.79	97398000	3.45351e-05	3.06473e-05	3.11571e-05	3.44521e-05	3.30688e-05	2.87118e-05	3.17144e-05	3.08012e-05	2.90174e-05	3.12676e-05	3.10709e-05	3.05495e-05	2.87763e-05	2.93689e-05	3.01927e-05	3.08986e-05	0.286004	-0.0734849	0.543628	0.103948	-0.101507	0.983183	0.044588	-0.133444	1.35078
P08133	Annexin A6	ANXA6	38	38	65.2	75.872	16203000000	0.000785438	0.000688652	0.000650109	0.000611397	0.000657272	0.000657609	0.000612403	0.000596126	0.000735074	0.000622136	0.000691433	0.000680178	0.000662901	0.000671872	0.000644871	0.000639853	0.238266	-0.116481	0.622938	0.970541	-0.0035769	0.0129859	0.474937	-0.0625648	0.323364
P08174	Complement decay-accelerating factor	CD55	5	5	13.9	41.4	260350000	3.31482e-05	2.99287e-05	2.9743e-05	3.08405e-05	2.89797e-05	3.06233e-05	2.98261e-05	3.56296e-05	3.01637e-05	3.06027e-05	2.90886e-05	3.00532e-05	3.15232e-05	3.16072e-05	2.92463e-05	2.68741e-05	0.842553	0.0162228	0.0744026	0.30925	-0.0444529	0.509691	0.450936	-0.0523834	0.345885
P08195	4F2 cell-surface antigen heavy chain	SLC3A2	12	12	27.1	67.993	2264700000	0.00016267	0.000128569	0.000130872	0.000127844	0.000131815	0.000125408	0.000123373	0.000114865	0.000156203	0.000143022	0.000132611	0.000133649	0.000127678	0.00012396	0.000137522	0.000134687	0.185679	-0.150544	0.731238	0.712322	0.0401727	0.147324	0.494566	-0.0701707	0.305776
P08236	Beta-glucuronidase	GUSB	9	9	16.9	74.731	789470000	0.000127164	9.35713e-05	9.26912e-05	9.61215e-05	9.98838e-05	9.34932e-05	8.86595e-05	8.16166e-05	0.000103145	0.000111106	0.000106588	0.000101594	9.93684e-05	9.08041e-05	0.000104013	0.000105424	0.256256	-0.171469	0.591325	0.719455	0.0446934	0.142997	0.789993	-0.0354431	0.102377
P08237	ATP-dependent 6-phosphofructokinase, muscle type	PFKM	19	17	32.4	85.182	3801300000	0.000137323	0.000136608	0.000140958	0.000141264	0.000133697	0.000131735	0.000143113	0.000132465	0.000143891	0.000151072	0.000149213	0.000147455	0.000139913	0.000143597	0.000149841	0.000149028	0.241425	-0.0398285	0.617217	0.00387963	0.0892169	2.41121	0.0475163	0.0664769	1.32316
P08238	Heat shock protein HSP 90-beta	HSP90AB1	64	35	76.7	83.263	879960000000	0.00462346	0.00372764	0.00369128	0.00368195	0.00362939	0.00315297	0.00333627	0.00328815	0.00448082	0.00421465	0.0039842	0.00405556	0.00907471	0.00891099	0.00924614	0.009214	0.061067	-0.230037	1.21419	0.36149	0.089889	0.441903	7.00435e-07	1.21275	6.15463
P08243	Asparagine synthetase [glutamine-hydrolyzing]	ASNS	16	16	34.4	64.369	5044500000	0.000226468	0.000228104	0.000238099	0.000212674	0.000205013	0.000219723	0.000207467	0.000189797	0.000255588	0.00020818	0.000247039	0.00023314	0.000232958	0.000235242	0.000242642	0.000232776	0.0416247	-0.139329	1.38065	0.437442	0.0602384	0.35908	0.145333	0.0597335	0.837635
P08397	Porphobilinogen deaminase	HMBS	21	21	65.7	39.33	19866000000	0.000402455	0.000382625	0.000358727	0.000379887	0.000376016	0.000360964	0.000364042	0.000415829	0.00034557	0.000364584	0.00034013	0.00035574	0.000360579	0.000379858	0.000351344	0.000345274	0.915582	-0.00649437	0.0383027	0.0307014	-0.115952	1.51284	0.113759	-0.0844572	0.944013
P08559	Pyruvate dehydrogenase E1 component subunit alpha, somatic form, mitochondrial	PDHA1	9	9	39.7	43.295	1149900000	9.50521e-05	8.25886e-05	8.22344e-05	7.55025e-05	7.24559e-05	8.37741e-05	7.54917e-05	7.04818e-05	0.000102271	0.000102001	8.76377e-05	8.93815e-05	8.87944e-05	8.4561e-05	9.48636e-05	9.01781e-05	0.149526	-0.150266	0.825283	0.0896183	0.185107	1.0476	0.25709	0.0957721	0.589915
P08571	Monocyte differentiation antigen CD14;Monocyte differentiation antigen CD14, urinary form;Monocyte differentiation antigen CD14, membrane-bound form	CD14	2	2	9.9	40.076	39933000	1.68026e-06	1.73946e-06	1.73333e-06	1.7538e-06	2.1808e-06	2.02616e-06	1.64163e-06	1.80973e-06	1.78181e-06	2.14994e-06	1.95916e-06	1.817e-06	1.79595e-06	1.78597e-06	2.08096e-06	1.86586e-06	0.167564	0.149	0.775819	0.0569177	0.158311	1.24475	0.0694669	0.124379	1.15822
P08572	Collagen alpha-2(IV) chain;Canstatin	COL4A2	4	4	3.5	167.55	57993000	8.29362e-06	9.1201e-06	9.89553e-06	9.69224e-06	9.26303e-06	9.63347e-06	9.86644e-06	9.12295e-06	8.69519e-06	8.59141e-06	9.3776e-06	9.32927e-06	9.46141e-06	9.433e-06	8.94426e-06	9.02239e-06	0.597693	0.0340771	0.223522	0.564846	-0.0398481	0.24807	0.929992	-0.0054858	0.0315208
P08579	U2 small nuclear ribonucleoprotein B	SNRPB2	11	8	51.6	25.486	16485000000	0.000135889	0.000160768	0.000156361	0.000155339	0.000156302	0.000149739	0.00014365	0.000137627	0.00015869	0.000165092	0.000151785	0.000152592	0.000151764	0.000154021	0.000154479	0.000160851	0.470368	-0.0507781	0.327562	0.464251	0.0462081	0.333248	0.605959	0.029939	0.217557
P08581	Hepatocyte growth factor receptor	MET	17	16	18.8	155.54	735450000	8.64864e-05	7.45919e-05	8.05953e-05	7.61162e-05	7.54934e-05	7.20412e-05	7.29571e-05	7.13468e-05	8.58623e-05	8.35586e-05	8.00269e-05	7.72342e-05	8.0096e-05	7.54634e-05	8.50886e-05	7.80856e-05	0.0610202	-0.122903	1.21453	0.52312	0.039814	0.281399	0.946267	0.0042778	0.0239864
P08582	Melanotransferrin	MELTF	3	3	6.2	80.214	42032000	8.92227e-06	7.69956e-06	7.98736e-06	6.99086e-06	8.25798e-06	7.30379e-06	7.11966e-06	6.60668e-06	8.81839e-06	8.06887e-06	7.36468e-06	6.70564e-06	7.46027e-06	7.49391e-06	6.97138e-06	6.61392e-06	0.315843	-0.109612	0.500529	0.799719	-0.0296345	0.0970628	0.141483	-0.146968	0.849295
P08621	U1 small nuclear ribonucleoprotein 70 kDa	SNRNP70	10	10	33.2	51.556	1419500000	7.87848e-05	7.63216e-05	7.09683e-05	6.31002e-05	6.31882e-05	7.35916e-05	6.67952e-05	5.7327e-05	9.44747e-05	7.72363e-05	7.78257e-05	7.56628e-05	8.14908e-05	7.15379e-05	8.59859e-05	7.39383e-05	0.196209	-0.148434	0.707282	0.159955	0.169383	0.796003	0.263461	0.114003	0.579283
P08648	Integrin alpha-5;Integrin alpha-5 heavy chain;Integrin alpha-5 light chain	ITGA5	3	3	4.5	114.54	27894000	4.48352e-06	3.19313e-06	3.29218e-06	3.12853e-06	3.08875e-06	2.98306e-06	2.82279e-06	3.04043e-06	3.69774e-06	3.94578e-06	3.44416e-06	3.84895e-06	3.47818e-06	3.14688e-06	4.20232e-06	3.65782e-06	0.149027	-0.240221	0.826735	0.55935	0.0834299	0.252316	0.811931	0.0391538	0.0904808
P08651	Nuclear factor 1 C-type	NFIC	7	6	18.9	55.674	421590000	4.3921e-05	6.23781e-05	6.95542e-05	6.4573e-05	6.37189e-05	6.76377e-05	6.88623e-05	6.57e-05	6.61299e-05	6.73743e-05	7.00832e-05	7.09271e-05	6.87533e-05	6.01514e-05	7.13142e-05	6.64686e-05	0.307246	0.145392	0.512513	0.186324	0.191288	0.729731	0.322296	0.149556	0.491745
P08670	Vimentin	VIM	27	21	62.7	53.651	15182000000	0.000366922	0.000536627	0.000659838	0.000550516	0.000570019	0.000603811	0.000669105	0.000622758	0.000416352	0.000425025	0.000499877	0.000503164	0.000493117	0.000528151	0.000453596	0.000503691	0.21803	0.222084	0.661483	0.338986	-0.196743	0.469819	0.607458	-0.0954616	0.216483
P08708	40S ribosomal protein S17	RPS17	9	9	62.2	15.55	9227400000	0.000109519	0.000128282	0.00014444	0.000132615	0.000134319	0.000144761	0.000144029	0.000143345	0.000142613	0.00013403	0.000143733	0.000146475	0.000139008	0.000134761	0.00013964	0.000140372	0.142932	0.137789	0.844869	0.143814	0.138798	0.8422	0.234319	0.105148	0.630192
P08754	Guanine nucleotide-binding protein G(k) subunit alpha	GNAI3	7	4	24.6	40.532	358070000	6.37886e-05	4.77828e-05	4.85617e-05	4.28882e-05	4.93819e-05	4.6649e-05	4.74168e-05	4.0499e-05	7.1087e-05	5.35131e-05	5.61505e-05	5.1729e-05	5.20035e-05	4.70036e-05	5.63403e-05	5.06928e-05	0.369131	-0.142344	0.43282	0.288218	0.195473	0.540279	0.883016	0.0212933	0.0540312
P08758	Annexin A5	ANXA5	23	23	78.4	35.936	93146000000	0.000780303	0.000667845	0.000606459	0.000574836	0.000631003	0.000636568	0.000575006	0.000550004	0.000660428	0.000561469	0.000616734	0.000622491	0.0005793	0.000620598	0.000557359	0.000568879	0.281327	-0.13619	0.550789	0.429439	-0.0954419	0.367098	0.160388	-0.176822	0.794827
P08865;A0A8I5KQE6	40S ribosomal protein SA	RPSA	14	14	61	32.854	53595000000	0.000567664	0.000574118	0.000534672	0.000500939	0.000522464	0.00054876	0.000510442	0.000485243	0.000603012	0.000502872	0.00057819	0.000561007	0.000540215	0.000548354	0.000531642	0.0005364	0.244389	-0.0751268	0.611917	0.556068	0.0441657	0.254872	0.773027	-0.0138363	0.111806
P09012	U1 small nuclear ribonucleoprotein A	SNRPA	13	11	46.1	31.279	17104000000	0.000329729	0.000390034	0.000373306	0.000389576	0.000399588	0.000401676	0.000388538	0.000393576	0.00036161	0.000391957	0.000369489	0.000388847	0.000387615	0.000383119	0.000366145	0.000364063	0.133043	0.0948331	0.876008	0.663498	0.0281922	0.178161	0.776165	0.0176956	0.110046
P09038	Fibroblast growth factor 2	FGF2	5	5	16.7	30.77	1174900000	6.47435e-05	9.02066e-05	8.72451e-05	9.20003e-05	8.81885e-05	9.12026e-05	8.80282e-05	8.66037e-05	8.46245e-05	9.29029e-05	8.55896e-05	8.39737e-05	8.6806e-05	9.18462e-05	7.84619e-05	8.05831e-05	0.469228	0.0831507	0.328616	0.646179	0.0546207	0.189647	0.905047	0.0150384	0.043329
P09104	Gamma-enolase	ENO2	19	14	69.1	47.268	26353000000	0.000445315	0.000429502	0.000424641	0.000481011	0.000425447	0.000447547	0.00042639	0.00045883	0.000400371	0.000441914	0.000461272	0.000469093	0.000409517	0.000431388	0.000453565	0.00046471	0.726279	-0.0181464	0.138896	0.925204	-0.00634955	0.0337624	0.773498	-0.0173544	0.111541
P09110	3-ketoacyl-CoA thiolase, peroxisomal	ACAA1	7	7	28.3	44.292	431020000	3.53741e-05	3.49785e-05	4.02611e-05	3.50883e-05	3.54613e-05	3.31792e-05	3.46406e-05	3.15649e-05	3.70065e-05	3.51351e-05	3.72857e-05	3.4261e-05	3.52774e-05	3.34625e-05	3.5637e-05	3.57676e-05	0.128784	-0.111709	0.890138	0.744512	-0.02008	0.128128	0.355584	-0.0561055	0.449058
P09132	Signal recognition particle 19 kDa protein	SRP19	5	5	46.5	16.156	1122300000	4.98318e-05	5.60303e-05	5.43788e-05	4.76166e-05	5.08479e-05	5.61525e-05	5.24557e-05	4.59158e-05	6.04436e-05	5.27366e-05	5.61413e-05	5.51455e-05	5.46774e-05	5.30037e-05	5.55848e-05	5.49059e-05	0.836594	-0.0173566	0.0774853	0.152061	0.110908	0.817983	0.250887	0.0698696	0.600521
P09211	Glutathione S-transferase P	GSTP1	14	14	61.4	23.356	61373000000	0.00102916	0.00104089	0.00102099	0.000934181	0.000928619	0.00105051	0.000958111	0.000915442	0.00107364	0.000937313	0.00108049	0.00101299	0.0010103	0.00100311	0.00101691	0.00101483	0.311203	-0.063205	0.506956	0.648144	0.0281112	0.188329	0.846098	0.00712296	0.0725794
P09234	U1 small nuclear ribonucleoprotein C	SNRPC	3	3	24.5	17.394	212610000	3.54555e-05	4.8897e-05	4.94762e-05	4.72e-05	5.18037e-05	6.08561e-05	5.31629e-05	5.49402e-05	3.92351e-05	3.828e-05	3.85776e-05	3.8502e-05	4.33258e-05	4.39604e-05	3.64696e-05	3.55585e-05	0.0420742	0.28628	1.37598	0.0928032	-0.227727	1.03244	0.221131	-0.184342	0.65535
P09382	Galectin-1	LGALS1	11	11	91.1	14.716	111040000000	0.000715466	0.000664169	0.000678128	0.000718432	0.000724413	0.000675503	0.000698762	0.000712455	0.000647439	0.000669828	0.000662288	0.000667514	0.000650496	0.000665287	0.000640215	0.000678004	0.628345	0.0180423	0.201802	0.0667937	-0.0687123	1.17526	0.0664223	-0.0758523	1.17769
P09417	Dihydropteridine reductase	QDPR	5	5	32	25.789	1166000000	6.10805e-05	5.79494e-05	5.80981e-05	5.67924e-05	5.53952e-05	5.60039e-05	5.77252e-05	5.33609e-05	6.39769e-05	6.244e-05	6.33817e-05	6.09578e-05	5.82921e-05	5.86042e-05	6.07837e-05	6.03249e-05	0.0675265	-0.0723089	1.17053	0.00967477	0.100268	2.01436	0.390724	0.0249733	0.40813
P09429;B2RPK0	High mobility group protein B1;Putative high mobility group protein B1-like 1	HMGB1	12	9	40.9	24.893	64768000000	0.000248286	0.000582669	0.00063591	0.000644179	0.000608925	0.0006324	0.00067976	0.000693295	0.000464586	0.000467605	0.000546044	0.000521335	0.000510953	0.000562707	0.000479622	0.000544763	0.238776	0.308512	0.62201	0.781989	-0.0782664	0.106799	0.974076	-0.00891093	0.0114072
P09455	Retinol-binding protein 1	RBP1	3	3	18.5	15.85	62669000	1.5134e-05	1.54565e-05	1.52615e-05	1.36726e-05	1.5605e-05	1.52123e-05	1.36325e-05	1.23999e-05	1.5065e-05	1.66765e-05	1.44296e-05	1.32395e-05	1.71176e-05	1.60395e-05	1.41043e-05	1.44729e-05	0.45866	-0.0663337	0.338509	0.973534	-0.00276621	0.0116491	0.521186	0.0525857	0.283008
P09493	Tropomyosin alpha-1 chain	TPM1	31	14	64.1	32.708	290730000000	0.00137724	0.00145989	0.001444	0.0016446	0.00165057	0.00146064	0.00146952	0.00150801	0.00122198	0.00139055	0.00137883	0.00137171	0.0014579	0.00149738	0.00136807	0.00138408	0.593007	0.0391522	0.226941	0.090229	-0.143934	1.04465	0.432707	-0.0541554	0.363806
P09496	Clathrin light chain A	CLTA	10	10	25.4	27.076	55883000000	0.000200166	0.000300011	0.000340613	0.000346684	0.000321541	0.0003475	0.000367472	0.000381149	0.000210968	0.000235252	0.000272147	0.000273568	0.000256604	0.000280247	0.000248214	0.000278497	0.163512	0.255617	0.786449	0.235821	-0.259579	0.627417	0.407456	-0.158992	0.389919
P09497	Clathrin light chain B	CLTB	9	9	27.1	25.19	13532000000	0.000153982	0.000216539	0.000223341	0.000242863	0.000227785	0.00022656	0.000229398	0.000227986	0.000155168	0.000178147	0.000184086	0.000193698	0.0001811	0.000200932	0.000169647	0.000190498	0.367309	0.12385	0.434968	0.183568	-0.234702	0.736203	0.289557	-0.172992	0.538266
P09525	Annexin A4	ANXA4	26	26	75.2	35.882	49762000000	0.000562436	0.00054359	0.000510656	0.000474164	0.000478515	0.000559631	0.000480512	0.000523016	0.0005467	0.000520118	0.00053337	0.000526656	0.000488963	0.000530484	0.000493837	0.000472014	0.669427	-0.0343345	0.174297	0.671788	0.0246274	0.172768	0.294483	-0.0747316	0.53094
P09543	2,3-cyclic-nucleotide 3-phosphodiesterase	CNP	13	13	37.3	47.578	1667300000	7.46523e-05	8.04133e-05	8.43088e-05	8.16682e-05	8.28436e-05	7.7896e-05	8.074e-05	7.78667e-05	9.26557e-05	8.46878e-05	8.8948e-05	8.38897e-05	8.27194e-05	8.0725e-05	8.6766e-05	8.35389e-05	0.863835	-0.00764251	0.063569	0.0446584	0.125338	1.3501	0.232885	0.0560012	0.632859
P09601	Heme oxygenase 1	HMOX1	8	8	37.5	32.818	2751400000	4.25717e-05	4.33318e-05	4.44479e-05	4.7833e-05	4.28526e-05	4.22018e-05	4.92533e-05	4.47115e-05	4.22222e-05	4.34828e-05	4.77008e-05	4.24162e-05	4.30973e-05	4.52486e-05	4.45116e-05	4.38274e-05	0.919086	0.00674238	0.0366438	0.744097	-0.0192553	0.12837	0.774279	-0.0121924	0.111103
P09603	Macrophage colony-stimulating factor 1;Processed macrophage colony-stimulating factor 1	CSF1	2	2	4.5	60.179	121740000	1.06689e-05	1.00677e-05	1.05707e-05	1.0583e-05	1.06425e-05	1.01204e-05	1.06229e-05	9.72047e-06	1.05258e-05	1.1463e-05	1.08502e-05	1.07145e-05	1.00882e-05	1.12452e-05	1.10044e-05	1.16354e-05	0.479587	-0.0272586	0.319133	0.140013	0.0561688	0.853833	0.193698	0.0700054	0.712875
P09622	Dihydrolipoyl dehydrogenase, mitochondrial	DLD	20	20	58.2	54.177	48879000000	0.000552167	0.000501615	0.000473842	0.000536886	0.000506426	0.000502073	0.000480998	0.000527067	0.000450029	0.000507726	0.000460598	0.000487389	0.000465161	0.000505998	0.000455014	0.000475021	0.570844	-0.0339	0.243482	0.1204	-0.115447	0.919373	0.0971322	-0.118893	1.01264
P09651;A0A2R8Y4L2;Q32P51	Heterogeneous nuclear ribonucleoprotein A1;Heterogeneous nuclear ribonucleoprotein A1, N-terminally processed;Heterogeneous nuclear ribonucleoprotein A1-like 2	HNRNPA1	19	18	61.6	38.746	34936000000	0.000365043	0.000454988	0.000489298	0.000498839	0.000466025	0.000485404	0.000503885	0.000541683	0.000393165	0.000380244	0.000439107	0.00043804	0.000404382	0.00044491	0.000407805	0.000444947	0.220097	0.143303	0.657387	0.291437	-0.131577	0.535456	0.445403	-0.0872609	0.351247
P09661	U2 small nuclear ribonucleoprotein A	SNRPA1	16	16	71	28.415	19847000000	0.000208616	0.000256278	0.000231148	0.000242437	0.000251439	0.000266832	0.000231129	0.000289016	0.000236547	0.000240827	0.000226653	0.000241666	0.000246535	0.000259328	0.000245682	0.00023326	0.165945	0.145989	0.780036	0.87109	0.0110465	0.0599371	0.348735	0.069514	0.457505
P09874	Poly [ADP-ribose] polymerase 1	PARP1	21	21	21.1	113.08	1060000000	0.000126416	0.000136282	0.00013578	0.000123562	0.000124711	0.00013093	0.000129711	0.00011377	0.000149084	0.000131833	0.000143053	0.000135886	0.000138967	0.000136535	0.000138413	0.00013074	0.302335	-0.0647668	0.519511	0.10827	0.100898	0.965491	0.182193	0.061184	0.739469
P09884	DNA polymerase alpha catalytic subunit	POLA1	20	20	17.6	165.91	1025400000	0.00013191	0.00013441	0.000137338	0.000124631	0.00013066	0.000129581	0.000127307	0.000115941	0.000164309	0.000131752	0.000146271	0.000139987	0.00013978	0.00013168	0.00014322	0.000136145	0.202989	-0.0693689	0.692526	0.118921	0.140485	0.924741	0.176139	0.0602669	0.754144
P09936	Ubiquitin carboxyl-terminal hydrolase isozyme L1	UCHL1	12	12	76.2	24.824	299720000000	0.00167663	0.00171826	0.00175685	0.00186261	0.00184111	0.00175402	0.00180934	0.00186819	0.00152483	0.00164613	0.00169006	0.00168725	0.00162985	0.00168409	0.00161703	0.00169865	0.216886	0.0521746	0.663769	0.0808818	-0.0991968	1.09215	0.0744264	-0.0813846	1.12827
P09960	Leukotriene A-4 hydrolase	LTA4H	38	38	71.4	69.284	157440000000	0.00168709	0.00161629	0.00154439	0.00164312	0.00159378	0.00167843	0.00155473	0.0017866	0.00147625	0.00155181	0.00148901	0.00155231	0.00154334	0.00163557	0.00149236	0.00150913	0.624392	0.0270069	0.204543	0.0266684	-0.0968652	1.574	0.126596	-0.0707149	0.897581
P09972	Fructose-bisphosphate aldolase C	ALDOC	10	3	32.1	39.455	44542000000	9.77821e-05	8.6672e-05	9.19841e-05	9.77331e-05	9.40933e-05	8.8638e-05	9.04049e-05	8.19587e-05	9.0799e-05	0.000104829	9.40974e-05	9.57819e-05	8.97856e-05	9.08073e-05	9.2224e-05	9.75791e-05	0.242715	-0.0754938	0.614903	0.506556	0.0430605	0.295372	0.776521	-0.0146306	0.109847
P0C0L5;P0C0L4	Complement C4-B;Complement C4 beta chain;Complement C4-B alpha chain;C4a anaphylatoxin;C4b-B;C4d-B;Complement C4 gamma chain;Complement C4-A;Complement C4 beta chain;Complement C4-A alpha chain;C4a anaphylatoxin;C4b-A;C4d-A;Complement C4 gamma chain	C4B_2	4	2	2.8	192.75	92360000	7.26768e-06	6.17096e-06	7.43165e-06	7.22695e-06	7.06587e-06	6.29165e-06	6.79486e-06	5.75761e-06	6.78617e-06	7.15288e-06	6.83841e-06	7.43902e-06	6.7584e-06	6.48537e-06	7.34449e-06	7.43307e-06	0.228335	-0.11692	0.641427	0.929992	0.00610947	0.0315207	0.960528	-0.00390316	0.01749
P0C7T5	Ataxin-1-like	ATXN1L	6	6	10	73.305	1479100000	2.56995e-05	3.20595e-05	3.35207e-05	3.30019e-05	3.55844e-05	3.36484e-05	3.37482e-05	3.78084e-05	2.9908e-05	2.85982e-05	3.20781e-05	3.15353e-05	3.2734e-05	3.18275e-05	3.10672e-05	2.91342e-05	0.0922545	0.179925	1.03501	0.794102	-0.0253186	0.100124	0.953295	0.00557571	0.0207727
P0C870	JmjC domain-containing protein 7	JMJD7	2	2	9.8	35.932	19536000	1.77534e-06	1.62637e-06	1.39012e-06	1.34918e-06	1.49491e-06	1.57765e-06	1.78612e-06	1.5292e-06	1.90001e-06	1.77901e-06	1.3956e-06	1.65219e-06	1.77648e-06	1.62742e-06	1.6195e-06	1.65634e-06	0.625412	0.056862	0.203834	0.359453	0.131448	0.444358	0.255097	0.121317	0.593295
P0CAP2	DNA-directed RNA polymerase II subunit GRINL1A	POLR2M	8	8	37.2	41.739	241960000	1.95395e-05	2.13453e-05	2.28387e-05	2.02226e-05	2.39114e-05	2.45083e-05	2.40505e-05	2.41584e-05	2.04704e-05	2.01275e-05	2.18017e-05	2.0555e-05	2.30023e-05	2.00826e-05	2.06197e-05	1.89175e-05	0.00492427	0.202986	2.30766	0.769532	-0.0171422	0.113773	0.777825	-0.0229371	0.109118
P0CG35;P0CG34;A0A087X1C1	Thymosin beta-15B;Thymosin beta-15A	TMSB15B	2	2	40	5.2288	1301400000	4.18297e-05	3.92123e-05	3.90866e-05	4.17643e-05	4.19496e-05	3.82908e-05	3.63708e-05	3.91085e-05	3.41444e-05	3.93219e-05	3.64652e-05	3.94479e-05	3.42683e-05	3.84941e-05	3.47366e-05	3.7383e-05	0.308831	-0.0560876	0.51028	0.079324	-0.116058	1.1006	0.015776	-0.16016	1.802
P0DKX0;O43345	Zinc finger protein 728;Zinc finger protein 208	ZNF728	3	2	6.8	71.8	640210000	4.37707e-05	4.39446e-05	3.78887e-05	3.76366e-05	3.72439e-05	4.50986e-05	3.67351e-05	4.33511e-05	4.76906e-05	3.61316e-05	3.89695e-05	3.97217e-05	4.22634e-05	4.33466e-05	4.02193e-05	3.3863e-05	0.943694	-0.00719435	0.0251689	0.954245	-0.00644169	0.0203401	0.758537	-0.0317063	0.120023
P0DMV9;P0DMV8	Heat shock 70 kDa protein 1B;Heat shock 70 kDa protein 1A	HSPA1B	36	16	74.4	70.051	194890000000	0.00156067	0.00148228	0.00140473	0.00130341	0.00137714	0.00141733	0.00131988	0.00122742	0.00159143	0.00141029	0.00150398	0.00144913	0.00138329	0.00138178	0.00134398	0.00133854	0.186765	-0.106516	0.728705	0.479279	0.050224	0.319412	0.225952	-0.0782171	0.645984
P0DP25;P0DP24;P0DP23	NA	CALM3	14	12	96	16.837	366070000000	0.00197079	0.00190343	0.00206836	0.00223746	0.00230503	0.00185958	0.00208806	0.0021066	0.00171353	0.00196878	0.00199039	0.00199663	0.00181266	0.00195884	0.00181602	0.00199749	0.713715	0.0312658	0.146475	0.246994	-0.0930103	0.607313	0.137965	-0.108958	0.860231
P0DPB6	NA	POLR1D	2	2	22.6	15.237	87564000	7.69377e-06	7.78786e-06	8.40692e-06	7.74113e-06	7.91025e-06	8.97834e-06	8.17144e-06	8.2903e-06	8.92968e-06	8.09605e-06	8.42823e-06	8.36314e-06	8.33961e-06	8.2317e-06	8.76788e-06	7.78994e-06	0.179133	0.0764221	0.746825	0.0642361	0.0964739	1.19222	0.201833	0.066821	0.695008
P0DPD7;P0DPD8	NA	EEF1AKMT4	2	2	9	28.306	48167000	9.21844e-06	1.2577e-05	9.62907e-06	1.11818e-05	8.87397e-06	8.85273e-06	9.36407e-06	7.34489e-06	1.49235e-05	9.57988e-06	1.04133e-05	8.84481e-06	9.94307e-06	1.04828e-05	1.01284e-05	9.35807e-06	0.0602925	-0.307164	1.21974	0.859874	0.038593	0.0655651	0.434118	-0.0942351	0.362393
P0DTL6	NA	ZFTRAF1	7	7	13.9	43.813	195450000	3.46227e-05	3.22544e-05	3.2729e-05	3.14257e-05	3.04595e-05	3.00813e-05	3.17509e-05	3.06042e-05	3.64108e-05	3.03613e-05	3.48947e-05	3.21918e-05	3.36243e-05	3.18901e-05	3.48014e-05	3.13454e-05	0.0379204	-0.0924832	1.42113	0.657002	0.0307917	0.182433	0.885167	0.00691232	0.052975
P10070	Zinc finger protein GLI2	GLI2	2	2	2.8	167.78	8151900	1.37796e-06	1.15796e-06	1.0855e-06	9.92705e-07	8.6702e-07	1.04407e-06	9.43267e-07	1.19562e-06	1.22125e-06	1.3215e-06	1.38688e-06	1.18319e-06	1.22805e-06	1.27607e-06	1.23427e-06	1.18908e-06	0.241494	-0.188142	0.617094	0.234549	0.148062	0.629767	0.387062	0.0947905	0.412219
P10109	Adrenodoxin, mitochondrial	FDX1	5	5	29.9	19.393	2107700000	5.24053e-05	7.37841e-05	8.94568e-05	9.01657e-05	8.22631e-05	8.53332e-05	0.000103154	0.000114941	5.52976e-05	5.61177e-05	7.13323e-05	7.14965e-05	6.60497e-05	7.46354e-05	5.99974e-05	7.47288e-05	0.139878	0.334803	0.854251	0.242975	-0.26643	0.614438	0.456916	-0.151057	0.340163
P10155	60 kDa SS-A/Ro ribonucleoprotein	RO60	29	29	65.6	60.67	28629000000	0.00049788	0.000456882	0.000442288	0.000490216	0.000455968	0.000452938	0.000443025	0.000482889	0.000430299	0.000464207	0.000432586	0.000461656	0.000444358	0.000455811	0.000443112	0.000439104	0.43757	-0.0406587	0.358952	0.176929	-0.0773469	0.7522	0.105045	-0.0824894	0.978623
P10253	Lysosomal alpha-glucosidase;76 kDa lysosomal alpha-glucosidase;70 kDa lysosomal alpha-glucosidase	GAA	23	23	34.9	105.32	11559000000	0.000307278	0.000310372	0.000306049	0.000321273	0.000314329	0.000312557	0.000314321	0.000325886	0.000303554	0.000314462	0.000300006	0.00031221	0.000318022	0.000314739	0.000306241	0.000305491	0.277049	0.0254094	0.557444	0.479243	-0.0171825	0.319445	0.980306	-0.000555571	0.0086382
P10301	Ras-related protein R-Ras	RRAS	10	8	55	23.48	2584600000	0.000189688	0.000165375	0.000161141	0.000155339	0.000163773	0.000170113	0.00015662	0.000167347	0.000171129	0.000161688	0.000162417	0.000159487	0.000156111	0.000164238	0.000151796	0.000146565	0.68725	-0.0297152	0.162885	0.616874	-0.0365993	0.209803	0.168054	-0.118218	0.774552
P10398	Serine/threonine-protein kinase A-Raf	ARAF	2	2	5.4	67.585	57224000	2.08669e-05	1.29327e-05	1.39549e-05	1.35221e-05	1.39544e-05	1.26617e-05	1.27641e-05	9.44757e-06	2.01435e-05	1.96457e-05	1.61762e-05	1.716e-05	1.50585e-05	1.47794e-05	1.88879e-05	2.11793e-05	0.188229	-0.327638	0.725313	0.206784	0.255035	0.684484	0.4074	0.19006	0.389979
P10412	Histone H1.4	H1-4	7	3	32.4	21.865	14071000000	0.000228578	0.000169018	0.000126507	0.000144613	0.000121196	0.000168976	0.000131581	0.000171354	0.00020867	0.000177157	0.000137668	0.000165626	0.000172324	0.000161674	0.000180634	0.000148919	0.489353	-0.173102	0.310377	0.854545	0.0433645	0.068265	0.957554	-0.011188	0.0188368
P10451	Osteopontin	SPP1	7	7	38.5	35.422	926020000	5.43463e-05	5.8551e-05	6.3962e-05	6.7357e-05	6.21679e-05	5.95039e-05	6.20872e-05	5.94401e-05	5.35659e-05	5.91624e-05	6.04794e-05	6.01675e-05	5.79716e-05	6.04806e-05	5.98617e-05	6.23671e-05	0.934746	-0.00602211	0.0293066	0.443118	-0.0655092	0.35348	0.779489	-0.0210377	0.10819
P10515	Dihydrolipoyllysine-residue acetyltransferase component of pyruvate dehydrogenase complex, mitochondrial	DLAT	16	16	36.5	68.996	3057200000	0.000232789	0.000175132	0.000168165	0.000168152	0.000171158	0.00016058	0.000161641	0.000158722	0.000215806	0.000210416	0.000180921	0.000189526	0.00018924	0.000172578	0.000204427	0.000189278	0.197773	-0.190666	0.703834	0.487682	0.0982168	0.311864	0.873349	0.0217113	0.0588122
P10586	Receptor-type tyrosine-protein phosphatase F	PTPRF	24	24	18.1	212.88	713950000	9.78666e-05	9.53261e-05	9.07511e-05	9.13931e-05	9.77259e-05	8.48436e-05	8.97918e-05	8.69267e-05	9.23448e-05	9.20908e-05	9.18534e-05	9.03399e-05	9.20055e-05	8.82308e-05	9.17399e-05	8.70389e-05	0.267912	-0.0630454	0.572008	0.257768	-0.0338657	0.588771	0.0993399	-0.0641418	1.00288
P10599	Thioredoxin	TXN	10	10	88.6	11.737	284910000000	0.00256025	0.00232279	0.00236661	0.00266195	0.00258872	0.00233568	0.00244378	0.00254422	0.00218703	0.00242768	0.00232736	0.00236329	0.00232702	0.00237156	0.00232663	0.00238794	0.998447	0.000115703	0.000674912	0.161486	-0.0910554	0.791866	0.177892	-0.0744406	0.749843
P10606	Cytochrome c oxidase subunit 5B, mitochondrial	COX5B	4	4	39.5	13.696	1555500000	2.27507e-05	4.25101e-05	4.89006e-05	4.90119e-05	4.37058e-05	4.85316e-05	5.18425e-05	4.73911e-05	2.89212e-05	3.18743e-05	3.83541e-05	3.92176e-05	3.40309e-05	3.90855e-05	3.37036e-05	4.00209e-05	0.313142	0.230721	0.504259	0.389607	-0.237903	0.409373	0.548247	-0.152151	0.261024
P10619	Lysosomal protective protein;Lysosomal protective protein 32 kDa chain;Lysosomal protective protein 20 kDa chain	CTSA	6	6	17.9	54.465	852180000	3.49765e-05	3.03409e-05	3.38655e-05	3.02772e-05	3.43765e-05	2.96908e-05	3.13896e-05	2.86307e-05	3.43682e-05	3.02976e-05	3.45028e-05	3.41209e-05	3.21434e-05	2.99318e-05	3.22328e-05	3.22103e-05	0.469892	-0.0611501	0.328002	0.565801	0.0420543	0.247336	0.601502	-0.0331611	0.220763
P10636	Microtubule-associated protein tau	MAPT	10	10	18.3	78.927	312620000	3.25972e-05	4.10283e-05	4.61776e-05	4.86437e-05	4.33745e-05	4.5868e-05	4.69615e-05	5.11766e-05	3.75499e-05	3.74517e-05	4.33994e-05	4.08698e-05	4.12306e-05	4.0281e-05	4.18751e-05	4.06224e-05	0.270646	0.153679	0.567598	0.570631	-0.0808105	0.243645	0.766084	-0.0385164	0.115724
P10644	cAMP-dependent protein kinase type I-alpha regulatory subunit;cAMP-dependent protein kinase type I-alpha regulatory subunit, N-terminally processed	PRKAR1A	16	15	52.5	42.981	2483000000	0.00015684	0.000153253	0.000147231	0.000140182	0.000137274	0.000143575	0.000136963	0.000133105	0.000157682	0.000146309	0.000148993	0.00015033	0.000154325	0.000149565	0.000160674	0.000148	0.0335659	-0.117117	1.4741	0.751907	0.0139543	0.123836	0.447264	0.0359046	0.349436
P10746	Uroporphyrinogen-III synthase	UROS	7	7	39.6	28.627	468790000	5.88609e-05	5.73533e-05	6.84205e-05	5.95571e-05	6.0787e-05	5.90435e-05	6.14224e-05	5.51455e-05	6.10828e-05	5.66872e-05	6.74259e-05	6.27718e-05	6.10283e-05	5.80768e-05	5.94979e-05	6.66146e-05	0.522628	-0.0467948	0.281807	0.787151	0.0221373	0.103942	0.937208	0.00604756	0.0281639
P10768	S-formylglutathione hydrolase	ESD	13	13	75.5	31.462	43046000000	0.000509464	0.000466854	0.000473404	0.000493607	0.00046752	0.000483043	0.000475079	0.000476019	0.000437767	0.000480676	0.000484447	0.000473138	0.000454774	0.000476557	0.000465745	0.000469923	0.347605	-0.0312699	0.458914	0.288081	-0.0508483	0.540485	0.125943	-0.0578087	0.899825
P10809	60 kDa heat shock protein, mitochondrial	HSPD1	36	36	77	61.054	204860000000	0.00170637	0.00150961	0.00137054	0.00132079	0.00142898	0.0014403	0.00133624	0.00126958	0.00168183	0.00154903	0.00144645	0.00147635	0.00150437	0.00140602	0.00146125	0.00140395	0.300252	-0.109619	0.522514	0.564348	0.058944	0.248453	0.725929	-0.032533	0.139106
P10909	Clusterin;Clusterin beta chain;Clusterin alpha chain	CLU	10	10	29.8	52.494	545490000	6.45901e-05	5.25151e-05	5.07617e-05	4.89538e-05	5.41873e-05	5.11924e-05	4.91622e-05	4.58228e-05	6.33696e-05	6.0819e-05	5.67321e-05	5.4601e-05	5.47783e-05	5.0961e-05	5.80917e-05	5.36085e-05	0.337746	-0.113875	0.47141	0.292406	0.119357	0.534014	0.96912	0.00411161	0.0136225
P11021	78 kDa glucose-regulated protein	HSPA5	37	35	58.9	72.332	231040000000	0.00185806	0.00208509	0.00206138	0.00202455	0.0020932	0.00207853	0.00208029	0.00205892	0.00185524	0.00188543	0.00195297	0.00191667	0.00199016	0.00202329	0.00192607	0.00195344	0.222308	0.0497746	0.653045	0.107649	-0.0772807	0.967988	0.562232	-0.0246688	0.250084
P11047	Laminin subunit gamma-1	LAMC1	45	45	43.8	177.6	2990000000	0.000247841	0.000227307	0.000228834	0.000220478	0.000227231	0.000219726	0.000227459	0.000212896	0.000244108	0.000231757	0.000242218	0.000236631	0.00023656	0.000223542	0.000243252	0.000232899	0.222022	-0.0591711	0.653604	0.288639	0.046457	0.539646	0.694844	0.018288	0.158112
P11117	Lysosomal acid phosphatase	ACP2	9	9	23.9	48.344	980110000	9.18744e-05	8.00345e-05	8.27018e-05	7.82349e-05	8.01727e-05	8.2043e-05	7.78412e-05	7.84497e-05	8.5008e-05	8.55873e-05	8.10249e-05	8.15778e-05	8.2304e-05	8.16776e-05	8.25107e-05	8.18691e-05	0.301814	-0.0635303	0.520261	0.979225	0.00152691	0.00911736	0.724619	-0.0195686	0.13989
P11137	Microtubule-associated protein 2	MAP2	6	6	5.3	199.52	81346000	2.13403e-05	2.93103e-05	2.81284e-05	3.97973e-05	2.71669e-05	2.62306e-05	2.63198e-05	2.62378e-05	2.72926e-05	2.86432e-05	2.54852e-05	3.96781e-05	2.70948e-05	2.69113e-05	4.15082e-05	3.04403e-05	0.440358	-0.162362	0.356194	0.903322	0.0303716	0.0441573	0.731653	0.0870865	0.135695
P11142	Heat shock cognate 71 kDa protein	HSPA8	43	30	81	70.897	470720000000	0.00316235	0.00313353	0.00293602	0.00269951	0.00291756	0.00297432	0.00279004	0.00273406	0.00324679	0.00283931	0.00300128	0.0029444	0.00298227	0.00294268	0.00284159	0.00278196	0.326214	-0.0637102	0.486498	0.86124	0.012085	0.064876	0.442392	-0.0470605	0.354193
P11166	Solute carrier family 2, facilitated glucose transporter member 1	SLC2A1	2	2	3.9	54.083	3000600	3.7143e-06	4.74597e-07	6.1014e-07	7.27443e-07	9.7465e-07	4.98401e-07	7.99326e-07	6.35459e-07	3.08988e-06	2.2869e-06	9.82977e-07	1.49484e-06	1.37792e-06	7.50094e-07	2.16588e-06	1.28395e-06	0.436817	-0.926415	0.3597	0.544186	0.507177	0.264253	0.98819	0.0133454	0.00515958
P11171	Protein 4.1	EPB41	5	3	8	97.016	150940000	2.70429e-05	2.71411e-05	2.99738e-05	3.03696e-05	2.84036e-05	2.87733e-05	3.02228e-05	2.76672e-05	2.71749e-05	3.05823e-05	2.95408e-05	2.79222e-05	2.81489e-05	2.9344e-05	2.84914e-05	2.94063e-05	0.901234	0.00678041	0.0451622	0.888115	0.00869959	0.0515306	0.827144	0.0108331	0.0824188
P11172	Uridine 5-monophosphate synthase;Orotate phosphoribosyltransferase;Orotidine 5-phosphate decarboxylase	UMPS	22	22	53.5	52.221	4297800000	0.000285692	0.000267133	0.000270159	0.000238103	0.000253017	0.000253438	0.000252823	0.000230436	0.000304368	0.000260279	0.000284956	0.000274084	0.000266511	0.000264759	0.000263533	0.000261624	0.169525	-0.100458	0.770768	0.293795	0.0827	0.531956	0.91091	-0.00634774	0.0405248
P11177	Pyruvate dehydrogenase E1 component subunit beta, mitochondrial	PDHB	10	10	39.8	39.233	809410000	7.58169e-05	6.65088e-05	6.62935e-05	6.16629e-05	6.152e-05	6.5962e-05	6.23088e-05	5.72668e-05	8.10273e-05	8.17014e-05	7.19232e-05	7.21406e-05	7.21959e-05	7.04574e-05	7.56898e-05	7.17672e-05	0.144578	-0.129619	0.839896	0.0631506	0.182797	1.19962	0.168982	0.102135	0.77216
P11182	Lipoamide acyltransferase component of branched-chain alpha-keto acid dehydrogenase complex, mitochondrial	DBT	3	3	7.3	53.486	199340000	6.35977e-06	6.59656e-06	7.13539e-06	7.17043e-06	6.7199e-06	6.70956e-06	7.24684e-06	6.10824e-06	7.70233e-06	7.46479e-06	7.29824e-06	7.44431e-06	6.90916e-06	6.8891e-06	8.32754e-06	7.83978e-06	0.71107	-0.0254984	0.148088	0.0227275	0.133712	1.64345	0.149427	0.136407	0.82557
P11216	Glycogen phosphorylase, brain form	PYGB	49	36	65.6	96.695	99965000000	0.00109065	0.000996852	0.000952126	0.000920907	0.000945712	0.00091427	0.000884956	0.000933234	0.0010128	0.000994291	0.000945934	0.000963482	0.00100128	0.000976066	0.000967877	0.000909657	0.12217	-0.106707	0.913034	0.791844	-0.0161295	0.10136	0.550032	-0.0390097	0.259612
P11274	Breakpoint cluster region protein	BCR	5	4	5	142.82	70505000	1.76655e-05	1.91404e-05	2.10696e-05	2.12397e-05	1.99847e-05	1.9837e-05	2.17918e-05	2.01041e-05	1.82339e-05	1.84418e-05	1.89747e-05	1.95095e-05	1.86367e-05	1.903e-05	1.97325e-05	1.85091e-05	0.525464	0.0466933	0.279457	0.312577	-0.0739904	0.505043	0.404188	-0.0596967	0.393417
P11279	Lysosome-associated membrane glycoprotein 1	LAMP1	2	2	4.8	44.882	3227700000	8.72284e-05	7.32466e-05	6.98054e-05	7.73855e-05	7.5813e-05	7.76337e-05	7.24138e-05	8.32288e-05	7.01281e-05	7.34669e-05	6.90178e-05	7.34039e-05	6.9246e-05	7.61698e-05	6.85297e-05	6.66003e-05	0.938125	0.0066587	0.0277394	0.218487	-0.105265	0.660575	0.166727	-0.133128	0.777995
P11310	Medium-chain specific acyl-CoA dehydrogenase, mitochondrial	ACADM	9	9	29.7	46.588	1212900000	8.49148e-05	7.19736e-05	6.8067e-05	6.09298e-05	7.14825e-05	7.97028e-05	6.26093e-05	6.06965e-05	7.88829e-05	7.04513e-05	7.16966e-05	7.0924e-05	7.5217e-05	7.36445e-05	6.99666e-05	6.4077e-05	0.684166	-0.0586766	0.164839	0.788408	0.0303091	0.103249	0.898624	-0.0151178	0.0464219
P11387	DNA topoisomerase 1	TOP1	11	10	14.6	90.725	499980000	5.91207e-05	9.62536e-05	0.00010841	0.00012091	7.85425e-05	9.7818e-05	0.000111941	0.000106402	9.28097e-05	0.000121887	0.000110516	0.000119626	9.03109e-05	0.000108111	0.000116692	0.000127847	0.874729	0.0370574	0.0581266	0.351383	0.209569	0.45422	0.383901	0.203469	0.415781
P11388	DNA topoisomerase 2-alpha	TOP2A	9	9	7.4	174.38	1310000000	5.69104e-05	8.07392e-05	9.50285e-05	9.95773e-05	7.62029e-05	8.86176e-05	0.000100352	9.38736e-05	7.91124e-05	8.57167e-05	8.87949e-05	8.80156e-05	8.08854e-05	8.35956e-05	8.8866e-05	9.16961e-05	0.560633	0.111877	0.251321	0.81959	0.0401829	0.0864032	0.757857	0.0544837	0.120413
P11413	Glucose-6-phosphate 1-dehydrogenase	G6PD	45	45	88.9	59.256	282510000000	0.00237178	0.00238028	0.00222301	0.00206112	0.00209059	0.0022558	0.00210381	0.00199147	0.0025292	0.00202721	0.00238507	0.0023436	0.00228981	0.00226956	0.00226576	0.00225438	0.160812	-0.0981844	0.793681	0.648619	0.0392011	0.188011	0.890742	0.00689984	0.0502481
P11441	Ubiquitin-like protein 4A	UBL4A	7	7	50.3	17.776	1871400000	8.38159e-05	9.94846e-05	0.00010008	9.53851e-05	0.00010909	0.00010638	0.000101123	9.99117e-05	8.78846e-05	8.64059e-05	9.00134e-05	8.38399e-05	9.65936e-05	9.45761e-05	8.41604e-05	8.33814e-05	0.0732672	0.137028	1.13509	0.103405	-0.121622	0.985459	0.363945	-0.0784818	0.438964
P11474	Steroid hormone receptor ERR1	ESRRA	2	2	5.2	45.509	295830000	1.15057e-05	9.50197e-06	1.11589e-05	1.10139e-05	1.16924e-05	8.48145e-06	1.05655e-05	7.98922e-06	1.06888e-05	1.24599e-05	1.10467e-05	1.07749e-05	1.0382e-05	9.03182e-06	1.04472e-05	1.23362e-05	0.298676	-0.15698	0.5248	0.487983	0.0585913	0.311595	0.772042	-0.03323	0.112359
P11498	Pyruvate carboxylase, mitochondrial	PC	16	16	21.8	129.63	519620000	4.63849e-05	4.6301e-05	4.39921e-05	4.35956e-05	4.5547e-05	4.66373e-05	4.41355e-05	4.09424e-05	5.58178e-05	4.94201e-05	4.98377e-05	4.79081e-05	4.7169e-05	4.70675e-05	4.94947e-05	4.51936e-05	0.619945	-0.0243029	0.207647	0.0239657	0.171175	1.62041	0.109193	0.0676241	0.961804
P11586	C-1-tetrahydrofolate synthase, cytoplasmic;Methylenetetrahydrofolate dehydrogenase;Methenyltetrahydrofolate cyclohydrolase;Formyltetrahydrofolate synthetase;C-1-tetrahydrofolate synthase, cytoplasmic, N-terminally processed	MTHFD1	36	35	44	101.53	12962000000	0.000596686	0.000624979	0.000625421	0.000546446	0.000536566	0.000622579	0.000568389	0.000525315	0.000721592	0.000667336	0.000655951	0.000634906	0.000654117	0.00064144	0.000669077	0.000595573	0.265273	-0.0873898	0.576307	0.034115	0.162977	1.46705	0.13889	0.09712	0.857328
P11717	Cation-independent mannose-6-phosphate receptor	IGF2R	40	40	24.9	274.37	1148200000	0.000204634	0.000177335	0.000180237	0.000185628	0.000179787	0.000175618	0.000176648	0.000176686	0.000190667	0.000201016	0.00018589	0.000191769	0.000187222	0.000181765	0.000195752	0.000189765	0.166173	-0.0774649	0.77944	0.465703	0.0409048	0.331891	0.814184	0.0128092	0.0892773
P11766	Alcohol dehydrogenase class-3	ADH5	20	20	68.4	39.724	62047000000	0.00103956	0.000939724	0.000898396	0.000923458	0.000950608	0.000961656	0.000877853	0.000985213	0.000855398	0.000908031	0.000886602	0.000863167	0.000822387	0.000861402	0.000812372	0.000808323	0.872903	-0.00982802	0.0590341	0.0730184	-0.113646	1.13657	0.00967405	-0.202006	2.01439
P11802	Cyclin-dependent kinase 4	CDK4	13	12	49.2	33.729	892660000	4.40838e-05	4.2226e-05	4.27387e-05	4.1929e-05	4.18381e-05	4.05028e-05	4.31004e-05	4.39095e-05	5.38419e-05	4.74982e-05	5.10256e-05	4.73231e-05	4.58276e-05	4.3727e-05	4.78234e-05	4.33347e-05	0.661993	-0.0137921	0.179147	0.00457037	0.223946	2.34005	0.0770906	0.0798914	1.113
P11908	Ribose-phosphate pyrophosphokinase 2	PRPS2	16	6	56.9	34.769	2816100000	8.8656e-05	8.71399e-05	8.31664e-05	7.64586e-05	7.88533e-05	8.09705e-05	7.61717e-05	7.87672e-05	9.25279e-05	8.16917e-05	8.30792e-05	8.32581e-05	8.84294e-05	8.50309e-05	8.15455e-05	7.53073e-05	0.124732	-0.0917077	0.904024	0.739667	0.021923	0.130964	0.754915	-0.0221381	0.122102
P11926	Ornithine decarboxylase	ODC1	5	5	16.5	51.148	142710000	1.29856e-05	1.09726e-05	1.16269e-05	1.14444e-05	1.14608e-05	1.04337e-05	1.07874e-05	1.03032e-05	1.20864e-05	1.29966e-05	1.14423e-05	1.14856e-05	1.13824e-05	1.22291e-05	1.13263e-05	1.15638e-05	0.0915285	-0.129732	1.03844	0.678765	0.0297906	0.168281	0.792228	-0.0162885	0.10115
P11940;Q9H361	Polyadenylate-binding protein 1;Polyadenylate-binding protein 3	PABPC1	23	14	39.8	70.67	19490000000	0.000490304	0.00049961	0.000479043	0.000437732	0.00047098	0.000495924	0.000465851	0.000427544	0.000551785	0.000468737	0.000506061	0.000492958	0.000507244	0.000472817	0.000508083	0.0005014	0.576443	-0.0355345	0.239243	0.24974	0.082959	0.602513	0.242583	0.0613684	0.61514
P12004	Proliferating cell nuclear antigen	PCNA	17	17	83.5	28.768	175970000000	0.00129781	0.00116545	0.00116591	0.00117021	0.00118475	0.00117892	0.00112955	0.00116961	0.00111676	0.0011825	0.00117505	0.00116489	0.00112723	0.00117272	0.0011285	0.0011916	0.3666	-0.0416418	0.435807	0.306938	-0.0489694	0.51295	0.264691	-0.0549369	0.577261
P12081	Histidine--tRNA ligase, cytoplasmic	HARS1	24	18	56	57.41	12903000000	0.00039754	0.000399476	0.000360246	0.000353112	0.000371882	0.000378828	0.000351263	0.00034625	0.000395664	0.000363711	0.000377633	0.000382935	0.000379364	0.00039143	0.000353009	0.000346563	0.324946	-0.0606224	0.488189	0.868568	0.00910996	0.0611962	0.559018	-0.0387297	0.252574
P12109	Collagen alpha-1(VI) chain	COL6A1	2	2	2.7	108.53	19943000	2.76187e-06	2.67185e-06	2.90584e-06	2.7861e-06	2.36364e-06	2.80113e-06	2.72393e-06	2.69366e-06	2.88381e-06	2.78266e-06	2.63801e-06	2.88656e-06	2.94864e-06	2.95761e-06	2.79611e-06	2.94693e-06	0.255329	-0.0722319	0.5929	0.836431	0.00845124	0.0775699	0.0788097	0.0663501	1.10342
P12268	Inosine-5-monophosphate dehydrogenase 2	IMPDH2	23	21	48.4	55.804	16209000000	0.000496158	0.000455239	0.000437467	0.0004304	0.000455998	0.00042977	0.000425753	0.000385529	0.000525431	0.000439876	0.000482825	0.000474787	0.000464152	0.000445965	0.000486313	0.000480005	0.190561	-0.100327	0.719965	0.301711	0.0799421	0.520409	0.43971	0.0446388	0.356834
P12270	Nucleoprotein TPR	TPR	108	108	48	267.29	102610000000	0.00199465	0.0021716	0.00215341	0.00212461	0.0021835	0.00214448	0.00214601	0.00207022	0.00199264	0.00214722	0.00206022	0.00212234	0.0021865	0.00217056	0.0021896	0.00220936	0.610463	0.0169713	0.214341	0.585318	-0.0209717	0.232608	0.104552	0.0522989	0.980667
P12277	Creatine kinase B-type	CKB	10	10	40.2	42.644	2111400000	9.58317e-05	8.71148e-05	9.64514e-05	0.000100798	0.000104399	8.81222e-05	9.78448e-05	9.32221e-05	8.88755e-05	9.78145e-05	9.50801e-05	9.45373e-05	9.09786e-05	9.25047e-05	9.30627e-05	9.71408e-05	0.856525	0.0128143	0.0672602	0.786117	-0.0148317	0.104513	0.62432	-0.0249136	0.204593
P12429	Annexin A3	ANXA3	17	17	54.2	36.375	15696000000	0.000440149	0.000393627	0.000401238	0.000357472	0.000383492	0.00038454	0.000365165	0.000341816	0.000416323	0.000361187	0.000413544	0.000405182	0.000364852	0.000381872	0.000370216	0.000410577	0.18647	-0.110553	0.729391	0.966275	0.00339301	0.0148994	0.443109	-0.060092	0.35349
P12532	Creatine kinase U-type, mitochondrial	CKMT1B	8	8	32.6	47.036	644690000	6.33253e-05	5.87933e-05	6.30884e-05	6.31131e-05	6.29009e-05	5.58523e-05	6.2667e-05	5.63033e-05	6.33638e-05	6.7329e-05	6.66176e-05	6.4869e-05	6.02656e-05	5.99084e-05	6.47215e-05	6.84076e-05	0.279237	-0.0629169	0.554027	0.0497404	0.0783528	1.30329	0.606955	0.0286636	0.216843
P12694	2-oxoisovalerate dehydrogenase subunit alpha, mitochondrial	BCKDHA	3	3	8.5	50.47	70378000	1.24353e-05	1.12033e-05	1.25181e-05	1.22318e-05	1.19393e-05	1.04095e-05	1.0622e-05	1.04267e-05	1.2191e-05	1.28912e-05	1.20359e-05	1.23148e-05	1.1759e-05	1.17803e-05	1.20874e-05	1.22967e-05	0.0395539	-0.157052	1.40281	0.491712	0.0308075	0.308289	0.736896	-0.0139315	0.132594
P12814	Alpha-actinin-1	ACTN1	64	36	78.7	103.06	312270000000	0.00257396	0.00231366	0.00220861	0.00239759	0.00238917	0.00220524	0.00224903	0.00227816	0.00224189	0.00247829	0.00223582	0.00231668	0.00224927	0.00229296	0.00226986	0.00231848	0.323918	-0.0577007	0.489565	0.584282	-0.0340015	0.233378	0.292068	-0.0562837	0.534516
P12830	Cadherin-1;E-Cad/CTF1;E-Cad/CTF2;E-Cad/CTF3	CDH1	2	2	3.7	97.455	302020000	1.35958e-05	1.2733e-05	1.33776e-05	1.288e-05	1.37805e-05	1.224e-05	1.35782e-05	1.1325e-05	1.2594e-05	1.41184e-05	1.4568e-05	1.33518e-05	1.32987e-05	1.27818e-05	1.3973e-05	1.50007e-05	0.524082	-0.0463547	0.280601	0.327497	0.0550623	0.484793	0.280765	0.0661617	0.551657
P12931	Proto-oncogene tyrosine-protein kinase Src	SRC	20	15	47.6	59.834	9638800000	0.000335426	0.000325831	0.000312418	0.000314926	0.000306061	0.000312178	0.000303221	0.000322246	0.000381891	0.00037675	0.000356141	0.000372013	0.000315677	0.00032625	0.000307681	0.000313053	0.148241	-0.051162	0.829032	0.000658059	0.2064	3.18173	0.36229	-0.0293396	0.440943
P12955	Xaa-Pro dipeptidase	PEPD	20	20	62.9	54.548	50074000000	0.000437113	0.000417859	0.000415028	0.000427655	0.000403165	0.000411002	0.000395095	0.000407262	0.000396187	0.000434343	0.000415656	0.000428892	0.000392126	0.000414382	0.000403087	0.000441768	0.0156018	-0.0706494	1.80682	0.58794	-0.0193154	0.230667	0.363953	-0.0398868	0.438954
P12956	X-ray repair cross-complementing protein 6	XRCC6	35	35	63.1	69.842	33407000000	0.000830301	0.000897916	0.000856002	0.000754702	0.000830577	0.000816496	0.00079107	0.000729918	0.00108463	0.000851311	0.00090788	0.000883018	0.000919075	0.000831289	0.000894118	0.000822988	0.29728	-0.0757823	0.526835	0.158989	0.158569	0.798632	0.432649	0.0545014	0.363864
P13010	X-ray repair cross-complementing protein 5	XRCC5	29	29	54.5	82.704	16091000000	0.000547753	0.000473232	0.00044594	0.000431111	0.000431165	0.000450957	0.000422748	0.000422343	0.000567621	0.000511285	0.000473732	0.000493549	0.000473263	0.000457665	0.000487053	0.000460757	0.161862	-0.136062	0.790855	0.302845	0.108431	0.518779	0.862954	-0.0147431	0.0640125
P13051	Uracil-DNA glycosylase	UNG	7	7	34.2	34.645	494980000	2.21981e-05	2.53334e-05	2.66825e-05	2.44717e-05	2.38686e-05	2.48242e-05	2.50826e-05	2.3755e-05	2.79763e-05	2.47266e-05	2.85409e-05	2.61819e-05	2.6711e-05	2.4534e-05	2.63221e-05	2.71511e-05	0.782258	-0.016991	0.10665	0.139203	0.122425	0.856352	0.220468	0.0855994	0.656655
P13073	Cytochrome c oxidase subunit 4 isoform 1, mitochondrial	COX4I1	4	4	20.7	19.576	1161000000	2.38349e-05	3.1728e-05	3.59282e-05	3.6813e-05	3.39367e-05	3.66151e-05	4.2293e-05	3.78029e-05	2.31453e-05	2.55484e-05	3.08413e-05	2.91151e-05	2.75387e-05	2.87414e-05	2.65176e-05	2.88364e-05	0.155242	0.231611	0.808992	0.202286	-0.239878	0.694034	0.215888	-0.200789	0.665771
P13284	Gamma-interferon-inducible lysosomal thiol reductase	IFI30	3	3	16.4	27.963	242340000	3.94409e-05	3.87137e-05	3.98404e-05	3.96778e-05	3.93607e-05	3.75418e-05	3.82467e-05	3.55529e-05	3.8006e-05	4.0464e-05	3.96093e-05	3.82748e-05	3.78415e-05	3.79794e-05	3.87885e-05	4.00438e-05	0.0828554	-0.0652338	1.08168	0.618713	-0.012116	0.208511	0.228676	-0.0278978	0.640779
P13473	Lysosome-associated membrane glycoprotein 2	LAMP2	3	3	7.1	44.96	4491500000	8.60794e-05	7.77895e-05	7.07754e-05	7.80799e-05	7.96273e-05	7.78144e-05	7.25474e-05	8.03766e-05	6.76641e-05	7.37257e-05	6.753e-05	7.26851e-05	7.17982e-05	7.54697e-05	6.72623e-05	6.96735e-05	0.874985	-0.0109219	0.0579995	0.0696292	-0.151218	1.15721	0.093443	-0.137965	1.02945
P13489	Ribonuclease inhibitor	RNH1	24	24	77.4	49.973	99477000000	0.000701659	0.000669739	0.000683329	0.000650413	0.000656481	0.000636976	0.000664764	0.000645504	0.000651798	0.000683288	0.000661676	0.000665834	0.000653048	0.000667269	0.000649774	0.000688888	0.087343	-0.0551265	1.05877	0.433164	-0.0228698	0.363348	0.44165	-0.024831	0.354922
P13498	Cytochrome b-245 light chain	CYBA	2	2	23.1	21.012	71784000	7.98211e-06	8.11904e-06	8.71662e-06	9.23588e-06	8.69072e-06	8.51205e-06	9.12579e-06	8.7392e-06	7.72644e-06	8.60532e-06	9.45872e-06	8.62202e-06	7.66979e-06	7.71256e-06	8.35776e-06	9.36236e-06	0.45353	0.042336	0.343394	0.85072	0.0151241	0.0702135	0.644212	-0.0408699	0.190971
P13639	Elongation factor 2	EEF2	68	67	77.6	95.337	835410000000	0.00496753	0.00461172	0.00471125	0.00495545	0.00470804	0.00457397	0.00461025	0.00499559	0.00449913	0.00489186	0.00466079	0.00474911	0.00460265	0.00471091	0.00471913	0.00482324	0.518425	-0.0270967	0.285314	0.393838	-0.0337543	0.404683	0.366066	-0.029537	0.436441
P13667	Protein disulfide-isomerase A4	PDIA4	44	43	71	72.932	165800000000	0.00166198	0.00228839	0.00228974	0.00232544	0.00233742	0.00225612	0.00229699	0.00233039	0.00205392	0.00212532	0.002211	0.00221528	0.00217344	0.00227304	0.00216961	0.00229623	0.348412	0.106365	0.457907	0.953578	0.00671462	0.0206437	0.614782	0.0572551	0.211279
P13674	Prolyl 4-hydroxylase subunit alpha-1	P4HA1	11	11	24.5	61.049	1308700000	0.000150147	0.000131837	0.000132961	0.000124059	0.000133565	0.000134148	0.000127325	0.00011969	0.000158835	0.000145549	0.000145423	0.000141898	0.000142098	0.000134688	0.000148574	0.000140748	0.383184	-0.0664823	0.416593	0.0947693	0.134583	1.02333	0.315954	0.0707796	0.500376
P13693	Translationally-controlled tumor protein	TPT1	10	10	57	19.595	44148000000	0.000408059	0.000596624	0.000584341	0.000583718	0.000575971	0.000697331	0.000682734	0.000721241	0.000407577	0.000375456	0.000461272	0.000459354	0.000482434	0.000554779	0.000418906	0.000464452	0.0630668	0.301249	1.2002	0.0565035	-0.350881	1.24792	0.281201	-0.177982	0.550984
P13716	Delta-aminolevulinic acid dehydratase	ALAD	13	13	48.8	36.294	2474400000	0.000105418	8.92345e-05	8.1501e-05	8.96813e-05	8.61508e-05	9.25752e-05	8.14746e-05	9.04986e-05	8.90353e-05	9.30453e-05	8.33761e-05	9.02123e-05	8.92811e-05	9.34285e-05	9.04664e-05	8.33241e-05	0.523642	-0.0609575	0.280966	0.655264	-0.0406567	0.183584	0.683324	-0.0372896	0.165373
P13797	Plastin-3	PLS3	49	38	82.4	70.81	300760000000	0.00272921	0.00247415	0.00250478	0.00251296	0.00270892	0.00237989	0.00256204	0.0025414	0.00236192	0.00253578	0.00250107	0.00247447	0.00247479	0.00246574	0.00244304	0.00244084	0.938225	-0.00407723	0.0276929	0.258115	-0.0499551	0.588186	0.144763	-0.0571104	0.839342
P13798	Acylamino-acid-releasing enzyme	APEH	25	25	50	81.224	22624000000	0.000605327	0.000483371	0.000435393	0.000476845	0.000492734	0.000483218	0.000431186	0.000446759	0.000505934	0.000559624	0.000486927	0.000510414	0.000502347	0.00049823	0.000512678	0.000505352	0.387072	-0.110113	0.412208	0.710208	0.0439989	0.148614	0.908192	0.0126858	0.0418221
P13804	Electron transfer flavoprotein subunit alpha, mitochondrial	ETFA	16	16	65.5	35.079	27260000000	0.000287883	0.000292156	0.000291449	0.000293939	0.000276501	0.000294984	0.000279927	0.000292274	0.00027661	0.000278715	0.000288657	0.000297729	0.000266339	0.000290461	0.000271303	0.0002786	0.292653	-0.0271686	0.533646	0.283364	-0.0296609	0.547655	0.0345035	-0.0745919	1.46214
P13807	Glycogen [starch] synthase, muscle	GYS1	10	10	23.6	83.785	301120000	4.27063e-05	2.93047e-05	2.42183e-05	2.47882e-05	2.60549e-05	2.72929e-05	2.4253e-05	2.21874e-05	4.41777e-05	3.75164e-05	3.1227e-05	3.21949e-05	3.58027e-05	3.20464e-05	3.79343e-05	3.09071e-05	0.277531	-0.278277	0.556688	0.293274	0.26199	0.532727	0.427303	0.175697	0.369264
P13861	cAMP-dependent protein kinase type II-alpha regulatory subunit	PRKAR2A	14	14	43.6	45.518	1575500000	0.000164714	0.000131201	0.000123971	0.000114105	0.000136996	0.000130633	0.000121409	0.000115237	0.000149517	0.000121564	0.000128839	0.000127877	0.000126998	0.000118701	0.000129828	0.000119083	0.558374	-0.0826061	0.253075	0.905801	-0.0168344	0.0429673	0.4184	-0.110523	0.378409
P13929	Beta-enolase	ENO3	17	12	52.3	46.986	11468000000	0.000209148	0.000200997	0.000197586	0.000205398	0.000193115	0.000207352	0.000193641	0.000203097	0.000187401	0.00020311	0.000197306	0.000200646	0.000192988	0.00020401	0.000196052	0.000188307	0.394394	-0.0285353	0.40407	0.199307	-0.044443	0.700477	0.104502	-0.0575029	0.980874
P13984	General transcription factor IIF subunit 2	GTF2F2	14	14	53.8	28.38	2552300000	0.000104814	0.00021008	0.000209483	0.000194	0.000143378	0.000232368	0.000220732	0.000212089	0.000157905	0.000172424	0.000203377	0.000183966	0.000193003	0.000183779	0.000181241	0.000176862	0.509871	0.170626	0.29254	0.99499	-0.00141874	0.0021813	0.876421	0.0327766	0.0572872
P13987	CD59 glycoprotein	CD59	3	3	18.8	14.177	1066600000	5.18543e-05	4.2655e-05	3.79238e-05	4.25007e-05	4.13749e-05	4.28866e-05	4.06963e-05	4.18621e-05	4.60518e-05	4.34925e-05	3.71969e-05	4.13241e-05	4.06638e-05	4.15948e-05	4.20787e-05	3.8268e-05	0.518353	-0.0685159	0.285375	0.638384	-0.0577856	0.194918	0.349967	-0.105434	0.455973
P13995	Bifunctional methylenetetrahydrofolate dehydrogenase/cyclohydrolase, mitochondrial;NAD-dependent methylenetetrahydrofolate dehydrogenase;Methenyltetrahydrofolate cyclohydrolase	MTHFD2	8	8	30.3	37.895	1965100000	6.68849e-05	6.48069e-05	6.61825e-05	5.80262e-05	6.46981e-05	6.04831e-05	6.27641e-05	5.49129e-05	7.37689e-05	6.25015e-05	7.04782e-05	6.6515e-05	6.41623e-05	6.18264e-05	6.34788e-05	6.08863e-05	0.308765	-0.0754691	0.510373	0.220434	0.0947099	0.656722	0.545241	-0.0316151	0.263411
P14174	Macrophage migration inhibitory factor	MIF	6	6	84.3	12.476	76038000000	0.000271056	0.000272517	0.000259968	0.000288661	0.000257139	0.00028525	0.000272936	0.000323888	0.000238113	0.000253944	0.000253615	0.000259563	0.000256112	0.000260652	0.000250431	0.000242262	0.474815	0.060799	0.323476	0.0272717	-0.119705	1.56429	0.027086	-0.11366	1.56725
P14209	CD99 antigen	CD99	3	3	28.6	18.848	1561600000	0.000104751	9.91197e-05	9.86514e-05	0.0001072	0.000102798	9.83776e-05	9.99363e-05	9.87539e-05	8.93404e-05	0.000101963	9.93968e-05	9.6146e-05	9.3059e-05	9.59315e-05	9.67815e-05	0.000100644	0.3318	-0.0351288	0.479123	0.14843	-0.0828866	0.828478	0.0683013	-0.084491	1.16557
P14314	Glucosidase 2 subunit beta	PRKCSH	21	21	50.9	59.425	27807000000	0.000341437	0.000513481	0.000586094	0.000589176	0.000517362	0.000593203	0.000684252	0.000650759	0.000361348	0.000390825	0.000477161	0.00047849	0.000451124	0.000479785	0.000425905	0.000498163	0.18091	0.268561	0.742536	0.263608	-0.249455	0.579042	0.494274	-0.130212	0.306032
P14324	Farnesyl pyrophosphate synthase	FDPS	9	9	23.4	48.275	2883100000	0.00012187	0.000114899	0.000116459	0.000104919	0.000114625	0.000113197	0.000113881	0.000107431	0.000128233	0.000123926	0.00012537	0.00012209	0.00011459	0.000115514	0.000116612	0.000112392	0.584425	-0.0286659	0.233272	0.0331877	0.125015	1.47902	0.949619	0.00302399	0.0224505
P14550	Alcohol dehydrogenase [NADP(+)]	AKR1A1	20	20	67.7	36.573	43155000000	0.000405743	0.000373349	0.000384088	0.000352983	0.000366839	0.000388533	0.000359914	0.000338532	0.000415219	0.000352095	0.000422238	0.000387727	0.000390167	0.000386411	0.000393127	0.000391817	0.340781	-0.0605784	0.467524	0.459782	0.0570135	0.337448	0.345885	0.042529	0.461069
P14618	Pyruvate kinase PKM	PKM	63	59	86.3	57.936	1508300000000	0.00738696	0.00682914	0.00695308	0.00706417	0.00691986	0.00692464	0.00674873	0.00678295	0.00710783	0.00762624	0.00723303	0.00724642	0.0069059	0.00698788	0.00722177	0.00744338	0.145197	-0.0444795	0.838044	0.185491	0.0492361	0.731677	0.649733	0.0165414	0.187265
P14621	Acylphosphatase-2	ACYP2	5	5	54.5	11.139	255930000	3.92562e-05	4.48972e-05	4.75362e-05	4.97741e-05	4.82238e-05	5.04958e-05	4.74806e-05	5.24056e-05	4.02376e-05	3.97425e-05	4.82121e-05	4.59105e-05	4.29074e-05	4.57441e-05	4.27848e-05	4.65798e-05	0.141073	0.130227	0.850556	0.573051	-0.0597427	0.241807	0.738761	-0.0276732	0.131496
P14625	Endoplasmin	HSP90B1	51	42	66.5	92.468	213320000000	0.0018085	0.00151131	0.00140636	0.00139484	0.00143244	0.0013835	0.00131821	0.00141172	0.00165178	0.00154363	0.0014699	0.00150339	0.00282071	0.00286951	0.00277011	0.00263849	0.198683	-0.14236	0.701839	0.912605	0.0111973	0.0397169	2.63043e-05	0.858563	4.57997
P14635	G2/mitotic-specific cyclin-B1	CCNB1	6	5	14.3	48.337	381510000	5.82598e-05	7.60096e-05	8.44052e-05	7.75825e-05	7.52412e-05	8.36225e-05	8.65833e-05	8.04697e-05	0.000127399	0.00010669	0.000123432	0.000109774	8.29925e-05	8.053e-05	7.76787e-05	7.74555e-05	0.268325	0.137654	0.571339	0.00128682	0.657485	2.89048	0.365901	0.105153	0.436636
P14649	Myosin light chain 6B	MYL6B	8	6	47.6	22.764	857330000	5.16414e-05	7.25112e-05	7.9634e-05	7.79023e-05	7.27257e-05	7.99097e-05	8.45586e-05	8.60179e-05	5.55591e-05	6.04955e-05	6.77565e-05	6.72991e-05	6.56877e-05	6.80759e-05	6.0608e-05	6.77488e-05	0.194135	0.198378	0.711895	0.321333	-0.165782	0.493045	0.49081	-0.103874	0.309087
P14678;P63162	Small nuclear ribonucleoprotein-associated proteins B and B;Small nuclear ribonucleoprotein-associated protein N	SNRPB	8	8	30.4	24.61	23619000000	0.000245296	0.000262921	0.000233181	0.000259183	0.000238343	0.000273313	0.000237111	0.000307574	0.000236172	0.00024933	0.000231374	0.000244696	0.000251361	0.000269433	0.000243422	0.000226403	0.469974	0.078238	0.327927	0.26455	-0.0573721	0.577493	0.831848	-0.0144376	0.0799561
P14735	Insulin-degrading enzyme	IDE	45	45	46.2	117.97	26353000000	0.00102763	0.000893598	0.000853401	0.000821107	0.000861567	0.000870119	0.00079705	0.000802589	0.000958839	0.000924985	0.000903685	0.000908471	0.000930026	0.000914914	0.000928623	0.000885254	0.22827	-0.110192	0.641551	0.613591	0.0396693	0.212121	0.746389	0.0250897	0.127034
P14854	Cytochrome c oxidase subunit 6B1	COX6B1	6	6	65.1	10.192	635500000	2.27992e-05	2.98507e-05	3.66908e-05	3.90642e-05	3.41155e-05	3.49685e-05	3.91391e-05	3.86295e-05	2.44139e-05	2.90509e-05	3.20934e-05	3.04826e-05	2.51402e-05	2.88731e-05	2.7196e-05	2.81229e-05	0.279288	0.19367	0.553948	0.47114	-0.146067	0.32685	0.250875	-0.231981	0.600542
P14859	POU domain, class 2, transcription factor 1	POU2F1	4	4	8.5	76.471	57249000	5.21548e-06	5.76792e-06	6.10754e-06	5.75934e-06	6.19568e-06	5.61729e-06	6.35472e-06	5.57614e-06	5.97433e-06	5.62957e-06	6.42236e-06	6.10791e-06	6.58776e-06	5.45988e-06	6.10489e-06	6.12959e-06	0.441514	0.0553408	0.355056	0.241369	0.0788654	0.617318	0.272442	0.0876825	0.564727
P14866	Heterogeneous nuclear ribonucleoprotein L	HNRNPL	14	14	37	64.132	3814000000	0.000235337	0.000201406	0.000202337	0.000189875	0.000170478	0.000186255	0.000182853	0.000172808	0.000258781	0.000235679	0.00021197	0.000215246	0.000214142	0.000204947	0.000230338	0.000212521	0.0322514	-0.218621	1.49145	0.163026	0.152964	0.787744	0.487306	0.0563052	0.312198
P14868	Aspartate--tRNA ligase, cytoplasmic	DARS1	21	21	47.9	57.136	4227200000	0.000237989	0.000163272	0.000150596	0.000141771	0.000158097	0.000152872	0.000142226	0.000137017	0.000271429	0.000226801	0.000192732	0.000202355	0.000206957	0.000173441	0.000234131	0.0001912	0.294205	-0.232932	0.53135	0.126316	0.365008	0.89854	0.313311	0.216131	0.504025
P14923	Junction plakoglobin	JUP	23	19	40.7	81.744	2503400000	0.000190505	0.000177152	0.000186875	0.000182221	0.000183757	0.000166065	0.000179562	0.000199607	0.000181435	0.000181823	0.000173111	0.000178511	0.000197781	0.000179019	0.00018945	0.000181548	0.804243	-0.0152796	0.0946125	0.17171	-0.0434789	0.765203	0.609981	0.0214668	0.214684
P14927	Cytochrome b-c1 complex subunit 7	UQCRB	2	2	21.6	13.53	61145000	4.36048e-06	5.87209e-06	6.21038e-06	5.26809e-06	7.18666e-06	7.25861e-06	6.89261e-06	5.75104e-06	4.62581e-06	4.83847e-06	4.30535e-06	4.02662e-06	5.66213e-06	5.54523e-06	4.00096e-06	3.93937e-06	0.0458388	0.319274	1.33877	0.0692821	-0.286856	1.15938	0.343035	-0.18126	0.464661
P15104	Glutamine synthetase	GLUL	6	6	22.8	42.064	317490000	3.49765e-05	3.22544e-05	3.15398e-05	3.25368e-05	3.16469e-05	3.21067e-05	3.15566e-05	2.62961e-05	3.57193e-05	3.48762e-05	3.51212e-05	3.42205e-05	3.40131e-05	3.08234e-05	3.57758e-05	3.77611e-05	0.171844	-0.110732	0.764866	0.0370989	0.0918296	1.43064	0.325532	0.0756164	0.487407
P15121	Aldose reductase	AKR1B1	28	27	83.2	35.853	466340000000	0.00297977	0.00290429	0.00284709	0.00275142	0.00270702	0.00303494	0.00272793	0.00287128	0.00283712	0.0028363	0.00296641	0.00283151	0.00285463	0.00289661	0.0028085	0.00291629	0.707707	-0.0178753	0.150146	0.963201	-0.00140984	0.0162829	0.976752	-0.000820885	0.0102158
P15144	Aminopeptidase N	ANPEP	6	6	7.8	109.54	207280000	1.97909e-05	1.47293e-05	1.51753e-05	1.49846e-05	1.5471e-05	1.41669e-05	1.43932e-05	1.35996e-05	1.88298e-05	1.96687e-05	1.73037e-05	1.6553e-05	1.76966e-05	1.55217e-05	1.81429e-05	1.76796e-05	0.215288	-0.166483	0.66698	0.220271	0.161777	0.657043	0.448989	0.0941265	0.347765
P15151	Poliovirus receptor	PVR	5	5	12.5	45.302	284660000	2.43126e-05	2.27934e-05	2.251e-05	2.32538e-05	2.1957e-05	2.32779e-05	2.29693e-05	2.23546e-05	2.32944e-05	2.25723e-05	2.35427e-05	2.38286e-05	2.33869e-05	1.87806e-05	2.49974e-05	2.33286e-05	0.28771	-0.0363555	0.541045	0.853796	0.00570963	0.0686457	0.685139	-0.037395	0.164221
P15170	Eukaryotic peptide chain release factor GTP-binding subunit ERF3A	GSPT1	27	12	61.1	55.755	47310000000	0.00067389	0.000752047	0.000745094	0.000707515	0.000759126	0.000709804	0.000710205	0.000765638	0.000724846	0.000691636	0.000714854	0.000711294	0.00074119	0.000720238	0.000710613	0.000690091	0.509823	0.0328165	0.292581	0.659897	-0.018114	0.180524	0.851497	-0.00825018	0.0698169
P15260	Interferon gamma receptor 1	IFNGR1	2	2	5.1	54.404	36846000	3.22653e-06	4.06996e-06	4.26745e-06	4.46097e-06	3.77159e-06	4.10157e-06	4.43389e-06	4.71612e-06	3.45687e-06	3.79435e-06	4.01328e-06	3.70427e-06	3.79869e-06	3.7826e-06	3.63031e-06	4.39792e-06	0.490869	0.0871832	0.309034	0.405616	-0.0983609	0.391885	0.756829	-0.0378907	0.121002
P15289	Arylsulfatase A;Arylsulfatase A component B;Arylsulfatase A component C	ARSA	8	8	25.2	53.588	2847700000	5.6901e-05	5.45234e-05	5.42356e-05	5.74933e-05	5.46505e-05	5.53598e-05	5.44196e-05	5.49074e-05	5.0974e-05	5.57327e-05	5.22716e-05	5.43676e-05	5.10449e-05	5.39563e-05	5.24179e-05	5.28495e-05	0.303922	-0.024884	0.517237	0.117917	-0.064841	0.928422	0.019677	-0.085802	1.70604
P15311	Ezrin	EZR	44	31	61.8	69.412	172730000000	0.000520734	0.00107016	0.00102847	0.00104083	0.000904724	0.00106319	0.00100118	0.00114449	0.000953406	0.000960512	0.00101739	0.000997833	0.000964927	0.00106289	0.000963128	0.000975762	0.452471	0.168476	0.344409	0.63022	0.102293	0.200508	0.587867	0.11602	0.230721
P15336	Cyclic AMP-dependent transcription factor ATF-2	ATF2	4	3	9.3	54.537	113060000	9.77257e-06	1.21188e-05	1.15691e-05	1.17703e-05	1.1359e-05	1.25113e-05	1.28952e-05	1.31559e-05	1.09883e-05	1.06916e-05	1.14254e-05	1.08997e-05	1.30129e-05	1.30558e-05	1.25302e-05	1.31293e-05	0.124642	0.142356	0.904336	0.595251	-0.0396356	0.2253	0.0240226	0.193645	1.61938
P15374	Ubiquitin carboxyl-terminal hydrolase isozyme L3	UCHL3	15	15	90.4	26.182	18907000000	0.000445065	0.000430588	0.000430221	0.000443869	0.000434507	0.000410098	0.000435891	0.000424588	0.000402347	0.000416644	0.000427688	0.00042158	0.000412158	0.000405399	0.000413232	0.000435152	0.172318	-0.0372998	0.76367	0.0236089	-0.0687997	1.62692	0.0335256	-0.0708058	1.47462
P15408	Fos-related antigen 2	FOSL2	2	2	9.2	35.193	83134000	8.67118e-06	1.07005e-05	1.31775e-05	1.21805e-05	1.23251e-05	1.21153e-05	1.23646e-05	1.10888e-05	1.34297e-05	1.32076e-05	1.38406e-05	1.16701e-05	1.29642e-05	1.18404e-05	1.34195e-05	1.15764e-05	0.469342	0.0986068	0.32851	0.139245	0.221379	0.85622	0.282723	0.154928	0.548639
P15428	15-hydroxyprostaglandin dehydrogenase [NAD(+)]	HPGD	10	10	44.4	28.977	6974300000	0.00014588	0.00013975	0.000131851	0.000123429	0.000125277	0.000130228	0.000127201	0.000119846	0.000149302	0.000127964	0.000136851	0.000133858	0.000130524	0.00013028	0.000127321	0.000122096	0.122453	-0.106114	0.912029	0.79885	0.0187199	0.097535	0.194142	-0.084265	0.711881
P15514	Amphiregulin	AREG	2	2	8.7	27.895	11278000	3.43222e-06	2.56345e-06	3.32812e-06	3.35897e-06	2.91293e-06	3.14335e-06	2.9259e-06	2.54238e-06	2.81803e-06	3.40706e-06	3.05584e-06	2.661e-06	3.22918e-06	2.93008e-06	2.99515e-06	2.98617e-06	0.270759	-0.138156	0.567417	0.503552	-0.0868327	0.297956	0.550036	-0.0630294	0.259609
P15529	Membrane cofactor protein	CD46	7	7	18.1	43.747	809430000	8.81989e-05	9.02066e-05	9.11485e-05	9.93383e-05	8.56788e-05	9.15232e-05	9.03928e-05	0.00010627	8.04258e-05	8.35651e-05	8.52528e-05	9.06635e-05	9.02159e-05	8.99186e-05	9.03738e-05	8.73683e-05	0.814883	0.0193172	0.0889049	0.0676346	-0.118059	1.16983	0.321654	-0.0437372	0.492611
P15531	Nucleoside diphosphate kinase A	NME1	13	7	88.2	17.149	154250000000	0.0013788	0.00128823	0.00122978	0.0013371	0.00130657	0.00128593	0.00124939	0.00132257	0.00117589	0.00132468	0.00123338	0.00127056	0.00122104	0.00129589	0.00123242	0.00127109	0.644747	-0.0192704	0.190611	0.248162	-0.0646615	0.605265	0.193735	-0.0600751	0.712793
P15559	NAD(P)H dehydrogenase [quinone] 1	NQO1	18	18	67.2	30.867	175480000000	0.00104419	0.000976017	0.000922471	0.000836803	0.000910002	0.0010001	0.000844069	0.000890151	0.000978307	0.000856909	0.000940882	0.00091793	0.000924388	0.000980093	0.000894796	0.000894047	0.559241	-0.0525406	0.252401	0.687875	-0.0329945	0.16249	0.670807	-0.0332692	0.173402
P15586	N-acetylglucosamine-6-sulfatase	GNS	13	13	29	62.081	9430300000	0.000233859	0.000236226	0.000215832	0.000238484	0.000236155	0.000243081	0.000223431	0.000265967	0.000183336	0.000212865	0.000199008	0.000215843	0.000206153	0.000233423	0.000195527	0.000193789	0.324776	0.0674315	0.488416	0.0204309	-0.188726	1.68971	0.0635659	-0.157335	1.19678
P15735	Phosphorylase b kinase gamma catalytic chain, liver/testis isoform	PHKG2	5	5	15.8	46.442	234860000	1.68652e-05	1.7797e-05	1.84442e-05	1.72477e-05	1.32671e-05	1.37744e-05	1.46488e-05	1.45318e-05	4.21437e-05	4.23601e-05	4.10299e-05	4.04031e-05	3.49806e-05	3.3226e-05	3.66546e-05	2.93777e-05	0.000300112	-0.323496	3.52272	1.3229e-08	1.23793	7.87847	5.79389e-05	0.932096	4.23703
P15848	Arylsulfatase B	ARSB	10	10	25.1	59.687	1491900000	0.000118457	0.000108426	0.000110566	0.000121627	0.000123963	0.00010847	0.000112549	0.000113362	0.000102904	0.000114931	0.000110213	0.000111206	0.000106372	0.000106838	0.000106461	0.000111576	0.969278	-0.00230321	0.0135518	0.264478	-0.0636801	0.57761	0.0856644	-0.0902165	1.0672
P15880	40S ribosomal protein S2	RPS2	8	8	31.1	31.324	2243100000	0.000144374	7.82797e-05	7.25197e-05	6.99796e-05	6.74658e-05	7.37402e-05	6.90414e-05	7.42618e-05	0.000133027	9.38121e-05	8.78091e-05	9.26797e-05	9.11804e-05	8.07922e-05	0.000109409	8.51916e-05	0.302088	-0.360024	0.519867	0.627683	0.157691	0.202259	0.98559	0.00560094	0.00630392
P15923	Transcription factor E2-alpha	TCF3	2	2	4.4	67.6	66280000	9.4739e-06	9.93426e-06	1.10379e-05	1.09877e-05	1.08964e-05	1.12544e-05	1.27522e-05	1.10644e-05	1.04267e-05	9.66433e-06	1.04148e-05	1.05891e-05	1.12026e-05	9.78783e-06	1.02631e-05	9.86789e-06	0.097347	0.149805	1.01168	0.854025	-0.0118465	0.0685294	0.882612	-0.0109181	0.05423
P15924	Desmoplakin	DSP	50	50	20.9	331.77	1895200000	0.000213256	0.000217826	0.00025153	0.000214125	0.000203717	0.000209001	0.000213696	0.000207873	0.000257503	0.000241678	0.000237662	0.000225629	0.000289339	0.00022794	0.000239832	0.000281455	0.147644	-0.10414	0.830783	0.195609	0.102059	0.708611	0.0921625	0.211838	1.03545
P15927	Replication protein A 32 kDa subunit	RPA2	9	9	70.7	29.247	3391600000	0.000160694	0.000162832	0.000155084	0.000148799	0.000147096	0.000160901	0.000149772	0.000143364	0.000156365	0.000157676	0.000154421	0.000153395	0.000159498	0.000163397	0.000159554	0.000154842	0.229564	-0.0617225	0.639097	0.687403	-0.0128254	0.162789	0.517867	0.0225443	0.285782
P16035	Metalloproteinase inhibitor 2	TIMP2	6	6	31.8	24.399	464750000	5.57301e-05	5.45317e-05	5.76219e-05	6.04001e-05	5.89575e-05	5.88161e-05	6.06059e-05	5.85533e-05	5.46032e-05	5.69266e-05	5.69097e-05	5.61318e-05	6.61417e-05	6.54514e-05	6.79777e-05	6.54231e-05	0.163234	0.0536489	0.78719	0.529317	-0.023655	0.276284	0.000633189	0.215131	3.19847
P16070	CD44 antigen	CD44	10	10	16.3	81.537	19643000000	0.000151274	0.00013219	0.000128184	0.000139759	0.000139221	0.000130851	0.000133578	0.000136855	0.000131022	0.00013989	0.000127296	0.000133929	0.000131352	0.000135851	0.000130531	0.000127853	0.631685	-0.0288075	0.1995	0.432759	-0.0513196	0.363754	0.272386	-0.0691868	0.564816
P16083	Ribosyldihydronicotinamide dehydrogenase [quinone]	NQO2	9	9	45.5	25.918	7905900000	0.000404835	0.000368419	0.000368544	0.000415059	0.000401904	0.000379207	0.000379948	0.000380875	0.000350859	0.000404446	0.000372979	0.000385922	0.000365357	0.000379379	0.000362599	0.000391559	0.788991	-0.0138949	0.102928	0.543678	-0.040075	0.264658	0.336674	-0.0547381	0.472791
P16144	Integrin beta-4	ITGB4	3	3	2.4	202.16	123270000	1.79009e-05	2.11253e-05	2.19452e-05	2.25112e-05	2.17086e-05	2.27667e-05	2.39112e-05	2.34498e-05	1.77269e-05	1.78862e-05	1.96739e-05	1.90702e-05	2.06109e-05	1.98087e-05	1.91435e-05	1.85741e-05	0.115564	0.137588	0.937178	0.0904785	-0.167003	1.04345	0.277644	-0.095467	0.556512
P16152	Carbonyl reductase [NADPH] 1	CBR1	17	14	76.9	30.375	86930000000	0.00079746	0.000761545	0.000748454	0.000742332	0.000748249	0.000757161	0.000726202	0.00075603	0.000741118	0.000754147	0.000778349	0.000756348	0.000704687	0.00076595	0.00072452	0.000767108	0.318251	-0.0297026	0.49723	0.745056	-0.00941041	0.127811	0.312201	-0.0420096	0.505566
P16157	Ankyrin-1	ANK1	6	6	5.7	206.26	49575000	6.40391e-06	6.60631e-06	7.47723e-06	7.78441e-06	7.30452e-06	7.01236e-06	8.07279e-06	6.79417e-06	7.54019e-06	7.67057e-06	7.69593e-06	7.65683e-06	7.67098e-06	7.13109e-06	7.89183e-06	8.00074e-06	0.618977	0.0458028	0.208325	0.138386	0.112443	0.858909	0.167249	0.11862	0.776635
P16219	Short-chain specific acyl-CoA dehydrogenase, mitochondrial	ACADS	2	2	5.8	44.297	27365000	3.31106e-06	2.99704e-06	2.53861e-06	2.68743e-06	3.19899e-06	3.09322e-06	2.77186e-06	2.70387e-06	3.38277e-06	3.20826e-06	2.99727e-06	3.20984e-06	3.08584e-06	3.11105e-06	3.15605e-06	3.27946e-06	0.789809	0.0289503	0.102478	0.145214	0.150023	0.837992	0.1715	0.131217	0.765736
P16220	Cyclic AMP-responsive element-binding protein 1	CREB1	4	2	18	35.136	384020000	1.349e-05	2.98117e-05	2.86e-05	2.8507e-05	2.72232e-05	3.70202e-05	3.44888e-05	4.43447e-05	1.42325e-05	1.55026e-05	2.06851e-05	2.16372e-05	2.29634e-05	2.47635e-05	1.69718e-05	1.65488e-05	0.0883939	0.510907	1.05358	0.150258	-0.478665	0.823163	0.31873	-0.305489	0.496577
P16278	Beta-galactosidase	GLB1	12	12	23	76.074	724220000	6.25082e-05	5.97264e-05	5.74437e-05	5.53261e-05	5.47795e-05	6.15148e-05	5.55852e-05	5.57395e-05	6.19313e-05	6.26212e-05	6.11192e-05	5.98003e-05	5.81674e-05	5.99564e-05	5.80794e-05	5.62951e-05	0.430826	-0.0460666	0.365699	0.165161	0.0628711	0.782092	0.727108	-0.0154674	0.138401
P16298	Serine/threonine-protein phosphatase 2B catalytic subunit beta isoform	PPP3CB	14	7	32.6	59.024	443170000	3.42158e-05	2.92992e-05	3.08269e-05	3.08793e-05	2.9577e-05	2.97141e-05	3.01679e-05	2.90248e-05	3.12969e-05	3.22777e-05	3.02758e-05	2.97147e-05	2.96618e-05	3.08691e-05	3.12861e-05	2.93004e-05	0.164311	-0.0797893	0.784335	0.738042	-0.0192063	0.131919	0.402987	-0.048072	0.394709
P16333	Cytoplasmic protein NCK1	NCK1	7	6	16.7	42.864	321880000	3.18082e-05	3.83015e-05	4.18301e-05	3.7136e-05	3.53499e-05	4.12313e-05	4.04505e-05	3.57007e-05	4.06037e-05	3.36758e-05	4.11248e-05	3.73071e-05	3.76486e-05	3.63427e-05	3.6448e-05	3.66555e-05	0.735926	0.0349606	0.133166	0.747609	0.0347623	0.126326	0.821181	-0.0192988	0.0855613
P16383	GC-rich sequence DNA-binding factor 2	GCFC2	9	9	16.1	89.384	489550000	3.12926e-05	4.65712e-05	4.35685e-05	4.58467e-05	4.16388e-05	4.64158e-05	5.02034e-05	4.27188e-05	4.07316e-05	3.79468e-05	4.14615e-05	4.05276e-05	4.3774e-05	3.8574e-05	4.08545e-05	4.09317e-05	0.431538	0.113549	0.364981	0.666434	-0.0581788	0.176243	0.839714	-0.0273807	0.0758687
P16401	Histone H1.5	H1-5	6	4	27	22.58	1521300000	0.000102168	7.60737e-05	6.2583e-05	6.86199e-05	6.20858e-05	7.40637e-05	6.53169e-05	7.17436e-05	9.53144e-05	8.38239e-05	6.77932e-05	7.45396e-05	8.09655e-05	7.53291e-05	8.44626e-05	7.15639e-05	0.360344	-0.179671	0.443282	0.785521	0.0550073	0.104842	0.940102	0.013348	0.026825
P16402	Histone H1.3	H1-3	7	3	32.1	22.35	1527900000	6.36133e-05	4.64208e-05	3.82013e-05	4.31725e-05	3.6851e-05	4.49004e-05	4.161e-05	4.32006e-05	6.79489e-05	5.44708e-05	4.4275e-05	4.87015e-05	5.34814e-05	4.38772e-05	5.84895e-05	5.00741e-05	0.32417	-0.200591	0.489228	0.456899	0.170343	0.34018	0.586393	0.10545	0.231811
P16403	Histone H1.2	H1-2	7	3	33.3	21.364	1915600000	8.02344e-05	7.92016e-05	6.32287e-05	6.80191e-05	5.31934e-05	8.43686e-05	6.7381e-05	8.46877e-05	9.59333e-05	7.55926e-05	6.4845e-05	7.08524e-05	8.18885e-05	7.41112e-05	8.20266e-05	6.33839e-05	0.976719	-0.00523641	0.0102303	0.621171	0.0798375	0.206789	0.674323	0.0522769	0.171132
P16455	Methylated-DNA--protein-cysteine methyltransferase	MGMT	2	2	12.1	21.646	39525000	6.53884e-06	6.48654e-06	6.25304e-06	6.47474e-06	5.71251e-06	6.45048e-06	5.92096e-06	7.20967e-06	6.75334e-06	5.52344e-06	5.97906e-06	6.26847e-06	6.12005e-06	6.8744e-06	6.04199e-06	5.91449e-06	0.746745	-0.025976	0.126828	0.291367	-0.0705372	0.53556	0.407986	-0.0456564	0.389355
P16615	Sarcoplasmic/endoplasmic reticulum calcium ATPase 2	ATP2A2	3	3	5.1	114.76	51945000	9.80169e-06	3.6594e-06	4.17453e-06	3.58505e-06	4.70774e-06	3.41496e-06	3.61826e-06	3.61223e-06	8.99389e-06	8.03004e-06	4.40393e-06	4.93145e-06	4.34208e-06	7.1816e-06	6.13388e-06	4.01813e-06	0.37557	-0.466932	0.42531	0.520533	0.312841	0.283552	0.948245	0.0306064	0.0230796
P16885	1-phosphatidylinositol 4,5-bisphosphate phosphodiesterase gamma-2	PLCG2	3	3	2.8	147.87	158340000	2.73976e-05	2.44741e-05	2.4159e-05	2.62565e-05	2.24322e-05	2.19137e-05	2.51254e-05	2.63076e-05	2.55809e-05	3.02251e-05	2.16703e-05	2.73895e-05	2.61472e-05	2.69932e-05	2.61744e-05	3.01997e-05	0.258487	-0.0948462	0.587562	0.751916	0.0359171	0.123831	0.191412	0.098495	0.71803
P16930	Fumarylacetoacetase	FAH	20	20	63.2	46.374	19255000000	0.000535605	0.000492033	0.00047954	0.000525356	0.000508889	0.000499509	0.000477841	0.000520607	0.000455608	0.000500219	0.000478324	0.000484246	0.000473382	0.000473392	0.000472961	0.0004839	0.703826	-0.0183495	0.152535	0.128792	-0.0833782	0.890112	0.0553123	-0.0945229	1.25718
P16949	Stathmin	STMN1	11	9	57	17.302	78679000000	0.000186316	0.000218653	0.000227297	0.000251684	0.000248481	0.000218796	0.000233973	0.000224597	0.000184167	0.000200207	0.000213452	0.000204607	0.000201705	0.000221387	0.000197498	0.000213377	0.510625	0.066809	0.291898	0.218652	-0.139584	0.660246	0.423956	-0.0839756	0.372679
P16989	Y-box-binding protein 3	YBX3	14	11	55.4	40.089	8107300000	0.000185086	0.000181839	0.00018722	0.000197578	0.00018743	0.000178596	0.000187464	0.000175983	0.000188104	0.000189588	0.000183713	0.000184389	0.000185836	0.000168371	0.000186181	0.000192116	0.264678	-0.0433478	0.577282	0.70154	-0.0114257	0.153948	0.464408	-0.037365	0.3331
P17010	Zinc finger X-chromosomal protein	ZFX	3	3	7.6	90.521	76824000	1.13007e-05	1.16648e-05	1.22867e-05	1.25764e-05	1.23535e-05	1.12626e-05	1.24086e-05	1.18801e-05	1.16808e-05	1.20567e-05	1.25441e-05	1.23493e-05	1.25039e-05	1.19791e-05	1.21571e-05	1.20421e-05	0.962924	0.00229783	0.0164081	0.582659	0.0239992	0.234585	0.52035	0.025521	0.283705
P17050	Alpha-N-acetylgalactosaminidase	NAGA	8	8	26.8	46.564	506300000	6.76081e-05	5.95175e-05	6.25041e-05	6.789e-05	6.52464e-05	6.05006e-05	6.24636e-05	6.0806e-05	5.59718e-05	6.55494e-05	6.08713e-05	6.16828e-05	5.74611e-05	6.06788e-05	5.93591e-05	6.2728e-05	0.393073	-0.0484411	0.405526	0.280426	-0.0773569	0.552182	0.111827	-0.100284	0.951453
P17096	High mobility group protein HMG-I/HMG-Y	HMGA1	6	6	51.4	11.676	6912400000	0.000120236	0.000160657	0.000143877	0.000168591	0.00016516	0.00016322	0.000154966	0.000176563	0.000140445	0.000154871	0.000136946	0.000146014	0.000148128	0.000160306	0.000137389	0.000144666	0.200824	0.153359	0.697184	0.751694	-0.0371501	0.123959	0.953124	-0.00699778	0.0208508
P17174	Aspartate aminotransferase, cytoplasmic	GOT1	21	21	71.4	46.247	53725000000	0.000683564	0.000614339	0.000604852	0.000639399	0.000675773	0.000639948	0.000607121	0.000642986	0.000582178	0.000641128	0.000620377	0.000617139	0.00059681	0.000627119	0.000590754	0.000616825	0.801289	0.0133733	0.0962107	0.379145	-0.0469105	0.421195	0.206496	-0.0641994	0.685088
P17252	Protein kinase C alpha type	PRKCA	14	14	28.6	76.749	689520000	9.9767e-05	9.19892e-05	9.10199e-05	8.14001e-05	9.553e-05	8.97921e-05	9.01773e-05	7.9123e-05	0.000137069	0.000103263	0.00011378	0.000107814	0.000101185	9.58804e-05	0.000102869	9.10946e-05	0.655877	-0.0383535	0.183177	0.0270232	0.343024	1.56826	0.196164	0.102636	0.70738
P17275	Transcription factor jun-B	JUNB	2	2	15.3	35.879	84597000	1.81376e-06	3.11487e-06	3.62262e-06	3.25982e-06	2.9618e-06	3.97101e-06	4.56472e-06	3.76085e-06	2.41879e-06	2.36821e-06	3.3416e-06	2.83394e-06	3.08436e-06	2.44122e-06	2.95611e-06	2.89681e-06	0.145327	0.369463	0.837654	0.65715	-0.107557	0.182336	0.804746	-0.0538282	0.0943413
P17301	Integrin alpha-2	ITGA2	13	13	17.6	129.29	502270000	9.85178e-05	7.54024e-05	7.79716e-05	7.74113e-05	8.00789e-05	7.43988e-05	7.45872e-05	7.23787e-05	9.71566e-05	9.18579e-05	8.74326e-05	8.53739e-05	8.69692e-05	8.08753e-05	9.21747e-05	8.98258e-05	0.265363	-0.127529	0.57616	0.225675	0.135859	0.646516	0.421145	0.0872992	0.375568
P17405	Sphingomyelin phosphodiesterase	SMPD1	3	3	5.1	69.935	47692000	1.24497e-05	1.22553e-05	1.20988e-05	1.17225e-05	1.152e-05	1.28791e-05	1.26572e-05	1.23818e-05	1.3099e-05	1.23848e-05	1.235e-05	1.20929e-05	1.29494e-05	1.21904e-05	1.2726e-05	1.16027e-05	0.521857	0.0268602	0.282449	0.234868	0.0410471	0.629175	0.511528	0.0277452	0.29113
P17480	Nucleolar transcription factor 1	UBTF	9	9	13.7	89.405	656040000	5.96655e-05	8.4232e-05	9.11105e-05	9.19227e-05	6.7935e-05	9.01214e-05	8.84653e-05	9.13335e-05	7.43007e-05	8.44258e-05	8.64866e-05	8.46894e-05	7.50479e-05	8.42382e-05	8.26587e-05	8.88892e-05	0.780488	0.0474198	0.107634	0.929428	0.0130542	0.0317844	0.907863	0.0171223	0.0419795
P17535	Transcription factor jun-D	JUND	2	2	10.7	35.173	19938000	1.76642e-06	3.09843e-06	2.69612e-06	2.64151e-06	2.43239e-06	2.8356e-06	3.05731e-06	2.92903e-06	2.50189e-06	2.11056e-06	2.27743e-06	2.22922e-06	2.53972e-06	2.49054e-06	2.18704e-06	2.20374e-06	0.430678	0.14156	0.365847	0.389831	-0.161957	0.409123	0.533132	-0.114962	0.273165
P17544	Cyclic AMP-dependent transcription factor ATF-7	ATF7	6	5	18.4	51.756	1035200000	1.91e-05	2.51131e-05	2.74623e-05	2.67923e-05	2.51313e-05	2.60561e-05	2.90948e-05	2.7244e-05	2.02031e-05	2.28383e-05	2.44266e-05	2.4853e-05	2.41051e-05	2.39579e-05	2.37896e-05	2.40332e-05	0.319612	0.126967	0.495376	0.506488	-0.0929927	0.295431	0.746333	-0.0383329	0.127067
P17612	cAMP-dependent protein kinase catalytic subunit alpha	PRKACA	12	7	33.9	40.589	3332400000	8.65209e-05	8.65244e-05	9.04122e-05	8.23755e-05	7.58481e-05	7.38888e-05	8.1939e-05	7.48421e-05	0.000246601	0.000243622	0.000235029	0.000225862	0.00014595	0.00014774	0.000133085	0.000115901	0.00697775	-0.174103	2.15628	8.11804e-08	1.45954	7.09055	0.000615019	0.650014	3.21111
P17655	Calpain-2 catalytic subunit	CAPN2	35	35	67.1	79.994	95207000000	0.00119084	0.00111278	0.00112322	0.00107371	0.00111905	0.00106065	0.00109361	0.00107532	0.00114852	0.00118901	0.0011366	0.00114267	0.00116273	0.00109469	0.00116834	0.00115291	0.215267	-0.0495368	0.667023	0.32449	0.0367958	0.488799	0.534882	0.0248297	0.271742
P17676	CCAAT/enhancer-binding protein beta	CEBPB	3	3	9.6	36.105	126090000	2.89658e-05	4.69416e-05	5.26346e-05	4.88795e-05	4.65966e-05	5.63769e-05	6.18322e-05	5.28408e-05	3.78143e-05	3.68143e-05	4.35709e-05	4.05244e-05	4.18123e-05	4.13743e-05	3.69167e-05	4.40594e-05	0.153563	0.294806	0.813712	0.426228	-0.160661	0.370358	0.566896	-0.112055	0.246497
P17706	Tyrosine-protein phosphatase non-receptor type 2	PTPN2	3	3	11.8	48.473	52794000	6.31124e-06	8.18672e-06	7.92455e-06	8.25047e-06	7.74402e-06	7.74909e-06	7.9283e-06	8.03055e-06	8.08791e-06	8.91982e-06	8.50324e-06	7.85379e-06	8.03779e-06	7.91235e-06	7.86377e-06	8.68041e-06	0.6888	0.0361814	0.161907	0.238841	0.121357	0.62189	0.393437	0.0832193	0.405125
P17707	S-adenosylmethionine decarboxylase proenzyme;S-adenosylmethionine decarboxylase alpha chain;S-adenosylmethionine decarboxylase beta chain	AMD1	8	8	28.7	38.339	303780000	2.58529e-05	3.01069e-05	3.01754e-05	2.94672e-05	3.08787e-05	2.97636e-05	3.05215e-05	2.96051e-05	2.58854e-05	2.63799e-05	2.90996e-05	2.67084e-05	2.6922e-05	2.73991e-05	2.64973e-05	2.76002e-05	0.273736	0.063077	0.562667	0.183404	-0.0971626	0.736592	0.140422	-0.0925595	0.852566
P17812	CTP synthase 1	CTPS1	29	26	62.1	66.69	18933000000	0.00045956	0.000429558	0.00040936	0.000393226	0.00039217	0.000402988	0.000387506	0.000388266	0.000496548	0.000435896	0.000442199	0.00044252	0.000427293	0.000428159	0.000423839	0.000412725	0.0863249	-0.106858	1.06386	0.170154	0.103212	0.769157	0.995922	0.000267637	0.00177453
P17844	Probable ATP-dependent RNA helicase DDX5	DDX5	21	14	39.4	69.147	1858300000	0.00015854	0.000151042	0.000154772	0.000142895	0.000143507	0.000147405	0.000143398	0.000152112	0.000187316	0.000166153	0.000166578	0.000166003	0.000166914	0.000156789	0.000176748	0.000152806	0.233045	-0.0503475	0.63256	0.0196433	0.176027	1.70679	0.119017	0.105364	0.92439
P17858	ATP-dependent 6-phosphofructokinase, liver type	PFKL	18	14	34.1	85.018	910440000	0.000100374	9.14489e-05	9.06255e-05	8.66711e-05	0.000114147	8.78279e-05	9.04596e-05	8.12826e-05	0.00010508	9.95844e-05	0.000100021	9.71043e-05	9.7288e-05	0.000108312	0.000102058	9.21715e-05	0.886692	0.0178591	0.0522273	0.0501681	0.122354	1.29957	0.138441	0.115295	0.858735
P17900	Ganglioside GM2 activator;Ganglioside GM2 activator isoform short	GM2A	6	6	49.7	20.838	1907200000	5.07147e-05	5.04818e-05	5.80952e-05	5.54715e-05	6.35283e-05	5.05046e-05	6.36504e-05	5.61227e-05	4.61187e-05	4.92163e-05	5.51677e-05	5.56589e-05	5.02733e-05	4.90942e-05	5.05986e-05	5.42014e-05	0.244111	0.122565	0.612412	0.497822	-0.0589716	0.302926	0.267152	-0.072994	0.573242
P17931	Galectin-3	LGALS3	11	11	45.2	26.152	12926000000	0.000180934	0.000191382	0.000166885	0.000178161	0.000179837	0.000194176	0.000180464	0.000247475	0.000148904	0.000149775	0.000149688	0.000156472	0.000172926	0.000187154	0.00015261	0.000131479	0.254388	0.160812	0.594504	0.00187664	-0.246153	2.72662	0.213202	-0.15526	0.671209
P17980	26S protease regulatory subunit 6A	PSMC3	20	19	58.3	49.203	8829600000	0.00042459	0.000350454	0.000297371	0.000276553	0.00028863	0.000325438	0.000285063	0.000283679	0.000439365	0.000355072	0.000339762	0.000341334	0.000339983	0.000321679	0.000353965	0.000306981	0.273702	-0.189637	0.562721	0.466066	0.12938	0.331553	0.85514	-0.0284707	0.0679627
P17987	T-complex protein 1 subunit alpha	TCP1	31	31	70.9	60.343	50301000000	0.00109554	0.000631858	0.000498297	0.000514568	0.000540172	0.000549401	0.000465305	0.000483355	0.000994288	0.000921588	0.000697801	0.000754295	0.000784103	0.000658606	0.000903862	0.000749952	0.261307	-0.426994	0.582848	0.354223	0.297567	0.450723	0.57166	0.176336	0.242862
P18031	Tyrosine-protein phosphatase non-receptor type 1	PTPN1	8	8	19.5	49.966	268590000	6.50347e-05	5.59216e-05	5.55387e-05	5.28715e-05	5.8632e-05	5.00266e-05	5.40827e-05	4.96137e-05	6.57464e-05	5.60757e-05	6.09417e-05	5.80485e-05	5.67489e-05	5.82206e-05	5.87239e-05	5.64784e-05	0.255836	-0.111176	0.592039	0.430157	0.0702542	0.366373	0.943174	0.00505596	0.0254082
P18065	Insulin-like growth factor-binding protein 2	IGFBP2	2	2	7.4	34.814	6663300	7.47869e-07	1.23065e-06	1.7033e-06	1.43945e-06	1.30487e-06	1.90283e-06	1.65982e-06	1.5867e-06	1.06394e-06	8.56229e-07	1.41789e-06	1.0843e-06	1.26428e-06	1.30321e-06	1.18971e-06	1.18714e-06	0.208733	0.33374	0.68041	0.481876	-0.211685	0.317064	0.835636	-0.0507233	0.0779828
P18074	TFIIH basal transcription factor complex helicase XPD subunit	ERCC2	6	6	10.9	86.908	236830000	1.86494e-05	1.51833e-05	1.48443e-05	1.48857e-05	1.47606e-05	1.4394e-05	1.3424e-05	1.63937e-05	1.77103e-05	1.80891e-05	1.52813e-05	1.51217e-05	1.5953e-05	1.65724e-05	1.71836e-05	1.47335e-05	0.341306	-0.108146	0.466856	0.605271	0.0587023	0.21805	0.842591	0.0198319	0.0743833
P18077	60S ribosomal protein L35a	RPL35A	5	5	31.8	12.538	1046100000	0.000215595	5.34984e-05	5.04462e-05	4.85048e-05	4.66377e-05	5.06911e-05	4.47912e-05	4.14543e-05	0.00015878	0.000112265	6.90882e-05	8.88744e-05	7.37658e-05	6.01866e-05	0.000111644	8.80042e-05	0.306347	-1.00352	0.513786	0.749093	0.221123	0.125464	0.846668	-0.141755	0.0722871
P18084	Integrin beta-5	ITGB5	7	7	12.3	88.053	333300000	3.67391e-05	2.62392e-05	2.69475e-05	2.7944e-05	2.80442e-05	2.58917e-05	2.64531e-05	2.56526e-05	3.39614e-05	3.25078e-05	3.09025e-05	2.98211e-05	3.04756e-05	2.7394e-05	3.16345e-05	3.05835e-05	0.282903	-0.152565	0.548362	0.406566	0.109822	0.390869	0.839045	0.0268932	0.0762146
P18085	ADP-ribosylation factor 4	ARF4	9	4	55.6	20.511	599190000	1.9038e-05	1.38998e-05	1.43412e-05	1.29004e-05	1.27757e-05	1.47425e-05	1.30452e-05	1.24371e-05	1.95275e-05	1.68955e-05	1.58728e-05	1.57185e-05	1.38824e-05	1.25494e-05	1.49761e-05	1.18963e-05	0.264375	-0.183262	0.57778	0.273261	0.17657	0.563423	0.303722	-0.175019	0.517524
P18124	60S ribosomal protein L7	RPL7	7	7	29	29.225	637970000	0.000152798	3.68196e-05	3.57909e-05	3.57763e-05	3.31656e-05	3.80023e-05	3.35994e-05	3.20384e-05	0.000108483	8.30345e-05	4.92836e-05	5.93367e-05	5.38138e-05	4.24579e-05	8.76695e-05	6.08319e-05	0.327856	-0.932944	0.484317	0.771291	0.200551	0.112782	0.898078	-0.0936281	0.0466859
P18206	Vinculin	VCL	84	84	74.1	123.8	499220000000	0.00479471	0.00445212	0.00419469	0.00435794	0.00436999	0.00419366	0.00419136	0.00449606	0.00415132	0.00450974	0.00407543	0.00430759	0.0043676	0.00439028	0.00420879	0.00418883	0.386108	-0.0451489	0.413291	0.279557	-0.0625633	0.55353	0.284628	-0.0531619	0.545722
P18283	Glutathione peroxidase 2	GPX2	13	13	79.5	21.954	4033100000	0.000215804	0.000206362	0.000207061	0.000179776	0.000197252	0.000194019	0.000185375	0.000191486	0.000207586	0.00020165	0.000204188	0.000197037	0.000207296	0.000201827	0.000193526	0.000193998	0.258597	-0.0747914	0.587376	0.965574	0.00259849	0.0152144	0.727786	-0.0222051	0.137997
P18433	Receptor-type tyrosine-protein phosphatase alpha	PTPRA	3	3	5.1	90.718	89761000	9.79292e-06	8.53322e-06	9.30476e-06	9.98099e-06	9.62453e-06	7.53431e-06	9.11699e-06	6.94745e-06	8.85152e-06	1.01969e-05	9.38219e-06	1.01009e-05	9.33676e-06	8.10191e-06	9.51997e-06	1.00704e-05	0.174454	-0.178994	0.758318	0.629918	0.0348507	0.200716	0.791163	-0.0225322	0.101734
P18440	Arylamine N-acetyltransferase 1	NAT1	2	2	7.9	33.898	162810000	1.21942e-05	1.17247e-05	1.23153e-05	1.11353e-05	1.11866e-05	1.23245e-05	1.15317e-05	1.0757e-05	1.45728e-05	1.29678e-05	1.31043e-05	1.23409e-05	1.18623e-05	1.28649e-05	1.26526e-05	1.15365e-05	0.392978	-0.0486137	0.405631	0.0414438	0.161649	1.38254	0.386541	0.0463593	0.412804
P18583	Protein SON	SON	14	14	9.2	263.83	653440000	7.49434e-05	8.25747e-05	8.90828e-05	8.6529e-05	7.99469e-05	8.60909e-05	8.79371e-05	8.22434e-05	8.38864e-05	8.91464e-05	8.90276e-05	8.91544e-05	8.44556e-05	8.51524e-05	8.94426e-05	9.24579e-05	0.836288	0.0133133	0.0776443	0.22587	0.0762688	0.646142	0.250745	0.0774744	0.600767
P18615	Negative elongation factor E	NELFE	6	6	25.5	43.239	434580000	2.89505e-05	4.29224e-05	4.75332e-05	4.5288e-05	4.33627e-05	4.87385e-05	4.94688e-05	4.74213e-05	4.03625e-05	4.29393e-05	4.18075e-05	4.00982e-05	4.21922e-05	4.69588e-05	3.88316e-05	3.68073e-05	0.216473	0.198531	0.664596	0.9768	0.00449003	0.0101942	0.996124	0.000839624	0.00168659
P18621	60S ribosomal protein L17	RPL17	6	6	32.6	21.397	5359100000	0.000194807	0.000148	0.00014584	0.000140557	0.000138752	0.000142421	0.000141713	0.000133702	0.000177972	0.000164532	0.000150092	0.00015688	0.000152832	0.000143824	0.000168	0.000153396	0.204487	-0.176915	0.689333	0.728765	0.0457485	0.137413	0.843857	-0.0257986	0.0737309
P18669	Phosphoglycerate mutase 1	PGAM1	19	9	83.9	28.804	311210000000	0.00216944	0.00216063	0.00214345	0.00225965	0.00220786	0.00213131	0.00216737	0.00215795	0.00198178	0.00212962	0.00211771	0.00207501	0.00206839	0.00208169	0.00206644	0.00218289	0.593596	-0.0113905	0.226509	0.044849	-0.0726783	1.34825	0.071289	-0.0562184	1.14698
P18754	Regulator of chromosome condensation	RCC1	9	9	38.5	44.969	1188000000	9.13516e-05	9.5457e-05	9.02924e-05	9.34278e-05	8.73529e-05	8.64057e-05	9.26299e-05	7.99633e-05	0.000102843	9.58667e-05	9.801e-05	9.35136e-05	9.85078e-05	9.13795e-05	9.7352e-05	9.56944e-05	0.0773358	-0.0973475	1.11162	0.0752536	0.0747512	1.12347	0.160402	0.0475088	0.79479
P18827	Syndecan-1	SDC1	2	2	11.6	32.461	45444000	5.39738e-06	4.71867e-06	5.10188e-06	5.30911e-06	5.88402e-06	4.63867e-06	6.45641e-06	5.16447e-06	5.80493e-06	6.02399e-06	6.20928e-06	5.59731e-06	5.15939e-06	4.98805e-06	5.15915e-06	5.53928e-06	0.380168	0.109362	0.420025	0.00830557	0.20343	2.08063	0.690495	0.0222365	0.160839
P18858	DNA ligase 1	LIG1	30	30	40.8	101.73	5373900000	0.000337649	0.000348504	0.000361065	0.000361897	0.000342973	0.000331908	0.00036216	0.000332948	0.000370762	0.000357466	0.000371693	0.000367906	0.000337994	0.000334785	0.000353688	0.000356273	0.322494	-0.0406244	0.491479	0.0684489	0.0588939	1.16463	0.436801	-0.0272587	0.359716
P18887	DNA repair protein XRCC1	XRCC1	12	12	21.3	69.497	680740000	6.35601e-05	7.62715e-05	8.30349e-05	7.59838e-05	0.00010074	7.68789e-05	7.71734e-05	7.02218e-05	8.82275e-05	7.66442e-05	8.65968e-05	7.7704e-05	7.8256e-05	7.39449e-05	8.35283e-05	8.03655e-05	0.435264	0.121079	0.361247	0.182996	0.139421	0.737557	0.377924	0.080934	0.422596
P19022	Cadherin-2	CDH2	11	11	19.3	99.808	2206500000	8.72315e-05	9.85822e-05	9.76668e-05	9.92769e-05	9.60899e-05	9.89925e-05	0.000101439	0.000116611	9.09181e-05	9.26959e-05	9.40362e-05	9.21135e-05	9.79201e-05	9.5679e-05	9.50301e-05	9.22345e-05	0.208107	0.110174	0.681714	0.307214	-0.0498272	0.512559	0.882515	-0.00715569	0.0542777
P19174	1-phosphatidylinositol 4,5-bisphosphate phosphodiesterase gamma-1	PLCG1	12	12	14.3	148.53	213510000	2.40766e-05	2.69046e-05	2.7822e-05	2.58508e-05	2.58936e-05	2.67846e-05	2.71458e-05	2.45824e-05	3.13986e-05	2.89474e-05	2.99176e-05	2.8294e-05	2.82967e-05	2.77974e-05	2.95929e-05	2.77205e-05	0.951983	-0.00341636	0.0213706	0.0161565	0.179961	1.79165	0.0535118	0.115889	1.27155
P19338	Nucleolin	NCL	40	40	55.1	76.613	177100000000	0.00099983	0.00163617	0.00164738	0.00186885	0.00169637	0.00174764	0.00173853	0.00226705	0.00136505	0.00139557	0.00148004	0.00163146	0.00144573	0.00166948	0.00141401	0.00153593	0.209944	0.276051	0.677897	0.733773	-0.0672276	0.134438	0.915098	-0.0205639	0.0385322
P19367	Hexokinase-1	HK1	32	32	38.4	102.48	4985800000	0.000303014	0.000298395	0.000294099	0.000264448	0.00028739	0.000287666	0.000280813	0.000259305	0.000323865	0.000281048	0.000312484	0.000299092	0.000296716	0.000289169	0.000289984	0.000278774	0.347145	-0.0568014	0.459489	0.307386	0.0686534	0.512316	0.892956	-0.00662275	0.04917
P19387	DNA-directed RNA polymerase II subunit RPB3	POLR2C	8	8	42.5	31.441	451430000	5.4506e-05	4.71505e-05	4.42697e-05	4.14897e-05	4.2662e-05	4.41223e-05	4.22717e-05	3.96532e-05	6.28727e-05	5.26557e-05	5.11817e-05	5.14241e-05	5.02169e-05	4.54404e-05	5.40553e-05	4.87394e-05	0.164096	-0.151705	0.784903	0.100461	0.218972	0.998	0.437934	0.0825463	0.358591
P19388	DNA-directed RNA polymerases I, II, and III subunit RPABC1	POLR2E	3	3	25.2	24.551	509070000	4.41621e-05	3.58225e-05	3.47683e-05	3.07391e-05	3.36611e-05	3.43245e-05	3.22244e-05	2.80175e-05	4.95008e-05	3.99075e-05	3.7849e-05	3.86202e-05	3.83579e-05	3.52239e-05	4.07096e-05	3.72312e-05	0.220153	-0.182234	0.657275	0.240208	0.189179	0.619413	0.63773	0.0585927	0.195363
P19404	NADH dehydrogenase [ubiquinone] flavoprotein 2, mitochondrial	NDUFV2	7	7	34.1	27.391	1137400000	7.40011e-05	9.5677e-05	0.000102964	9.98325e-05	0.000106492	0.00010026	0.000113435	0.00010586	7.48033e-05	7.67542e-05	8.93307e-05	8.60335e-05	8.5607e-05	8.6642e-05	7.89091e-05	8.66151e-05	0.107389	0.193871	0.969039	0.176399	-0.188196	0.753504	0.249455	-0.141087	0.603008
P19419	ETS domain-containing protein Elk-1	ELK1	2	2	7	44.887	10811000	1.96225e-06	2.04356e-06	2.43837e-06	2.09661e-06	2.30256e-06	2.22681e-06	2.31311e-06	2.00196e-06	2.19764e-06	2.14434e-06	2.07556e-06	2.09648e-06	2.14617e-06	1.89964e-06	2.40847e-06	2.12125e-06	0.572762	0.0504006	0.242026	0.952699	-0.0045294	0.0210442	0.95502	0.00585739	0.0199874
P19438	Tumor necrosis factor receptor superfamily member 1A;Tumor necrosis factor receptor superfamily member 1A, membrane form;Tumor necrosis factor-binding protein 1	TNFRSF1A	4	4	11.4	50.494	108850000	2.14427e-05	2.09328e-05	2.29059e-05	2.33655e-05	2.26574e-05	2.21611e-05	2.25871e-05	2.20634e-05	2.07543e-05	2.25484e-05	2.28894e-05	2.15065e-05	2.16582e-05	2.1882e-05	2.24751e-05	2.24567e-05	0.742971	0.0133184	0.129028	0.765035	-0.0155168	0.116318	0.945637	-0.00284916	0.0242755
P19440;A6NGU5;P36268	Gamma-glutamyltranspeptidase 1;Gamma-glutamyltranspeptidase 1 heavy chain;Gamma-glutamyltranspeptidase 1 light chain;Putative gamma-glutamyltranspeptidase 3;Putative gamma-glutamyltranspeptidase 3 heavy chain;Putative gamma-glutamyltranspeptidase 3 light chain;Inactive gamma-glutamyltranspeptidase 2	GGT1	8	8	17.2	61.409	306780000	5.35261e-05	4.19558e-05	4.18096e-05	4.2365e-05	4.26884e-05	4.39737e-05	4.17466e-05	4.07782e-05	5.12413e-05	5.09344e-05	4.47312e-05	4.45227e-05	4.46079e-05	4.3484e-05	4.93683e-05	4.56891e-05	0.409507	-0.0866243	0.387739	0.423301	0.0915723	0.37335	0.790513	0.0277784	0.102091
P19474	E3 ubiquitin-protein ligase TRIM21	TRIM21	4	4	12	54.169	200320000	2.44153e-05	2.60994e-05	2.48488e-05	2.36213e-05	2.36428e-05	2.35314e-05	2.44691e-05	1.97825e-05	2.8753e-05	2.55801e-05	2.845e-05	2.73123e-05	2.59471e-05	2.50036e-05	2.56996e-05	2.48941e-05	0.156478	-0.114605	0.805547	0.0201432	0.153474	1.69587	0.311141	0.0368315	0.507043
P19525	Interferon-induced, double-stranded RNA-activated protein kinase	EIF2AK2	10	10	20.9	62.094	844760000	4.21772e-05	4.64904e-05	4.84974e-05	4.53364e-05	4.28907e-05	4.81702e-05	4.8886e-05	4.44104e-05	5.00035e-05	4.67152e-05	4.91305e-05	4.70929e-05	4.68693e-05	4.64505e-05	4.81256e-05	4.70324e-05	0.820886	0.014597	0.0857171	0.141346	0.08026	0.849716	0.317084	0.0464869	0.498826
P19623	Spermidine synthase	SRM	13	13	67.9	33.824	3711400000	0.000194788	0.000192925	0.000189534	0.000174343	0.000172117	0.0001823	0.000180212	0.000160458	0.000213246	0.000180545	0.00020034	0.000192603	0.000189733	0.000193481	0.000187254	0.000190515	0.0827127	-0.112753	1.08243	0.329812	0.0659297	0.481734	0.643496	0.017917	0.191454
P19784	Casein kinase II subunit alpha	CSNK2A2	16	16	60.9	41.213	2181800000	6.50879e-05	8.56052e-05	8.32833e-05	7.79959e-05	6.45252e-05	8.47591e-05	7.89764e-05	7.82745e-05	0.000104444	9.11201e-05	0.000101822	9.55952e-05	8.43754e-05	8.76905e-05	8.66365e-05	8.13536e-05	0.83582	-0.0253649	0.0778873	0.0102093	0.333041	1.99101	0.193591	0.124355	0.713114
P19838	Nuclear factor NF-kappa-B p105 subunit;Nuclear factor NF-kappa-B p50 subunit	NFKB1	7	7	10.5	105.35	336590000	4.2938e-05	4.18166e-05	3.87477e-05	3.5786e-05	3.52355e-05	3.97684e-05	3.6131e-05	3.65356e-05	4.76964e-05	3.79921e-05	4.2034e-05	4.05027e-05	4.20972e-05	4.00764e-05	4.15668e-05	3.71911e-05	0.175214	-0.109258	0.75643	0.425186	0.0787545	0.371421	0.840162	0.0148078	0.0756368
P19971	Thymidine phosphorylase	TYMP	16	15	53.9	49.955	4657700000	0.000127302	0.000121687	0.000117616	0.000122887	0.000126365	0.000117568	0.000118246	0.000121634	0.000111967	0.000119043	0.000114116	0.000115892	0.000115816	0.000123554	0.000115943	0.000114581	0.633935	-0.0168344	0.197955	0.0289332	-0.0864604	1.5386	0.137403	-0.0589511	0.862005
P20020	Plasma membrane calcium-transporting ATPase 1	ATP2B1	3	2	3.8	134.68	167990000	1.01962e-05	8.69004e-06	8.40809e-06	9.27011e-06	9.09591e-06	8.64028e-06	8.28102e-06	8.56073e-06	1.00019e-05	9.58247e-06	8.82837e-06	8.56695e-06	9.54391e-06	9.50876e-06	9.37997e-06	9.01437e-06	0.291515	-0.0805875	0.535339	0.847094	0.0162919	0.0720681	0.612323	0.0344109	0.21302
P20042	Eukaryotic translation initiation factor 2 subunit 2	EIF2S2	22	22	66.1	38.388	17819000000	0.000386927	0.00062289	0.000628927	0.000610138	0.000571251	0.000599032	0.000611856	0.000590049	0.000591912	0.00057412	0.000586241	0.000603604	0.000619869	0.00060145	0.000593375	0.000605369	0.621098	0.0770111	0.20684	0.665596	0.0670572	0.176789	0.494307	0.105837	0.306003
P20073	Annexin A7	ANXA7	17	17	37.3	52.739	5046500000	0.000176398	0.000185911	0.000176381	0.000156809	0.000157894	0.000177221	0.000163137	0.00017099	0.000182223	0.000138816	0.000182115	0.0001731	0.000175051	0.000176004	0.000162564	0.000152963	0.412362	-0.0555187	0.384721	0.701979	-0.0404845	0.153676	0.41301	-0.061264	0.384039
P20248	Cyclin-A2	CCNA2	10	10	32.2	48.55	1129500000	7.44582e-05	8.03297e-05	8.32862e-05	8.0977e-05	8.36822e-05	8.37537e-05	8.21789e-05	7.79761e-05	8.04142e-05	8.41734e-05	8.19923e-05	7.86748e-05	8.25058e-05	7.77106e-05	8.10799e-05	7.47087e-05	0.392418	0.0381077	0.406251	0.509641	0.0277825	0.292736	0.776688	-0.0138399	0.109753
P20290	Transcription factor BTF3	BTF3	13	11	74.8	22.168	52484000000	0.000537108	0.000673472	0.000783222	0.000691819	0.000846819	0.000714554	0.000791221	0.000728522	0.000671585	0.000695551	0.00075254	0.000721219	0.000748431	0.000655569	0.00070349	0.000699141	0.146123	0.198198	0.835283	0.496802	0.0810906	0.303817	0.597074	0.0635844	0.223972
P20338	Ras-related protein Rab-4A	RAB4A	7	6	50.9	24.389	911600000	4.35015e-05	3.88725e-05	4.05445e-05	4.04368e-05	4.17385e-05	3.74457e-05	3.91999e-05	3.58102e-05	4.07868e-05	4.2771e-05	4.09717e-05	4.14112e-05	3.97319e-05	3.99773e-05	4.20787e-05	4.07226e-05	0.200987	-0.0832646	0.696833	0.56622	0.0226543	0.247015	0.8542	-0.00748012	0.0684404
P20339	Ras-related protein Rab-5A	RAB5A	11	8	78.1	23.658	1234000000	0.000100284	9.06439e-05	8.818e-05	8.19815e-05	8.8423e-05	8.31038e-05	8.33263e-05	7.99195e-05	9.582e-05	8.61309e-05	8.92542e-05	8.48885e-05	9.04652e-05	8.62552e-05	8.6248e-05	8.16228e-05	0.167339	-0.109173	0.776403	0.791602	-0.020098	0.101493	0.365005	-0.0674681	0.437701
P20340	Ras-related protein Rab-6A	RAB6A	9	6	42.3	23.593	3502100000	0.000172441	0.000155362	0.000151514	0.000146948	0.000154405	0.000147081	0.000144439	0.000148978	0.000154305	0.000155087	0.000146752	0.00014392	0.000153058	0.000149869	0.000148722	0.00013929	0.235705	-0.0741167	0.627632	0.33245	-0.061655	0.478273	0.210664	-0.083767	0.67641
P20618	Proteasome subunit beta type-1	PSMB1	15	15	69.7	26.489	72689000000	0.000444313	0.00026433	0.000235636	0.000258495	0.000281351	0.00025356	0.000230913	0.000232897	0.000359372	0.000386262	0.000309699	0.000327581	0.000317398	0.000286417	0.000360132	0.00033104	0.344075	-0.268213	0.463347	0.412651	0.201345	0.384417	0.664949	0.106571	0.177211
P20645	Cation-dependent mannose-6-phosphate receptor	M6PR	3	3	13.4	30.993	74773000	3.79163e-05	1.0068e-05	1.11688e-05	1.23982e-05	1.18287e-05	1.17574e-05	1.12397e-05	1.04173e-05	3.86308e-05	3.01458e-05	1.54895e-05	1.77254e-05	1.75476e-05	1.24999e-05	3.05766e-05	1.88144e-05	0.364253	-0.661276	0.438597	0.411436	0.511401	0.385697	0.806649	0.150861	0.0933152
P20674	Cytochrome c oxidase subunit 5A, mitochondrial	COX5A	6	6	51.3	16.762	1935800000	3.65231e-05	5.80385e-05	6.26706e-05	6.21409e-05	5.88256e-05	6.60844e-05	6.96819e-05	6.47639e-05	4.21437e-05	4.12697e-05	5.334e-05	5.30079e-05	4.87894e-05	5.39083e-05	4.70525e-05	5.25e-05	0.180251	0.241545	0.744121	0.332582	-0.209201	0.478101	0.528162	-0.117245	0.277233
P20700	Lamin-B1	LMNB1	21	21	41.5	66.408	1795100000	0.000137342	0.000165122	0.000179773	0.000170807	0.00016822	0.000173071	0.000182974	0.000172561	0.000151045	0.000151884	0.000167083	0.00016136	0.0001644	0.000157541	0.000159585	0.000164265	0.300746	0.0936217	0.5218	0.605179	-0.0486869	0.218116	0.852033	-0.0161107	0.0695437
P20711	Aromatic-L-amino-acid decarboxylase	DDC	3	3	11	53.926	30767000	4.34044e-06	3.51066e-06	3.99631e-06	4.02915e-06	3.98914e-06	3.19872e-06	3.88781e-06	4.15145e-06	4.58513e-06	4.31431e-06	3.7004e-06	3.71111e-06	3.72005e-06	4.53125e-06	4.0062e-06	3.74833e-06	0.570887	-0.0602566	0.24345	0.71178	0.0389421	0.147654	0.903059	0.0116978	0.0442837
P20810	Calpastatin	CAST	51	51	67.4	76.572	150790000000	0.00266954	0.00262851	0.00267108	0.00284308	0.00290434	0.00260237	0.00268246	0.00265299	0.00245203	0.00271937	0.00257598	0.00257553	0.00257459	0.00256701	0.00251368	0.00263196	0.93023	0.0039895	0.0314096	0.142699	-0.0668125	0.845579	0.0495516	-0.0718062	1.30494
P20823	Hepatocyte nuclear factor 1-alpha	HNF1A	2	2	4.3	67.356	4592000	2.72176e-07	4.06105e-07	3.88792e-07	4.30949e-07	3.89063e-07	4.25865e-07	4.21807e-07	3.21534e-07	3.35168e-07	3.53874e-07	4.45812e-07	3.5238e-07	3.44434e-07	4.49385e-07	3.31887e-07	3.30753e-07	0.736159	0.0568841	0.133028	0.952226	-0.0104278	0.0212597	0.826351	-0.0405936	0.0828357
P20839	Inosine-5-monophosphate dehydrogenase 1	IMPDH1	11	9	29	55.405	754550000	8.55409e-05	8.28755e-05	7.62624e-05	7.97013e-05	7.73287e-05	8.25064e-05	7.52853e-05	7.57317e-05	8.8059e-05	7.48776e-05	8.41446e-05	8.10707e-05	8.4506e-05	7.69594e-05	8.41912e-05	7.67566e-05	0.241204	-0.061457	0.617615	0.792578	0.0166778	0.100958	0.873084	-0.00877435	0.0589438
P20908	Collagen alpha-1(V) chain	COL5A1	10	10	11	183.56	402070000	3.48701e-05	3.84574e-05	4.10237e-05	4.10796e-05	3.8273e-05	4.14412e-05	4.17375e-05	4.12873e-05	3.62627e-05	3.71088e-05	4.05186e-05	3.99675e-05	3.95182e-05	4.06103e-05	3.96457e-05	4.03388e-05	0.316453	0.0662872	0.499691	0.83422	-0.0146774	0.0787196	0.461094	0.0428189	0.336211
P20933	N(4)-(beta-N-acetylglucosaminyl)-L-asparaginase;Glycosylasparaginase alpha chain;Glycosylasparaginase beta chain	AGA	4	4	17.1	37.208	295910000	4.13976e-05	3.47111e-05	3.43271e-05	4.19645e-05	3.30395e-05	3.1687e-05	3.70295e-05	3.39161e-05	3.56641e-05	4.15383e-05	2.99507e-05	3.55989e-05	3.47521e-05	3.40028e-05	3.47644e-05	3.75806e-05	0.127049	-0.167742	0.89603	0.472165	-0.0943566	0.325906	0.249739	-0.11115	0.602514
P20936	Ras GTPase-activating protein 1	RASA1	3	3	5.2	116.4	126160000	9.16553e-06	9.3471e-06	9.17445e-06	8.44393e-06	8.96368e-06	8.97396e-06	8.69111e-06	7.72727e-06	1.10717e-05	1.03852e-05	9.9853e-06	1.00527e-05	9.96741e-06	8.59835e-06	1.00315e-05	9.45975e-06	0.259604	-0.0726745	0.585689	0.00569905	0.199698	2.2442	0.259917	0.0749256	0.585166
P20962	Parathymosin	PTMS	6	6	30.4	11.53	80528000000	0.00084633	0.000784607	0.000790293	0.00088693	0.000801668	0.000775637	0.0008176	0.000813812	0.000725892	0.000844743	0.000740723	0.000789797	0.000748787	0.000818758	0.000755849	0.000809841	0.377969	-0.0440324	0.422543	0.203441	-0.093223	0.691562	0.199035	-0.0783755	0.70107
P21127;Q9UQ88	Cyclin-dependent kinase 11B;Cyclin-dependent kinase 11A	CDK11B	9	9	10.1	92.619	3159600000	8.00121e-05	7.62715e-05	7.57978e-05	7.53152e-05	7.30746e-05	7.69547e-05	7.58651e-05	5.90843e-05	9.66917e-05	8.57685e-05	8.64376e-05	8.4456e-05	7.87071e-05	7.79376e-05	8.5696e-05	8.7102e-05	0.23748	-0.109247	0.624374	0.00881668	0.201012	2.0547	0.0771631	0.0999261	1.11259
P21266	Glutathione S-transferase Mu 3	GSTM3	6	6	25.3	26.559	300380000	3.44005e-05	3.04272e-05	3.11775e-05	2.7903e-05	2.72464e-05	3.0772e-05	2.89179e-05	2.4696e-05	3.33337e-05	3.66623e-05	3.18362e-05	3.20518e-05	2.9704e-05	3.16699e-05	3.13632e-05	2.98388e-05	0.149925	-0.150519	0.824127	0.202135	0.111711	0.694358	0.823812	-0.0155978	0.0841721
P21281	V-type proton ATPase subunit B, brain isoform	ATP6V1B2	22	22	72	56.5	5609000000	0.000309438	0.000305888	0.000300965	0.000288639	0.000274581	0.000290965	0.000282227	0.00027503	0.000328747	0.000302717	0.000309331	0.00030809	0.00031544	0.000306834	0.000315544	0.000293805	0.0136317	-0.101845	1.86545	0.182084	0.0516908	0.739727	0.367461	0.0316108	0.434789
P21283	V-type proton ATPase subunit C 1	ATP6V1C1	18	18	54.7	43.941	5225100000	0.000192931	0.000202167	0.000186969	0.000170623	0.000187395	0.000192783	0.00017677	0.000186751	0.000195746	0.000172886	0.000180716	0.000177929	0.000194819	0.000191252	0.000174084	0.000162722	0.772324	-0.0173373	0.1122	0.470802	-0.0495506	0.327162	0.485228	-0.0583041	0.314054
P21291	Cysteine and glycine-rich protein 1	CSRP1	11	11	64.2	20.567	165940000000	0.000910229	0.00094627	0.000924808	0.00102733	0.000977406	0.000959879	0.000939291	0.00104636	0.000831455	0.000906445	0.000913758	0.000913791	0.000885303	0.000943779	0.000899113	0.000915529	0.44488	0.0426602	0.351757	0.114383	-0.0951899	0.941637	0.204884	-0.0638602	0.688491
P21333	Filamin-A	FLNA	157	138	74.6	280.74	840860000000	0.00747838	0.00741657	0.00699281	0.00662202	0.00678704	0.00700216	0.00664795	0.0064096	0.00805391	0.00690018	0.00742713	0.00744182	0.00719169	0.00713365	0.00734727	0.00726294	0.127974	-0.0867092	0.892878	0.329278	0.0649708	0.482437	0.622715	0.021386	0.20571
P21399	Cytoplasmic aconitate hydratase	ACO1	32	30	41.1	98.398	6599700000	0.000322841	0.000306389	0.00029816	0.000276737	0.000279213	0.000300988	0.000275823	0.000268715	0.000331972	0.000300536	0.000319189	0.000305523	0.00030624	0.000309529	0.000305874	0.000298216	0.144783	-0.0983989	0.839282	0.308154	0.0622491	0.511233	0.704408	0.0187251	0.152176
P21580	Tumor necrosis factor alpha-induced protein 3;A20p50;A20p37	TNFAIP3	2	2	3.4	89.613	58422000	4.65947e-06	4.85711e-06	3.96183e-06	3.86572e-06	3.06061e-06	4.8823e-06	3.85654e-06	2.99637e-06	5.12588e-06	4.61587e-06	4.27718e-06	4.45943e-06	4.47236e-06	5.23995e-06	4.62323e-06	4.16277e-06	0.25417	-0.229258	0.594875	0.392401	0.091389	0.40627	0.423075	0.0929461	0.373583
P21589	5-nucleotidase	NT5E	6	6	14.1	63.367	171230000	3.67391e-05	3.00262e-05	3.04997e-05	3.70843e-05	3.24913e-05	3.09206e-05	2.91892e-05	3.10531e-05	3.30287e-05	3.37567e-05	3.2072e-05	3.31968e-05	3.19031e-05	3.08272e-05	3.60749e-05	3.1858e-05	0.237567	-0.119678	0.624214	0.778999	-0.0248591	0.108463	0.696031	-0.0401353	0.157371
P21912	Succinate dehydrogenase [ubiquinone] iron-sulfur subunit, mitochondrial	SDHB	3	3	11.1	31.629	65555000	1.64279e-05	1.4522e-05	1.41598e-05	1.43551e-05	1.50148e-05	1.44712e-05	1.41006e-05	1.28293e-05	1.70896e-05	1.48344e-05	1.51549e-05	1.49257e-05	1.50639e-05	1.49897e-05	1.5228e-05	1.49065e-05	0.319016	-0.0759317	0.496188	0.42923	0.0603419	0.36731	0.744668	0.0174448	0.128037
P21964	Catechol O-methyltransferase	COMT	11	11	61.3	30.037	1771500000	7.3663e-05	6.68597e-05	6.94051e-05	6.66174e-05	6.84422e-05	6.58046e-05	6.66009e-05	6.15477e-05	7.35423e-05	6.82511e-05	7.03832e-05	7.04106e-05	6.62545e-05	6.85842e-05	6.8835e-05	6.99514e-05	0.157619	-0.0757732	0.802391	0.471252	0.0311809	0.326747	0.700708	-0.0153155	0.154463
P21980	Protein-glutamine gamma-glutamyltransferase 2	TGM2	34	34	68.1	77.328	43962000000	0.000704226	0.0006186	0.000594275	0.000552486	0.000600482	0.000578457	0.000559798	0.000522907	0.000645783	0.000577776	0.000616397	0.000602048	0.000602092	0.000590517	0.000585574	0.000577844	0.198526	-0.126899	0.702182	0.850366	-0.0162047	0.0703942	0.414631	-0.0679137	0.382339
P22033	Methylmalonyl-CoA mutase, mitochondrial	MMUT	7	7	10.9	83.134	145310000	2.15779e-05	2.11771e-05	2.06416e-05	1.92643e-05	2.03389e-05	2.06553e-05	1.96039e-05	1.70265e-05	2.33403e-05	1.95005e-05	2.28413e-05	2.1453e-05	2.07299e-05	2.09528e-05	2.13869e-05	2.11335e-05	0.240068	-0.090693	0.619665	0.304672	0.0760488	0.516168	0.48937	0.026666	0.310363
P22059	Oxysterol-binding protein 1	OSBP	34	34	53.3	89.42	10361000000	0.000469829	0.000418221	0.000426365	0.000414639	0.000437791	0.000399112	0.000409513	0.000428584	0.000425447	0.000440135	0.000408033	0.000432968	0.000451124	0.000414606	0.000456464	0.000413556	0.416886	-0.0458222	0.379983	0.711835	-0.0188725	0.147621	0.925595	0.00557602	0.0335792
P22061	Protein-L-isoaspartate(D-aspartate) O-methyltransferase	PCMT1	12	12	65.6	24.636	8440200000	0.000301192	0.000335413	0.00031309	0.000319461	0.000311074	0.0003315	0.000315991	0.000341351	0.000295825	0.000257196	0.000310556	0.000310766	0.000294057	0.000301121	0.00029085	0.000297128	0.470114	0.0345495	0.327797	0.153185	-0.112015	0.814784	0.0279636	-0.101227	1.55341
P22087	rRNA 2-O-methyltransferase fibrillarin	FBL	5	4	19	33.784	207970000	1.99021e-05	1.40744e-05	1.39693e-05	1.52155e-05	1.20689e-05	1.33842e-05	1.52993e-05	1.38054e-05	1.9368e-05	1.82231e-05	1.52391e-05	1.60299e-05	1.60044e-05	1.39249e-05	1.79095e-05	1.52296e-05	0.214454	-0.211256	0.668666	0.432701	0.124628	0.363812	0.98909	-0.00212227	0.00476398
P22102	Trifunctional purine biosynthetic protein adenosine-3;Phosphoribosylamine--glycine ligase;Phosphoribosylformylglycinamidine cyclo-ligase;Phosphoribosylglycinamide formyltransferase	GART	32	32	43.1	107.77	10749000000	0.000463442	0.000425909	0.000393086	0.000368518	0.000380355	0.000412051	0.000386535	0.000376359	0.000506137	0.000433405	0.000442689	0.000438973	0.00041839	0.000415341	0.000425289	0.000387664	0.320661	-0.0861084	0.493954	0.162455	0.141592	0.789268	0.963171	-0.00373757	0.0162965
P22234	Multifunctional protein ADE2;Phosphoribosylaminoimidazole-succinocarboxamide synthase;Phosphoribosylaminoimidazole carboxylase	PAICS	28	28	74.8	47.079	130040000000	0.000973751	0.000783744	0.000716812	0.000733547	0.000813454	0.000733701	0.000701493	0.00073468	0.000858449	0.000905086	0.000779145	0.000813289	0.00085702	0.000790532	0.000862758	0.000795835	0.411637	-0.104685	0.385486	0.589805	0.0651208	0.229292	0.705949	0.0435415	0.151227
P22304	Iduronate 2-sulfatase;Iduronate 2-sulfatase 42 kDa chain;Iduronate 2-sulfatase 14 kDa chain	IDS	5	5	14.5	61.872	305420000	3.65294e-05	3.51902e-05	3.63256e-05	3.74041e-05	3.62177e-05	3.66938e-05	3.82923e-05	3.34043e-05	3.71431e-05	4.00014e-05	3.71693e-05	3.93576e-05	3.7613e-05	3.50129e-05	3.80422e-05	3.96085e-05	0.856607	-0.00836806	0.0672185	0.0558792	0.079333	1.25275	0.297065	0.0471048	0.527149
P22307	Non-specific lipid-transfer protein	SCP2	17	17	31.1	58.993	3520800000	0.000224621	0.000223349	0.000214649	0.000223804	0.000221566	0.000230943	0.000220544	0.000271868	0.000208255	0.000202831	0.000211967	0.000211089	0.000212184	0.000219847	0.000207208	0.000202622	0.280438	0.092198	0.552163	0.00569201	-0.0877032	2.24473	0.0432925	-0.0744153	1.36359
P22314	Ubiquitin-like modifier-activating enzyme 1	UBA1	47	47	56.5	117.85	48826000000	0.000979668	0.000964152	0.000873181	0.000810642	0.000829814	0.000912551	0.000837998	0.000765802	0.00110348	0.000966044	0.000976793	0.000961615	0.000933825	0.000931696	0.000940896	0.000890868	0.20765	-0.116524	0.682669	0.11902	0.143827	0.924379	0.688357	0.0274336	0.162186
P22392	Nucleoside diphosphate kinase B	NME2	15	4	80.9	17.298	426570000000	0.00271641	0.00246387	0.00229348	0.00261189	0.00252468	0.00247481	0.00236544	0.00267322	0.00223965	0.00246829	0.00226662	0.0024231	0.00234608	0.00251043	0.00236422	0.00231914	0.919001	-0.00681062	0.0366842	0.162321	-0.101931	0.789624	0.227215	-0.0802643	0.643563
P22413	Ectonucleotide pyrophosphatase/phosphodiesterase family member 1;Alkaline phosphodiesterase I;Nucleotide pyrophosphatase	ENPP1	2	2	4.1	104.92	11158000	1.81842e-06	1.61052e-06	1.65304e-06	1.95415e-06	1.73181e-06	1.4106e-06	1.71184e-06	1.37164e-06	2.06819e-06	1.77173e-06	1.94988e-06	1.68763e-06	1.79533e-06	1.79805e-06	1.57315e-06	1.94333e-06	0.154128	-0.1765	0.812117	0.381011	0.0877606	0.419062	0.872284	0.0150397	0.0593419
P22570	NADPH:adrenodoxin oxidoreductase, mitochondrial	FDXR	18	18	41.8	53.836	2115100000	0.00013819	0.000157891	0.000153848	0.000141887	0.000135263	0.000154239	0.000149165	0.000132342	0.000170452	0.000162468	0.000168923	0.000157175	0.000165593	0.000162598	0.000159668	0.000149575	0.490756	-0.0516389	0.309135	0.0242299	0.155166	1.61565	0.0991732	0.107125	1.00361
P22626	Heterogeneous nuclear ribonucleoproteins A2/B1	HNRNPA2B1	21	20	69.7	37.429	32016000000	0.000604888	0.000633585	0.000662789	0.000667789	0.000668062	0.000688617	0.000716215	0.000727619	0.000562652	0.000537105	0.000580363	0.000574791	0.000574463	0.000573895	0.00053636	0.000581338	0.026716	0.124455	1.57323	0.00410172	-0.188165	2.38703	0.00531341	-0.181053	2.27463
P22670	MHC class II regulatory factor RFX1	RFX1	12	12	22.2	104.76	861260000	7.91198e-05	7.82936e-05	8.16559e-05	8.25209e-05	7.87097e-05	7.62611e-05	7.94409e-05	7.64488e-05	8.07193e-05	8.08504e-05	7.8888e-05	8.04764e-05	7.99506e-05	7.83723e-05	8.27543e-05	7.93802e-05	0.0820084	-0.0489564	1.08614	0.886807	-0.00294617	0.0521708	0.843741	-0.00509093	0.0737911
P22676	Calretinin	CALB2	12	11	57.9	31.54	2560700000	0.0001245	0.000113729	0.000116822	0.000121834	0.000125822	0.000112736	0.00011827	0.000121968	0.000109886	0.000119768	0.00011607	0.000116554	0.000109761	0.000117573	0.000114401	0.000114561	0.901239	0.00577503	0.0451598	0.295313	-0.0448768	0.529717	0.127624	-0.0636681	0.894068
P22681	E3 ubiquitin-protein ligase CBL	CBL	16	14	33	99.632	1155300000	0.000100825	0.00011418	0.000118729	0.000117109	0.00011598	0.000117309	0.00012279	0.000119622	0.000107155	0.000115765	0.000115819	0.000114277	0.000117584	0.000108808	0.000116097	0.000110299	0.20186	0.0774287	0.69495	0.909185	0.0069354	0.0413476	0.919342	0.00620919	0.0365231
P22692	Insulin-like growth factor-binding protein 4	IGFBP4	10	10	46.1	27.934	2521300000	6.3773e-05	9.33457e-05	0.000108571	0.000107897	9.67496e-05	0.000112465	0.000122505	0.000111339	6.91867e-05	7.32792e-05	8.67897e-05	8.33919e-05	8.38205e-05	8.45323e-05	7.76787e-05	8.32611e-05	0.18971	0.246057	0.721911	0.225188	-0.256906	0.647455	0.336316	-0.182073	0.473253
P22694	cAMP-dependent protein kinase catalytic subunit beta	PRKACB	10	6	38.7	40.622	774590000	4.58527e-05	3.47724e-05	4.12136e-05	3.69131e-05	4.00262e-05	3.39456e-05	3.75182e-05	3.2345e-05	9.40766e-05	7.98086e-05	7.32794e-05	6.01581e-05	4.43705e-05	3.94818e-05	4.58006e-05	4.53568e-05	0.260771	-0.142358	0.58374	0.0025161	0.952981	2.59927	0.20395	0.140662	0.690477
P22830	Ferrochelatase, mitochondrial	FECH	7	7	18.9	47.862	310050000	3.86708e-05	3.37641e-05	3.72225e-05	3.33604e-05	3.34705e-05	3.70989e-05	3.33536e-05	3.54243e-05	0.000108846	7.01148e-05	6.4196e-05	5.57056e-05	4.84719e-05	4.17323e-05	4.25905e-05	3.83482e-05	0.582068	-0.0375103	0.235026	0.0165242	1.06329	1.78188	0.0295442	0.259007	1.52953
P23025	DNA repair protein complementing XP-A cells	XPA	4	4	28.9	31.368	219670000	2.05626e-05	2.51089e-05	2.59871e-05	2.47614e-05	2.47091e-05	2.45132e-05	2.73558e-05	2.40555e-05	2.29085e-05	2.16285e-05	2.44186e-05	2.36065e-05	2.4184e-05	2.34928e-05	2.27359e-05	2.4122e-05	0.486163	0.0617081	0.313219	0.500379	-0.0589117	0.300701	0.72013	-0.0284893	0.142589
P23141	Liver carboxylesterase 1	CES1	27	27	61.7	62.52	34358000000	0.000699217	0.000631942	0.000630884	0.000621151	0.000686972	0.000631118	0.000621236	0.000628561	0.000659149	0.000655268	0.000642664	0.00062778	0.000673911	0.000661707	0.000623163	0.00063023	0.875999	-0.0085744	0.0574962	0.983485	0.000930789	0.00723241	0.948821	0.00324454	0.0228158
P23193	Transcription elongation factor A protein 1	TCEA1	20	20	69.4	33.969	14183000000	0.000381886	0.000457774	0.000451316	0.000441285	0.000483558	0.000482985	0.000477963	0.000496794	0.000369455	0.000375747	0.000376653	0.000367377	0.000413523	0.000430333	0.000350604	0.000370737	0.0263826	0.164366	1.57868	0.0134163	-0.218088	1.87237	0.15088	-0.146312	0.821369
P23246	Splicing factor, proline- and glutamine-rich	SFPQ	22	21	34.9	76.149	7678800000	0.000217955	0.000323213	0.000344645	0.000336091	0.000296209	0.000332491	0.000355603	0.000354818	0.000287518	0.0002651	0.000314444	0.000309907	0.000293947	0.00030021	0.000287539	0.000305749	0.403692	0.132157	0.39395	0.734504	-0.0540535	0.134006	0.782003	-0.0412692	0.106792
P23258;Q9NRH3	Tubulin gamma-1 chain;Tubulin gamma-2 chain	TUBG1	10	10	35.3	51.169	884710000	6.35663e-05	5.92278e-05	5.84312e-05	5.65954e-05	5.80574e-05	5.65896e-05	5.52908e-05	5.42231e-05	6.60021e-05	6.29577e-05	5.94385e-05	5.85464e-05	6.11916e-05	6.04679e-05	6.01331e-05	5.78618e-05	0.0903318	-0.0853404	1.04416	0.351919	0.0543128	0.453557	0.789584	0.0110794	0.102601
P23284	Peptidyl-prolyl cis-trans isomerase B	PPIB	9	9	42.6	23.742	27904000000	0.000228262	0.0002552	0.000251518	0.000234718	0.00023483	0.000258279	0.000241149	0.000252207	0.000257099	0.000232777	0.000258128	0.000250789	0.00023261	0.000243981	0.000234266	0.000236379	0.634594	0.0247328	0.197504	0.43776	0.0426496	0.358764	0.450707	-0.0338088	0.346106
P23352	Anosmin-1	ANOS1	2	2	2.9	76.111	1147200000	1.248e-05	1.58866e-05	1.89832e-05	1.62965e-05	1.87325e-05	1.52379e-05	1.86234e-05	1.05884e-05	1.54724e-05	1.72627e-05	1.76059e-05	1.65688e-05	1.55636e-05	1.39348e-05	1.7414e-05	2.13257e-05	0.96198	-0.0105575	0.0168338	0.585108	0.0721422	0.232764	0.60016	0.100501	0.221733
P23368	NAD-dependent malic enzyme, mitochondrial	ME2	20	19	49.8	65.443	6113600000	0.000246169	0.000227625	0.000214678	0.000205433	0.000210698	0.000213055	0.000203603	0.000195474	0.000246002	0.000227377	0.000228548	0.000225937	0.000232017	0.000224868	0.00022719	0.000225744	0.115912	-0.119529	0.935872	0.428707	0.0537895	0.367839	0.672952	0.0254572	0.172016
P23378	Glycine dehydrogenase (decarboxylating), mitochondrial	GLDC	30	30	41.5	112.73	8570100000	0.000405367	0.000343435	0.000335821	0.000345393	0.000376983	0.000341409	0.000326311	0.00031001	0.000359198	0.000379079	0.000347875	0.000351042	0.000344049	0.000337982	0.00034012	0.000350716	0.415245	-0.0780425	0.381696	0.921874	0.00722456	0.0353285	0.415243	-0.0588388	0.381698
P23381	Tryptophan--tRNA ligase, cytoplasmic;T1-TrpRS;T2-TrpRS	WARS1	28	28	77.3	53.165	82286000000	0.000878514	0.000845718	0.000809576	0.000848721	0.000857316	0.000790908	0.000814868	0.000881693	0.000762358	0.000838757	0.000787502	0.000821659	0.000797903	0.000808241	0.000787425	0.0008048	0.717271	-0.0161891	0.144317	0.100351	-0.0754047	0.998479	0.0210665	-0.0807657	1.67641
P23396	40S ribosomal protein S3	RPS3	16	16	72.8	26.688	7863400000	0.000487736	0.000315108	0.000319985	0.000294304	0.000284772	0.000312266	0.000295529	0.000297693	0.000496171	0.000402893	0.000366305	0.000383246	0.000349212	0.000317568	0.000407065	0.000331899	0.256081	-0.251699	0.591623	0.319989	0.218279	0.494864	0.955499	-0.0116415	0.0197699
P23434	Glycine cleavage system H protein, mitochondrial	GCSH	5	5	61.8	18.884	10435000000	0.000180211	0.000172904	0.000178221	0.000187925	0.000182241	0.000170943	0.000182501	0.000181983	0.000158405	0.00018171	0.000179387	0.00017703	0.000165771	0.000177139	0.000170902	0.000184263	0.927592	-0.00319979	0.0326428	0.39268	-0.0463263	0.405961	0.33584	-0.0431327	0.473868
P23443	Ribosomal protein S6 kinase beta-1	RPS6KB1	5	5	11.2	59.139	319590000	5.8554e-05	5.76736e-05	5.74028e-05	5.51388e-05	5.13668e-05	5.62399e-05	5.45593e-05	5.3766e-05	8.66003e-05	6.7604e-05	7.26671e-05	6.8161e-05	6.18623e-05	5.8211e-05	5.82058e-05	5.69452e-05	0.0421459	-0.0833162	1.37524	0.0101909	0.36698	1.99179	0.256391	0.0401444	0.591098
P23497	Nuclear autoantigen Sp-100	SP100	16	15	23.9	100.42	6117000000	0.000138829	0.000184151	0.000190162	0.000185903	0.000189937	0.000192847	0.000196418	0.000185002	0.000147544	0.000152331	0.000172336	0.000168333	0.000171244	0.000168569	0.000160516	0.000168948	0.233023	0.128572	0.632601	0.31915	-0.126088	0.496006	0.566381	-0.062782	0.246891
P23526	Adenosylhomocysteinase	AHCY	22	22	53.5	47.716	150020000000	0.00154188	0.00131249	0.00125254	0.00126129	0.00130513	0.00133935	0.00120022	0.00116039	0.00136653	0.00146795	0.00135372	0.00134206	0.00133672	0.00135576	0.00134469	0.00136824	0.299971	-0.101043	0.522921	0.602845	0.0429087	0.219794	0.896037	0.00996685	0.047674
P23528	Cofilin-1	CFL1	22	17	84.3	18.502	611330000000	0.00205943	0.00249326	0.00246922	0.00275988	0.00258353	0.00256527	0.00265942	0.00301033	0.00192689	0.00209707	0.00222612	0.00230529	0.00224336	0.00251305	0.00209308	0.00228116	0.195661	0.145337	0.708495	0.11517	-0.193267	0.93866	0.371702	-0.0993799	0.429805
P23588	Eukaryotic translation initiation factor 4B	EIF4B	44	44	66.6	69.15	172110000000	0.00124287	0.00148621	0.00150745	0.00162258	0.00154036	0.00156716	0.00160075	0.00166184	0.00116331	0.00130979	0.00134622	0.00136549	0.0013705	0.00142708	0.00128425	0.00136852	0.179102	0.120635	0.746901	0.116618	-0.17639	0.933236	0.274861	-0.104332	0.560887
P23610	Factor VIII intron 22 protein	F8A3	3	3	14.8	39.103	23697000	7.95206e-06	7.06534e-06	7.24174e-06	6.42888e-06	6.69997e-06	6.74716e-06	6.67405e-06	6.12986e-06	8.88173e-06	7.84238e-06	8.35353e-06	7.78845e-06	7.31456e-06	9.97931e-06	8.54894e-06	7.27267e-06	0.127983	-0.128073	0.892847	0.0415709	0.196152	1.38121	0.171052	0.207058	0.766871
P23743	Diacylglycerol kinase alpha	DGKA	2	2	3	82.629	78475000	1.93094e-05	1.10375e-05	1.04986e-05	1.03082e-05	1.10022e-05	9.20652e-06	8.9722e-06	7.58138e-06	1.66576e-05	1.59284e-05	1.39986e-05	1.27252e-05	1.35551e-05	1.16419e-05	1.58752e-05	1.3404e-05	0.167141	-0.47661	0.776918	0.420184	0.213431	0.376561	0.735382	0.0907882	0.133487
P23919	Thymidylate kinase	DTYMK	14	14	57.5	23.819	4737100000	0.000252199	0.000266004	0.000241517	0.000236242	0.000240316	0.000257387	0.000246324	0.000226374	0.000289052	0.00026377	0.000263241	0.000259476	0.000237347	0.000248469	0.000233344	0.000232149	0.513971	-0.0375114	0.289062	0.0798783	0.110896	1.09757	0.189714	-0.0661772	0.721901
P23921	Ribonucleoside-diphosphate reductase large subunit	RRM1	29	29	52.8	90.069	19004000000	0.000471551	0.000465099	0.000433435	0.000418644	0.000425125	0.000438338	0.000418468	0.000453684	0.000473594	0.000418942	0.000440944	0.000450953	0.000470681	0.000462428	0.00043528	0.000409031	0.405513	-0.0434883	0.391995	0.951626	-0.00346979	0.0215339	0.88574	-0.0091507	0.0526936
P24385	G1/S-specific cyclin-D1	CCND1	6	5	26.1	33.729	50430000	3.26253e-06	2.86112e-06	2.89632e-06	2.79996e-06	2.9289e-06	2.72527e-06	2.80291e-06	2.50253e-06	3.08291e-06	2.95414e-06	2.46194e-06	2.78749e-06	2.96604e-06	2.94063e-06	3.11103e-06	3.09472e-06	0.168997	-0.109025	0.77212	0.46286	-0.0666262	0.33455	0.542101	0.0352661	0.26592
P24386	Rab proteins geranylgeranyltransferase component A 1	CHM	15	12	36.6	73.475	1504800000	7.00689e-05	6.08656e-05	6.02222e-05	5.69894e-05	5.89546e-05	5.63273e-05	5.85023e-05	5.70725e-05	6.56621e-05	6.53715e-05	6.40919e-05	6.22055e-05	6.27734e-05	5.99724e-05	6.22176e-05	6.30631e-05	0.183347	-0.104193	0.736726	0.46108	0.0524352	0.336224	0.99208	-0.000696662	0.00345331
P24534	Elongation factor 1-beta	EEF1B2	14	10	79.1	24.763	23521000000	0.000321964	0.000364353	0.00041909	0.000425653	0.000376631	0.000413537	0.000515906	0.00047309	0.000306373	0.000308741	0.00033468	0.000345503	0.000317933	0.000348467	0.00030444	0.000354812	0.166943	0.21667	0.777433	0.0664228	-0.241246	1.17768	0.10898	-0.207829	0.962654
P24666	Low molecular weight phosphotyrosine protein phosphatase	ACP1	7	7	65.8	18.042	14564000000	0.000138867	0.000146585	0.000141186	0.000134711	0.000147829	0.000153259	0.000143808	0.00013622	0.000131214	0.000125485	0.000131303	0.000127921	0.000129301	0.00014119	0.000121305	0.000128667	0.300138	0.0499311	0.522679	0.00721571	-0.121739	2.14172	0.0773135	-0.109102	1.11174
P24752	Acetyl-CoA acetyltransferase, mitochondrial	ACAT1	16	16	46.6	45.199	4256600000	0.000252631	0.000242438	0.00024729	0.000226359	0.000236501	0.000224152	0.000230163	0.00021107	0.000269701	0.000218155	0.000259913	0.000257793	0.000245333	0.000238643	0.000242934	0.000246664	0.0772367	-0.103129	1.11218	0.49599	0.053852	0.304527	0.844717	0.00721465	0.0732886
P24864	G1/S-specific cyclin-E1	CCNE1	7	6	18.5	47.077	579460000	3.08981e-05	2.80402e-05	2.99504e-05	2.97482e-05	3.03744e-05	2.79544e-05	3.06277e-05	2.78916e-05	3.06489e-05	3.1641e-05	3.12484e-05	3.01712e-05	3.16211e-05	2.84556e-05	3.05075e-05	2.9455e-05	0.655917	-0.0219173	0.183151	0.110467	0.0604031	0.956768	0.71167	0.0169533	0.147721
P24928	DNA-directed RNA polymerase II subunit RPB1	POLR2A	25	25	19.7	217.17	1223600000	0.000165024	0.000156807	0.000160072	0.000149674	0.000146994	0.000157814	0.000156459	0.000139579	0.000200113	0.000167043	0.000175588	0.000168592	0.00016857	0.000156342	0.000181617	0.000173199	0.201639	-0.0719637	0.695425	0.0532207	0.17157	1.27392	0.0992918	0.105998	1.00309
P24941	Cyclin-dependent kinase 2	CDK2	16	14	55.7	33.929	4354600000	0.000148444	0.00015051	0.000149311	0.000144542	0.000142851	0.000144575	0.000144995	0.000135585	0.000306983	0.000316549	0.000291605	0.000281689	0.000178708	0.000182682	0.000178851	0.000162953	0.0504631	-0.0616567	1.29703	1.31015e-06	1.01358	5.88268	0.000928084	0.246363	3.03241
P25054	Adenomatous polyposis coli protein	APC	32	32	14.9	311.64	1026400000	0.000122102	0.00017182	0.000187328	0.000189575	0.000176902	0.000185815	0.000193689	0.000186633	0.000153631	0.000168492	0.000182332	0.000173265	0.000172573	0.00016675	0.00017438	0.000176547	0.30441	0.147501	0.516541	0.921672	0.0147534	0.0354235	0.769598	0.0411827	0.113736
P25098;P35626	Beta-adrenergic receptor kinase 1;Beta-adrenergic receptor kinase 2	GRK2	2	2	3.2	79.573	73257000	1.6262e-05	1.71976e-05	1.76269e-05	1.56124e-05	1.66969e-05	1.68218e-05	1.66974e-05	1.51097e-05	2.4921e-05	2.04511e-05	2.18271e-05	1.96396e-05	1.75443e-05	1.75781e-05	1.97146e-05	1.79909e-05	0.594558	-0.0300119	0.225806	0.00683301	0.380674	2.16539	0.0666834	0.126827	1.17598
P25205	DNA replication licensing factor MCM3	MCM3	37	37	51	90.98	22952000000	0.000515976	0.000553116	0.000543847	0.000459178	0.000505752	0.000512652	0.000483366	0.000457461	0.00061446	0.000517303	0.000539554	0.000512467	0.000546893	0.000524954	0.000508361	0.000466056	0.293986	-0.0808174	0.531674	0.41207	0.0757256	0.385029	0.820043	-0.018113	0.0861632
P25208	Nuclear transcription factor Y subunit beta	NFYB	2	2	16.4	22.831	708810000	7.31182e-06	9.50893e-06	1.03116e-05	1.04302e-05	1.05777e-05	1.02379e-05	1.10214e-05	1.07975e-05	7.95192e-06	8.42737e-06	9.86161e-06	9.42293e-06	9.11656e-06	1.03185e-05	9.32601e-06	1.03276e-05	0.138137	0.182727	0.859688	0.59495	-0.0748344	0.22552	0.646501	0.0574526	0.189431
P25325	3-mercaptopyruvate sulfurtransferase	MPST	8	8	42.8	33.178	3465400000	7.51094e-05	7.49233e-05	7.10004e-05	6.8523e-05	7.03538e-05	7.32652e-05	6.59786e-05	7.0345e-05	7.09824e-05	6.16344e-05	7.16415e-05	7.12414e-05	6.80618e-05	7.14164e-05	6.45549e-05	6.26334e-05	0.315374	-0.0487122	0.501173	0.270938	-0.0717922	0.56713	0.0632423	-0.118806	1.19899
P25398	40S ribosomal protein S12	RPS12	8	8	70.5	14.515	67864000000	0.00035108	0.00047599	0.000507179	0.000468318	0.000519239	0.00054197	0.000570301	0.00053339	0.000381368	0.000370182	0.000445046	0.000406676	0.000453587	0.000461916	0.000397906	0.000410806	0.0450367	0.264247	1.34643	0.238266	-0.169034	0.622939	0.621743	-0.0641121	0.206389
P25440	Bromodomain-containing protein 2	BRD2	7	7	13	88.06	312720000	2.2983e-05	5.42114e-05	6.34186e-05	6.00158e-05	2.9263e-05	6.21297e-05	6.21934e-05	6.13014e-05	3.66665e-05	5.9486e-05	6.35562e-05	6.0908e-05	4.42993e-05	5.90262e-05	5.87794e-05	5.45479e-05	0.782329	0.0990528	0.10661	0.669799	0.137014	0.174056	0.699072	0.110856	0.155478
P25490	Transcriptional repressor protein YY1	YY1	4	4	14.3	44.712	525940000	3.57623e-05	4.73622e-05	4.98239e-05	5.01908e-05	5.05576e-05	4.9266e-05	5.15845e-05	4.69642e-05	4.26173e-05	4.17809e-05	4.6216e-05	4.3692e-05	4.55516e-05	4.36758e-05	4.33614e-05	4.3034e-05	0.323663	0.11527	0.489907	0.554964	-0.0713165	0.255735	0.605196	-0.0604594	0.218104
P25685	DnaJ homolog subfamily B member 1	DNAJB1	17	16	49.4	38.044	4459800000	0.000188392	0.000200671	0.000215339	0.000211215	0.000201574	0.000216537	0.000213908	0.00021643	0.000222806	0.00020707	0.000221745	0.000222075	0.000192172	0.000190524	0.000204781	0.00019718	0.285315	0.0569383	0.544676	0.0874045	0.0992432	1.05847	0.299795	-0.0558276	0.523175
P25686	DnaJ homolog subfamily B member 2	DNAJB2	10	9	34.9	35.58	485400000	4.07183e-05	4.14016e-05	4.76004e-05	4.70643e-05	4.89949e-05	4.47139e-05	5.20095e-05	4.95535e-05	4.06037e-05	4.32046e-05	4.57047e-05	4.36266e-05	4.22129e-05	4.17003e-05	4.32165e-05	4.18855e-05	0.0988826	0.143491	1.00488	0.679421	-0.0300568	0.167861	0.334311	-0.0648394	0.47585
P25705	ATP synthase subunit alpha, mitochondrial	ATP5F1A	19	19	42.3	59.75	2414700000	0.000199042	0.000163409	0.000168667	0.000156486	0.000157135	0.000159444	0.000161031	0.000153133	0.000227493	0.000194335	0.000191565	0.000190042	0.000177663	0.000172242	0.00019442	0.000174817	0.18679	-0.124528	0.728647	0.0666876	0.224604	1.17596	0.486446	0.0646984	0.312965
P25774	Cathepsin S	CTSS	7	7	29	37.495	628950000	9.61103e-05	8.63544e-05	9.22412e-05	9.29337e-05	9.6691e-05	8.86992e-05	8.85412e-05	8.41676e-05	8.68706e-05	9.3728e-05	8.79255e-05	9.17245e-05	8.91386e-05	9.06091e-05	8.88598e-05	9.34747e-05	0.498095	-0.0379338	0.302688	0.502685	-0.0292995	0.298704	0.566695	-0.0219748	0.24665
P25786	Proteasome subunit alpha type-1	PSMA1	21	21	84	29.555	101450000000	0.00138128	0.000893014	0.00071874	0.000819589	0.000831398	0.000852429	0.000709811	0.000727974	0.0011523	0.00120049	0.000922422	0.000997336	0.00100158	0.000942021	0.00111426	0.00100463	0.297466	-0.288492	0.526563	0.501608	0.164314	0.299636	0.694292	0.0915803	0.158458
P25787	Proteasome subunit alpha type-2	PSMA2	13	13	72.6	25.898	69851000000	0.00059127	0.000396941	0.000322586	0.000366063	0.000362236	0.000381364	0.000318753	0.000343869	0.000487396	0.000508858	0.000394746	0.000432844	0.000456229	0.000432635	0.000485265	0.00043518	0.308567	-0.253938	0.510651	0.591023	0.12122	0.228396	0.604395	0.109676	0.218679
P25788	Proteasome subunit alpha type-3	PSMA3	16	16	57.6	28.433	66430000000	0.00065282	0.00044393	0.000347712	0.000394227	0.000410289	0.000440203	0.000350261	0.000393767	0.000520607	0.000552668	0.00042631	0.00048129	0.000483383	0.000474671	0.000507343	0.000458409	0.415967	-0.205555	0.380942	0.641814	0.10746	0.192591	0.7652	0.0652854	0.116225
P25789	Proteasome subunit alpha type-4	PSMA4	13	13	68.2	29.483	125750000000	0.000841853	0.00054827	0.000451462	0.000520027	0.000520587	0.00051169	0.000446758	0.000442516	0.000703635	0.000744117	0.00057424	0.000625478	0.000613667	0.000582845	0.000686685	0.000639653	0.261184	-0.2975	0.583054	0.477368	0.164842	0.321147	0.666532	0.095282	0.176179
P25815	Protein S100-P	S100P	5	5	71.6	10.4	10666000000	0.000196363	0.000179463	0.000185146	0.000196816	0.000190526	0.000177063	0.000187151	0.000180324	0.000165111	0.000193241	0.000175165	0.000183654	0.000172642	0.00018023	0.00017278	0.000191481	0.323112	-0.0439231	0.490647	0.217538	-0.0794746	0.662465	0.150427	-0.0795549	0.822675
P26006	Integrin alpha-3;Integrin alpha-3 heavy chain;Integrin alpha-3 light chain	ITGA3	3	3	3.4	116.61	110600000	3.40248e-05	3.27837e-05	3.33747e-05	3.28501e-05	3.02044e-05	3.23894e-05	3.19299e-05	3.43185e-05	3.87267e-05	3.44556e-05	3.19067e-05	3.2615e-05	3.1449e-05	3.32548e-05	3.48415e-05	3.10618e-05	0.285198	-0.0461809	0.544854	0.481829	0.049783	0.317107	0.533591	-0.0265533	0.272792
[truncated: 4,289 more rows]
