# Supplementary material for: One-Pot Time-Induced Proteome Integral Solubility Alteration Assay for Automated and Sensitive Drug–Target Identification
Source: Anal Chem. 2024 Nov 20;96(48):18917–21. doi: 10.1021/acs.analchem.4c05127 (PMC11618734; doi:10.1021/acs.analchem.4c05127)
Supplement: Supplementary file 6 — ac4c05127_si_006.xlsx [file ac4c05127_si_006.xlsx]

## Sheet: OPTI-PISA_completely automated_
Table S5. Completely automated OPTI-PISA for multi-target drugs in A549 cell lysate
								Normalized Quan values of biological replicates
Majority protein IDs	Protein names	Gene names	Peptides	Unique peptides	Sequence coverage (%)	Molecular weight (kDa)	Abundance	DMSO_1	DMSO_2	DMSO_3	DMSO_4	MTX_1	MTX_2	MTX_3	MTX_4	Staurosporine_1	Staurosporine_2	Staurosporine_3	Staurosporine_4	Ganetespib_1	Ganetespib_2	Ganetespib_3	Ganetespib_4	p value_MTX	log2 FC (MTX/DMSO)	-log10 (p value)_MTX	p value_Staurosporine	log2 FC (Staurosporine/DMSO)	-log10 (p value)_Staurosporine	q value_Staurosporine	p value_Ganetespib	log2 FC (Ganetespib/DMSO)	-log10 (p value)_Ganetespib
P0DPI2;A0A0B4J2D5	NA	GATD3	13	13	65.3	28.17	13320000000	0.000231152	0.000249954	0.000244633	0.000242439	0.000222994	0.000243642	0.000245559	0.000251027	0.00023603	0.000250072	0.000238612	0.000239637	0.000227271	0.000237384	0.000236501	0.000239856	0.87088	-0.00740498	0.0600416	0.855135	-0.0057159	0.0679655	0.999864	0.208683	-0.04106	0.680513
A0A0U1RRE5	NA	NBDY	3	3	64.7	7.0249	8983900000	1.33627e-05	1.44636e-05	1.51954e-05	1.61881e-05	1.54387e-05	1.40587e-05	1.34085e-05	1.41675e-05	1.71073e-05	1.31515e-05	1.45264e-05	1.73067e-05	1.6621e-05	1.52553e-05	1.55072e-05	1.70696e-05	0.492952	-0.0530171	0.307195	0.562283	0.0685695	0.250045	0.999864	0.1261	0.122411	0.899283
A0A2R8YFR7;Q12774;A0A2R8YF49;A0A5F9ZGZ6;A5YM69	Rho guanine nucleotide exchange factor 5;Rho guanine nucleotide exchange factor 35	ARHGEF5	12	12	11	164.06	470210000	4.97281e-05	5.23754e-05	5.44732e-05	5.22969e-05	4.74598e-05	5.18442e-05	5.22478e-05	5.15923e-05	4.97527e-05	5.02169e-05	5.11256e-05	4.88606e-05	4.83016e-05	4.91843e-05	5.24442e-05	5.36455e-05	0.370533	-0.0401264	0.431173	0.0844852	-0.0629495	1.07322	0.999864	0.440957	-0.0370659	0.355604
A0A2Z4LIS9;P0CG31	Putative zinc finger protein 286B	FOXO3B	3	2	13.1	29.9	25421000	4.46737e-06	5.2395e-06	5.06118e-06	4.51805e-06	4.57724e-06	4.51147e-06	4.13334e-06	4.83933e-06	5.07119e-06	4.24035e-06	4.89287e-06	4.64571e-06	5.4492e-06	4.60646e-06	5.09147e-06	5.79127e-06	0.253207	-0.0946526	0.596525	0.694384	-0.0329872	0.1584	0.999864	0.242861	0.11859	0.614642
A0A3B3IT33;Q9BSJ1;A6NDI0	Tripartite motif-containing protein 51;Putative tripartite motif-containing protein 49B	TRIM51G	2	2	5.5	53.047	65153000	8.26789e-07	7.72166e-07	7.46232e-07	6.17549e-07	6.53089e-07	7.75315e-07	9.3186e-07	7.21737e-07	6.4522e-07	7.60239e-07	8.65252e-07	6.77182e-07	8.14887e-07	7.0059e-07	9.09608e-07	7.65004e-07	0.701199	0.0569381	0.154159	0.957124	-0.00724511	0.019032	0.999864	0.398384	0.106667	0.399698
A0A494C030	NA	LOC114841035	4	4	32.1	26.522	81835000	1.1642e-05	1.08673e-05	1.15892e-05	1.19895e-05	1.06402e-05	1.06057e-05	1.18928e-05	1.14801e-05	1.19174e-05	1.08265e-05	9.97217e-06	1.21417e-05	1.26422e-05	1.25373e-05	1.39829e-05	1.50377e-05	0.389582	-0.046738	0.409401	0.600365	-0.0390321	0.221585	0.999864	0.0193589	0.233904	1.71312
A0A8I5KW96;P27144	Adenylate kinase 4, mitochondrial	AK4P3	4	4	18.4	25.208	193050000	1.8563e-05	1.67259e-05	1.43241e-05	1.69185e-05	1.95028e-05	1.78283e-05	1.67707e-05	1.63919e-05	1.75023e-05	1.5468e-05	1.7434e-05	1.57175e-05	1.92949e-05	1.64775e-05	1.53404e-05	1.56799e-05	0.409198	0.0834573	0.388066	0.923918	-0.00891245	0.0343664	0.999864	0.960109	0.00565245	0.0176796
A0AV96	RNA-binding protein 47	RBM47	6	6	10.1	64.098	86249000	1.16002e-05	9.06617e-06	9.078e-06	9.61249e-06	8.42467e-06	9.36356e-06	1.05913e-05	9.11081e-06	9.01943e-06	1.09714e-05	1.01364e-05	7.79163e-06	9.0277e-06	1.19512e-05	8.62888e-06	7.6029e-06	0.557608	-0.0700978	0.253671	0.707998	-0.0536973	0.149968	0.999864	0.645724	-0.0808978	0.189953
A0AVF1	Intraflagellar transport protein 56	TTC26	2	2	5.6	64.177	15855000	1.76477e-06	1.55978e-06	1.65445e-06	1.69876e-06	1.51176e-06	1.79944e-06	1.76472e-06	1.62719e-06	1.59319e-06	1.99388e-06	1.65336e-06	1.53979e-06	1.59223e-06	1.75002e-06	1.93194e-06	1.67157e-06	0.938601	0.00546412	0.0275188	0.825088	0.0219674	0.0834999	0.999864	0.457843	0.0567682	0.339283
A0AVT1	Ubiquitin-like modifier-activating enzyme 6	UBA6	26	26	31.3	117.97	2922800000	0.000175987	0.000144653	0.000136103	0.00015172	0.000155077	0.000153634	0.00015983	0.000139661	0.000149418	0.000162838	0.000161184	0.000128846	0.000141083	0.00014903	0.00012682	0.000115925	0.994793	-0.000620031	0.00226735	0.898578	-0.0147191	0.0464443	0.999864	0.145602	-0.191418	0.836831
A0FGR8	Extended synaptotagmin-2	ESYT2	9	9	15.5	102.36	639150000	4.20999e-05	3.82643e-05	4.02076e-05	3.96487e-05	4.05383e-05	4.05002e-05	4.0608e-05	3.85317e-05	4.09933e-05	3.93042e-05	4.05316e-05	3.81416e-05	3.83969e-05	3.99376e-05	4.00609e-05	3.67239e-05	0.991416	-0.000380295	0.00374421	0.770017	-0.0112974	0.1135	0.999864	0.296482	-0.0466805	0.528001
A0JNW5	UHRF1-binding protein 1-like	UHRF1BP1L	33	32	30.5	164.2	2482900000	0.000222819	0.000218224	0.000224749	0.000215427	0.000212822	0.000223185	0.000225909	0.000215082	0.000206273	0.000220151	0.000216978	0.000207678	0.000213743	0.000218248	0.00022096	0.000211033	0.790195	-0.00692807	0.102266	0.110451	-0.050207	0.956829	0.999864	0.210947	-0.0284962	0.675827
A0MZ66	Shootin-1	SHTN1	40	40	66.4	71.639	32505000000	0.000733865	0.000754295	0.000739541	0.000726381	0.000753896	0.000766146	0.000747033	0.000743681	0.000737069	0.000728071	0.000719053	0.000734073	0.00074437	0.000712032	0.000760852	0.00077897	0.116013	0.0274161	0.935492	0.255263	-0.0175981	0.593013	0.999864	0.519408	0.0204359	0.284492
A1L390	Pleckstrin homology domain-containing family G member 3	PLEKHG3	9	9	12.4	134.41	176530000	1.55944e-05	1.62199e-05	1.87745e-05	1.63859e-05	1.49473e-05	1.67012e-05	1.65497e-05	1.69649e-05	1.64547e-05	1.65387e-05	1.67515e-05	1.81021e-05	1.60768e-05	1.50125e-05	1.77597e-05	1.78679e-05	0.606605	-0.0395576	0.217094	0.793562	0.0186746	0.100419	0.999864	0.949809	-0.00556258	0.0223639
A1X283	SH3 and PX domain-containing protein 2B	SH3PXD2B	31	29	40.4	101.58	6877900000	0.000332778	0.000357721	0.000349766	0.000353592	0.000358812	0.000358707	0.000346048	0.000381283	0.000354675	0.000341853	0.000341626	0.000378751	0.000360588	0.000331261	0.000352435	0.000374845	0.212946	0.0518373	0.671731	0.596144	0.0236609	0.224649	0.999864	0.573795	0.0259246	0.241243
A2RUB6	Coiled-coil domain-containing protein 66	CCDC66	2	2	2.3	109.41	28097000	8.68833e-06	9.01085e-06	9.17782e-06	8.18453e-06	8.63891e-06	8.70141e-06	8.96735e-06	1.01401e-05	9.54297e-06	8.89112e-06	8.63589e-06	9.27567e-06	8.91817e-06	8.33397e-06	9.8943e-06	9.72054e-06	0.433244	0.0559434	0.363267	0.321373	0.0518937	0.492991	0.999864	0.327805	0.07244	0.484385
A2RUC4	tRNA wybutosine-synthesizing protein 5	TYW5	5	5	19.4	36.547	133700000	2.66523e-05	2.39966e-05	2.55148e-05	2.43424e-05	2.49405e-05	2.47659e-05	2.53429e-05	2.3776e-05	2.55665e-05	2.56296e-05	2.56497e-05	2.21961e-05	2.3444e-05	2.552e-05	2.45434e-05	2.52915e-05	0.564391	-0.0243319	0.24842	0.738449	-0.0211723	0.131679	0.999864	0.596357	-0.0247178	0.224494
A2VDJ0	Transmembrane protein 131-like	TMEM131L	3	3	2.8	179.34	26079000	5.25908e-06	5.32959e-06	5.07356e-06	4.98755e-06	4.51236e-06	4.99377e-06	5.11637e-06	5.64692e-06	4.92123e-06	5.26664e-06	5.37835e-06	4.9464e-06	4.9769e-06	5.27441e-06	5.85447e-06	5.25706e-06	0.71266	-0.0268228	0.147118	0.813949	-0.00961596	0.0894028	0.999864	0.408662	0.0489767	0.388635
A3KN83	Protein strawberry notch homolog 1	SBNO1	14	14	16.5	154.31	329240000	3.70144e-05	2.51203e-05	2.68376e-05	2.54277e-05	2.57526e-05	2.58329e-05	2.80556e-05	2.51954e-05	2.46275e-05	2.80466e-05	2.72797e-05	2.46072e-05	3.35616e-05	3.17252e-05	2.67688e-05	2.54735e-05	0.441118	-0.125944	0.355445	0.438846	-0.129741	0.357688	0.999864	0.827138	0.0389328	0.0824222
A4D126	Isoprenoid synthase domain-containing protein	CRPPA	3	3	5.1	49.872	35501000	7.76506e-06	7.34073e-06	7.91826e-06	7.37585e-06	6.52371e-06	7.9109e-06	7.35957e-06	7.52031e-06	6.80618e-06	7.22772e-06	7.1666e-06	6.57484e-06	7.2773e-06	7.67678e-06	7.36543e-06	6.62451e-06	0.43627	-0.0524527	0.360244	0.020631	-0.130262	1.68548	0.999864	0.216301	-0.0708012	0.664941
A4D1P6	WD repeat-containing protein 91	WDR91	12	12	20.6	83.343	2249100000	0.000108281	0.000110049	0.000110177	0.000111584	0.000102028	0.000106924	0.000110936	0.00010773	0.000104353	0.000109034	0.000110769	0.000107202	0.000106377	0.000107442	0.000108331	0.000112244	0.163173	-0.0414743	0.787351	0.20344	-0.0289068	0.691563	0.999864	0.363169	-0.0187924	0.439891
A4D2B0	Metallo-beta-lactamase domain-containing protein 1	MBLAC1	7	7	43.6	27.202	478670000	4.02638e-05	4.04358e-05	4.38847e-05	3.74008e-05	4.02139e-05	4.10629e-05	4.15362e-05	4.24527e-05	3.93248e-05	4.32583e-05	4.02746e-05	3.95372e-05	3.82354e-05	3.8368e-05	4.43463e-05	3.92104e-05	0.581064	0.0289263	0.235776	0.951275	0.00364596	0.0216938	0.999864	0.824236	-0.0163466	0.0839482
A5PLN9	Trafficking protein particle complex subunit 13	TRAPPC13	4	4	17.3	46.523	153230000	1.62973e-05	1.33896e-05	1.32284e-05	1.40129e-05	1.33794e-05	1.47115e-05	1.45078e-05	1.35285e-05	1.24381e-05	1.50231e-05	1.41755e-05	1.18437e-05	1.33275e-05	1.42389e-05	1.20281e-05	1.15843e-05	0.807246	-0.0204391	0.0929941	0.432667	-0.0901312	0.363846	0.999864	0.174485	-0.153592	0.758241
A5YKK6	CCR4-NOT transcription complex subunit 1	CNOT1	45	45	21.3	266.94	3562600000	0.000307231	0.000278891	0.000274934	0.000288921	0.000274487	0.000289076	0.000295974	0.000273802	0.000260979	0.000296462	0.000302072	0.000251935	0.000278814	0.00030092	0.000278008	0.000305313	0.662326	-0.0210274	0.178928	0.530377	-0.0491641	0.275415	0.999864	0.759005	0.0163129	0.119755
A6H8Y1	Transcription factor TFIIIB component B homolog	BDP1	41	41	21.2	293.88	1315000000	0.000137008	0.000144824	0.000150903	0.000144784	0.000135336	0.00014559	0.000143398	0.000149073	0.000142118	0.000143592	0.000141548	0.000148639	0.000139934	0.00013536	0.000151431	0.000148033	0.8088	-0.0103337	0.0921586	0.905428	-0.00405758	0.0431459	0.999864	0.886872	-0.00691394	0.052139
A6ND36	Protein FAM83G	FAM83G	15	15	20	90.834	492380000	3.9803e-05	4.33197e-05	4.1148e-05	4.00542e-05	4.3384e-05	4.13141e-05	3.89831e-05	4.52329e-05	4.26776e-05	3.85293e-05	3.89419e-05	4.59677e-05	4.4166e-05	3.69402e-05	4.24326e-05	4.47071e-05	0.491449	0.0397381	0.308521	0.823644	0.0156446	0.0842607	0.999864	0.632608	0.0340206	0.198865
A6NDB9	Paralemmin-3	PALM3	4	4	7.1	71.695	25542000	6.9256e-06	6.51865e-06	7.9791e-06	7.10231e-06	5.67175e-06	6.76042e-06	7.04394e-06	6.83401e-06	6.23873e-06	6.57736e-06	7.03005e-06	6.29233e-06	6.78277e-06	6.86874e-06	7.941e-06	5.01415e-06	0.250369	-0.116642	0.601419	0.145771	-0.126085	0.83633	0.999864	0.506819	-0.100473	0.295147
A6NDG6	Phosphoglycolate phosphatase	PGP	15	15	64.2	34.006	21987000000	0.000302814	0.000318747	0.000330353	0.000321268	0.000298567	0.000310402	0.000310663	0.000317971	0.000311937	0.000310509	0.000318322	0.000325471	0.00030704	0.000316152	0.000331206	0.000312296	0.250718	-0.0408895	0.600814	0.803507	-0.00788927	0.0950104	0.999864	0.840757	-0.00737241	0.0753295
A6NDU8	UPF0600 protein C5orf51	RIMOC1	11	11	52.4	33.62	926740000	6.1759e-05	6.04248e-05	5.72389e-05	5.79553e-05	6.34126e-05	6.00483e-05	5.89504e-05	5.72477e-05	6.84175e-05	6.41164e-05	5.92001e-05	5.45109e-05	6.09937e-05	6.14357e-05	6.09115e-05	5.85836e-05	0.745099	0.0137959	0.127786	0.513227	0.0529077	0.289691	0.999864	0.393112	0.0273702	0.405483
A6NED2	RCC1 domain-containing protein 1	RCCD1	12	12	44.7	40.078	865320000	7.87251e-05	7.4766e-05	7.72018e-05	7.53055e-05	7.51088e-05	8.21007e-05	7.78205e-05	7.54626e-05	7.41865e-05	7.85659e-05	7.73194e-05	7.167e-05	7.2979e-05	7.52226e-05	7.62058e-05	7.00185e-05	0.565358	0.0210351	0.247677	0.576377	-0.0202091	0.239294	0.999864	0.129315	-0.0556195	0.88835
A6NHR9	Structural maintenance of chromosomes flexible hinge domain-containing protein 1	SMCHD1	5	5	3.1	226.37	88212000	1.94469e-05	1.31112e-05	1.31857e-05	1.59701e-05	1.63057e-05	1.38607e-05	1.37528e-05	1.15074e-05	1.55435e-05	2.18161e-05	1.96284e-05	1.34644e-05	1.57447e-05	2.40496e-05	1.40696e-05	1.32869e-05	0.413188	-0.15502	0.383852	0.400778	0.191053	0.397096	0.999864	0.654866	0.121809	0.183847
A6NHX0	GATS-like protein 2	CASTOR2	9	8	42.6	36.056	3595000000	0.000166711	0.000178797	0.000181865	0.000179564	0.000171095	0.0001712	0.000176867	0.00017847	0.000180166	0.000171779	0.00018079	0.000182499	0.000176161	0.000174432	0.000181089	0.000185425	0.572956	-0.0191181	0.241879	0.636005	0.0168308	0.196539	0.999864	0.568582	0.0206056	0.245207
A6NIH7	Protein unc-119 homolog B	UNC119B	10	10	61.8	28.136	810210000	7.14621e-05	6.41607e-05	6.42664e-05	6.30136e-05	6.39699e-05	6.79082e-05	6.50186e-05	6.16286e-05	6.53754e-05	6.95478e-05	6.57581e-05	6.06312e-05	6.71162e-05	6.63329e-05	6.06726e-05	6.16238e-05	0.655251	-0.0242237	0.183592	0.886074	-0.00875354	0.0525301	0.999864	0.505635	-0.0398207	0.296163
A6NK58	Putative lipoyltransferase 2, mitochondrial	LIPT2	3	3	23.8	25.195	68233000	8.7645e-06	9.37146e-06	9.39223e-06	8.93695e-06	9.05107e-06	9.16286e-06	9.70183e-06	9.16863e-06	9.84605e-06	8.98885e-06	9.45041e-06	9.43316e-06	8.74568e-06	9.69505e-06	9.50147e-06	9.22449e-06	0.498062	0.0242939	0.302717	0.231619	0.0487534	0.635225	0.999864	0.523916	0.0274925	0.280738
A6NKD9	Coiled-coil domain-containing protein 85C	CCDC85C	4	4	10	45.209	248730000	1.4699e-05	1.69832e-05	1.61544e-05	1.57784e-05	1.56351e-05	1.59512e-05	1.63623e-05	1.87458e-05	1.58956e-05	1.54772e-05	1.60126e-05	1.81533e-05	1.64681e-05	1.46903e-05	1.7457e-05	1.86702e-05	0.400432	0.0681967	0.397471	0.552772	0.0429803	0.257454	0.999864	0.378541	0.0809299	0.421887
A6QL63	Ankyrin repeat and BTB/POZ domain-containing protein BTBD11	ABTB3	14	14	17.6	120.88	957980000	6.60638e-05	6.01409e-05	6.12057e-05	6.13213e-05	6.09806e-05	6.26909e-05	6.34274e-05	5.7849e-05	5.94938e-05	6.23168e-05	6.43472e-05	5.64202e-05	6.21615e-05	6.60835e-05	6.36354e-05	5.83018e-05	0.620275	-0.0221156	0.207416	0.505314	-0.0361413	0.296439	0.999864	0.868411	0.00838956	0.0612749
A7E2V4	Zinc finger SWIM domain-containing protein 8	ZSWIM8	4	4	3.6	197.3	21600000	5.31972e-06	4.64533e-06	4.56652e-06	4.63244e-06	4.45945e-06	4.39818e-06	4.5462e-06	4.67797e-06	4.60891e-06	5.15016e-06	5.08661e-06	4.64523e-06	4.96309e-06	5.04728e-06	4.82474e-06	4.13702e-06	0.198477	-0.0838611	0.70229	0.731598	0.0244004	0.135728	0.999864	0.86606	-0.0145186	0.0624519
A7KAX9	Rho GTPase-activating protein 32	ARHGAP32	14	14	9.9	230.53	257750000	2.84526e-05	2.82857e-05	2.95374e-05	2.83623e-05	2.75989e-05	3.01836e-05	2.94284e-05	3.11548e-05	2.95589e-05	2.92588e-05	2.84588e-05	2.87916e-05	2.97023e-05	2.85712e-05	3.09064e-05	3.04216e-05	0.292595	0.0461652	0.533733	0.386086	0.0178851	0.413316	0.999864	0.0788431	0.0611498	1.10324
A8CG34;Q96HA1;A6NF01	Nuclear envelope pore membrane protein POM 121C;Nuclear envelope pore membrane protein POM 121;Putative nuclear envelope pore membrane protein POM 121B	POM121C	9	9	12.4	125.09	519620000	3.55317e-05	4.25633e-05	4.07239e-05	4.41374e-05	4.1087e-05	4.04776e-05	3.88271e-05	4.44903e-05	4.39431e-05	3.37978e-05	4.06148e-05	5.10655e-05	4.2495e-05	3.71724e-05	4.29006e-05	4.91838e-05	0.835287	0.0169491	0.0781645	0.703523	0.0561299	0.152722	0.999864	0.503179	0.0758405	0.298278
A8K855	EF-hand calcium-binding domain-containing protein 7	EFCAB7	2	2	5.4	71.981	24288000	3.88337e-06	3.95618e-06	3.78766e-06	3.01086e-06	3.73856e-06	3.52678e-06	3.31775e-06	3.01938e-06	3.01106e-06	3.84669e-06	3.34648e-06	2.71852e-06	3.81722e-06	3.75685e-06	3.22265e-06	3.36438e-06	0.370227	-0.105856	0.431532	0.236944	-0.179814	0.625354	0.999864	0.666336	-0.0477911	0.176307
A8MPS7	Carbohydrate deacetylase	YDJC	3	3	16.7	34.466	64520000	3.23634e-06	3.1554e-06	3.82717e-06	2.81514e-06	2.82216e-06	3.12135e-06	3.33751e-06	3.23444e-06	3.00408e-06	3.36754e-06	3.47849e-06	3.02211e-06	2.93606e-06	2.69649e-06	3.46549e-06	3.03942e-06	0.605618	-0.0585731	0.217801	0.872961	-0.0180242	0.0590052	0.999864	0.429583	-0.102819	0.366953
A8MT69	Centromere protein X	CENPX	4	4	38.3	8.9593	118770000	1.79069e-05	1.7476e-05	1.936e-05	1.70333e-05	1.57903e-05	1.89326e-05	1.7358e-05	1.80343e-05	1.67421e-05	1.93766e-05	1.79787e-05	1.72093e-05	1.86602e-05	1.69704e-05	1.89369e-05	1.76808e-05	0.635991	-0.0337781	0.196549	0.883202	-0.00946875	0.05394	0.999864	0.867533	0.00945668	0.0617138
A8MVW0	Protein FAM171A2	FAM171A2	2	2	3.9	87.434	22789000	4.4232e-06	4.68132e-06	5.09701e-06	4.72878e-06	4.6824e-06	4.74182e-06	4.83064e-06	5.14561e-06	4.83859e-06	5.00019e-06	4.90244e-06	4.68448e-06	4.91862e-06	4.90743e-06	5.07546e-06	5.20619e-06	0.521956	0.0353943	0.282366	0.45138	0.0372691	0.345458	0.999864	0.107944	0.087051	0.966801
A8MW92	PHD finger protein 20-like protein 1	PHF20L1	7	7	5.7	115.01	154930000	2.45895e-05	2.79112e-05	2.76409e-05	2.48698e-05	2.60683e-05	2.45644e-05	2.45481e-05	2.61006e-05	2.76606e-05	2.68093e-05	2.61284e-05	2.67103e-05	2.77784e-05	2.60774e-05	2.67664e-05	2.97906e-05	0.381294	-0.0521764	0.41874	0.562741	0.0312204	0.249691	0.999864	0.302431	0.0723621	0.519374
A8MXV4	Nucleoside diphosphate-linked moiety X motif 19, mitochondrial	NUDT19	16	16	62.7	42.233	5892600000	0.00011477	0.000115523	0.000116985	0.000112629	0.000110311	0.000112468	0.000117508	0.000117998	0.00011513	0.000115333	0.000114732	0.000118144	0.000115949	0.000120268	0.000122338	0.000121362	0.85306	-0.00509964	0.0690204	0.500248	0.010728	0.300815	0.999864	0.0244585	0.0614414	1.61157
A8MZ97	Uncharacterized protein C2orf74	C2orf74	2	2	18.2	21.174	41026000	3.72173e-06	4.06464e-06	4.2968e-06	4.19903e-06	3.76556e-06	4.03621e-06	4.1622e-06	4.20724e-06	3.94081e-06	3.99091e-06	4.3958e-06	4.28736e-06	3.61431e-06	3.71333e-06	4.51368e-06	4.66599e-06	0.868108	-0.00986812	0.0614261	0.6377	0.029179	0.195384	0.999864	0.856286	0.0198096	0.0673811
A8MZA4;A0A8I5KQN6;A0A087X1J6;A0A8I5KYG4;Q8N7Z2;H0YM25	Putative golgin subfamily A member 6-like protein 6;Golgin subfamily A member 6-like protein 1;Golgin subfamily A member 6-like protein 22	GOLGA6L6	2	2	3.3	90.952	19905000	3.59638e-06	3.953e-06	4.24123e-06	3.71781e-06	4.44857e-06	4.27886e-06	3.90429e-06	4.23474e-06	4.57918e-06	4.42456e-06	4.65806e-06	4.07681e-06	4.31316e-06	4.28055e-06	4.3472e-06	4.50637e-06	0.111597	0.121105	0.952349	0.0270925	0.193842	1.56715	0.999864	0.0182301	0.16995	1.73921
A9UHW6	MIF4G domain-containing protein	MIF4GD	6	6	31.1	25.423	1343400000	7.71469e-05	7.65042e-05	7.01059e-05	7.43304e-05	7.6598e-05	7.86041e-05	7.51218e-05	7.37771e-05	7.22095e-05	7.70862e-05	7.68483e-05	6.664e-05	6.82888e-05	7.14061e-05	6.77016e-05	6.94723e-05	0.458355	0.0288153	0.338798	0.666457	-0.0258983	0.176228	0.999864	0.0250733	-0.106533	1.60079
B2RBV5	NA	NA	3	3	22.7	13.369	58632000	4.49625e-06	4.72857e-06	3.9773e-06	3.60694e-06	5.29813e-06	4.97668e-06	4.11254e-06	4.30951e-06	6.75168e-06	4.70975e-06	4.14084e-06	3.71046e-06	4.53246e-06	4.48201e-06	4.91365e-06	4.79243e-06	0.256232	0.153557	0.591366	0.41749	0.200313	0.379354	0.999864	0.131017	0.155384	0.882673
B2RTY4	Unconventional myosin-IXa	MYO9A	13	13	6.3	292.7	269870000	3.39631e-05	3.81517e-05	3.89249e-05	3.75789e-05	3.60553e-05	3.78602e-05	3.61102e-05	4.06721e-05	3.75526e-05	3.46677e-05	3.64502e-05	3.9404e-05	3.74233e-05	3.49574e-05	3.88812e-05	4.13677e-05	0.747738	0.0200434	0.12625	0.929811	-0.0052913	0.0316055	0.999864	0.584227	0.0384192	0.233418
B3KNS4	NA	ERVK3-1	7	7	83.5	11.601	1324300000	5.51956e-05	6.18937e-05	5.11597e-05	4.51782e-05	6.05778e-05	5.45772e-05	4.48433e-05	4.98836e-05	5.27948e-05	5.74328e-05	4.88355e-05	4.72954e-05	5.91705e-05	6.07267e-05	4.67747e-05	5.22389e-05	0.861193	-0.0241666	0.0648996	0.687148	-0.048591	0.162949	0.999864	0.783519	0.0365988	0.10595
P0DPB3;B3KU38	NA	SCHIP1	7	7	15.2	53.479	167110000	3.00546e-05	3.4695e-05	3.357e-05	3.46911e-05	3.48862e-05	3.33085e-05	3.25067e-05	3.54458e-05	3.66294e-05	3.08635e-05	3.36235e-05	3.82507e-05	3.48208e-05	3.05149e-05	3.54627e-05	4.01406e-05	0.566394	0.0336243	0.246881	0.450812	0.067347	0.346004	0.999864	0.413318	0.083529	0.383716
C4AMC7;Q6VEQ5;A8K0Z3	Putative WAS protein family homolog 3;WAS protein family homolog 2;WAS protein family homolog 1	WASH3P	7	4	18.1	49.994	609770000	3.50422e-05	3.80293e-05	3.937e-05	3.77969e-05	3.88531e-05	3.69709e-05	3.82993e-05	3.92666e-05	3.85209e-05	3.69997e-05	3.75764e-05	4.08069e-05	4.07069e-05	3.51163e-05	4.01422e-05	4.18889e-05	0.475939	0.0299493	0.322449	0.486273	0.0347744	0.31312	0.999864	0.317944	0.0713386	0.497649
C9J7I0	UBAP1-MVB12-associated (UMA)-domain containing protein 1	UMAD1	2	2	27	15.2	211560000	2.34444e-05	2.41227e-05	2.54252e-05	2.33042e-05	2.491e-05	2.43936e-05	2.36836e-05	2.39235e-05	2.40038e-05	2.42646e-05	2.34972e-05	2.28477e-05	2.33747e-05	2.34944e-05	2.27854e-05	2.27089e-05	0.791402	0.00917182	0.101603	0.49284	-0.0254428	0.307294	0.999864	0.109893	-0.0601627	0.959031
C9JLW8	Protein FAM195B	MCRIP1	5	5	55.7	10.92	1387000000	5.11726e-05	5.84002e-05	5.71783e-05	5.44674e-05	6.64542e-05	5.61949e-05	5.19306e-05	6.10351e-05	6.04958e-05	5.18015e-05	5.18436e-05	6.23394e-05	6.22739e-05	5.02503e-05	5.12915e-05	6.31676e-05	0.345551	0.0909578	0.461488	0.697314	0.0339131	0.156571	0.999864	0.718577	0.0371132	0.143527
E9PAV3	Nascent polypeptide-associated complex subunit alpha, muscle-specific form	NACA	8	6	5.4	205.42	77009000000	0.000532354	0.000594848	0.000594725	0.000563262	0.000568677	0.000574635	0.000569693	0.000588973	0.000576113	0.000547059	0.000569529	0.000599552	0.000553837	0.000528566	0.000590939	0.000599478	0.797812	0.01056	0.0980996	0.926859	0.00445264	0.0329865	0.999864	0.894152	-0.00783071	0.0485888
E9PRG8	Uncharacterized protein C11orf98	C11orf98	3	3	25.2	14.234	133070000	1.81775e-05	1.76537e-05	1.86983e-05	1.80286e-05	1.62395e-05	1.86407e-05	1.78528e-05	1.81258e-05	1.64671e-05	1.83369e-05	1.87267e-05	1.87789e-05	1.92712e-05	1.82784e-05	1.84463e-05	1.874e-05	0.477957	-0.0341902	0.320611	0.91916	-0.00495035	0.036609	0.999864	0.126505	0.0426663	0.897892
L0R819	NA	ASDURF	5	5	63.5	11.25	2064100000	5.38514e-05	6.20431e-05	5.93382e-05	5.88741e-05	6.97767e-05	6.27486e-05	5.60697e-05	6.806e-05	6.83612e-05	5.51808e-05	5.5741e-05	6.8009e-05	6.47968e-05	5.37367e-05	6.11356e-05	6.93327e-05	0.161016	0.132663	0.793132	0.447113	0.0790492	0.349583	0.999864	0.354538	0.0889894	0.450337
O00115	Deoxyribonuclease-2-alpha	DNASE2	7	7	15.3	39.58	2206800000	6.82914e-05	7.78311e-05	7.72519e-05	7.64096e-05	7.53004e-05	7.75666e-05	7.28079e-05	7.40751e-05	7.78997e-05	7.3217e-05	7.43012e-05	7.74075e-05	7.57617e-05	7.57996e-05	7.8154e-05	8.35733e-05	0.997363	-0.000162864	0.0011466	0.772656	0.0145636	0.112014	0.999864	0.287819	0.0635693	0.54088
O00116	Alkyldihydroxyacetonephosphate synthase, peroxisomal	AGPS	6	6	14.4	72.911	76826000	1.0356e-05	9.41503e-06	8.60335e-06	9.10361e-06	7.40332e-06	9.58361e-06	9.64801e-06	8.9014e-06	7.86563e-06	9.86391e-06	9.65523e-06	8.03974e-06	8.28345e-06	9.6799e-06	8.52051e-06	7.79294e-06	0.476192	-0.0767504	0.322218	0.453907	-0.0812976	0.343033	0.999864	0.191767	-0.128813	0.717227
O00124	UBX domain-containing protein 8	UBXN8	3	3	17.4	30.541	101030000	3.34736e-06	3.1745e-06	3.45815e-06	3.62288e-06	3.34688e-06	3.25826e-06	3.46594e-06	3.43332e-06	3.20201e-06	3.0666e-06	3.23739e-06	3.66128e-06	3.50103e-06	3.11726e-06	3.4879e-06	2.83266e-06	0.822705	-0.0104833	0.0847558	0.519995	-0.0469556	0.284001	0.999864	0.407553	-0.0722014	0.389816
O00139	Kinesin-like protein KIF2A	KIF2A	7	7	17.7	79.954	3255600000	3.63984e-05	3.75348e-05	3.56034e-05	3.40442e-05	3.97436e-05	3.53533e-05	3.56786e-05	3.71853e-05	3.72351e-05	3.7672e-05	3.57624e-05	3.63656e-05	3.59488e-05	4.02457e-05	3.57607e-05	3.67114e-05	0.411435	0.0433519	0.385699	0.348594	0.0342993	0.45768	0.999864	0.358212	0.0502186	0.445859
O00142	Thymidine kinase 2, mitochondrial	TK2	4	4	20.4	31.004	391070000	2.41335e-05	2.44691e-05	2.62083e-05	2.60676e-05	2.49274e-05	2.58782e-05	2.67713e-05	2.63113e-05	2.61137e-05	2.50572e-05	2.64105e-05	2.54673e-05	2.43778e-05	2.46056e-05	2.56187e-05	2.70796e-05	0.300499	0.0424133	0.522158	0.412985	0.0307091	0.384065	0.999864	0.813723	0.0114423	0.0895232
O00148	ATP-dependent RNA helicase DDX39A	DDX39A	17	6	48.5	49.129	973570000	2.43889e-05	1.98965e-05	1.94177e-05	2.0889e-05	1.95687e-05	2.06146e-05	2.30173e-05	1.87319e-05	1.95093e-05	2.22068e-05	2.28754e-05	1.80396e-05	1.74195e-05	2.05752e-05	1.69671e-05	1.56041e-05	0.664195	-0.0460858	0.177705	0.769295	-0.0338381	0.113907	0.999864	0.0628303	-0.261551	1.20183
O00151	PDZ and LIM domain protein 1	PDLIM1	21	21	82.4	36.071	78670000000	0.000516644	0.00061764	0.000586955	0.000571068	0.000633755	0.000592168	0.000557915	0.000631446	0.000620923	0.000551283	0.000535341	0.000653971	0.000610686	0.000516659	0.000589535	0.000651877	0.311013	0.0753933	0.507222	0.640859	0.0429147	0.193238	0.999864	0.608074	0.0473296	0.216043
O00154	Cytosolic acyl coenzyme A thioester hydrolase	ACOT7	16	16	54.7	41.796	30951000000	0.000664315	0.000654141	0.000660364	0.000598844	0.000644097	0.000691039	0.000664251	0.000627027	0.000678005	0.00068608	0.000656271	0.000607572	0.000664281	0.00065443	0.000647634	0.000605439	0.575875	0.0270301	0.239672	0.610093	0.0278613	0.214604	0.999864	0.944008	-0.00329515	0.0250242
O00159	Unconventional myosin-Ic	MYO1C	12	12	15.8	121.68	251670000	4.23004e-05	2.49979e-05	2.75646e-05	2.80553e-05	3.00265e-05	2.47119e-05	3.20257e-05	2.42866e-05	2.61024e-05	3.68697e-05	3.08396e-05	2.17104e-05	2.78697e-05	4.97564e-05	2.51877e-05	1.90376e-05	0.522004	-0.14648	0.282326	0.72878	-0.0895294	0.137403	0.999864	0.973673	-0.0125757	0.0115868
O00161	Synaptosomal-associated protein 23	SNAP23	11	11	65.4	23.354	938260000	5.24905e-05	5.47843e-05	5.89905e-05	5.37923e-05	5.36454e-05	5.39995e-05	5.36856e-05	5.63021e-05	5.54969e-05	5.46234e-05	5.53984e-05	5.65995e-05	5.46535e-05	5.35142e-05	5.81211e-05	5.90126e-05	0.708019	-0.0159875	0.149955	0.736922	0.0134458	0.132578	0.999864	0.523083	0.0339738	0.281429
O00170	AH receptor-interacting protein	AIP	12	12	46.7	37.664	5444000000	0.000106968	0.000109909	0.000105688	0.000106181	0.000113537	0.000111252	0.000108765	0.000111672	0.000112293	0.000110337	0.000109119	0.000112828	0.000114786	0.00010672	0.000111851	0.000116476	0.0233069	0.0544152	1.63252	0.0212562	0.0523118	1.67251	0.999864	0.0649631	0.0692699	1.18733
O00178	GTP-binding protein 1	GTPBP1	2	2	8.1	72.453	43899000	2.45107e-06	2.0508e-06	2.06688e-06	1.91844e-06	1.76521e-06	2.06684e-06	2.1832e-06	1.99699e-06	2.304e-06	2.16137e-06	2.23715e-06	1.864e-06	1.98772e-06	2.38518e-06	2.29819e-06	2.14191e-06	0.442988	-0.0830836	0.353608	0.899285	0.0134218	0.0461028	0.999864	0.593111	0.0543454	0.226864
O00186	Syntaxin-binding protein 3	STXBP3	3	3	6.1	67.764	30063000	5.73946e-06	4.41986e-06	4.53544e-06	4.66174e-06	4.35451e-06	4.30147e-06	4.55088e-06	4.36501e-06	4.13063e-06	4.81348e-06	5.08081e-06	3.88031e-06	4.32556e-06	4.94141e-06	3.90019e-06	3.57313e-06	0.198866	-0.13955	0.70144	0.415298	-0.112437	0.381641	0.999864	0.17389	-0.209494	0.759725
O00189	AP-4 complex subunit mu-1	AP4M1	6	6	16.3	49.976	75277000	1.37084e-05	1.27364e-05	1.3437e-05	1.34025e-05	1.1674e-05	1.29235e-05	1.47431e-05	1.38155e-05	1.26315e-05	1.22184e-05	1.41699e-05	1.26777e-05	1.25308e-05	1.32169e-05	1.40743e-05	1.27709e-05	0.96424	-0.00347589	0.0158149	0.435697	-0.0436149	0.360816	0.999864	0.679047	-0.0188401	0.1681
O00193	Small acidic protein	SMAP	8	8	42.1	20.332	23310000000	0.000326499	0.000349667	0.000353374	0.000338426	0.000407996	0.000366318	0.000370669	0.00036638	0.000424232	0.00037732	0.000374026	0.000375723	0.000379124	0.000357153	0.000374404	0.000381629	0.0227309	0.143818	1.64338	0.0149614	0.181445	1.82503	0.999864	0.00904751	0.125515	2.04347
O00194	Ras-related protein Rab-27B	RAB27B	8	7	48.6	24.608	869810000	7.8854e-05	7.78115e-05	8.41318e-05	8.0978e-05	7.58381e-05	7.70065e-05	7.92479e-05	7.96534e-05	7.78749e-05	8.04405e-05	7.99875e-05	8.03635e-05	7.96164e-05	8.07603e-05	8.30009e-05	7.7705e-05	0.182874	-0.0456826	0.737848	0.627479	-0.0140068	0.202401	0.999864	0.925689	-0.00310921	0.0335348
O00203	AP-3 complex subunit beta-1	AP3B1	25	22	26.1	121.32	3657500000	0.000171477	0.000141208	0.000145311	0.000154434	0.000145872	0.000147816	0.000165016	0.000144671	0.000140699	0.000161601	0.00016125	0.000138157	0.000144413	0.000164978	0.000142644	0.000136775	0.792689	-0.0214909	0.100897	0.781907	-0.0254853	0.106845	0.999864	0.540634	-0.0567446	0.267097
O00204	Sulfotransferase family cytosolic 2B member 1	SULT2B1	5	5	20.3	41.307	150270000	1.49488e-05	1.08264e-05	1.06921e-05	1.21651e-05	1.10169e-05	1.17132e-05	1.2458e-05	1.13971e-05	1.05673e-05	1.38878e-05	1.30125e-05	9.26792e-06	1.02969e-05	1.29248e-05	7.77821e-06	7.96827e-06	0.638271	-0.062042	0.194995	0.75562	-0.0573951	0.121697	0.999864	0.172088	-0.31962	0.76425
O00213	Amyloid beta A4 precursor protein-binding family B member 1	APBB1	6	6	15.4	77.243	215470000	1.09219e-05	1.13092e-05	1.28364e-05	1.17069e-05	9.68443e-06	1.11179e-05	1.1625e-05	1.18596e-05	1.03687e-05	1.18552e-05	1.14379e-05	1.21495e-05	1.09251e-05	1.13845e-05	1.23461e-05	1.24233e-05	0.368212	-0.0788349	0.433902	0.686495	-0.030011	0.163363	0.999864	0.894997	0.00936424	0.0481786
O00214	Galectin-8	LGALS8	7	7	26.2	35.808	406310000	1.95594e-05	1.82002e-05	1.84052e-05	1.88455e-05	1.80928e-05	1.89017e-05	1.97019e-05	1.86451e-05	1.86558e-05	1.96883e-05	1.94876e-05	1.89623e-05	1.85099e-05	1.95263e-05	1.92977e-05	1.88303e-05	0.860016	0.00635651	0.0654933	0.288335	0.0339074	0.540102	0.999864	0.474075	0.0220273	0.324153
O00220	Tumor necrosis factor receptor superfamily member 10A	TNFRSF10A	2	2	4.3	50.089	68526000	3.0217e-06	3.53829e-06	3.94359e-06	3.91236e-06	3.41154e-06	3.75713e-06	3.6456e-06	3.9097e-06	3.59449e-06	3.57799e-06	3.77981e-06	3.93022e-06	3.41912e-06	3.45099e-06	3.83615e-06	4.07716e-06	0.758279	0.0305019	0.120171	0.630855	0.0459536	0.200071	0.999864	0.74251	0.036316	0.129298
O00221	NF-kappa-B inhibitor epsilon	NFKBIE	5	5	20.2	52.863	75827000	1.20476e-05	1.24429e-05	1.31285e-05	1.27103e-05	1.0544e-05	1.23101e-05	1.29317e-05	1.28951e-05	1.14153e-05	1.23999e-05	1.24507e-05	1.1858e-05	1.15172e-05	1.16194e-05	1.26012e-05	1.17404e-05	0.521042	-0.0480438	0.283127	0.15021	-0.0646457	0.823301	0.999864	0.0784805	-0.0841321	1.10524
O00231	26S proteasome non-ATPase regulatory subunit 11	PSMD11	23	23	58.8	47.463	7052100000	0.000270654	0.000201457	0.00019823	0.000238197	0.000246944	0.00021434	0.000243461	0.00019474	0.000222492	0.000241656	0.000247621	0.000188283	0.000225752	0.000268354	0.000193507	0.000178838	0.918231	-0.0144476	0.037048	0.925334	-0.0135376	0.0337014	0.999864	0.701816	-0.0684286	0.153777
O00232	26S proteasome non-ATPase regulatory subunit 12	PSMD12	16	16	40.8	52.904	7223900000	0.000156509	0.000116073	0.000115545	0.000128397	0.000130148	0.000124575	0.000140143	0.000113015	0.00011525	0.000146322	0.000138092	9.73918e-05	0.000122259	0.000154149	0.00010743	9.41777e-05	0.852609	-0.0243449	0.0692499	0.751503	-0.055432	0.124069	0.999864	0.571115	-0.111778	0.243277
O00233	26S proteasome non-ATPase regulatory subunit 9	PSMD9	12	12	47.5	24.682	30057000000	0.000198237	0.000223781	0.000224675	0.000217549	0.000223735	0.000210665	0.000209288	0.000222547	0.000226325	0.000197886	0.000206006	0.000235348	0.000220376	0.000195571	0.000220456	0.000228893	0.947389	0.00332105	0.0234718	0.976253	0.00220571	0.0104378	0.999864	0.97872	0.00175685	0.0093415
O00244	Copper transport protein ATOX1	ATOX1	5	5	76.5	7.4016	22581000000	0.000326785	0.00034411	0.000342654	0.000322674	0.000311935	0.00033944	0.0003383	0.00034066	0.000325785	0.00035305	0.000340291	0.000332522	0.000325693	0.000338205	0.00035448	0.000347287	0.872622	-0.00637057	0.0591737	0.646941	0.0165585	0.189136	0.999864	0.407567	0.0314412	0.389801
O00255	Menin	MEN1	2	2	8.8	68.023	14175000	1.72907e-06	1.58575e-06	1.84297e-06	1.70038e-06	1.44263e-06	1.82574e-06	1.75075e-06	1.60833e-06	1.48078e-06	1.84231e-06	1.70962e-06	1.4145e-06	1.49148e-06	1.47736e-06	1.76565e-06	1.55876e-06	0.583635	-0.04937	0.233859	0.396925	-0.0891489	0.401291	0.999864	0.147475	-0.124018	0.831281
O00257	E3 SUMO-protein ligase CBX4	CBX4	11	11	20	61.367	1268900000	8.54866e-05	9.68604e-05	9.52999e-05	9.30238e-05	8.93654e-05	9.2254e-05	9.07993e-05	9.60492e-05	9.1435e-05	9.11282e-05	9.14002e-05	9.94343e-05	9.247e-05	8.84227e-05	9.71426e-05	9.92804e-05	0.855707	-0.0085988	0.0676749	0.840087	0.0105752	0.0756755	0.999864	0.651798	0.0256339	0.185887
O00267	Transcription elongation factor SPT5	SUPT5H	33	33	48.2	121	13762000000	0.000297251	0.000284865	0.000280729	0.000280717	0.000277273	0.000284956	0.000284196	0.000282025	0.00027163	0.000298137	0.00028547	0.00026485	0.000280827	0.000297081	0.000280224	0.000274113	0.410925	-0.0191917	0.386237	0.509765	-0.0299249	0.29263	0.999864	0.668157	-0.0143475	0.175122
O00268	Transcription initiation factor TFIID subunit 4	TAF4	13	13	16.2	110.11	791470000	4.1694e-05	4.49135e-05	4.19355e-05	4.25482e-05	4.31771e-05	4.28489e-05	3.93757e-05	4.56723e-05	4.64606e-05	3.7712e-05	3.99169e-05	4.66849e-05	4.9776e-05	3.8945e-05	4.35655e-05	4.62858e-05	0.997792	-0.000144927	0.000960158	0.97475	-0.00267381	0.0111069	0.999864	0.465586	0.0617437	0.332
O00273	DNA fragmentation factor subunit alpha	DFFA	16	16	67.7	36.521	16594000000	0.000206295	0.000232272	0.000232314	0.000233694	0.000231856	0.000228914	0.000219737	0.00023848	0.000241276	0.00021367	0.000221052	0.00024549	0.000227255	0.000213118	0.000239102	0.000241998	0.655617	0.0228051	0.18335	0.691885	0.026727	0.159966	0.999864	0.666721	0.026703	0.176056
O00291	Huntingtin-interacting protein 1	HIP1	28	26	30.2	116.22	2599200000	0.000175538	0.000155192	0.000158713	0.000159788	0.000176993	0.000166874	0.000165692	0.000155481	0.000156642	0.000171184	0.000166586	0.000147968	0.000177008	0.000169352	0.000154118	0.00014931	0.553831	0.0347112	0.256623	0.81168	-0.0153073	0.0906151	0.999864	0.986486	0.00123736	0.00590914
O00299	Chloride intracellular channel protein 1	CLIC1	16	16	85.5	26.922	159020000000	0.000848682	0.000835352	0.000835181	0.000809639	0.000821936	0.000841279	0.000858569	0.000836181	0.000834886	0.000853469	0.000845173	0.000838016	0.000810557	0.000804083	0.000813631	0.000825707	0.53735	0.0125609	0.269743	0.287673	0.0183834	0.5411	0.999864	0.091771	-0.0328215	1.03729
O00303	Eukaryotic translation initiation factor 3 subunit F	EIF3F	9	9	41.2	37.563	2006300000	7.80876e-05	6.30199e-05	5.68017e-05	6.58288e-05	6.73556e-05	6.63859e-05	6.90744e-05	6.09477e-05	6.33916e-05	7.26771e-05	7.03861e-05	5.29069e-05	5.85269e-05	6.55114e-05	5.26658e-05	4.71163e-05	0.998972	0.000141117	0.000446855	0.867849	-0.0241389	0.0615559	0.999864	0.145168	-0.236763	0.838129
O00308	NEDD4-like E3 ubiquitin-protein ligase WWP2	WWP2	6	5	9.2	98.911	73009000	1.56856e-05	1.38391e-05	1.34119e-05	1.25312e-05	1.34587e-05	1.63664e-05	1.39951e-05	1.35668e-05	1.58934e-05	1.48764e-05	1.32723e-05	1.27138e-05	1.23649e-05	1.40754e-05	1.37304e-05	1.28941e-05	0.6326	0.0490721	0.198871	0.755346	0.0331183	0.121854	0.999864	0.465107	-0.0638939	0.332447
O00327	Aryl hydrocarbon receptor nuclear translocator-like protein 1	ARNTL	3	3	4.8	68.761	47356000	1.03429e-05	1.0159e-05	1.16854e-05	1.10526e-05	9.09657e-06	9.88806e-06	1.14355e-05	9.97235e-06	1.01525e-05	1.06622e-05	1.11976e-05	1.13068e-05	1.11083e-05	1.04713e-05	1.12361e-05	1.08723e-05	0.280214	-0.0982796	0.55251	0.965513	0.00264055	0.0152418	0.999864	0.782514	0.0148714	0.106508
O00330	Pyruvate dehydrogenase protein X component, mitochondrial	PDHX	11	11	23.4	54.122	2052200000	8.94834e-05	9.6787e-05	9.15412e-05	9.07103e-05	8.72622e-05	9.34623e-05	8.96865e-05	0.000100548	8.73233e-05	9.35977e-05	8.93192e-05	9.14411e-05	8.89008e-05	8.49216e-05	8.70375e-05	8.94491e-05	0.860207	0.00951116	0.0653972	0.446862	-0.0270311	0.349827	0.999864	0.0542301	-0.0731219	1.26576
O00391	Sulfhydryl oxidase 1	QSOX1	5	5	8.3	82.577	92190000	1.76259e-05	1.69705e-05	1.76645e-05	1.57659e-05	1.55959e-05	1.61074e-05	1.66267e-05	1.63906e-05	1.5691e-05	1.59401e-05	1.55201e-05	1.42715e-05	1.7045e-05	1.649e-05	1.68571e-05	1.60149e-05	0.146394	-0.0718786	0.834476	0.0289938	-0.147333	1.53769	0.999864	0.447115	-0.0347709	0.349581
O00399	Dynactin subunit 6	DCTN6	6	6	49.5	20.747	2123800000	8.06518e-05	8.42403e-05	8.51406e-05	8.04084e-05	8.2346e-05	8.72176e-05	8.42787e-05	8.54836e-05	8.18335e-05	8.71341e-05	8.25799e-05	7.93483e-05	8.1367e-05	8.04596e-05	8.16438e-05	8.18999e-05	0.211961	0.038278	0.673745	0.957148	0.00198348	0.0190208	0.999864	0.351712	-0.0223107	0.453813
O00401	Neural Wiskott-Aldrich syndrome protein	WASL	16	16	41.8	54.826	3581900000	0.000118053	0.00013454	0.000120262	0.000132776	0.000144361	0.000134387	0.000124892	0.000138422	0.000155527	0.000119975	0.000120763	0.000168834	0.000147645	0.000116642	0.0001288	0.000156263	0.172439	0.100375	0.763363	0.298854	0.160421	0.524541	0.999864	0.312577	0.119644	0.505044
O00410	Importin-5	IPO5	50	49	72	123.63	74161000000	0.000954189	0.000967405	0.00101434	0.000956749	0.000899925	0.000954794	0.000988798	0.000971541	0.000906086	0.000985216	0.000980891	0.000928997	0.000934857	0.000990287	0.000982115	0.000965645	0.446123	-0.029061	0.350545	0.377681	-0.0343144	0.422875	0.999864	0.799384	-0.00735026	0.0972447
O00411	DNA-directed RNA polymerase, mitochondrial	POLRMT	5	5	4.2	138.62	96244000	1.50046e-05	1.53973e-05	1.63588e-05	1.56607e-05	1.63368e-05	1.61559e-05	1.59411e-05	1.6341e-05	1.61744e-05	1.60481e-05	1.57274e-05	1.67988e-05	1.65917e-05	1.55196e-05	1.54724e-05	1.68675e-05	0.0978319	0.0533914	1.00952	0.159952	0.0528108	0.79601	0.999864	0.311948	0.0461662	0.505918
O00418	Eukaryotic elongation factor 2 kinase	EEF2K	6	6	8.7	82.143	544670000	2.20773e-05	2.09487e-05	2.20701e-05	2.07139e-05	1.98646e-05	1.97096e-05	2.10564e-05	2.01839e-05	2.03764e-05	2.25192e-05	2.15305e-05	1.9214e-05	1.94718e-05	2.13297e-05	2.21399e-05	1.94787e-05	0.0378453	-0.0865304	1.42199	0.523717	-0.0369484	0.280903	0.999864	0.309807	-0.0581486	0.508909
O00423	Echinoderm microtubule-associated protein-like 1	EML1	29	28	48.6	89.86	8346200000	0.000275883	0.000290373	0.000290686	0.000296351	0.000285699	0.00028787	0.000287992	0.00029703	0.000293675	0.000273592	0.000287107	0.000302284	0.000285063	0.000279111	0.000292514	0.000302021	0.80151	0.00661373	0.096091	0.913909	0.00420361	0.0390968	0.999864	0.844165	0.00675998	0.0735726
O00425	Insulin-like growth factor 2 mRNA-binding protein 3	IGF2BP3	13	12	21.6	63.704	649310000	7.82643e-05	7.20192e-05	7.40252e-05	7.31491e-05	6.79434e-05	7.29472e-05	7.52804e-05	7.45299e-05	6.88859e-05	8.01405e-05	7.58884e-05	7.21958e-05	7.15653e-05	8.27554e-05	7.01841e-05	7.15423e-05	0.460097	-0.033149	0.33715	0.976105	-0.0016843	0.0105036	0.999864	0.916719	-0.00685757	0.0377638
O00429	Dynamin-1-like protein	DNM1L	19	19	30.7	81.876	1034200000	9.88785e-05	7.65825e-05	6.80672e-05	8.04272e-05	7.93087e-05	8.18395e-05	8.59843e-05	7.32966e-05	7.46076e-05	9.18881e-05	8.86339e-05	6.5557e-05	7.42077e-05	8.56722e-05	6.63519e-05	5.87308e-05	0.904161	-0.0157901	0.0437543	0.930184	-0.0146308	0.0314312	0.999864	0.304352	-0.185023	0.516624
O00442	RNA 3-terminal phosphate cyclase	RTCA	10	10	34.2	39.336	1240000000	0.00012804	0.000105647	7.90535e-05	7.73401e-05	9.17495e-05	0.000127135	9.90176e-05	7.64108e-05	0.000105921	0.000122204	0.00010009	7.66613e-05	0.000101876	9.99407e-05	7.30484e-05	5.88106e-05	0.949645	0.0155692	0.0224385	0.817138	0.0537065	0.0877049	0.999864	0.412089	-0.225325	0.385009
O00443	Phosphatidylinositol 4-phosphate 3-kinase C2 domain-containing subunit alpha	PIK3C2A	10	10	6	190.68	432060000	5.83592e-05	6.43663e-05	6.34472e-05	6.25683e-05	6.67873e-05	6.38539e-05	6.13527e-05	6.81294e-05	6.84918e-05	6.08121e-05	6.04976e-05	7.01848e-05	6.62947e-05	5.6475e-05	6.55934e-05	6.95896e-05	0.207647	0.0645515	0.682675	0.363266	0.0637919	0.439776	0.999864	0.486579	0.0524623	0.312847
O00461	Golgi integral membrane protein 4	GOLIM4	11	11	16.1	81.879	412220000	2.85696e-05	2.87631e-05	3.08175e-05	3.14869e-05	2.6654e-05	2.99325e-05	2.88564e-05	2.99651e-05	2.77912e-05	2.91238e-05	2.98016e-05	2.87843e-05	2.76872e-05	2.99184e-05	3.10493e-05	3.0252e-05	0.35997	-0.0519222	0.443734	0.265867	-0.0507591	0.575335	0.999864	0.86469	-0.0088331	0.0631397
O00462	Beta-mannosidase	MANBA	15	15	20.4	100.89	1019700000	6.96547e-05	6.80263e-05	7.10673e-05	7.05214e-05	6.63301e-05	6.9963e-05	7.21891e-05	6.96351e-05	6.80775e-05	7.01826e-05	7.05197e-05	6.81931e-05	6.66645e-05	6.95993e-05	7.11865e-05	6.94698e-05	0.841352	-0.0059659	0.0750221	0.557563	-0.011914	0.253706	0.999864	0.628031	-0.012189	0.202019
O00468	Agrin;Agrin N-terminal 110 kDa subunit;Agrin C-terminal 110 kDa subunit;Agrin C-terminal 90 kDa fragment;Agrin C-terminal 22 kDa fragment	AGRN	17	17	12.4	217.32	239100000	3.45217e-05	3.39311e-05	3.63515e-05	3.48411e-05	3.43288e-05	3.33161e-05	3.40354e-05	3.47083e-05	3.36683e-05	3.53225e-05	3.40392e-05	3.40711e-05	3.39852e-05	3.45686e-05	3.59996e-05	3.55667e-05	0.219454	-0.034046	0.658657	0.351221	-0.0265281	0.454419	0.999864	0.869244	0.00489503	0.0608581
O00469	Procollagen-lysine,2-oxoglutarate 5-dioxygenase 2	PLOD2	27	27	47.1	84.685	10548000000	0.00029527	0.000258425	0.000238333	0.000260183	0.000274748	0.000265438	0.000265529	0.000251404	0.000254719	0.000266419	0.000264483	0.000242014	0.000257352	0.000253464	0.000229716	0.000231506	0.926576	0.00671439	0.0331188	0.655146	-0.034096	0.183662	0.999864	0.198078	-0.114338	0.703163
O00471	Exocyst complex component 5	EXOC5	4	3	5.8	81.852	64959000	1.15026e-05	9.25566e-06	8.90521e-06	9.76977e-06	9.50437e-06	9.55422e-06	1.00076e-05	9.0273e-06	8.55309e-06	1.11444e-05	9.70386e-06	8.01793e-06	9.56506e-06	1.133e-05	8.61139e-06	8.3062e-06	0.602764	-0.0498666	0.219853	0.596442	-0.075629	0.224431	0.999864	0.665559	-0.0605426	0.176814
O00472	RNA polymerase II elongation factor ELL2	ELL2	3	2	8.6	72.324	8691200	1.34176e-06	1.34065e-06	1.72826e-06	1.474e-06	1.58539e-06	1.26836e-06	1.45205e-06	1.5424e-06	1.42476e-06	1.39913e-06	1.44372e-06	1.69033e-06	1.66673e-06	1.35759e-06	1.48799e-06	1.56191e-06	0.939487	-0.00896702	0.027109	0.87711	0.0178533	0.056946	0.999864	0.68701	0.0457365	0.163037
O00479	High mobility group nucleosome-binding domain-containing protein 4	HMGN4	3	3	28.9	9.5388	1958700000	4.18277e-05	4.54888e-05	3.97651e-05	4.11723e-05	4.35799e-05	4.54689e-05	4.15804e-05	4.29409e-05	4.14189e-05	4.29759e-05	4.02721e-05	4.17712e-05	4.09293e-05	4.24339e-05	3.50588e-05	4.14799e-05	0.398785	0.044879	0.399261	0.746533	-0.0156538	0.126951	0.999864	0.351343	-0.0734529	0.454269
O00487	26S proteasome non-ATPase regulatory subunit 14	PSMD14	8	8	26.5	34.577	2153300000	4.28925e-05	3.43179e-05	3.37307e-05	4.08512e-05	4.22562e-05	3.56471e-05	4.05768e-05	3.29919e-05	3.84421e-05	3.82544e-05	4.0252e-05	3.44225e-05	3.96233e-05	4.27273e-05	3.42214e-05	3.26587e-05	0.980553	-0.00304691	0.00852881	0.969135	-0.00401086	0.0136156	0.999864	0.851991	-0.0245543	0.0695652
O00488	Zinc finger protein 593	ZNF593	2	2	25.4	15.199	347250000	8.52598e-06	1.01382e-05	9.08168e-06	9.11298e-06	9.49349e-06	8.89056e-06	8.41513e-06	1.00425e-05	9.11581e-06	8.01955e-06	7.8564e-06	9.13345e-06	8.92893e-06	8.30952e-06	8.48751e-06	9.06936e-06	0.993268	-0.000672649	0.00293346	0.205229	-0.111174	0.687762	0.999864	0.224476	-0.0831178	0.64883
O00499	Myc box-dependent-interacting protein 1	BIN1	18	18	34.9	64.699	5806800000	0.000159914	0.000181566	0.00017002	0.000165231	0.000200201	0.000177269	0.000168721	0.000183542	0.000190285	0.000158441	0.000164669	0.00019035	0.000199394	0.000166212	0.000184707	0.000187802	0.152955	0.108786	0.815438	0.507439	0.0564698	0.294616	0.999864	0.11327	0.125265	0.945886
O00505	Importin subunit alpha-4	KPNA3	19	10	46.1	57.81	3193300000	9.3824e-05	8.42501e-05	8.72241e-05	8.96273e-05	8.30253e-05	8.89734e-05	9.00921e-05	8.378e-05	8.29954e-05	9.4355e-05	9.0987e-05	7.91981e-05	8.42013e-05	8.83127e-05	8.43456e-05	8.27553e-05	0.434182	-0.0372829	0.362329	0.663608	-0.0303557	0.178088	0.999864	0.154121	-0.0636169	0.812138
O00512	B-cell CLL/lymphoma 9 protein	BCL9	10	10	10.5	149.29	409610000	3.82249e-05	4.01494e-05	4.16879e-05	3.89056e-05	3.69328e-05	4.12865e-05	3.90741e-05	4.09496e-05	3.87303e-05	3.87643e-05	3.88058e-05	4.07778e-05	4.00446e-05	3.83509e-05	4.16667e-05	4.03127e-05	0.890209	-0.0065938	0.0505079	0.62316	-0.0172515	0.2054	0.999864	0.742271	0.0127133	0.129438
O00515	Ladinin-1	LAD1	2	2	4.8	57.13	18102000	2.0804e-06	1.93425e-06	2.1951e-06	1.8492e-06	1.95211e-06	1.83448e-06	1.84698e-06	2.13613e-06	1.71339e-06	2.04192e-06	1.86184e-06	1.52836e-06	1.84495e-06	1.79762e-06	2.26485e-06	2.23748e-06	0.511771	-0.0527354	0.290924	0.137822	-0.173557	0.860682	0.999864	0.888086	0.0153042	0.0515451
O00541	Pescadillo homolog	PES1	8	8	11.9	68.002	674180000	5.63369e-05	4.30872e-05	4.84125e-05	4.65353e-05	4.34537e-05	4.49087e-05	5.1733e-05	4.46393e-05	4.13514e-05	5.61706e-05	4.99944e-05	4.0126e-05	4.45733e-05	6.57143e-05	4.55777e-05	4.04274e-05	0.502306	-0.0733641	0.299032	0.733429	-0.0508339	0.134642	0.999864	0.941864	0.0141877	0.0260119
O00560	Syntenin-1	SDCBP	8	8	52.3	32.444	1552200000	0.000107428	8.51632e-05	9.83526e-05	9.24378e-05	9.0343e-05	9.27439e-05	0.000102915	8.94971e-05	8.70959e-05	0.000107145	9.71897e-05	8.27912e-05	9.44125e-05	0.000112045	9.42783e-05	8.16031e-05	0.738409	-0.029974	0.131703	0.761133	-0.0348894	0.118539	0.999864	0.974522	-0.00392899	0.0112083
O00562	Membrane-associated phosphatidylinositol transfer protein 1	PITPNM1	2	2	1.7	134.85	28780000	4.50485e-06	3.61345e-06	5.10043e-06	3.4002e-06	3.02791e-06	4.10679e-06	4.28491e-06	4.14249e-06	2.89216e-06	5.87676e-06	3.71935e-06	2.75365e-06	2.79446e-06	4.4072e-06	4.1546e-06	2.95063e-06	0.609646	-0.0947894	0.214922	0.690103	-0.124783	0.161086	0.999864	0.350148	-0.216117	0.455749
O00566	U3 small nucleolar ribonucleoprotein protein MPP10	MPHOSPH10	12	12	23.2	78.863	658500000	6.19954e-05	6.35584e-05	6.56597e-05	6.64382e-05	6.73686e-05	6.31254e-05	6.54086e-05	6.65158e-05	6.85481e-05	6.01098e-05	6.46596e-05	7.32207e-05	7.06339e-05	6.45701e-05	6.77878e-05	7.55227e-05	0.416218	0.0264461	0.380679	0.482515	0.0489198	0.316489	0.999864	0.0851101	0.11233	1.07002
O00567	Nucleolar protein 56	NOP56	7	7	19.2	66.049	1687200000	3.75993e-05	3.83647e-05	3.98099e-05	3.77219e-05	3.50778e-05	3.79657e-05	3.84969e-05	4.02404e-05	3.68321e-05	3.73771e-05	3.85791e-05	3.85075e-05	3.75169e-05	4.03777e-05	3.99698e-05	3.98189e-05	0.730116	-0.0162109	0.136608	0.439894	-0.020828	0.356652	0.999864	0.249392	0.0388305	0.603117
O00571	ATP-dependent RNA helicase DDX3X	DDX3X	16	6	31.4	73.243	5625100000	0.000147222	0.000137614	0.000138371	0.000134599	0.00014113	0.000135701	0.000138305	0.000140146	0.000141203	0.000150303	0.000138142	0.000138199	0.000140786	0.000166508	0.000133467	0.000137528	0.838535	-0.00654389	0.076479	0.548691	0.0257393	0.260672	0.999864	0.542932	0.0520276	0.265255
O00584	Ribonuclease T2	RNASET2	8	8	44.1	29.48	856630000	4.5421e-05	5.28552e-05	4.60867e-05	4.96083e-05	6.39808e-05	5.11183e-05	4.49031e-05	5.96656e-05	5.87327e-05	4.0274e-05	4.57492e-05	6.30129e-05	5.95543e-05	4.60548e-05	4.8543e-05	5.92246e-05	0.212803	0.179481	0.672023	0.561726	0.0991372	0.250476	0.999864	0.262601	0.13756	0.580703
O00592	Podocalyxin	PODXL	3	3	5.4	58.635	31160000	4.53637e-06	3.7902e-06	5.44706e-06	4.72596e-06	4.60925e-06	4.34216e-06	4.65124e-06	4.92901e-06	5.38914e-06	4.55854e-06	4.43459e-06	4.7356e-06	4.43837e-06	4.01699e-06	5.10674e-06	4.41933e-06	0.983001	0.00249884	0.00744603	0.713365	0.0474285	0.146688	0.999864	0.761901	-0.040985	0.118101
O00625	Pirin	PIR	17	17	76.9	32.113	11380000000	0.000172931	0.000169384	0.000165922	0.000160498	0.000187486	0.000172333	0.000158397	0.000174061	0.000177635	0.0001661	0.000159176	0.000168846	0.000174743	0.000162298	0.000163729	0.000164259	0.40092	0.0499127	0.396943	0.876194	0.0065048	0.0573995	0.999864	0.819933	-0.00801967	0.0862218
O00628	Peroxisomal targeting signal 2 receptor	PEX7	6	6	30.3	35.891	370020000	2.87606e-05	2.88831e-05	3.07359e-05	2.88054e-05	2.71003e-05	2.7634e-05	2.92568e-05	2.8796e-05	2.75593e-05	2.94713e-05	2.91466e-05	2.90557e-05	2.85438e-05	2.91849e-05	3.10123e-05	2.94789e-05	0.164028	-0.055184	0.785081	0.475985	-0.0242343	0.322407	0.999864	0.728268	0.0126863	0.137709
O00629	Importin subunit alpha-3	KPNA4	20	11	59.1	57.886	32067000000	0.000476677	0.000473763	0.000489893	0.000486824	0.000462797	0.000477573	0.000497987	0.000483753	0.000455982	0.000499169	0.000482938	0.000467333	0.000463216	0.00048996	0.000471958	0.000480141	0.883697	-0.00378274	0.0536965	0.612455	-0.0163633	0.212926	0.999864	0.458711	-0.0164745	0.338461
O00712	Nuclear factor 1 B-type	NFIB	5	3	12.6	47.441	105930000	2.64876e-05	2.66602e-05	3.1289e-05	2.78045e-05	2.01492e-05	2.79254e-05	2.92178e-05	2.64861e-05	2.44361e-05	2.95163e-05	2.89274e-05	2.72118e-05	2.63906e-05	2.81238e-05	2.89534e-05	2.83765e-05	0.392985	-0.113096	0.405624	0.747507	-0.0278984	0.126385	0.999864	0.939018	-0.00511121	0.027326
O00743	Serine/threonine-protein phosphatase 6 catalytic subunit;Serine/threonine-protein phosphatase 6 catalytic subunit, N-terminally processed	PPP6C	14	13	60.3	35.144	17507000000	0.000290256	0.000299284	0.000295453	0.00030275	0.000290185	0.000288774	0.000284144	0.000285005	0.000305406	0.000273042	0.000293204	0.000308196	0.000291874	0.000274295	0.00028185	0.000288329	0.0174729	-0.0489647	1.75764	0.822782	-0.00962175	0.0847155	0.999864	0.0341493	-0.0638196	1.46662
O00746	Nucleoside diphosphate kinase, mitochondrial	NME4	4	4	27.8	20.658	263680000	2.82974e-05	2.77741e-05	2.70983e-05	2.54933e-05	2.34512e-05	2.62298e-05	2.77957e-05	2.65683e-05	2.37696e-05	2.8414e-05	2.85848e-05	2.44764e-05	2.49957e-05	2.81165e-05	2.71309e-05	2.57479e-05	0.334773	-0.0626546	0.475249	0.566756	-0.0461142	0.246604	0.999864	0.497827	-0.0359215	0.302922
O00750	Phosphatidylinositol 4-phosphate 3-kinase C2 domain-containing subunit beta	PIK3C2B	4	4	4.8	184.77	35744000	4.87086e-06	5.03679e-06	4.84177e-06	4.74893e-06	5.34603e-06	4.98271e-06	4.88081e-06	5.40307e-06	5.35582e-06	5.20765e-06	4.90597e-06	4.93816e-06	5.76726e-06	5.19079e-06	5.24712e-06	5.20444e-06	0.0997033	0.0801758	1.00129	0.11611	0.0657528	0.935132	0.999864	0.019569	0.134906	1.70843
O00754	Lysosomal alpha-mannosidase;Lysosomal alpha-mannosidase A peptide;Lysosomal alpha-mannosidase B peptide;Lysosomal alpha-mannosidase C peptide;Lysosomal alpha-mannosidase D peptide;Lysosomal alpha-mannosidase E peptide	MAN2B1	20	20	26.1	113.74	3583000000	0.000164995	0.000164236	0.000173052	0.0001723	0.000170129	0.000166927	0.000166124	0.000166509	0.000167281	0.000161158	0.000171068	0.000167664	0.000165627	0.00016266	0.000171403	0.00016892	0.643315	-0.0105048	0.191577	0.5739	-0.0159384	0.241164	0.999864	0.638265	-0.0128313	0.194999
O00762	Ubiquitin-conjugating enzyme E2 C	UBE2C	7	7	46.9	19.652	862810000	0.000107918	0.000103191	0.0001007	9.36309e-05	0.00011288	0.000109378	0.000104828	0.000101825	0.000110307	0.000117903	0.000102936	9.34133e-05	0.000106594	0.00010576	0.000105859	9.81731e-05	0.178487	0.0811939	0.748393	0.457235	0.0664797	0.33986	0.999864	0.473516	0.0384341	0.324665
O00764	Pyridoxal kinase	PDXK	15	15	64.4	35.102	23015000000	0.000222177	0.000217911	0.000219647	0.00022117	0.000202946	0.000222619	0.000222565	0.000216544	0.000202708	0.000219696	0.000226207	0.000208585	0.000216873	0.000222059	0.000225182	0.000219396	0.423467	-0.0268276	0.37318	0.313417	-0.0393625	0.503878	0.999864	0.757176	0.00425861	0.120803
O14492	SH2B adapter protein 2	SH2B2	2	2	4.4	67.737	21352000	3.90008e-06	3.74736e-06	3.95966e-06	4.02066e-06	3.38106e-06	3.81013e-06	3.89857e-06	3.87141e-06	3.87258e-06	3.91467e-06	4.08793e-06	3.89654e-06	3.87573e-06	3.92482e-06	4.39399e-06	4.04524e-06	0.261922	-0.0628867	0.581828	0.654433	0.0132303	0.184135	0.999864	0.286359	0.0554219	0.543089
O14497	AT-rich interactive domain-containing protein 1A	ARID1A	27	26	19.2	242.04	3827500000	0.00019371	0.000212094	0.000198799	0.000189941	0.000189709	0.000191921	0.000200409	0.000198229	0.00018797	0.000193502	0.000199411	0.000194481	0.000192214	0.000192197	0.000199686	0.000194665	0.537771	-0.0261588	0.269403	0.406883	-0.0352555	0.39053	0.999864	0.4727	-0.0289444	0.325415
O14513	Nck-associated protein 5	NCKAP5	5	4	3.1	208.53	26283000	4.61086e-06	4.51265e-06	5.43837e-06	4.24263e-06	4.35669e-06	3.90885e-06	4.66268e-06	3.95903e-06	3.78566e-06	4.69251e-06	4.63136e-06	3.87401e-06	6.65311e-06	6.47828e-06	7.50631e-06	6.65743e-06	0.176775	-0.155143	0.752579	0.244691	-0.146941	0.611382	0.999864	0.000862566	0.537566	3.06421
O14526	F-BAR domain only protein 1	FCHO1	3	3	4.8	96.86	64197000	8.84376e-06	7.9464e-06	9.42489e-06	8.96156e-06	7.30578e-06	8.63786e-06	8.98607e-06	8.63932e-06	7.93769e-06	8.92486e-06	9.21459e-06	8.27379e-06	7.95345e-06	8.84374e-06	8.80694e-06	8.4738e-06	0.437369	-0.067486	0.359152	0.644951	-0.0342674	0.190473	0.999864	0.487735	-0.0457792	0.311816
O14530	Thioredoxin domain-containing protein 9	TXNDC9	6	5	35.4	26.534	321350000	1.90945e-05	1.72466e-05	1.78296e-05	1.71166e-05	1.83686e-05	1.78937e-05	1.88018e-05	1.82545e-05	1.71305e-05	2.08123e-05	1.75205e-05	1.70622e-05	1.82188e-05	1.82735e-05	1.73538e-05	1.8351e-05	0.338984	0.0405331	0.469821	0.768798	0.0248429	0.114188	0.999864	0.670331	0.0182941	0.173711
O14531	Dihydropyrimidinase-related protein 4	DPYSL4	6	6	15	61.877	134660000	1.36323e-05	1.24483e-05	1.4023e-05	1.23552e-05	1.18144e-05	1.34058e-05	1.3545e-05	1.61864e-05	1.21996e-05	1.26028e-05	1.34083e-05	1.22677e-05	1.24854e-05	1.30297e-05	1.38482e-05	1.25889e-05	0.555372	0.0669783	0.255416	0.363044	-0.0555143	0.440041	0.999864	0.81631	-0.0140001	0.0881449
O14544	Suppressor of cytokine signaling 6	SOCS6	4	4	12.1	59.527	144940000	1.13638e-05	1.21312e-05	1.2362e-05	1.12948e-05	1.30759e-05	1.20044e-05	1.13975e-05	1.28771e-05	1.22536e-05	1.13616e-05	1.08776e-05	1.27598e-05	1.23214e-05	1.07757e-05	1.24283e-05	1.19205e-05	0.289826	0.0658792	0.537863	0.961689	0.00308119	0.0169654	0.999864	0.879382	0.00896772	0.0558223
O14545	TRAF-type zinc finger domain-containing protein 1	TRAFD1	15	15	31.6	64.84	3047600000	7.17725e-05	8.40322e-05	8.15531e-05	7.68948e-05	8.38134e-05	7.91743e-05	7.55066e-05	8.62313e-05	8.0854e-05	7.47942e-05	7.50923e-05	8.50421e-05	8.05549e-05	7.30833e-05	7.97597e-05	8.8888e-05	0.495612	0.0472967	0.304859	0.920142	0.00700731	0.0361452	0.999864	0.650929	0.0364166	0.186466
O14561	Acyl carrier protein, mitochondrial	NDUFAB1	3	3	15.4	17.417	2632800000	5.54941e-05	5.65641e-05	6.0908e-05	5.5698e-05	5.22563e-05	5.69033e-05	5.81912e-05	5.68186e-05	5.463e-05	5.76928e-05	5.91296e-05	5.8029e-05	5.81313e-05	5.48809e-05	6.08425e-05	6.05913e-05	0.55898	-0.0286415	0.252604	0.902166	0.00514601	0.0447137	0.999864	0.470887	0.036025	0.327083
O14562	Ubiquitin domain-containing protein UBFD1	UBFD1	8	8	35.6	33.382	10264000000	0.000141635	0.000155993	0.000149873	0.000150892	0.000150483	0.000155859	0.000151528	0.000157331	0.000155637	0.000150511	0.000151187	0.000154328	0.000145118	0.000147497	0.000152493	0.000160737	0.262998	0.0399653	0.580047	0.342253	0.0316442	0.465653	0.999864	0.696845	0.0178538	0.156864
O14578	Citron Rho-interacting kinase	CIT	48	48	27	231.43	2421100000	0.000242123	0.000239792	0.000244064	0.000233082	0.000230419	0.000241866	0.000246555	0.000230278	0.000281087	0.000305685	0.000300485	0.000268726	0.000238138	0.000253171	0.000247493	0.000235404	0.620198	-0.0150356	0.20747	0.00147951	0.269427	2.82988	0.164214	0.457125	0.0226033	0.339965
O14579	Coatomer subunit epsilon	COPE	16	16	66.2	34.482	6303400000	0.00014408	0.000127276	0.000124663	0.000128369	0.000133113	0.000129969	0.000129507	0.000124485	0.000121814	0.000134142	0.000131425	0.000109744	0.000126231	0.000130035	0.000116444	0.000100151	0.713261	-0.0202647	0.146752	0.371448	-0.077028	0.430102	0.999864	0.157877	-0.14922	0.801681
O14617	AP-3 complex subunit delta-1	AP3D1	23	23	23.4	130.16	3016700000	0.000219305	0.000185688	0.000183804	0.000190407	0.00018685	0.000196307	0.000200947	0.000179405	0.000177045	0.000202482	0.000193533	0.000169571	0.000190227	0.000214504	0.000185921	0.000171828	0.696466	-0.0293571	0.1571	0.444967	-0.0693578	0.351672	0.999864	0.742363	-0.0313019	0.129384
O14618	Copper chaperone for superoxide dismutase	CCS	9	9	37.6	29.04	3576800000	0.000102839	0.000124316	0.000114228	0.000109427	0.000137433	0.000115748	0.000111664	0.000122944	0.000135252	0.00010714	0.000109164	0.000131085	0.000130017	0.00010676	0.000120564	0.00012937	0.249229	0.113735	0.603401	0.389058	0.0984302	0.409986	0.999864	0.250545	0.110546	0.601115
O14639	Actin-binding LIM protein 1	ABLIM1	21	21	29.7	87.687	2355600000	0.000106922	0.000122179	0.000121766	0.00011438	0.000119636	0.000118602	0.000112301	0.000123034	0.000119215	0.000113279	0.000112686	0.000123317	0.000117466	0.000109471	0.000120564	0.000123337	0.641404	0.0255866	0.192868	0.859873	0.0100423	0.0655656	0.999864	0.775674	0.0172345	0.110321
O14641	Segment polarity protein dishevelled homolog DVL-2	DVL2	8	6	15.6	78.947	671180000	4.28782e-05	5.08918e-05	4.71692e-05	4.81527e-05	5.54917e-05	5.01863e-05	4.54231e-05	5.59707e-05	5.43778e-05	4.48255e-05	4.53562e-05	5.49373e-05	5.0986e-05	4.62284e-05	5.03359e-05	5.88031e-05	0.1838	0.131043	0.735655	0.451042	0.0772781	0.345783	0.999864	0.21433	0.12603	0.668917
O14646	Chromodomain-helicase-DNA-binding protein 1	CHD1	3	3	2.5	196.69	25347000	4.22073e-06	4.12731e-06	5.16128e-06	4.2145e-06	4.14941e-06	4.49464e-06	4.55842e-06	4.60037e-06	4.04506e-06	5.1969e-06	4.39706e-06	4.62754e-06	4.5149e-06	4.89838e-06	4.90503e-06	4.46822e-06	0.943011	0.00641878	0.0254833	0.706735	0.0435155	0.150743	0.999864	0.365941	0.0840095	0.436588
O14647	Chromodomain-helicase-DNA-binding protein 2	CHD2	4	4	2.8	211.34	73745000	1.31748e-05	1.24909e-05	1.41115e-05	1.15022e-05	1.01247e-05	1.26223e-05	1.38978e-05	1.13809e-05	1.11325e-05	1.41058e-05	1.26367e-05	1.01923e-05	1.05033e-05	1.28717e-05	1.20165e-05	1.10725e-05	0.438356	-0.0945715	0.358173	0.461278	-0.0933279	0.336037	0.999864	0.16373	-0.142262	0.785871
O14672	Disintegrin and metalloproteinase domain-containing protein 10	ADAM10	9	9	19	84.141	245160000	3.493e-05	2.66381e-05	3.06542e-05	2.94757e-05	2.90097e-05	2.71819e-05	3.20179e-05	2.82616e-05	2.59133e-05	3.37354e-05	3.05146e-05	2.57532e-05	3.00206e-05	4.22774e-05	2.95617e-05	2.70422e-05	0.539733	-0.0633351	0.267821	0.596714	-0.0702211	0.224234	0.999864	0.654284	0.0829671	0.184234
O14686	Histone-lysine N-methyltransferase 2D	KMT2D	31	31	7.7	593.38	1808900000	0.000136091	0.000157865	0.000156808	0.000147719	0.000154261	0.000155613	0.000144578	0.000159811	0.000155453	0.000145689	0.000141936	0.000163947	0.000154578	0.00014089	0.000155276	0.000166431	0.534702	0.0375445	0.271888	0.773188	0.0204446	0.111715	0.999864	0.544168	0.0443682	0.264267
O14713	Integrin beta-1-binding protein 1	ITGB1BP1	2	2	13.5	21.782	49649000	5.28606e-06	4.85049e-06	5.33854e-06	5.34642e-06	5.35648e-06	5.66471e-06	5.56121e-06	5.22912e-06	4.99621e-06	5.20315e-06	5.1637e-06	4.72954e-06	4.90388e-06	4.7644e-06	5.01635e-06	5.83542e-06	0.160041	0.0670159	0.795769	0.299561	-0.0514102	0.523515	0.999864	0.788415	-0.0210401	0.103245
O14727	Apoptotic protease-activating factor 1	APAF1	3	3	4.8	141.84	103920000	1.13748e-05	1.07715e-05	1.24166e-05	1.25151e-05	9.03169e-06	1.10431e-05	1.14147e-05	1.09572e-05	9.42813e-06	1.24571e-05	1.20106e-05	1.04552e-05	9.94374e-06	1.11155e-05	1.15121e-05	1.02962e-05	0.140228	-0.149403	0.853165	0.435919	-0.0860865	0.360595	0.999864	0.106527	-0.135165	0.972541
O14732	Inositol monophosphatase 2	IMPA2	8	8	41.3	31.321	902660000	5.6208e-05	5.27034e-05	5.07725e-05	5.54847e-05	5.17338e-05	5.73756e-05	5.69225e-05	5.25636e-05	5.42067e-05	5.61731e-05	5.45544e-05	4.96529e-05	5.02418e-05	5.37489e-05	5.11191e-05	5.20943e-05	0.67186	0.022795	0.172721	0.940924	-0.00390401	0.0264457	0.999864	0.22318	-0.0544148	0.651346
O14733	Dual specificity mitogen-activated protein kinase kinase 7	MAP2K7	2	2	5	47.484	58818000	5.37918e-06	5.61577e-06	5.49816e-06	5.51753e-06	6.64193e-06	5.90762e-06	5.10779e-06	6.09452e-06	6.36168e-06	5.47059e-06	5.98577e-06	5.90902e-06	6.06988e-06	5.3656e-06	5.98672e-06	6.52575e-06	0.224211	0.109839	0.649343	0.0637651	0.108332	1.19542	0.999864	0.0938482	0.121701	1.02757
O14737	Programmed cell death protein 5	PDCD5	13	13	80.8	14.285	47693000000	0.000254848	0.000311084	0.000278095	0.000303571	0.000319534	0.000296863	0.000274577	0.000315607	0.000337427	0.000249507	0.00028484	0.000357187	0.000303318	0.000263268	0.000299903	0.000333046	0.403956	0.0723065	0.393666	0.490468	0.0988208	0.30939	0.999864	0.523902	0.0638575	0.28075
O14744	Protein arginine N-methyltransferase 5;Protein arginine N-methyltransferase 5, N-terminally processed	PRMT5	28	28	56.5	72.683	12417000000	0.000393542	0.000343767	0.00035398	0.000365921	0.000345291	0.000368052	0.000368043	0.000342638	0.000324704	0.000373621	0.000373144	0.000310861	0.00034795	0.000364243	0.000340072	0.000314316	0.541202	-0.0332348	0.26664	0.374619	-0.0761068	0.42641	0.999864	0.180666	-0.0926371	0.743123
O14745	Na(+)/H(+) exchange regulatory cofactor NHE-RF1	SLC9A3R1	21	21	71.8	38.868	44347000000	0.000473191	0.000543216	0.00052532	0.000507803	0.000552849	0.000531555	0.000512573	0.000562764	0.000543373	0.000487872	0.000492638	0.000567109	0.000534903	0.000469179	0.000532668	0.000552666	0.190422	0.0755645	0.720283	0.686753	0.0288935	0.163199	0.999864	0.687417	0.0278058	0.16278
O14757	Serine/threonine-protein kinase Chk1	CHEK1	6	6	14.5	54.433	365050000	3.26141e-05	2.85893e-05	3.36411e-05	3.60436e-05	3.32227e-05	3.34668e-05	3.86191e-05	3.42536e-05	5.18851e-05	5.87826e-05	5.77389e-05	6.15592e-05	3.34469e-05	3.73216e-05	4.57132e-05	4.24476e-05	0.320281	0.0925732	0.494468	6.99629e-05	0.813085	4.15513	0.0127473	0.0662582	0.28005	1.17876
O14763	Tumor necrosis factor receptor superfamily member 10B	TNFRSF10B	3	3	9.5	47.878	336730000	7.89113e-06	7.81836e-06	8.81249e-06	7.15083e-06	7.51567e-06	7.53335e-06	7.86473e-06	8.04346e-06	7.27972e-06	7.96631e-06	7.70222e-06	6.89854e-06	7.60753e-06	8.6924e-06	8.01932e-06	7.57422e-06	0.641575	-0.0329694	0.192753	0.312996	-0.0856687	0.504461	0.999864	0.901951	0.0100164	0.0448171
O14772	Fucose-1-phosphate guanylyltransferase	FPGT	12	12	27.7	68.009	969680000	8.78527e-05	7.90135e-05	7.99675e-05	8.32353e-05	8.05933e-05	8.22866e-05	8.56515e-05	8.03575e-05	8.00907e-05	8.52944e-05	8.4409e-05	7.54861e-05	8.13834e-05	8.16625e-05	8.07744e-05	7.20112e-05	0.903746	-0.00516752	0.0439535	0.704487	-0.0210846	0.152127	0.999864	0.28921	-0.0636122	0.538786
O14773	Tripeptidyl-peptidase 1	TPP1	9	9	24.2	61.247	738660000	4.9518e-05	4.22499e-05	4.14272e-05	4.53563e-05	4.37955e-05	4.31981e-05	4.50799e-05	4.10344e-05	4.05542e-05	4.47705e-05	4.60893e-05	3.82482e-05	3.91178e-05	4.20109e-05	3.53913e-05	3.46663e-05	0.52531	-0.0446686	0.279584	0.423063	-0.0736729	0.373595	0.999864	0.0342478	-0.240012	1.46537
O14775	Guanine nucleotide-binding protein subunit beta-5	GNB5	2	2	7.6	43.566	96510000	1.89291e-06	1.70148e-06	2.06114e-06	1.79646e-06	1.82162e-06	2.02263e-06	2.04288e-06	1.98327e-06	1.75896e-06	2.07988e-06	1.92309e-06	1.72687e-06	1.9381e-06	1.90402e-06	1.85303e-06	1.70618e-06	0.297496	0.0788118	0.526519	0.937139	0.0071098	0.0281958	0.999864	0.895286	-0.0098381	0.0480383
O14776	Transcription elongation regulator 1	TCERG1	26	25	21	123.9	4907000000	0.000214219	0.00020982	0.000224049	0.000226714	0.00019594	0.000210718	0.000222721	0.000215039	0.000210445	0.000211098	0.000226648	0.000231263	0.000203427	0.000214289	0.000215328	0.000225436	0.313538	-0.0509981	0.50371	0.867228	0.00765243	0.0618665	0.999864	0.523059	-0.0271705	0.28145
O14777	Kinetochore protein NDC80 homolog	NDC80	9	9	13.2	73.912	116830000	2.57666e-05	2.2607e-05	2.14174e-05	2.23537e-05	2.31682e-05	2.6589e-05	2.51027e-05	2.0696e-05	2.28149e-05	2.47548e-05	2.43505e-05	1.95082e-05	2.28565e-05	2.35005e-05	2.14885e-05	2.0014e-05	0.61024	0.0524432	0.214499	0.910115	-0.011262	0.0409038	0.999864	0.414274	-0.0687044	0.382712
O14786	Neuropilin-1	NRP1	11	11	15.5	103.13	253950000	2.93192e-05	2.87435e-05	3.0346e-05	2.95109e-05	2.91578e-05	2.9626e-05	2.98574e-05	2.93227e-05	2.81853e-05	2.8389e-05	2.88846e-05	2.77085e-05	2.89627e-05	2.92974e-05	3.01848e-05	3.03493e-05	0.976919	0.00054065	0.0101412	0.0277838	-0.0593466	1.55621	0.999864	0.660054	0.0106587	0.180421
O14787	Transportin-2	TNPO2	13	7	19	101.39	451370000	2.92619e-05	2.53969e-05	2.59491e-05	2.53105e-05	2.59311e-05	2.80234e-05	2.73225e-05	2.52697e-05	2.54359e-05	3.02611e-05	2.74662e-05	2.38413e-05	2.65567e-05	2.80456e-05	2.59413e-05	2.236e-05	0.89402	0.00853031	0.0486527	0.876417	0.0147167	0.0572894	0.999864	0.639308	-0.0416599	0.19429
O14795	Protein unc-13 homolog B	UNC13B	8	8	7.4	180.68	235490000	1.6346e-05	1.62576e-05	1.6697e-05	1.61283e-05	1.46671e-05	1.633e-05	1.64499e-05	1.60047e-05	1.5083e-05	1.6415e-05	1.63746e-05	1.57706e-05	1.54241e-05	1.61401e-05	1.63625e-05	1.59907e-05	0.291285	-0.0442705	0.535682	0.231886	-0.0399214	0.634726	0.999864	0.157977	-0.0337209	0.801407
O14802	DNA-directed RNA polymerase III subunit RPC1	POLR3A	3	3	3	155.64	435200000	6.85278e-06	4.62281e-06	5.11439e-06	5.13522e-06	4.85375e-06	4.76066e-06	5.75984e-06	4.66409e-06	4.39792e-06	6.05222e-06	5.32897e-06	4.01987e-06	4.96567e-06	8.31295e-06	5.05305e-06	4.46672e-06	0.472359	-0.116606	0.325728	0.499473	-0.133944	0.301488	0.999864	0.798828	0.0695619	0.0975469
O14818	Proteasome subunit alpha type-7	PSMA7	16	16	71.8	27.887	91624000000	0.000707052	0.000597736	0.000667871	0.000674414	0.000627115	0.000607064	0.000665213	0.000589384	0.000604283	0.000682006	0.000675015	0.00055497	0.000620164	0.000690932	0.000607341	0.000562443	0.209784	-0.0889619	0.678227	0.423028	-0.0731097	0.373631	0.999864	0.282292	-0.0935462	0.549301
O14828	Secretory carrier-associated membrane protein 3	SCAMP3	9	9	41.8	38.287	545540000	4.46498e-05	3.41001e-05	3.69968e-05	3.55865e-05	3.98655e-05	3.29719e-05	4.00178e-05	3.24318e-05	3.59291e-05	4.47305e-05	3.89343e-05	3.21013e-05	4.04565e-05	6.02035e-05	3.40195e-05	3.29505e-05	0.647854	-0.0588219	0.188523	0.980494	0.0034477	0.00855512	0.999864	0.567773	0.147552	0.245825
O14841	5-oxoprolinase	OPLAH	15	15	17.2	137.46	302840000	2.41669e-05	2.03606e-05	2.11205e-05	1.98604e-05	2.25302e-05	2.19748e-05	2.23936e-05	2.13325e-05	2.24003e-05	2.18431e-05	2.17532e-05	2.0096e-05	2.31966e-05	2.19172e-05	2.43533e-05	2.09043e-05	0.522332	0.0452194	0.282053	0.897398	0.00982185	0.0470149	0.999864	0.358647	0.0797972	0.445333
O14867	Transcription regulator protein BACH1	BACH1	16	16	27	81.957	341330000	6.21578e-05	6.77643e-05	6.91656e-05	5.80115e-05	5.40112e-05	6.25778e-05	6.47092e-05	6.26487e-05	5.25381e-05	6.85955e-05	6.40273e-05	5.6362e-05	6.03477e-05	6.28831e-05	6.19902e-05	5.78828e-05	0.384692	-0.0757581	0.414887	0.415751	-0.0901655	0.381167	0.999864	0.258426	-0.0807524	0.587664
O14879	Interferon-induced protein with tetratricopeptide repeats 3	IFIT3	4	4	13.7	55.984	66956000	1.23523e-05	1.15988e-05	1.1707e-05	1.13325e-05	1.09401e-05	1.18152e-05	1.19011e-05	1.12481e-05	1.04979e-05	1.22722e-05	1.15969e-05	1.07631e-05	1.12621e-05	1.11938e-05	1.21382e-05	1.14823e-05	0.422922	-0.0337355	0.373739	0.349767	-0.0582801	0.456222	0.999864	0.482376	-0.0283428	0.316614
O14893	Gem-associated protein 2	GEMIN2	5	5	33.9	31.585	183490000	2.03296e-05	2.00096e-05	1.81152e-05	1.79756e-05	1.92783e-05	1.96457e-05	1.91382e-05	1.7671e-05	1.88004e-05	2.03487e-05	1.98715e-05	1.67041e-05	1.90716e-05	1.78136e-05	1.72459e-05	1.74589e-05	0.82514	-0.0132122	0.0834726	0.868236	-0.0133739	0.0613623	0.999864	0.153258	-0.0943798	0.814576
O14907	Tax1-binding protein 3	TAX1BP3	4	4	53.2	13.735	2767400000	5.4465e-05	6.10173e-05	5.22502e-05	5.53347e-05	7.23153e-05	6.09978e-05	5.39586e-05	6.32757e-05	6.58798e-05	5.72254e-05	5.27758e-05	6.53995e-05	6.56862e-05	5.14287e-05	5.76777e-05	6.37512e-05	0.154813	0.167605	0.810193	0.26548	0.113233	0.575969	0.999864	0.339036	0.0967759	0.469755
O14908	PDZ domain-containing protein GIPC1	GIPC1	7	7	26.1	36.049	2135700000	4.48647e-05	4.24727e-05	3.94122e-05	4.12426e-05	4.16574e-05	4.31679e-05	4.20822e-05	4.17975e-05	3.98877e-05	4.33283e-05	4.31316e-05	3.94621e-05	4.13575e-05	4.26124e-05	3.88713e-05	3.9557e-05	0.886222	0.00610954	0.0524576	0.735204	-0.0188644	0.133592	0.999864	0.364604	-0.048857	0.438179
O14929	Histone acetyltransferase type B catalytic subunit	HAT1	9	9	31.5	49.54	1425100000	8.80437e-05	7.54246e-05	6.64973e-05	8.04131e-05	7.82984e-05	8.0576e-05	8.23964e-05	7.32683e-05	7.65014e-05	7.94982e-05	8.30435e-05	7.04683e-05	7.37536e-05	7.36676e-05	6.85784e-05	6.61529e-05	0.839932	0.0192099	0.0757558	0.96836	-0.00403772	0.0139633	0.999864	0.199951	-0.137555	0.699077
O14933	Ubiquitin/ISG15-conjugating enzyme E2 L6	UBE2L6	6	6	63.4	17.769	2046000000	4.86418e-05	4.72784e-05	4.78067e-05	4.64486e-05	4.24391e-05	5.00482e-05	5.12365e-05	4.98348e-05	4.47425e-05	5.13966e-05	5.01203e-05	4.67139e-05	4.52684e-05	4.84166e-05	4.86218e-05	4.81039e-05	0.695577	0.0254389	0.157655	0.676713	0.0210713	0.169595	0.999864	0.950584	0.00178376	0.0220097
O14936	Peripheral plasma membrane protein CASK	CASK	19	18	31.2	105.12	3425600000	9.44877e-05	8.92663e-05	9.83421e-05	8.98289e-05	8.72578e-05	9.17793e-05	9.27908e-05	8.99442e-05	8.94918e-05	9.81017e-05	9.37886e-05	8.66922e-05	9.22991e-05	9.4821e-05	9.50837e-05	8.66534e-05	0.341393	-0.0399307	0.466745	0.779465	-0.0150153	0.108203	0.999864	0.800058	-0.0119497	0.0968784
P19105;O14950;P24844	Myosin regulatory light chain 12A;Myosin regulatory light chain 12B;Myosin regulatory light polypeptide 9	MYL12A	9	9	62.6	19.794	7885200000	0.000179905	0.000198945	0.000177148	0.000182518	0.000238344	0.000194465	0.000183387	0.000212605	0.000231684	0.000171961	0.000182828	0.000220881	0.000231072	0.000176124	0.000191554	0.000221446	0.132253	0.166399	0.878594	0.302547	0.128572	0.519208	0.999864	0.186697	0.151339	0.728862
O14964	Hepatocyte growth factor-regulated tyrosine kinase substrate	HGS	18	18	33.1	86.191	10361000000	0.000217142	0.000231018	0.000222613	0.000221381	0.000239433	0.000229324	0.000224305	0.000229628	0.000237718	0.000217811	0.000222722	0.000234246	0.000232656	0.000215052	0.000234496	0.000233641	0.125978	0.0485528	0.899705	0.392869	0.032529	0.405752	0.999864	0.321696	0.0378126	0.492554
O14965	Aurora kinase A	AURKA	8	8	25.6	45.823	1725700000	2.82043e-05	3.04523e-05	2.67533e-05	3.09478e-05	4.2254e-05	2.49058e-05	2.54984e-05	2.60107e-05	0.000104747	0.000113888	0.000111711	0.000101314	5.29801e-05	5.6563e-05	5.5636e-05	5.97034e-05	0.89785	0.0283751	0.0467963	2.43274e-07	1.89133	6.61391	0.000426456	3.8303e-06	0.950606	5.41677
O14972	Down syndrome critical region protein 3	VPS26C	4	4	17.2	33.01	167170000	2.06457e-05	1.81899e-05	1.63591e-05	1.93923e-05	2.03356e-05	1.99467e-05	1.84503e-05	1.83563e-05	1.7659e-05	1.78342e-05	1.90759e-05	1.66518e-05	1.84575e-05	1.84535e-05	1.74299e-05	1.58483e-05	0.571245	0.047596	0.243178	0.449009	-0.0666242	0.347745	0.999864	0.356496	-0.0876777	0.447945
O14974	Protein phosphatase 1 regulatory subunit 12A	PPP1R12A	52	50	52.2	115.28	39380000000	0.000710681	0.000821667	0.00078877	0.000800756	0.000862737	0.00081204	0.000762112	0.000842528	0.000890212	0.00073122	0.000759086	0.000922624	0.000830568	0.00072208	0.00081203	0.000900252	0.273174	0.0710267	0.563561	0.427031	0.0814265	0.369541	0.999864	0.447024	0.0646397	0.349669
O14976	Cyclin-G-associated kinase	GAK	12	12	11.4	143.19	1118900000	8.58352e-05	9.41283e-05	9.3248e-05	8.7499e-05	9.25921e-05	9.23671e-05	9.39634e-05	9.71772e-05	9.74765e-05	9.11632e-05	9.19192e-05	0.000100462	9.36729e-05	8.60731e-05	9.61747e-05	9.43598e-05	0.151512	0.0602741	0.819553	0.146034	0.0790273	0.835545	0.999864	0.460818	0.0377774	0.33647
O14979	Heterogeneous nuclear ribonucleoprotein D-like	HNRNPDL	11	9	24.3	46.437	12027000000	0.00016223	0.000175573	0.000170002	0.000171037	0.000187449	0.000181034	0.000173242	0.000194133	0.000196092	0.000170341	0.000165696	0.000205079	0.000180346	0.000163584	0.00017908	0.000196284	0.0349666	0.116354	1.45635	0.195428	0.118999	0.709012	0.999864	0.211519	0.0835052	0.674651
O14980	Exportin-1	XPO1	19	19	21.7	123.38	2353800000	0.000188925	0.000129489	0.000125604	0.000150124	0.00014762	0.000145183	0.000161969	0.000125891	0.00014194	0.000176395	0.00016489	0.000114432	0.000123586	0.000163032	0.000107802	9.26888e-05	0.842924	-0.0331041	0.0742113	0.966267	0.0085115	0.0149029	0.999864	0.248802	-0.286565	0.604146
O14981	TATA-binding protein-associated factor 172	BTAF1	7	7	5.1	206.89	119190000	2.11452e-05	2.04478e-05	1.82279e-05	1.79159e-05	2.33075e-05	1.80589e-05	1.91647e-05	1.77553e-05	1.76844e-05	2.09378e-05	1.95057e-05	1.77494e-05	2.07291e-05	2.31347e-05	1.83446e-05	1.86844e-05	0.930527	0.0101659	0.0312708	0.692199	-0.0349279	0.159769	0.999864	0.584153	0.0574155	0.233474
O15013	Rho guanine nucleotide exchange factor 10	ARHGEF10	13	13	16.2	151.61	681620000	5.75307e-05	5.41992e-05	5.55505e-05	5.39072e-05	5.10305e-05	5.29445e-05	5.57057e-05	5.35759e-05	5.00094e-05	5.74278e-05	5.27808e-05	5.17318e-05	5.01716e-05	5.78099e-05	5.32052e-05	4.95454e-05	0.16926	-0.0526804	0.771446	0.244178	-0.0615481	0.612293	0.999864	0.251391	-0.0698606	0.599651
O15014	Zinc finger protein 609	ZNF609	38	37	32.7	151.19	5278900000	0.000311219	0.000353388	0.000345894	0.000339551	0.000347708	0.000348961	0.000333153	0.000364042	0.000357174	0.000323282	0.000325578	0.000377297	0.000341748	0.000317105	0.00035177	0.000371329	0.364455	0.0460742	0.438356	0.620751	0.0351325	0.207083	0.999864	0.603676	0.0336934	0.219196
O15015	Zinc finger protein 646	ZNF646	4	4	2.4	200.82	42175000	9.46763e-06	9.84027e-06	1.0744e-05	9.87971e-06	8.92566e-06	9.80039e-06	1.04948e-05	1.07648e-05	9.26262e-06	1.01306e-05	1.03329e-05	1.0477e-05	9.9077e-06	9.90092e-06	1.04864e-05	1.03086e-05	0.97897	0.00195065	0.00923083	0.865316	0.00977684	0.0628254	0.999864	0.604554	0.0240769	0.218565
O15021	Microtubule-associated serine/threonine-protein kinase 4	MAST4	35	33	16.3	284.09	1537800000	0.000162452	0.000176364	0.000170471	0.000173725	0.000176865	0.000167422	0.000163306	0.000176484	0.000183255	0.000165328	0.000173227	0.000192293	0.000183697	0.000160592	0.000177131	0.000193254	0.955021	0.0022466	0.0199873	0.283831	0.0642203	0.54694	0.999864	0.33235	0.0653746	0.478404
O15027	Protein transport protein Sec16A	SEC16A	35	35	22.6	251.89	8229300000	0.00029952	0.000347488	0.000325191	0.000332472	0.000334753	0.000325926	0.000311859	0.000358415	0.000337494	0.00030556	0.00030565	0.0003788	0.000342216	0.000291116	0.000325935	0.000372626	0.655338	0.0287743	0.183535	0.785335	0.0250306	0.104945	0.999864	0.741743	0.0297921	0.129746
O15031	Plexin-B2	PLXNB2	17	17	15.4	205.12	907780000	8.06566e-05	7.91849e-05	8.39474e-05	7.79964e-05	7.44687e-05	8.0375e-05	8.11744e-05	7.67756e-05	7.54025e-05	8.19826e-05	7.96801e-05	7.30899e-05	7.58436e-05	8.06845e-05	8.04001e-05	7.67473e-05	0.310437	-0.040887	0.508026	0.269579	-0.0531088	0.569313	0.999864	0.300185	-0.0368256	0.522611
O15037	Protein KHNYN	KHNYN	9	9	16.5	74.533	175460000	2.1755e-05	2.13942e-05	2.19921e-05	2.07228e-05	2.13528e-05	2.11587e-05	2.0603e-05	2.34186e-05	2.24422e-05	2.16792e-05	2.04417e-05	2.21365e-05	2.17874e-05	2.01947e-05	2.13129e-05	2.36477e-05	0.81263	0.0111965	0.0901072	0.701677	0.0139689	0.153863	0.999864	0.738424	0.0180093	0.131694
O15040	Tectonin beta-propeller repeat-containing protein 2	TECPR2	27	27	21.6	153.85	1265200000	0.000117513	0.000124429	0.000126352	0.000127047	0.000114889	0.000123214	0.000126816	0.000125192	0.000121764	0.000120697	0.000125772	0.000127184	0.000119036	0.000124871	0.000127064	0.00012959	0.716294	-0.0153125	0.144909	0.994566	0.000221482	0.00236646	0.999864	0.691508	0.0151246	0.160203
O15042	U2 snRNP-associated SURP motif-containing protein	U2SURP	19	19	20.1	118.29	5816200000	0.000169125	0.000168361	0.000171846	0.000176615	0.000165443	0.000170745	0.000170078	0.000176044	0.000170454	0.000169252	0.000171614	0.000181513	0.0001731	0.000166337	0.000174816	0.000177856	0.761554	-0.00766786	0.1183	0.628022	0.0144107	0.202025	0.999864	0.633638	0.012902	0.198159
O15047	Histone-lysine N-methyltransferase SETD1A	SETD1A	7	7	6	186.03	435910000	5.16644e-05	5.27744e-05	5.66805e-05	5.56652e-05	4.48493e-05	5.10831e-05	5.16602e-05	5.21319e-05	4.5436e-05	5.29563e-05	5.30252e-05	5.12981e-05	4.75222e-05	4.99324e-05	5.17767e-05	5.077e-05	0.0857828	-0.118251	1.0666	0.152516	-0.0968049	0.816684	0.999864	0.0305439	-0.116252	1.51508
O15055	Period circadian protein homolog 2	PER2	5	5	5.7	136.58	84584000	1.36678e-05	1.47867e-05	1.61097e-05	1.45004e-05	1.4118e-05	1.44304e-05	1.50699e-05	1.54427e-05	1.4504e-05	1.53118e-05	1.44589e-05	1.53071e-05	1.46763e-05	1.46074e-05	1.61672e-05	1.73609e-05	0.998822	-8.86013e-05	0.000511985	0.825221	0.0125763	0.0834299	0.999864	0.303051	0.0887392	0.518485
O15056	Synaptojanin-2	SYNJ2	12	12	12.4	165.54	805380000	5.19486e-05	5.77466e-05	5.69466e-05	5.15491e-05	5.58248e-05	5.69159e-05	5.48971e-05	5.90823e-05	5.80482e-05	5.38486e-05	5.28539e-05	5.91484e-05	5.7242e-05	5.08199e-05	5.83846e-05	7.46823e-05	0.295045	0.0553219	0.530112	0.548097	0.0372576	0.261143	0.999864	0.323694	0.144213	0.489865
O15061	Synemin	SYNM	24	24	23.6	172.87	1847900000	0.00013356	0.000148443	0.000150674	0.000140715	0.000148528	0.000145121	0.000143739	0.000151737	0.000150084	0.000135361	0.000136998	0.000149991	0.000145619	0.00013271	0.000163216	0.000150953	0.394719	0.0390524	0.403712	0.967305	-0.00240833	0.0144367	0.999864	0.543941	0.0472895	0.264448
O15062	Zinc finger and BTB domain-containing protein 5	ZBTB5	3	3	5.5	74.277	43409000	4.31599e-06	4.57213e-06	4.89472e-06	4.6833e-06	3.86006e-06	4.12086e-06	4.61198e-06	4.34677e-06	4.36166e-06	4.61377e-06	4.92008e-06	4.63796e-06	4.15705e-06	4.34974e-06	4.72894e-06	4.42757e-06	0.105665	-0.124478	0.976067	0.922533	0.00525007	0.0350179	0.999864	0.280432	-0.0641281	0.552173
O15066	Kinesin-like protein KIF3B;Kinesin-like protein KIF3B, N-terminally processed	KIF3B	7	5	11.6	85.124	145140000	1.83632e-05	1.58575e-05	1.73774e-05	1.62113e-05	1.61322e-05	1.65337e-05	1.68342e-05	1.62683e-05	1.50938e-05	1.7837e-05	1.77092e-05	1.69929e-05	1.58018e-05	1.92495e-05	1.5867e-05	1.57749e-05	0.421907	-0.0440934	0.374783	0.960378	-0.00376251	0.0175579	0.999864	0.795855	-0.0239456	0.0991661
O15067	Phosphoribosylformylglycinamidine synthase	PFAS	14	14	18.3	144.73	435200000	5.83759e-05	3.98728e-05	3.62251e-05	4.88887e-05	4.95652e-05	4.02867e-05	4.6827e-05	3.74834e-05	4.6375e-05	4.66326e-05	4.94653e-05	3.56121e-05	4.25231e-05	5.73161e-05	3.47288e-05	3.16686e-05	0.700194	-0.0742654	0.154782	0.828137	-0.0421312	0.0818977	0.999864	0.59232	-0.14146	0.227444
O15068	Guanine nucleotide exchange factor DBS	MCF2L	2	2	2.5	128.11	13978000	2.42815e-06	2.09191e-06	3.44208e-06	2.37798e-06	2.14926e-06	2.2963e-06	2.10114e-06	2.54025e-06	2.14519e-06	2.10328e-06	2.17376e-06	2.71319e-06	2.16819e-06	2.24805e-06	5.66803e-06	2.59249e-06	0.3529	-0.186384	0.452349	0.394341	-0.17871	0.404128	0.999864	0.535258	0.293933	0.271437
O15078	Centrosomal protein of 290 kDa	CEP290	3	3	1.6	290.38	11739000	1.12848e-06	1.00014e-06	1.26586e-06	9.66453e-07	9.55162e-07	1.22051e-06	1.1515e-06	1.19151e-06	9.26983e-07	1.17028e-06	1.14558e-06	8.89624e-07	9.51029e-07	1.09505e-06	1.17011e-06	8.66384e-07	0.678952	0.0512662	0.168161	0.587203	-0.0776332	0.231211	0.999864	0.498899	-0.0951587	0.301987
O15083	ERC protein 2	ERC2	9	2	8	110.56	546390000	7.59006e-06	6.34605e-06	8.32573e-06	7.02777e-06	4.69046e-06	6.37609e-06	7.30575e-06	6.12509e-06	5.22048e-06	8.47221e-06	7.28098e-06	5.26041e-06	5.53369e-06	8.1264e-06	6.21429e-06	6.10202e-06	0.130954	-0.25776	0.882883	0.429871	-0.158947	0.366662	0.999864	0.283555	-0.173187	0.547363
O15084	Serine/threonine-protein phosphatase 6 regulatory ankyrin repeat subunit A	ANKRD28	12	11	19.5	112.96	494380000	5.09553e-05	4.06733e-05	4.15694e-05	4.12168e-05	4.24412e-05	4.19421e-05	4.44637e-05	3.89428e-05	3.998e-05	4.49655e-05	4.48347e-05	3.65425e-05	4.4688e-05	4.91696e-05	4.35187e-05	3.67762e-05	0.563392	-0.0558673	0.249189	0.549912	-0.0685375	0.259707	0.999864	0.985864	-0.00217088	0.00618302
O15085	Rho guanine nucleotide exchange factor 11	ARHGEF11	16	16	15.3	167.7	471290000	3.15349e-05	3.1767e-05	3.16657e-05	3.20682e-05	3.07799e-05	3.13191e-05	3.19321e-05	3.27967e-05	3.02322e-05	3.15658e-05	3.18599e-05	3.09334e-05	3.13242e-05	3.16176e-05	3.24162e-05	3.13992e-05	0.911252	-0.00236484	0.0403617	0.157715	-0.0280304	0.802126	0.999864	0.808328	-0.00316713	0.0924121
O15116	U6 snRNA-associated Sm-like protein LSm1	LSM1	6	5	59.4	15.179	3312900000	9.40556e-05	9.56584e-05	9.87109e-05	9.76977e-05	9.54095e-05	9.76321e-05	9.89344e-05	0.000103853	9.55985e-05	9.72594e-05	9.50936e-05	0.000101571	9.52738e-05	9.14422e-05	9.72387e-05	0.000104458	0.285072	0.0358175	0.545046	0.653852	0.0126493	0.18452	0.999864	0.851172	0.00853088	0.0699828
O15118	Niemann-Pick C1 protein	NPC1	2	2	1.8	142.17	13449000	2.7223e-06	2.28367e-06	2.36507e-06	2.4844e-06	2.67781e-06	2.05923e-06	2.52087e-06	2.25663e-06	2.33755e-06	2.22473e-06	2.39038e-06	2.56709e-06	2.70646e-06	2.75737e-06	2.75594e-06	2.90274e-06	0.628755	-0.0507864	0.201519	0.507737	-0.0499969	0.294361	0.999864	0.023046	0.174491	1.63741
O15119	T-box transcription factor TBX3	TBX3	8	8	11.8	79.388	813830000	5.26338e-05	5.73328e-05	6.01231e-05	5.80092e-05	5.62145e-05	5.59814e-05	5.72578e-05	5.95705e-05	5.59067e-05	5.50309e-05	5.61441e-05	5.89279e-05	5.58915e-05	5.25192e-05	6.2138e-05	5.96411e-05	0.900827	0.00584098	0.0453586	0.780337	-0.0132756	0.107718	0.999864	0.849404	0.0131638	0.0708859
O15126	Secretory carrier-associated membrane protein 1	SCAMP1	5	4	18.6	37.92	118260000	1.65506e-05	1.89593e-05	1.6358e-05	1.58335e-05	1.87993e-05	1.51825e-05	1.53377e-05	1.76366e-05	1.75863e-05	1.78745e-05	1.60811e-05	1.68647e-05	1.9081e-05	2.14749e-05	1.57241e-05	1.81105e-05	0.874047	-0.015972	0.058465	0.833322	0.0149502	0.0791873	0.999864	0.270624	0.135933	0.567634
O15143	Actin-related protein 2/3 complex subunit 1B	ARPC1B	18	16	58.6	40.949	51607000000	0.0005367	0.000539716	0.000551844	0.00054383	0.000513876	0.000525074	0.000546657	0.000538098	0.000522386	0.000537286	0.000544839	0.000525265	0.000518005	0.000541988	0.00053614	0.000534036	0.177671	-0.0325008	0.750384	0.138096	-0.0283818	0.859817	0.999864	0.136082	-0.0281157	0.866198
O15144	Actin-related protein 2/3 complex subunit 2	ARPC2	27	27	80.3	34.333	102230000000	0.000929024	0.00091335	0.000977811	0.000925128	0.00088181	0.000901114	0.000936098	0.000909771	0.000889919	0.000929178	0.00093645	0.000876589	0.000889078	0.000912294	0.000948177	0.000912847	0.159533	-0.0455965	0.797148	0.214987	-0.044268	0.667587	0.999864	0.310852	-0.032298	0.507446
O15145	Actin-related protein 2/3 complex subunit 3	ARPC3	8	8	49.4	20.546	34433000000	0.000166549	0.000167526	0.000169849	0.000173781	0.000172171	0.000160371	0.000166951	0.000170535	0.000166615	0.000156784	0.000169412	0.000171221	0.000168428	0.00016375	0.000161416	0.00017726	0.554995	-0.0164381	0.255711	0.378604	-0.0294059	0.421815	0.999864	0.672146	-0.0146593	0.172536
O15151	Protein Mdm4	MDM4	3	3	6.9	54.864	13448000	4.4922e-06	4.49282e-06	4.70744e-06	4.40882e-06	3.78864e-06	4.42858e-06	4.26255e-06	4.48963e-06	4.11149e-06	4.08963e-06	4.3318e-06	4.37943e-06	4.26963e-06	4.47517e-06	4.62205e-06	3.66391e-06	0.149093	-0.0931556	0.826544	0.0230388	-0.098013	1.63754	0.999864	0.269795	-0.087949	0.568966
O15160	DNA-directed RNA polymerases I and III subunit RPAC1	POLR1C	5	5	27.2	39.249	340820000	1.69729e-05	1.24796e-05	1.30595e-05	1.30579e-05	1.38193e-05	1.35721e-05	1.55789e-05	1.26657e-05	1.38152e-05	1.59546e-05	1.52183e-05	1.15837e-05	1.30841e-05	1.75554e-05	1.45292e-05	1.1408e-05	0.989497	0.00171145	0.00458545	0.865171	0.0257787	0.0628982	0.999864	0.884814	0.0259018	0.0531479
O15164	Transcription intermediary factor 1-alpha	TRIM24	15	15	22.3	116.83	995560000	5.61889e-05	5.99205e-05	5.97623e-05	5.4015e-05	6.25569e-05	6.32259e-05	5.55341e-05	6.12689e-05	6.68368e-05	5.86951e-05	5.34535e-05	5.77964e-05	6.86351e-05	5.62452e-05	5.63429e-05	5.96261e-05	0.210896	0.0775723	0.675932	0.602978	0.0426348	0.219699	0.999864	0.431548	0.0672079	0.364971
O15169	Axin-1	AXIN1	2	2	2.9	95.634	20677000	2.18732e-06	2.41033e-06	2.487e-06	2.05111e-06	2.19946e-06	2.51773e-06	2.15348e-06	2.26021e-06	2.53593e-06	2.38242e-06	2.30479e-06	2.35777e-06	2.33012e-06	2.53171e-06	2.51803e-06	2.64113e-06	0.992764	-0.000771298	0.0031538	0.358417	0.0686388	0.445611	0.999864	0.112965	0.133427	0.947055
O15182	Centrin-3	CETN3	8	8	31.1	19.55	548150000	5.89155e-05	5.99621e-05	6.27044e-05	5.92304e-05	5.82111e-05	5.99177e-05	6.14619e-05	6.54417e-05	5.92484e-05	6.05672e-05	6.04649e-05	6.11885e-05	5.8569e-05	5.73234e-05	6.36329e-05	6.36813e-05	0.572682	0.0250625	0.242087	0.868916	0.00392736	0.0610224	0.999864	0.76071	0.0142728	0.118781
O15211	Ral guanine nucleotide dissociation stimulator-like 2	RGL2	3	3	7.2	83.548	75322000	4.74838e-06	5.20694e-06	5.39017e-06	6.12275e-06	5.37891e-06	5.69611e-06	5.39274e-06	5.73787e-06	5.77262e-06	4.5113e-06	5.65321e-06	7.19269e-06	5.93928e-06	5.42477e-06	6.02662e-06	6.98589e-06	0.563312	0.0487218	0.249251	0.5273	0.10755	0.277942	0.999864	0.144267	0.183291	0.840832
O15212	Prefoldin subunit 6	PFDN6	10	10	55	14.582	17873000000	0.000120061	0.000132297	0.000136366	0.000120824	0.000144459	0.000133206	0.000127175	0.000135807	0.000145263	0.000129368	0.000124553	0.000135754	0.000143772	0.000129321	0.000133647	0.000134244	0.203346	0.0854677	0.691763	0.335842	0.0701529	0.473865	0.999864	0.17468	0.0863679	0.757758
O15213	WD repeat-containing protein 46	WDR46	3	3	7	68.07	14239000	2.29679e-06	1.98747e-06	1.99384e-06	2.35806e-06	1.90884e-06	1.93024e-06	2.22768e-06	1.94807e-06	1.97452e-06	2.30901e-06	2.31679e-06	1.80954e-06	2.38793e-06	2.48696e-06	2.56802e-06	2.10983e-06	0.25515	-0.107718	0.593205	0.735281	-0.0383075	0.133546	0.999864	0.152564	0.145527	0.816548
O15226	NF-kappa-B-repressing factor	NKRF	13	13	18.4	77.672	771060000	6.62668e-05	6.30052e-05	6.6874e-05	6.31894e-05	6.20496e-05	6.32636e-05	6.69633e-05	6.50075e-05	6.53371e-05	6.97227e-05	6.65794e-05	6.51572e-05	6.59366e-05	7.69218e-05	6.6182e-05	6.71854e-05	0.739404	-0.0114573	0.131118	0.249205	0.0409206	0.603444	0.999864	0.185326	0.0910292	0.732063
O15230	Laminin subunit alpha-5	LAMA5	60	60	24.9	399.73	2410500000	0.000170727	0.00016296	0.000172989	0.000167643	0.000164248	0.000166585	0.000169946	0.000160615	0.000160582	0.000169114	0.000168838	0.000157606	0.000168508	0.000183273	0.000170972	0.000161241	0.311881	-0.0279219	0.506011	0.257867	-0.0394259	0.588605	0.999864	0.650271	0.0205518	0.186905
O15231	Zinc finger protein 185	ZNF185	33	33	59.1	73.525	5998100000	0.000410469	0.000457018	0.000439821	0.000438046	0.000461056	0.000437658	0.000425995	0.000455412	0.000454788	0.000410638	0.000415394	0.000458005	0.000448588	0.000406784	0.000442133	0.000465177	0.514812	0.0284555	0.288351	0.921274	-0.00540708	0.0356111	0.999864	0.790744	0.014253	0.101964
O15234	Protein CASC3	CASC3	18	18	34.4	76.277	4627700000	0.000161476	0.000174949	0.000170945	0.000173526	0.000171461	0.000172918	0.000166397	0.00017496	0.000176203	0.00016436	0.000167127	0.000186599	0.000171333	0.000161301	0.000172565	0.000190408	0.74403	0.0102207	0.12841	0.588998	0.0281042	0.229886	0.999864	0.6065	0.0308392	0.217169
O15254	Peroxisomal acyl-coenzyme A oxidase 3	ACOX3	6	6	13.9	77.628	127950000	9.78184e-06	1.00085e-05	1.04848e-05	1.00532e-05	9.73081e-06	9.91393e-06	1.00383e-05	1.04045e-05	9.78593e-06	1.00899e-05	9.82957e-06	9.68103e-06	1.02127e-05	9.85886e-06	1.04445e-05	1.00974e-05	0.778413	-0.0086376	0.10879	0.216679	-0.0340939	0.664184	0.999864	0.721504	0.0101645	0.141761
O15265	Ataxin-7	ATXN7	7	7	8.9	95.45	79698000	1.32476e-05	1.48736e-05	1.51527e-05	1.38005e-05	1.42543e-05	1.46105e-05	1.39834e-05	1.52449e-05	1.47207e-05	1.4068e-05	1.41067e-05	1.57315e-05	1.46459e-05	1.36235e-05	1.51069e-05	1.59685e-05	0.644559	0.0255197	0.190738	0.536966	0.0387176	0.270053	0.999864	0.424674	0.0562758	0.371945
O15294	UDP-N-acetylglucosamine--peptide N-acetylglucosaminyltransferase 110 kDa subunit	OGT	5	5	7.5	116.92	40709000	9.81574e-06	8.16575e-06	8.95157e-06	8.64137e-06	8.20085e-06	8.1518e-06	9.09579e-06	8.64086e-06	8.22771e-06	9.15081e-06	9.36676e-06	8.13593e-06	7.96608e-06	9.87989e-06	8.3124e-06	7.42483e-06	0.401533	-0.0615221	0.396279	0.724184	-0.0283902	0.140151	0.999864	0.46046	-0.0831006	0.336808
O15304	Apoptosis regulatory protein Siva	SIVA1	2	2	17.7	18.695	26623000	1.92409e-06	2.38115e-06	2.00777e-06	2.23753e-06	2.60487e-06	1.969e-06	2.09841e-06	2.25268e-06	2.71765e-06	1.83539e-06	2.17636e-06	2.82779e-06	2.35142e-06	2.10394e-06	2.22842e-06	2.55084e-06	0.607503	0.0618283	0.216451	0.362856	0.16057	0.440265	0.999864	0.272548	0.111037	0.564557
O15305	Phosphomannomutase 2	PMM2	13	12	55.3	28.082	15538000000	0.000294052	0.000299652	0.000291186	0.000297289	0.000313982	0.00030578	0.000297222	0.000298443	0.000323556	0.000289764	0.000301065	0.000315779	0.000308982	0.000294441	0.00030303	0.000299153	0.100675	0.040016	0.99708	0.173298	0.0574021	0.761206	0.999864	0.15403	0.028311	0.812393
O15318	DNA-directed RNA polymerase III subunit RPC7	POLR3G	2	2	9	25.914	151320000	5.42072e-06	6.34654e-06	6.73349e-06	6.20057e-06	5.67654e-06	6.42257e-06	6.15113e-06	6.79804e-06	5.86561e-06	5.60456e-06	6.5355e-06	6.72603e-06	5.5482e-06	5.69273e-06	6.12292e-06	7.3535e-06	0.818984	0.0201225	0.0867248	0.984844	0.00177325	0.00663256	0.999864	0.993791	0.000935722	0.00270484
O15327	Type II inositol 3,4-bisphosphate 4-phosphatase	INPP4B	16	16	26.9	104.74	1054500000	6.7439e-05	6.65648e-05	6.70268e-05	6.581e-05	6.0421e-05	6.87472e-05	6.80553e-05	6.69115e-05	6.21599e-05	6.98102e-05	6.7436e-05	6.26471e-05	6.31609e-05	6.50444e-05	6.71696e-05	6.11973e-05	0.739308	-0.0147031	0.131175	0.550906	-0.0261187	0.258923	0.999864	0.100865	-0.056613	0.996259
O15344	E3 ubiquitin-protein ligase Midline-1	MID1	26	23	46.3	75.25	5887500000	0.000180843	0.000151789	0.000136153	0.000160153	0.000168946	0.000157032	0.000164317	0.000149479	0.000158168	0.000150563	0.000163628	0.000148348	0.000157913	0.00015022	0.0001439	0.000143988	0.800209	0.0246431	0.0967964	0.84301	-0.019006	0.0741675	0.999864	0.436891	-0.0775578	0.359627
O15347	High mobility group protein B3	HMGB3	9	9	45	22.98	14737000000	0.000351831	0.00038869	0.00038356	0.000376821	0.000408584	0.000400933	0.000369265	0.000426095	0.000408177	0.000365423	0.000369062	0.000434745	0.000395624	0.000336298	0.000399082	0.000398962	0.12148	0.0966333	0.915494	0.340671	0.0717256	0.467665	0.999864	0.691579	0.0276706	0.160158
O15355	Protein phosphatase 1G	PPM1G	27	27	54.4	59.271	49410000000	0.000757478	0.000764209	0.00079043	0.000782402	0.00074891	0.000778706	0.000791907	0.000766112	0.000756187	0.000783334	0.000766896	0.000767097	0.000735172	0.000752862	0.000779914	0.000782886	0.858802	-0.0041476	0.0661069	0.600724	-0.00982609	0.221325	0.999864	0.457144	-0.0205115	0.339947
O15357	Phosphatidylinositol 3,4,5-trisphosphate 5-phosphatase 2	INPPL1	11	11	13	138.6	645520000	9.23461e-05	9.81432e-05	0.00010007	0.00010187	9.19128e-05	0.000100054	9.3901e-05	9.6301e-05	0.000101791	0.000102508	9.86761e-05	0.000105099	9.52972e-05	9.52073e-05	0.00010295	9.75795e-05	0.38007	-0.0382241	0.420136	0.161815	0.0563993	0.790982	0.999864	0.903209	-0.00513869	0.0442116
O15371	Eukaryotic translation initiation factor 3 subunit D	EIF3D	13	13	40.3	63.972	3205900000	0.000139897	0.000101152	0.000104693	0.0001098	0.000102287	0.000105653	0.00011703	9.76782e-05	9.65691e-05	0.000137123	0.000116669	8.64717e-05	9.81642e-05	0.000147971	8.48234e-05	7.56923e-05	0.432009	-0.108124	0.364507	0.754625	-0.0604973	0.122269	0.999864	0.530807	-0.163791	0.275063
O15372	Eukaryotic translation initiation factor 3 subunit H	EIF3H	20	20	80.7	39.93	22250000000	0.000334163	0.000330841	0.000338334	0.000336809	0.000274595	0.000330498	0.000346672	0.000332206	0.000281785	0.00033258	0.000330743	0.000324575	0.000310948	0.000317496	0.000340392	0.000318307	0.413033	-0.0617775	0.384016	0.196093	-0.0779231	0.707537	0.999864	0.0923714	-0.0582184	1.03446
O15379	Histone deacetylase 3	HDAC3	16	16	54.4	48.847	2748400000	0.000102059	0.000104376	0.000115732	0.000107608	9.95615e-05	0.000104151	0.000107951	0.0001019	9.73166e-05	0.000108709	0.000105224	9.6459e-05	9.98657e-05	0.000110236	0.000106418	0.000101398	0.288463	-0.0554732	0.539909	0.240412	-0.0760402	0.619044	0.999864	0.466859	-0.0403624	0.330814
O15381	Nuclear valosin-containing protein-like	NVL	6	6	8.4	95.05	249040000	3.52571e-05	3.75128e-05	3.8543e-05	3.56381e-05	3.86441e-05	3.80109e-05	3.62324e-05	4.00014e-05	3.86267e-05	3.69547e-05	3.60623e-05	3.97165e-05	3.8769e-05	3.38669e-05	4.05485e-05	4.0617e-05	0.227109	0.0571482	0.643767	0.367315	0.0426513	0.434961	0.999864	0.369857	0.0657349	0.431966
O15382	Branched-chain-amino-acid aminotransferase, mitochondrial	BCAT2	15	15	41.8	44.287	15912000000	0.000167769	0.000172953	0.000177651	0.000170526	0.000160048	0.000167427	0.000171935	0.000170358	0.000165754	0.000170869	0.000170997	0.000167451	0.000165463	0.000166953	0.000171775	0.00015959	0.205327	-0.0406325	0.687554	0.210345	-0.0292537	0.677067	0.999864	0.103237	-0.0535861	0.986163
O15392	Baculoviral IAP repeat-containing protein 5	BIRC5	2	2	19.7	16.389	49519000	3.8891e-06	3.93684e-06	4.10716e-06	3.58233e-06	3.8078e-06	3.60616e-06	3.79301e-06	4.20853e-06	3.71586e-06	3.7937e-06	4.0257e-06	3.80205e-06	3.80622e-06	4.18642e-06	4.244e-06	3.99062e-06	0.886296	-0.00932161	0.0524213	0.739962	-0.0166586	0.130791	0.999864	0.274233	0.0647166	0.561881
O15397	Importin-8	IPO8	7	6	9.4	119.94	78332000	1.20168e-05	9.20768e-06	1.00202e-05	1.06849e-05	1.02072e-05	1.05e-05	1.11341e-05	9.89681e-06	1.04831e-05	1.16408e-05	1.03954e-05	9.69678e-06	1.13192e-05	1.13295e-05	1.01517e-05	8.82595e-06	0.943685	-0.0066026	0.0251728	0.923746	0.00982475	0.0344474	0.999864	0.931084	-0.010472	0.0310112
O15400	Syntaxin-7	STX7	9	9	49	29.815	1448500000	8.56251e-05	9.334e-05	9.3219e-05	9.36075e-05	9.00861e-05	9.01164e-05	9.08513e-05	9.54223e-05	9.37746e-05	8.49795e-05	9.01153e-05	0.0001002	9.29825e-05	9.02026e-05	9.48817e-05	0.000104475	0.943757	0.002697	0.0251397	0.834013	0.0128703	0.078827	0.999864	0.295872	0.064597	0.528896
O15417	Trinucleotide repeat-containing gene 18 protein	TNRC18	15	15	7.2	314.52	859120000	5.66377e-05	5.46423e-05	5.94251e-05	5.379e-05	5.27549e-05	5.6303e-05	5.80066e-05	5.56084e-05	5.00949e-05	6.40589e-05	5.69428e-05	5.07748e-05	5.28584e-05	5.75532e-05	5.53873e-05	5.07575e-05	0.793244	-0.0117589	0.100593	0.856879	-0.0169607	0.0670803	0.999864	0.345409	-0.0519419	0.461666
O15446	DNA-directed RNA polymerase I subunit RPA34	POLR1G	7	7	26.5	54.985	624780000	3.71863e-05	4.20932e-05	4.227e-05	4.03706e-05	3.59944e-05	4.1716e-05	3.83513e-05	4.15174e-05	3.76585e-05	3.61249e-05	3.5964e-05	4.08844e-05	3.95437e-05	3.60967e-05	4.05485e-05	4.01481e-05	0.570235	-0.039206	0.243946	0.136184	-0.104257	0.865874	0.999864	0.404459	-0.0506227	0.393126
O15460	Prolyl 4-hydroxylase subunit alpha-2	P4HA2	15	15	36.6	60.901	1454800000	0.000118464	0.000101749	0.000107379	9.93971e-05	0.000109684	0.000106168	0.000108965	9.7095e-05	0.000104133	0.000106887	0.000105345	9.4162e-05	0.000106622	0.000106539	9.73544e-05	9.61829e-05	0.813217	-0.0172607	0.0897936	0.453227	-0.0567229	0.343684	0.999864	0.359418	-0.0702377	0.4444
O15488	Glycogenin-2	GYG2	7	7	19.8	55.183	544290000	2.87606e-05	2.89247e-05	3.17578e-05	2.98672e-05	2.75662e-05	2.89302e-05	2.9587e-05	3.05381e-05	2.64559e-05	2.98962e-05	3.02853e-05	2.92059e-05	2.74929e-05	3.09868e-05	3.32141e-05	2.93916e-05	0.496539	-0.0328847	0.304047	0.462547	-0.0425431	0.334844	0.999864	0.761145	0.0213068	0.118533
O15498	Synaptobrevin homolog YKT6	YKT6	10	10	63.6	22.417	5000000000	9.09374e-05	9.37978e-05	0.000101848	0.000100032	8.45929e-05	9.91368e-05	0.000104353	9.95103e-05	8.99286e-05	9.7017e-05	9.81672e-05	9.94488e-05	9.04385e-05	9.33639e-05	0.000101325	0.000106967	0.962498	0.0036416	0.0166001	0.882761	-0.00768459	0.0541568	0.999864	0.773976	0.0202992	0.111273
O15511	Actin-related protein 2/3 complex subunit 5	ARPC5	11	10	77.5	16.32	27548000000	0.000316161	0.000327854	0.000337886	0.000332754	0.000331378	0.000327157	0.000333049	0.000326091	0.000344159	0.00032858	0.000327039	0.000341051	0.000336342	0.000323926	0.00033687	0.000340229	0.883371	0.00331022	0.0538571	0.342422	0.0284418	0.465438	0.999864	0.370108	0.0247114	0.431671
O15514	DNA-directed RNA polymerase II subunit RPB4	POLR2D	7	7	72.5	16.311	3731800000	5.12944e-05	5.3242e-05	5.55611e-05	5.07311e-05	5.66914e-05	5.05305e-05	5.44473e-05	5.18749e-05	5.7215e-05	4.85372e-05	5.33351e-05	5.61221e-05	5.80307e-05	5.41621e-05	5.28358e-05	5.73541e-05	0.711711	0.0184641	0.147696	0.639745	0.0296711	0.193993	0.999864	0.132294	0.0769741	0.87846
O15516	Circadian locomoter output cycles protein kaput	CLOCK	4	4	5.2	95.303	34207000	7.33578e-06	7.22567e-06	7.99622e-06	6.87892e-06	6.12375e-06	6.88351e-06	8.66862e-06	6.93499e-06	6.98361e-06	7.74661e-06	8.85735e-06	6.78733e-06	6.83215e-06	7.86602e-06	8.95644e-06	7.03178e-06	0.737004	-0.0410474	0.13253	0.670221	0.0452691	0.173782	0.999864	0.581704	0.059988	0.235298
O15523	ATP-dependent RNA helicase DDX3Y	DDX3Y	13	3	25	73.153	751630000	2.7913e-05	3.15344e-05	3.05146e-05	3.18807e-05	3.00592e-05	3.09146e-05	3.10247e-05	3.32438e-05	3.29906e-05	3.11784e-05	3.04919e-05	3.34169e-05	3.07063e-05	2.82314e-05	3.22906e-05	3.41301e-05	0.4788	0.0397024	0.319846	0.220579	0.0720013	0.656436	0.999864	0.588627	0.0410392	0.23016
O15530;Q6A1A2	3-phosphoinositide-dependent protein kinase 1;Putative 3-phosphoinositide-dependent protein kinase 2	PDPK1	9	9	23	63.151	319960000	3.4443e-05	2.81903e-05	2.98113e-05	3.28722e-05	4.65192e-05	2.19467e-05	2.20436e-05	2.14114e-05	4.92708e-05	5.37486e-05	5.14178e-05	4.74335e-05	4.96777e-05	5.41401e-05	5.08975e-05	4.50862e-05	0.616434	-0.1631	0.210113	6.81539e-05	0.687853	4.16651	0.0127473	0.000215874	0.672989	3.6658
O15534	Period circadian protein homolog 1	PER1	3	2	2.3	136.21	34674000	5.5666e-06	5.56853e-06	6.36685e-06	5.87077e-06	5.35779e-06	5.79483e-06	6.12747e-06	6.12535e-06	5.87462e-06	5.73579e-06	5.59023e-06	5.46151e-06	5.68394e-06	5.34678e-06	6.35837e-06	5.95214e-06	0.97614	0.00201691	0.0104877	0.427394	-0.0445425	0.369172	0.999864	0.978852	-0.00194669	0.00928288
O15541	RING finger protein 113A	RNF113A	14	14	51	38.787	1722500000	0.000112363	0.000133477	0.00012318	0.000123486	0.000140361	0.000125125	0.000114453	0.00013493	0.000139058	0.000114141	0.000114384	0.000141104	0.000132309	0.000111596	0.000127997	0.000139336	0.464057	0.0640635	0.333429	0.655497	0.0466314	0.183429	0.999864	0.544839	0.0538488	0.263732
O43143	Pre-mRNA-splicing factor ATP-dependent RNA helicase DHX15	DHX15	37	37	55.3	90.932	23365000000	0.000510532	0.00050079	0.000500192	0.000515116	0.000512177	0.000506084	0.00052253	0.000514561	0.000518558	0.000502144	0.000526321	0.000507651	0.000505296	0.000523016	0.000508729	0.000509845	0.202143	0.0203025	0.694342	0.32605	0.0198263	0.486715	0.999864	0.380867	0.0143469	0.419227
O43148	mRNA cap guanine-N7 methyltransferase	RNMT	24	24	51.5	54.843	9997500000	0.000449793	0.000447372	0.000458338	0.000446226	0.000428179	0.000459537	0.000459196	0.000448552	0.000437652	0.000467526	0.000455628	0.000440221	0.00041065	0.000439766	0.000434547	0.000425822	0.848355	-0.00502537	0.0714225	0.982114	-0.000562151	0.00783815	0.999864	0.0168287	-0.074723	1.77395
O43149	Zinc finger ZZ-type and EF-hand domain-containing protein 1	ZZEF1	41	41	18.2	331.07	1205400000	0.000204705	0.000125614	0.000145772	0.000152261	0.000149739	0.000139597	0.000172023	0.000127258	0.000129082	0.00018898	0.00017263	0.000112053	0.000148116	0.000221859	0.000134517	0.000112538	0.625826	-0.0942446	0.203547	0.8041	-0.0600251	0.0946899	0.999864	0.925625	-0.0262334	0.0335648
O43150	Arf-GAP with SH3 domain, ANK repeat and PH domain-containing protein 2	ASAP2	13	12	16.7	111.65	283820000	4.17895e-05	3.67318e-05	3.63699e-05	3.81907e-05	3.64734e-05	3.76818e-05	3.90013e-05	3.69258e-05	3.49901e-05	3.84469e-05	4.01839e-05	3.4689e-05	3.74654e-05	3.98227e-05	3.62632e-05	3.44344e-05	0.600008	-0.0285504	0.221843	0.537483	-0.045689	0.269636	0.999864	0.475769	-0.048846	0.322604
O43157	Plexin-B1	PLXNB1	4	4	4.2	232.3	54217000	8.93354e-06	8.91439e-06	9.14121e-06	8.56824e-06	8.35805e-06	9.15281e-06	9.08669e-06	9.14242e-06	8.73616e-06	9.07308e-06	9.22266e-06	8.42014e-06	8.8854e-06	8.61489e-06	8.93378e-06	8.42791e-06	0.846926	0.00738914	0.0721544	0.906518	-0.00428057	0.0426234	0.999864	0.340506	-0.0284943	0.467875
O43159	Ribosomal RNA-processing protein 8	RRP8	7	7	19.7	50.714	193640000	1.48604e-05	1.45333e-05	1.69138e-05	1.57463e-05	1.35795e-05	1.49117e-05	1.67471e-05	1.67516e-05	1.49753e-05	1.61448e-05	1.56921e-05	1.57323e-05	1.51582e-05	1.74775e-05	1.66307e-05	1.6171e-05	0.986969	-0.00148578	0.00569628	0.840885	0.0113649	0.0752636	0.999864	0.283995	0.0765937	0.54669
O43164	E3 ubiquitin-protein ligase Praja-2	PJA2	16	15	37.9	78.213	1587100000	7.24123e-05	6.86212e-05	7.09409e-05	6.76079e-05	6.50716e-05	7.47834e-05	6.76653e-05	7.10766e-05	7.55444e-05	7.28171e-05	6.68943e-05	7.16361e-05	6.85251e-05	7.07044e-05	7.10092e-05	7.32632e-05	0.920702	-0.00509364	0.0358808	0.419662	0.0372343	0.377101	0.999864	0.526912	0.0200858	0.278262
O43166	Signal-induced proliferation-associated 1-like protein 1	SIPA1L1	8	7	4.6	200.03	82860000	1.53289e-05	1.64796e-05	1.67171e-05	1.61415e-05	1.59334e-05	1.68703e-05	1.65014e-05	1.7303e-05	1.68612e-05	1.6575e-05	1.6451e-05	1.76665e-05	1.65739e-05	1.61472e-05	1.72711e-05	1.8643e-05	0.291564	0.0426679	0.535266	0.127459	0.0630047	0.894629	0.999864	0.16343	0.0859185	0.786668
O43169	Cytochrome b5 type B	CYB5B	5	5	59.3	16.694	384190000	4.36589e-05	4.37726e-05	4.25018e-05	4.17489e-05	4.33404e-05	4.21632e-05	4.2415e-05	4.13735e-05	4.29636e-05	4.58103e-05	4.25773e-05	4.09038e-05	4.29046e-05	4.89178e-05	4.23144e-05	4.07766e-05	0.380766	-0.0202267	0.419342	0.903159	0.00480481	0.0442357	0.999864	0.677911	0.0268992	0.168828
O43172	U4/U6 small nuclear ribonucleoprotein Prp4	PRPF4	20	20	49.6	58.449	3218900000	0.000202439	0.000191324	0.000194769	0.000203752	0.000176767	0.000193652	0.000200144	0.000196397	0.000186187	0.000200548	0.00019612	0.000196203	0.000191795	0.000198346	0.000196613	0.000206225	0.329855	-0.0468675	0.481677	0.468035	-0.0242868	0.329722	0.999864	0.968675	0.00126366	0.0138219
O43175	D-3-phosphoglycerate dehydrogenase	PHGDH	22	22	51	56.65	16764000000	0.00025991	0.000275905	0.000290317	0.000293281	0.000276577	0.000266719	0.000286406	0.00028611	0.000277259	0.000274067	0.000279902	0.00027757	0.000276731	0.000278647	0.000279313	0.000277904	0.92334	-0.00464679	0.0346384	0.743676	-0.0137442	0.128616	0.999864	0.831631	-0.00881245	0.0800692
O43181	NADH dehydrogenase [ubiquinone] iron-sulfur protein 4, mitochondrial	NDUFS4	3	3	20	20.108	1005400000	2.62059e-05	2.94951e-05	2.7554e-05	2.79826e-05	2.96281e-05	3.00078e-05	2.817e-05	3.01064e-05	3.07568e-05	2.87639e-05	2.72042e-05	3.04271e-05	2.82606e-05	2.62999e-05	2.76555e-05	3.07882e-05	0.0857195	0.0840703	1.06692	0.213934	0.074736	0.669719	0.999864	0.716195	0.0227309	0.144969
O43236	Septin-4	SEPTIN4	3	3	8.6	55.098	74351000	7.51413e-06	7.59068e-06	8.19693e-06	7.41195e-06	6.9977e-06	7.35199e-06	8.02645e-06	7.77675e-06	6.91246e-06	7.90658e-06	7.43441e-06	6.96517e-06	7.38098e-06	7.65869e-06	7.42232e-06	7.15947e-06	0.643875	-0.0265864	0.191199	0.24771	-0.0719942	0.606057	0.999864	0.229491	-0.0522392	0.639234
O43237	Cytoplasmic dynein 1 light intermediate chain 2	DYNC1LI2	21	19	58.7	54.099	9435800000	0.000285624	0.000275978	0.000256641	0.000259246	0.000264145	0.000286463	0.000276241	0.000252661	0.000258705	0.000289389	0.000270051	0.000243358	0.000260699	0.000267767	0.000255177	0.000242455	0.96164	0.00270194	0.0169875	0.748479	-0.0215649	0.125821	0.999864	0.191813	-0.0705051	0.717122
O43242	26S proteasome non-ATPase regulatory subunit 3	PSMD3	24	24	49.4	60.977	13414000000	0.000399678	0.000298158	0.000304145	0.000334441	0.000334361	0.000320149	0.00035871	0.000290992	0.000302817	0.000366572	0.000363595	0.000268629	0.000322042	0.000406124	0.000294164	0.00026087	0.777303	-0.0351982	0.10941	0.803085	-0.0380742	0.0952382	0.999864	0.7434	-0.0586293	0.128778
O43252	Bifunctional 3-phosphoadenosine 5-phosphosulfate synthase 1;Sulfate adenylyltransferase;Adenylyl-sulfate kinase	PAPSS1	18	18	35.4	70.832	2243700000	0.000132794	0.000114264	0.000107234	0.000116487	0.000109196	0.000120679	0.000120311	0.000107691	0.00010484	0.000125393	0.000121285	9.92138e-05	0.000109953	0.000122996	0.000106967	0.000104079	0.634106	-0.0400898	0.197838	0.568613	-0.0627817	0.245183	0.999864	0.364753	-0.0845086	0.438001
O43264	Centromere/kinetochore protein zw10 homolog	ZW10	4	4	7.1	88.828	37597000	6.16612e-06	4.15546e-06	4.5444e-06	4.92684e-06	5.1e-06	5.07365e-06	5.60385e-06	4.28279e-06	4.71947e-06	5.49984e-06	5.14455e-06	3.89872e-06	4.78335e-06	6.21179e-06	4.64914e-06	4.01531e-06	0.900723	0.0193648	0.0454085	0.819299	-0.0391762	0.0865575	0.999864	0.959935	-0.00974397	0.017758
O43290	U4/U6.U5 tri-snRNP-associated protein 1	SART1	36	36	53.8	90.254	10239000000	0.000280849	0.000323325	0.000305884	0.000301133	0.000319686	0.000314497	0.00029444	0.000323419	0.000320899	0.000295013	0.000290634	0.000348077	0.000309333	0.000277791	0.000304188	0.000332473	0.383328	0.0478569	0.416429	0.519925	0.0508276	0.284059	0.999864	0.832106	0.014924	0.0798213
O43291	Kunitz-type protease inhibitor 2	SPINT2	3	3	15.1	28.228	116000000	1.83625e-05	1.90952e-05	1.76268e-05	1.78945e-05	1.99077e-05	1.76872e-05	1.71454e-05	1.87658e-05	1.93951e-05	1.68919e-05	1.7006e-05	1.92852e-05	1.99209e-05	1.73867e-05	1.67649e-05	1.85804e-05	0.855043	0.010382	0.0680122	0.899717	-0.0079447	0.0458939	0.999864	0.918862	-0.00645913	0.0367498
O43293	Death-associated protein kinase 3	DAPK3	4	4	13.4	52.535	80915000	1.86796e-05	1.84499e-05	1.84236e-05	2.12626e-05	2.05753e-05	1.85588e-05	1.87394e-05	1.89614e-05	2.50148e-05	2.05811e-05	2.3741e-05	2.57339e-05	2.16295e-05	1.99984e-05	1.95556e-05	1.93493e-05	0.995571	0.000360615	0.00192767	0.0140018	0.307603	1.85382	0.983945	0.321915	0.0681755	0.492259
O43294	Transforming growth factor beta-1-induced transcript 1 protein	TGFB1I1	12	12	29.9	49.814	327810000	2.5788e-05	3.15026e-05	2.94162e-05	2.75677e-05	3.09932e-05	2.66418e-05	2.85626e-05	3.15222e-05	3.0392e-05	2.42531e-05	2.65063e-05	3.18711e-05	3.0938e-05	2.56594e-05	2.95987e-05	3.06485e-05	0.62417	0.0428529	0.204697	0.88832	-0.0158941	0.0514305	0.999864	0.722965	0.0320857	0.140883
O43301	Heat shock 70 kDa protein 12A	HSPA12A	16	16	32	74.977	917750000	9.22554e-05	8.44043e-05	8.01282e-05	8.31626e-05	8.37438e-05	8.71246e-05	8.79446e-05	8.47821e-05	8.98723e-05	9.15356e-05	8.83593e-05	7.27167e-05	7.8376e-05	8.47822e-05	7.66664e-05	7.29165e-05	0.752877	0.015385	0.123276	0.904463	0.0107122	0.043609	0.999864	0.106093	-0.120356	0.974312
O43303	Centriolar coiled-coil protein of 110 kDa	CCP110	9	9	12.1	113.42	160870000	2.65616e-05	2.78377e-05	3.03882e-05	2.73497e-05	2.66431e-05	2.73728e-05	2.7871e-05	2.83695e-05	2.6886e-05	2.66369e-05	2.79852e-05	2.82246e-05	2.70201e-05	2.67082e-05	2.9276e-05	2.92719e-05	0.622238	-0.0244038	0.206044	0.536238	-0.0312726	0.270643	0.999864	0.975445	0.00178698	0.0107974
O43310	CBP80/20-dependent translation initiation factor	CTIF	12	12	22.7	67.586	418680000	4.49554e-05	4.40003e-05	4.59207e-05	4.27029e-05	4.35146e-05	4.46349e-05	4.41101e-05	4.51892e-05	4.36301e-05	4.54654e-05	4.41293e-05	4.22243e-05	4.3939e-05	4.35561e-05	4.42551e-05	4.42283e-05	0.967774	-0.00106057	0.014226	0.598788	-0.0174115	0.222727	0.999864	0.591297	-0.0130641	0.228194
O43314	Inositol hexakisphosphate and diphosphoinositol-pentakisphosphate kinase 2	PPIP5K2	5	4	4.9	140.41	271140000	3.17569e-05	2.96469e-05	3.19001e-05	2.9532e-05	3.10455e-05	3.22158e-05	3.25795e-05	2.987e-05	3.85592e-05	3.10284e-05	3.19784e-05	2.90969e-05	3.13499e-05	3.32557e-05	3.47928e-05	2.91048e-05	0.451187	0.0333764	0.345643	0.398582	0.0891162	0.399483	0.999864	0.347038	0.0650718	0.459623
O43318	Mitogen-activated protein kinase kinase kinase 7	MAP3K7	10	9	23.1	67.195	692510000	8.91157e-05	7.79192e-05	7.75706e-05	7.73472e-05	0.000103761	8.54416e-05	8.33038e-05	7.97639e-05	9.06649e-05	9.64471e-05	9.07401e-05	8.10976e-05	0.000108565	8.29974e-05	7.73708e-05	7.66251e-05	0.259306	0.129836	0.586187	0.0745334	0.156933	1.12765	0.999864	0.491598	0.102081	0.30839
O43324	Eukaryotic translation elongation factor 1 epsilon-1	EEF1E1	5	5	28.2	19.81	252110000	4.96493e-05	2.35236e-05	2.77015e-05	3.12361e-05	2.91317e-05	2.44664e-05	3.42668e-05	2.10146e-05	2.30986e-05	4.03964e-05	3.28702e-05	1.84624e-05	2.77925e-05	6.58635e-05	2.35095e-05	1.70957e-05	0.401856	-0.279012	0.395929	0.589117	-0.202276	0.229798	0.999864	0.966839	0.0232965	0.0146457
O43353	Receptor-interacting serine/threonine-protein kinase 2	RIPK2	17	17	38.9	61.194	2998800000	0.000153067	0.000155366	0.000156366	0.000144324	0.000150588	0.00015335	0.000146523	0.000144204	0.000148668	0.000158401	0.000159461	0.000160473	0.000157548	0.000152687	0.000156079	0.000158143	0.331085	-0.034658	0.48006	0.291569	0.0417392	0.535259	0.999864	0.2486	0.0358691	0.604499
O43379	WD repeat-containing protein 62	WDR62	30	30	26.5	165.95	1736200000	0.000132858	0.000133245	0.000144774	0.000138394	0.000123871	0.000137522	0.00014358	0.000137549	0.000124867	0.000138718	0.000140016	0.000134087	0.000131424	0.000135539	0.000140725	0.000135231	0.748046	-0.0178378	0.126071	0.536656	-0.030747	0.270304	0.999864	0.654989	-0.0167805	0.183766
O43390	Heterogeneous nuclear ribonucleoprotein R	HNRNPR	22	15	39	70.942	3536300000	0.000226455	0.000128111	0.000145619	0.000158754	0.000159009	0.000137497	0.000172291	0.000127687	0.000137051	0.000203947	0.000175514	0.000118171	0.000166507	0.000290896	0.000135834	0.000121624	0.535656	-0.143663	0.271114	0.840514	-0.0541097	0.0754552	0.999864	0.7622	0.117515	0.117931
O43395	U4/U6 small nuclear ribonucleoprotein Prp3	PRPF3	22	22	35.3	77.528	6843400000	0.000204213	0.000209252	0.000215565	0.000215205	0.000195136	0.000201436	0.000203609	0.000209358	0.000204714	0.000211978	0.00019834	0.000221499	0.0002153	0.000202911	0.000202341	0.000226421	0.0727559	-0.0605409	1.13813	0.745335	-0.0132242	0.127648	0.999864	0.917495	0.00467302	0.0373965
O43396	Thioredoxin-like protein 1	TXNL1	15	15	74.7	32.251	23279000000	0.000399654	0.000375837	0.000362093	0.000359874	0.000378973	0.000396839	0.000387855	0.000368127	0.000374783	0.000403465	0.000372841	0.000347253	0.000369505	0.000372213	0.000360046	0.000333994	0.465245	0.032707	0.332319	0.988465	0.000852345	0.00503861	0.999864	0.267723	-0.0607021	0.572314
O43399	Tumor protein D54	TPD52L2	16	16	75.7	22.237	21003000000	0.000397386	0.000465219	0.000436107	0.000440741	0.000486116	0.000453508	0.000430363	0.000497449	0.000471496	0.00040264	0.000417661	0.000506706	0.000472999	0.000399841	0.000465407	0.000501141	0.174451	0.102425	0.758326	0.615479	0.0481626	0.210787	0.999864	0.367011	0.0805911	0.435321
O43414	ERI1 exoribonuclease 3	ERI3	2	2	6.2	37.238	37116000	5.15403e-06	3.85948e-06	3.94491e-06	4.06402e-06	3.74183e-06	4.22385e-06	4.37929e-06	4.02789e-06	3.62016e-06	4.16487e-06	4.17359e-06	3.4248e-06	3.69084e-06	4.66049e-06	3.29408e-06	3.50928e-06	0.64227	-0.0561304	0.192282	0.295521	-0.146062	0.529412	0.999864	0.316281	-0.167673	0.499927
O43422	52 kDa repressor of the inhibitor of the protein kinase	THAP12	2	2	3.3	87.703	19449000	7.11135e-06	5.78714e-06	5.02905e-06	5.18281e-06	5.8603e-06	6.12088e-06	5.95484e-06	5.61171e-06	5.38892e-06	9.50249e-06	6.80104e-06	5.21025e-06	6.71466e-06	9.9129e-06	8.10749e-06	5.27602e-06	0.829293	0.0270488	0.0812919	0.42144	0.219211	0.375264	0.999864	0.166941	0.376955	0.777437
O43426	Synaptojanin-1	SYNJ1	3	3	3.2	173.1	25958000	2.99973e-06	3.36251e-06	3.64331e-06	3.35871e-06	2.83653e-06	3.22635e-06	3.4727e-06	3.04199e-06	3.37922e-06	3.43277e-06	3.27594e-06	3.45557e-06	2.86912e-06	3.15858e-06	3.38865e-06	3.04914e-06	0.338036	-0.0875272	0.471036	0.756074	0.0192197	0.121436	0.999864	0.23644	-0.100441	0.626279
O43427	Acidic fibroblast growth factor intracellular-binding protein	FIBP	3	3	8	41.878	51191000	1.48098e-05	1.02268e-05	9.56871e-06	1.12591e-05	1.07071e-05	1.11795e-05	1.30344e-05	9.75421e-06	1.0749e-05	1.29585e-05	1.21182e-05	8.55437e-06	9.45623e-06	1.34348e-05	8.20773e-06	7.00285e-06	0.833665	-0.0379052	0.0790086	0.814358	-0.0474662	0.0891849	0.999864	0.327278	-0.267526	0.485083
O43432	Eukaryotic translation initiation factor 4 gamma 3	EIF4G3	39	36	28.9	176.65	5191300000	0.000304438	0.000297767	0.000294663	0.000301133	0.000306797	0.000305102	0.000301668	0.00030091	0.000299642	0.000295762	0.000305096	0.000296808	0.000295384	0.000289795	0.000287367	0.000284813	0.154819	0.0197067	0.810176	0.955422	-0.000834067	0.0198046	0.999864	0.0166549	-0.0497919	1.77846
O43439	Protein CBFA2T2	CBFA2T2	3	3	5.3	67.132	11640000	8.94285e-07	1.26517e-06	1.07558e-06	1.10784e-06	1.23102e-06	9.88329e-07	8.48845e-07	1.18527e-06	1.26002e-06	9.01509e-07	1.11207e-06	1.3039e-06	1.46246e-06	1.03676e-06	1.10819e-06	1.2328e-06	0.854683	-0.0300151	0.0681948	0.63801	0.0759064	0.195173	0.999864	0.341732	0.156417	0.466315
O43447	Peptidyl-prolyl cis-trans isomerase H	PPIH	6	6	36.7	19.208	605490000	3.86976e-05	3.52703e-05	3.30169e-05	3.88822e-05	3.69676e-05	3.74407e-05	3.6287e-05	3.6137e-05	3.55328e-05	4.0009e-05	3.60774e-05	3.50476e-05	3.36388e-05	3.45931e-05	3.23645e-05	3.23045e-05	0.873339	0.00951583	0.0588172	0.915908	0.00788921	0.0381482	0.999864	0.0771401	-0.134302	1.11272
O43451	Maltase-glucoamylase, intestinal;Maltase;Glucoamylase	MGAM	2	2	1.7	312.02	14325000	3.44573e-06	3.10276e-06	4.78093e-06	2.91734e-06	3.73573e-06	3.26303e-06	4.25813e-06	3.16867e-06	3.65799e-06	3.68197e-06	4.5724e-06	4.19238e-06	4.3492e-06	3.84242e-06	6.28941e-06	3.91405e-06	0.930228	0.017994	0.0314104	0.365758	0.176852	0.436807	0.999864	0.195614	0.368687	0.708599
O43464	Serine protease HTRA2, mitochondrial	HTRA2	15	15	48.9	48.84	4009100000	0.000108223	0.000111931	0.000116825	0.000115688	0.000111151	0.000111629	0.000113902	0.000115251	0.000115407	0.000110197	0.000112523	0.000116431	0.000112724	0.000114253	0.000117126	0.000116417	0.93554	-0.00234236	0.0289375	0.851015	0.00601289	0.0700626	0.999864	0.405868	0.0248132	0.391615
O43488	Aflatoxin B1 aldehyde reductase member 2	AKR7A2	5	5	24	39.589	220020000	1.29559e-05	1.16228e-05	1.0193e-05	1.18285e-05	1.10541e-05	1.16748e-05	1.11612e-05	1.092e-05	1.04671e-05	1.03591e-05	1.17657e-05	1.03752e-05	1.23918e-05	1.12437e-05	1.1011e-05	1.11795e-05	0.477411	-0.056509	0.321107	0.219408	-0.117102	0.658749	0.999864	0.775646	-0.0241675	0.110336
O43491	Band 4.1-like protein 2	EPB41L2	55	53	54.4	112.59	32355000000	0.000776745	0.000819978	0.00080971	0.000780199	0.000754898	0.000816436	0.000793103	0.000795044	0.000749904	0.000814678	0.000791359	0.000773421	0.000750643	0.000771076	0.000780136	0.000791066	0.69854	-0.0123453	0.155809	0.442488	-0.0261641	0.354099	0.999864	0.138827	-0.0430628	0.857525
O43493	Trans-Golgi network integral membrane protein 2	TGOLN2	13	13	35	45.879	1780000000	0.000145338	0.000141585	0.000138602	0.000139826	0.000132257	0.000137728	0.000138853	0.00013787	0.00012774	0.00014305	0.000137469	0.000132064	0.000131548	0.000153174	0.000129936	0.000128724	0.0676714	-0.0483777	1.16959	0.135419	-0.0653274	0.868322	0.999864	0.394339	-0.057184	0.40413
O43504	Ragulator complex protein LAMTOR5	LAMTOR5	4	4	81.3	9.6138	3852900000	6.53738e-05	7.69204e-05	7.30823e-05	6.93729e-05	7.59318e-05	7.73205e-05	7.23061e-05	8.08457e-05	7.77466e-05	7.06001e-05	7.00259e-05	7.93459e-05	7.35594e-05	6.47119e-05	7.62477e-05	8.07551e-05	0.125343	0.105743	0.901901	0.383523	0.0642557	0.416208	0.999864	0.553057	0.0523624	0.25723
O43513	Mediator of RNA polymerase II transcription subunit 7	MED7	3	3	23.6	27.245	254020000	1.57648e-05	1.81035e-05	1.6617e-05	1.60596e-05	1.85356e-05	1.79597e-05	1.61039e-05	1.73763e-05	1.75e-05	1.69024e-05	1.60438e-05	1.7047e-05	1.78689e-05	1.58697e-05	1.73417e-05	1.78547e-05	0.287893	0.0725212	0.540769	0.70757	0.020415	0.150231	0.999864	0.427063	0.0509075	0.369508
O43516	WAS/WASL-interacting protein family member 1	WIPF1	10	10	26.2	51.258	479670000	5.88414e-05	6.89272e-05	6.56202e-05	5.97109e-05	6.72184e-05	6.07667e-05	5.94652e-05	6.67008e-05	6.64337e-05	5.79677e-05	6.06261e-05	6.31389e-05	6.63883e-05	6.08416e-05	6.68962e-05	6.7532e-05	0.935834	0.0059796	0.0288012	0.696456	-0.0283981	0.157106	0.999864	0.483081	0.0479771	0.31598
O43567	E3 ubiquitin-protein ligase RNF13	RNF13	4	4	18.1	42.813	68688000	9.99147e-06	9.63806e-06	1.01606e-05	8.41096e-06	9.17386e-06	9.49745e-06	9.3745e-06	1.01204e-05	9.28987e-06	1.01683e-05	9.35391e-06	9.46248e-06	9.91191e-06	1.01706e-05	9.94134e-06	9.54347e-06	0.984994	-0.00131761	0.00656653	0.968315	0.00277572	0.0139833	0.999864	0.442799	0.0506968	0.353793
O43570	Carbonic anhydrase 12	CA12	6	6	28	39.45	2020400000	7.34509e-05	6.32426e-05	6.46351e-05	6.76196e-05	6.87904e-05	6.31179e-05	7.00104e-05	6.10556e-05	6.47382e-05	6.44414e-05	6.92776e-05	6.07935e-05	7.06526e-05	7.98044e-05	6.31798e-05	6.23595e-05	0.650519	-0.0324068	0.18674	0.428144	-0.052981	0.36841	0.999864	0.717509	0.0373198	0.144172
O43583	Density-regulated protein	DENR	12	12	71.2	22.092	31201000000	0.000548924	0.000606403	0.000593803	0.000581897	0.000614443	0.000610204	0.000574996	0.00063638	0.000623513	0.000578428	0.000565221	0.000620995	0.000582109	0.000532306	0.000593254	0.000591123	0.188801	0.063562	0.723995	0.486772	0.0349312	0.312675	0.999864	0.684912	-0.0200895	0.164365
O43592	Exportin-T	XPOT	13	13	20	109.96	1567800000	0.00011429	9.19617e-05	8.26647e-05	9.54826e-05	9.99121e-05	9.84008e-05	0.00010299	8.7588e-05	8.99489e-05	0.000106125	0.000102264	7.97481e-05	9.39491e-05	0.000105544	8.35107e-05	7.22681e-05	0.884917	0.0167609	0.0530974	0.865915	-0.023892	0.0625249	0.999864	0.482708	-0.11368	0.316316
O43598	2-deoxynucleoside 5-phosphate N-hydrolase 1	DNPH1	8	8	67.2	19.108	13585000000	5.27794e-05	5.80036e-05	5.95463e-05	5.78475e-05	6.08565e-05	5.75388e-05	5.75958e-05	6.65389e-05	6.0444e-05	5.52208e-05	5.68471e-05	6.53244e-05	6.14594e-05	5.64677e-05	6.29901e-05	6.16787e-05	0.213333	0.0880112	0.670942	0.402226	0.0598168	0.39553	0.999864	0.130004	0.0884029	0.886044
O43615	Mitochondrial import inner membrane translocase subunit TIM44	TIMM44	15	15	37.4	51.355	2263800000	0.00014907	0.000153784	0.000161002	0.000152821	0.000133283	0.00016073	0.000159268	0.000161853	0.000130825	0.000168919	0.000151701	0.000145329	0.000131653	0.000148396	0.000152224	0.000141863	0.959527	-0.00361531	0.0179428	0.569809	-0.047329	0.244271	0.999864	0.0842694	-0.103121	1.07433
O43617	Trafficking protein particle complex subunit 3	TRAPPC3	9	9	46.7	20.274	13225000000	0.000211421	0.000227295	0.000228724	0.000224716	0.000206726	0.000235121	0.000230071	0.000235587	0.000217914	0.000234215	0.000230215	0.000224639	0.000201037	0.000221142	0.00022316	0.000226182	0.644244	0.0246106	0.19095	0.511332	0.0237804	0.291297	0.999864	0.485856	-0.0337602	0.313493
O43633	Charged multivesicular body protein 2a	CHMP2A	7	7	27	25.104	4094000000	6.80741e-05	7.09371e-05	7.58585e-05	7.96208e-05	7.49389e-05	6.85362e-05	7.20825e-05	7.23485e-05	7.90368e-05	7.14649e-05	6.43245e-05	9.50125e-05	7.68032e-05	6.32865e-05	7.14993e-05	8.72295e-05	0.588741	-0.0326232	0.230076	0.606354	0.0732959	0.217274	0.999864	0.85404	0.0210481	0.0685218
O43639	Cytoplasmic protein NCK2	NCK2	4	2	12.1	42.915	15217000	3.63053e-06	3.89939e-06	4.0687e-06	3.73117e-06	3.74205e-06	4.13568e-06	4.44507e-06	4.48937e-06	4.23737e-06	4.15187e-06	4.16401e-06	4.54467e-06	4.32322e-06	4.35634e-06	4.62033e-06	4.46123e-06	0.10996	0.133168	0.958767	0.0160386	0.157484	1.79483	0.999864	0.00204491	0.212386	2.68933
O43657	Tetraspanin-6	TSPAN6	3	3	13.1	27.563	58786000	1.23649e-05	9.08282e-06	1.10435e-05	1.00668e-05	1.16228e-05	1.00255e-05	1.1522e-05	9.09103e-06	9.72964e-06	1.33429e-05	1.13399e-05	7.74972e-06	9.81338e-06	1.5788e-05	1.00876e-05	9.08882e-06	0.939071	-0.0100908	0.0273014	0.945145	-0.0134793	0.0245014	0.999864	0.754759	0.0733552	0.122192
O43660	Pleiotropic regulator 1	PLRG1	12	12	35.4	57.193	2976600000	0.000118886	0.000120916	0.000121563	0.000113044	0.000108445	0.000115341	0.000113432	0.000115223	0.000116349	0.000119645	0.000112623	0.0001109	0.000111991	0.00011385	0.000111351	0.000116125	0.0724029	-0.0684044	1.14024	0.224855	-0.0460161	0.648097	0.999864	0.0547386	-0.0656121	1.26171
O43663	Protein regulator of cytokinesis 1	PRC1	9	9	20.3	71.606	610270000	1.65043e-05	1.66581e-05	1.57957e-05	1.79428e-05	1.82382e-05	1.645e-05	1.68417e-05	1.71846e-05	1.80967e-05	1.45197e-05	1.67971e-05	1.8555e-05	1.92476e-05	1.7322e-05	1.62588e-05	1.91618e-05	0.470818	0.0385912	0.327147	0.800188	0.0228426	0.0968079	0.999864	0.187837	0.105775	0.72622
O43665	Regulator of G-protein signaling 10	RGS10	8	8	47	21.21	4951700000	9.27878e-05	9.8273e-05	0.000102614	0.000101418	9.35828e-05	9.90263e-05	0.000100357	0.000105312	9.77107e-05	9.56598e-05	0.000100969	0.000105363	9.52948e-05	9.4002e-05	0.000102081	0.000110653	0.815198	0.0115832	0.0887367	0.718502	0.0167346	0.143572	0.999864	0.707314	0.0251131	0.150388
O43670	BUB3-interacting and GLEBS motif-containing protein ZNF207	ZNF207	10	10	24.3	50.75	10576000000	7.29925e-05	8.59491e-05	7.72861e-05	7.66932e-05	8.47671e-05	7.68608e-05	7.29171e-05	8.23154e-05	7.8341e-05	7.23222e-05	7.28375e-05	8.63651e-05	8.20317e-05	7.06139e-05	7.27726e-05	8.38352e-05	0.805595	0.0180493	0.0938835	0.863716	-0.0141545	0.0636293	0.999864	0.837739	-0.0170084	0.076891
O43678	NADH dehydrogenase [ubiquinone] 1 alpha subcomplex subunit 2	NDUFA2	4	4	48.5	10.921	173290000	2.13598e-05	2.39707e-05	2.11079e-05	2.14574e-05	2.75924e-05	2.16631e-05	2.25046e-05	2.38685e-05	2.84938e-05	2.09208e-05	2.17701e-05	2.6451e-05	2.62642e-05	2.18054e-05	2.33506e-05	2.65709e-05	0.236781	0.121648	0.625652	0.257053	0.151616	0.589978	0.999864	0.107422	0.156857	0.968906
O43681	ATPase ASNA1	GET3	11	11	50.6	38.792	2659000000	9.81431e-05	8.66762e-05	8.19957e-05	8.84108e-05	9.55902e-05	8.77928e-05	8.86466e-05	8.31942e-05	9.20543e-05	8.86037e-05	8.98029e-05	8.22146e-05	9.59478e-05	8.93982e-05	8.32767e-05	8.31493e-05	0.999911	-7.99139e-06	3.84731e-05	0.878488	-0.0103946	0.0562641	0.999864	0.855974	-0.0140951	0.0675395
O43683	Mitotic checkpoint serine/threonine-protein kinase BUB1	BUB1	7	7	8.8	122.37	222280000	1.7412e-05	1.85243e-05	1.90697e-05	1.75446e-05	1.71751e-05	1.87148e-05	1.83811e-05	1.88858e-05	1.71562e-05	1.95271e-05	1.82851e-05	1.79044e-05	1.81574e-05	1.79784e-05	1.87421e-05	1.85879e-05	0.793601	0.012005	0.100398	0.903221	0.00639299	0.0442061	0.999864	0.618514	0.0180869	0.20865
O43684	Mitotic checkpoint protein BUB3	BUB3	18	18	61.3	37.154	12746000000	0.000336646	0.000336374	0.000342496	0.000342481	0.000339042	0.000343083	0.000335103	0.000337833	0.000334927	0.00033053	0.000339384	0.00033383	0.00031942	0.00033351	0.000315295	0.000332323	0.769537	-0.00312228	0.11377	0.10315	-0.0206779	0.986533	0.999864	0.0260713	-0.0623589	1.58384
O43707	Alpha-actinin-4	ACTN4	75	48	84.7	104.85	1411700000000	0.00868786	0.00884241	0.00900293	0.00836033	0.00838134	0.00858008	0.00853993	0.00815908	0.00826622	0.00834673	0.0084734	0.00791811	0.00845289	0.00821148	0.00838185	0.00764754	0.114521	-0.0519055	0.941116	0.040507	-0.0802987	1.39247	0.999864	0.0525846	-0.0939437	1.27914
O43708	Maleylacetoacetate isomerase	GSTZ1	4	4	17.6	24.212	303870000	4.21285e-05	3.72679e-05	3.04909e-05	3.59006e-05	3.62426e-05	3.99979e-05	3.69239e-05	3.4842e-05	3.39723e-05	4.05839e-05	3.82944e-05	3.06936e-05	3.60893e-05	3.6351e-05	3.42313e-05	2.93043e-05	0.839919	0.0217871	0.0757627	0.868884	-0.0223765	0.0610381	0.999864	0.429629	-0.100522	0.366906
O43709	Probable 18S rRNA (guanine-N(7))-methyltransferase	BUD23	6	6	34.5	31.88	718500000	3.73773e-05	3.6602e-05	3.36648e-05	3.58467e-05	3.39717e-05	3.67675e-05	3.69031e-05	3.55743e-05	3.43236e-05	3.65173e-05	3.63545e-05	3.34727e-05	3.46452e-05	3.75759e-05	3.52534e-05	3.4821e-05	0.950028	-0.00276042	0.0222638	0.544427	-0.0286644	0.264061	0.999864	0.785346	-0.0120697	0.104939
O43715	TP53-regulated inhibitor of apoptosis 1	TRIAP1	5	5	56.6	8.7858	2396400000	0.000100645	0.000128843	0.000118105	0.000110062	0.00016491	0.000131091	0.000105281	0.000146894	0.000151388	0.000109157	0.000101062	0.000148423	0.000142323	0.000104219	0.000122697	0.000154357	0.156843	0.260377	0.804534	0.396988	0.156322	0.401223	0.999864	0.236998	0.194196	0.625256
O43716	Glutamyl-tRNA(Gln) amidotransferase subunit C, mitochondrial	GATC	4	4	41.9	15.086	336250000	1.18141e-05	1.22615e-05	1.1914e-05	1.17519e-05	1.31437e-05	1.12988e-05	1.3708e-05	1.46657e-05	1.25592e-05	1.11391e-05	1.16246e-05	1.46306e-05	1.36563e-05	1.10918e-05	1.34765e-05	1.37994e-05	0.127486	0.145738	0.894539	0.505345	0.0653442	0.296412	0.999864	0.151396	0.123939	0.819886
O43719	HIV Tat-specific factor 1	HTATSF1	61	61	78.7	85.852	59569000000	0.000982457	0.00105488	0.00105802	0.00105634	0.000991478	0.00109195	0.0010655	0.00106548	0.00101408	0.00106245	0.00103874	0.00103095	0.000963668	0.00101909	0.00105307	0.00104747	0.601628	0.0216275	0.220672	0.950286	-0.00190332	0.0221455	0.999864	0.558042	-0.0239653	0.253333
O43741	5-AMP-activated protein kinase subunit beta-2	PRKAB2	8	6	35.7	30.302	149170000	1.20486e-05	1.12112e-05	1.1658e-05	1.09425e-05	1.17981e-05	1.13869e-05	1.03495e-05	1.05101e-05	1.26788e-05	1.4353e-05	1.22812e-05	1.13858e-05	1.18219e-05	1.26664e-05	1.30391e-05	1.2015e-05	0.326297	-0.0582775	0.486387	0.119954	0.144704	0.920984	0.999864	0.0489202	0.111419	1.31051
O43747	AP-1 complex subunit gamma-1	AP1G1	19	19	25.9	91.35	5717600000	0.000243125	0.00024027	0.00023567	0.000256621	0.000258092	0.00023895	0.000246448	0.000237357	0.000259561	0.000227509	0.000251645	0.00025242	0.000255784	0.000247107	0.000242242	0.000255384	0.849876	0.00761178	0.0706444	0.658628	0.0226652	0.18136	0.999864	0.308847	0.0362585	0.510256
O43752	Syntaxin-6	STX6	5	5	26.7	29.176	152080000	1.9595e-05	2.11049e-05	2.0992e-05	2.10943e-05	1.98633e-05	2.0863e-05	2.02361e-05	2.11279e-05	2.31661e-05	1.91482e-05	2.04711e-05	2.20532e-05	2.11841e-05	1.97106e-05	2.31642e-05	2.26877e-05	0.722768	-0.0121747	0.141001	0.610638	0.0353325	0.214216	0.999864	0.295697	0.0674188	0.529154
O43765	Small glutamine-rich tetratricopeptide repeat-containing protein alpha	SGTA	10	10	35.5	34.063	18238000000	0.000147585	0.000164018	0.000162722	0.000151532	0.000164844	0.000168331	0.000162528	0.000166203	0.000161114	0.000155984	0.000155002	0.000160821	0.000159303	0.000156756	0.000166095	0.0001616	0.0784264	0.0807971	1.10554	0.700538	0.0161944	0.154568	0.999864	0.361732	0.0406776	0.441613
O43766	Lipoyl synthase, mitochondrial	LIAS	6	6	23.9	41.911	276270000	1.63825e-05	1.60571e-05	1.70366e-05	1.6434e-05	1.559e-05	1.62323e-05	1.73435e-05	1.61714e-05	1.59249e-05	1.75295e-05	1.6362e-05	1.53247e-05	1.56026e-05	1.69892e-05	1.74218e-05	1.62448e-05	0.744307	-0.0125947	0.128248	0.718609	-0.0169283	0.143507	0.999864	0.853323	0.00760448	0.0688867
O43768	Alpha-endosulfine	ENSA	8	7	66.1	13.389	7351000000	0.000120722	0.000129117	0.000136659	0.000127825	0.000123696	0.000130215	0.000128545	0.000137258	0.000130125	0.000124651	0.000125462	0.0001362	0.000129678	0.000123803	0.000137686	0.000139137	0.76483	0.0150441	0.116435	0.904088	0.00591994	0.0437891	0.999864	0.441671	0.0441449	0.354901
O43776	Asparagine--tRNA ligase, cytoplasmic	NARS1	16	15	33.8	62.942	1959800000	0.000201061	0.000128485	0.000118355	0.000147447	0.000149876	0.000141647	0.000156788	0.000127785	0.00013713	0.000186088	0.00016167	0.000111113	0.000135655	0.000206585	0.000109888	8.96412e-05	0.81278	-0.0474284	0.0900269	0.994893	0.00158144	0.00222342	0.999864	0.685225	-0.136054	0.164167
O43795	Unconventional myosin-Ib	MYO1B	14	13	14.4	131.98	525630000	0.000128312	5.84541e-05	6.96344e-05	7.41242e-05	8.64566e-05	6.38212e-05	8.54435e-05	5.53437e-05	7.0354e-05	0.000104765	8.59433e-05	5.08765e-05	8.58606e-05	0.000170017	6.366e-05	4.87823e-05	0.591863	-0.183418	0.227779	0.818089	-0.0834947	0.0871992	0.999864	0.772484	0.156199	0.11211
O43805	Sjoegren syndrome nuclear autoantigen 1	SSNA1	8	8	66.4	13.596	5632900000	0.000102402	0.000113689	0.000114552	0.000115456	0.000110531	0.000117997	0.000113777	0.000125115	0.000117121	0.000104388	0.000112155	0.000130872	0.000109167	9.98624e-05	0.000118584	0.00012862	0.270537	0.0673544	0.567773	0.495526	0.0584249	0.304933	0.999864	0.7259	0.032407	0.139123
O43809	Cleavage and polyadenylation specificity factor subunit 5	NUDT21	12	12	68.7	26.227	12795000000	0.000147031	0.00015105	0.000150616	0.000145112	0.000139954	0.000145106	0.000143331	0.000143762	0.000141672	0.00014255	0.000147706	0.000149044	0.000143484	0.000145614	0.000148309	0.000147943	0.023909	-0.0536006	1.62144	0.217474	-0.0315323	0.662592	0.999864	0.289303	-0.0206995	0.538646
O43813	LanC-like protein 1	LANCL1	15	15	50.6	45.283	13350000000	0.000195632	0.000197819	0.00019335	0.000196481	0.000203003	0.000201177	0.000197887	0.000196929	0.000214913	0.000196441	0.00019644	0.000211557	0.000209028	0.000199067	0.000198876	0.000212218	0.0600133	0.0286585	1.22175	0.120479	0.0649516	0.919087	0.999864	0.0448585	0.064665	1.34816
O43815	Striatin	STRN	27	27	46.2	86.131	6205900000	0.00032903	0.000329592	0.000361144	0.000337067	0.000323083	0.000332231	0.000336143	0.000335495	0.000319457	0.000312959	0.000324016	0.000333128	0.000325388	0.000322679	0.000337584	0.000371528	0.392869	-0.0321272	0.405752	0.0997638	-0.0733644	1.00103	0.999864	0.995078	0.000369688	0.00214293
O43818	U3 small nucleolar RNA-interacting protein 2	RRP9	9	9	22.7	51.84	1463800000	6.26997e-05	6.2469e-05	6.03312e-05	6.05173e-05	6.11918e-05	6.29772e-05	6.08145e-05	6.17134e-05	6.02054e-05	6.28417e-05	6.24275e-05	5.89836e-05	5.92735e-05	6.1915e-05	6.12908e-05	5.92246e-05	0.835657	0.00398027	0.0779719	0.737468	-0.00917212	0.132257	0.999864	0.291714	-0.0255197	0.535042
O43819	Protein SCO2 homolog, mitochondrial	SCO2	2	2	6.8	29.81	4574300	1.86149e-06	1.45497e-06	1.63396e-06	1.40743e-06	1.43218e-06	1.72679e-06	1.46796e-06	1.55342e-06	1.5477e-06	1.66295e-06	1.77527e-06	1.63e-06	1.52551e-06	1.4779e-06	1.66738e-06	1.55794e-06	0.728809	-0.0408495	0.137386	0.589509	0.0574033	0.229509	0.999864	0.780109	-0.0296007	0.107845
O43822	Protein C21orf2	CFAP410	2	2	10.2	28.34	8172700	7.63017e-07	7.97798e-07	9.55527e-07	7.90512e-07	6.87447e-07	9.25982e-07	7.91335e-07	9.6558e-07	8.32431e-07	1.00216e-06	1.00447e-06	1.04086e-06	7.9277e-07	1.00063e-06	9.4362e-07	9.35043e-07	0.843963	0.0274359	0.0736764	0.0660908	0.230571	1.17986	0.999864	0.1918	0.151131	0.717152
O43823	A-kinase anchor protein 8	AKAP8	15	15	28.8	76.107	1793400000	8.05635e-05	7.83378e-05	8.65867e-05	8.28368e-05	6.92302e-05	7.80515e-05	8.12862e-05	8.03857e-05	6.88386e-05	7.90983e-05	7.95692e-05	7.68236e-05	7.49145e-05	7.96479e-05	8.0905e-05	7.99371e-05	0.189049	-0.0877334	0.723425	0.0965786	-0.109488	1.01512	0.999864	0.19452	-0.0579207	0.711037
O43829	Zinc finger and BTB domain-containing protein 14	ZBTB14	2	2	3.6	50.956	138920000	1.63479e-05	1.72131e-05	1.70956e-05	1.55489e-05	1.74607e-05	1.67575e-05	1.664e-05	1.71424e-05	1.51548e-05	1.70471e-05	1.5966e-05	1.53671e-05	1.60391e-05	1.6554e-05	1.69312e-05	1.68112e-05	0.335065	0.0385992	0.474871	0.288156	-0.0593951	0.540372	0.999864	0.942566	0.00283244	0.0256881
O43847	Nardilysin	NRDC	34	34	34.3	131.7	12005000000	0.000368998	0.00034078	0.000339809	0.000349349	0.000325543	0.000338913	0.00034415	0.000328018	0.000308154	0.000343427	0.000340971	0.000312048	0.000333112	0.000343828	0.00032825	0.000320227	0.102279	-0.0657359	0.990215	0.0864442	-0.100722	1.06326	0.999864	0.0706703	-0.0778835	1.15076
O43852	Calumenin	CALU	18	18	72.1	37.106	82895000000	0.000579819	0.000659968	0.000645456	0.000622096	0.000729859	0.000659639	0.000609341	0.000704265	0.000701289	0.000585151	0.000591699	0.000707348	0.000673409	0.000571376	0.000656081	0.00068587	0.174008	0.10846	0.75943	0.623776	0.0442788	0.204971	0.999864	0.548228	0.0449757	0.261039
O43865	Putative adenosylhomocysteinase 2	AHCYL1	10	3	20.4	58.951	257530000	1.84718e-05	1.5765e-05	1.66704e-05	1.54526e-05	1.83686e-05	1.62815e-05	1.5892e-05	1.63678e-05	1.84097e-05	1.65492e-05	1.66848e-05	1.44704e-05	1.76287e-05	1.68797e-05	1.46801e-05	1.50442e-05	0.880638	0.0119079	0.0552027	0.955411	-0.00535071	0.0198097	0.999864	0.607942	-0.0470015	0.216138
O43896	Kinesin-like protein KIF1C	KIF1C	8	4	9.1	122.95	173930000	7.35942e-06	7.88152e-06	7.48312e-06	6.82618e-06	6.61515e-06	7.01212e-06	6.74261e-06	6.81911e-06	7.37767e-06	7.13124e-06	7.32255e-06	7.42068e-06	7.27707e-06	7.05308e-06	7.15092e-06	7.25424e-06	0.0445125	-0.120148	1.35152	0.753762	-0.0146279	0.122766	0.999864	0.397684	-0.0403458	0.400462
O43924	Retinal rod rhodopsin-sensitive cGMP 3,5-cyclic phosphodiesterase subunit delta	PDE6D	3	3	28.7	17.42	1774200000	2.43245e-05	2.35334e-05	2.21957e-05	2.14733e-05	2.13782e-05	2.33112e-05	2.27009e-05	2.1887e-05	2.45487e-05	2.46095e-05	2.36176e-05	2.33369e-05	2.3458e-05	2.36824e-05	2.36036e-05	2.33519e-05	0.494038	-0.0359037	0.30624	0.162289	0.0705302	0.78971	0.999864	0.359329	0.0399348	0.444508
O60216	Double-strand-break repair protein rad21 homolog	RAD21	16	16	37.1	71.689	618360000	7.45444e-05	5.89143e-05	6.34709e-05	6.44341e-05	5.95545e-05	6.18468e-05	6.74573e-05	5.98557e-05	5.63121e-05	6.82706e-05	6.69119e-05	5.51942e-05	6.06379e-05	7.39904e-05	6.07268e-05	5.62542e-05	0.433743	-0.0715697	0.362767	0.470203	-0.0833675	0.327714	0.999864	0.646968	-0.0548739	0.189117
O60218	Aldo-keto reductase family 1 member B10	AKR1B10	40	24	88.9	36.019	1506700000000	0.00800549	0.00790845	0.00821748	0.00826493	0.00749389	0.00804881	0.00815358	0.00818555	0.0079584	0.00818977	0.00811942	0.00833388	0.00762485	0.00780416	0.00788756	0.00833189	0.507343	-0.0230968	0.294699	0.672206	0.00910606	0.172497	0.999864	0.320367	-0.0336958	0.494352
O60220	Mitochondrial import inner membrane translocase subunit Tim8 A	TIMM8A	6	6	79.4	10.998	803950000	2.8338e-05	3.40878e-05	2.94557e-05	2.72794e-05	3.93365e-05	3.17385e-05	2.61577e-05	3.44129e-05	3.71496e-05	2.80766e-05	2.83026e-05	3.44225e-05	3.77673e-05	2.75101e-05	3.20073e-05	3.44469e-05	0.357095	0.143748	0.447216	0.449151	0.102682	0.347607	0.999864	0.276984	0.144691	0.557545
O60231	Putative pre-mRNA-splicing factor ATP-dependent RNA helicase DHX16	DHX16	22	22	27.6	119.26	904190000	9.343e-05	8.40395e-05	8.45559e-05	8.65005e-05	8.07087e-05	8.87398e-05	9.04119e-05	8.69893e-05	8.01132e-05	8.9851e-05	9.05159e-05	8.54492e-05	8.59004e-05	9.70655e-05	8.92221e-05	8.55485e-05	0.894531	-0.0069554	0.0484047	0.847546	-0.0107889	0.0718366	0.999864	0.52834	0.0376312	0.277086
O60232	Sjoegren syndrome/scleroderma autoantigen 1	ZNRD2	11	11	72.9	21.474	5821800000	9.81717e-05	0.000109703	0.000104074	0.000106746	0.000116943	0.000104158	9.87316e-05	0.000109816	0.000105833	9.70944e-05	9.97998e-05	0.000108477	0.00011333	9.82659e-05	9.60343e-05	0.000111127	0.573985	0.0372607	0.241099	0.621218	-0.0260439	0.206756	0.999864	0.99761	0.000216797	0.00103938
O60237	Protein phosphatase 1 regulatory subunit 12B	PPP1R12B	18	17	22.1	110.4	682880000	6.59993e-05	7.15908e-05	7.3185e-05	6.89252e-05	6.89275e-05	7.04277e-05	6.87911e-05	7.67834e-05	7.10408e-05	6.66509e-05	6.68263e-05	7.55443e-05	7.2223e-05	6.51936e-05	7.477e-05	7.63757e-05	0.614034	0.0267237	0.211808	0.973655	0.00186584	0.0115947	0.999864	0.478012	0.0450007	0.320561
O60239	SH3 domain-binding protein 5	SH3BP5	5	5	10.5	50.424	123640000	1.94068e-05	2.03682e-05	1.89112e-05	1.83692e-05	2.39302e-05	2.06028e-05	1.92596e-05	2.01605e-05	2.09979e-05	1.82566e-05	1.85672e-05	2.14337e-05	2.48787e-05	1.84779e-05	1.84298e-05	1.94969e-05	0.169512	0.123689	0.770798	0.572039	0.0406143	0.242574	0.999864	0.532543	0.0770641	0.273646
O60256	Phosphoribosyl pyrophosphate synthase-associated protein 2	PRPSAP2	16	15	58.3	40.925	10579000000	0.00023867	0.000252329	0.000251539	0.000253503	0.000244658	0.0002421	0.000248804	0.000247144	0.000255507	0.000231041	0.000245815	0.000261603	0.000245416	0.00024021	0.00025003	0.000260122	0.410179	-0.019447	0.387027	0.947182	-0.00300935	0.0235663	0.999864	0.990789	-0.000381571	0.0040187
O60264	SWI/SNF-related matrix-associated actin-dependent regulator of chromatin subfamily A member 5	SMARCA5	12	8	15.3	121.9	326700000	4.43967e-05	3.87638e-05	4.19171e-05	3.88752e-05	3.63297e-05	3.73377e-05	4.17182e-05	3.88812e-05	3.58818e-05	4.44606e-05	4.13429e-05	3.62687e-05	3.91412e-05	4.88567e-05	4.05929e-05	3.73873e-05	0.22482	-0.0878529	0.648164	0.566561	-0.0537753	0.246754	0.999864	0.866085	0.0177123	0.0624396
O60269	G protein-regulated inducer of neurite outgrowth 2	GPRIN2	3	3	10.9	47.45	123440000	8.95073e-06	1.16313e-05	1.04898e-05	1.01012e-05	1.18445e-05	1.03407e-05	9.8391e-06	1.1476e-05	1.18323e-05	9.48374e-06	1.04153e-05	1.16298e-05	1.14002e-05	9.69945e-06	1.05208e-05	1.19686e-05	0.45357	0.0793243	0.343356	0.509261	0.0747029	0.29306	0.999864	0.447987	0.0822662	0.348735
O60271	C-Jun-amino-terminal kinase-interacting protein 4	SPAG9	58	54	56.9	146.2	42820000000	0.00101412	0.00104582	0.00102709	0.00102034	0.00105166	0.00104751	0.00104392	0.00104261	0.00101476	0.00103426	0.00102037	0.00100009	0.0010215	0.00103508	0.00103881	0.00101355	0.0338197	0.0272534	1.47083	0.37319	-0.0133743	0.42807	0.999864	0.966703	0.000552378	0.0147071
O60291	E3 ubiquitin-protein ligase MGRN1	MGRN1	8	8	21.7	60.752	179200000	2.40977e-05	2.48192e-05	2.60864e-05	2.28795e-05	2.26086e-05	2.34436e-05	2.41113e-05	2.42822e-05	2.21148e-05	2.53421e-05	2.30772e-05	2.40061e-05	2.44387e-05	2.31655e-05	2.5727e-05	2.4671e-05	0.307825	-0.0515684	0.511696	0.417868	-0.0501267	0.378961	0.999864	0.973184	0.00176022	0.0118052
O60292	Signal-induced proliferation-associated 1-like protein 3	SIPA1L3	37	36	26.3	194.61	1637300000	0.000181939	0.000194747	0.0001938	0.000184369	0.000189617	0.000192745	0.000191099	0.000196302	0.000192618	0.000187743	0.000189358	0.000199927	0.000196551	0.000182104	0.000193603	0.00020505	0.335085	0.0282138	0.474845	0.415599	0.0279959	0.381325	0.999864	0.36673	0.042287	0.435654
O60293	Zinc finger C3H1 domain-containing protein	ZFC3H1	14	13	9.7	226.35	576960000	3.80147e-05	4.00784e-05	4.27837e-05	3.9201e-05	3.52737e-05	3.94352e-05	4.03792e-05	4.12425e-05	3.8084e-05	3.9989e-05	4.00932e-05	4.15143e-05	3.97988e-05	3.80917e-05	4.28636e-05	4.14699e-05	0.594305	-0.0341729	0.225991	0.938507	-0.0035834	0.0275626	0.999864	0.723582	0.0192151	0.140513
O60303	Uncharacterized protein KIAA0556	KATNIP	5	5	4.5	180.92	98662000	9.9547e-06	1.07507e-05	1.16361e-05	1.04924e-05	9.48652e-06	1.02932e-05	1.06287e-05	1.132e-05	1.08049e-05	1.06153e-05	1.119e-05	1.14367e-05	9.96012e-06	9.84859e-06	1.15471e-05	1.17763e-05	0.61272	-0.0377227	0.212738	0.473766	0.0402823	0.324436	0.999864	0.908071	0.0100088	0.0418803
O60306	Intron-binding protein aquarius	AQR	4	4	3	171.29	51537000	1.20932e-05	7.86487e-06	1.00449e-05	8.12851e-06	8.55944e-06	8.33592e-06	1.12012e-05	8.01005e-06	8.10837e-06	1.10064e-05	1.05866e-05	7.43546e-06	9.09581e-06	1.42712e-05	9.89183e-06	6.62651e-06	0.693962	-0.0787218	0.158665	0.857212	-0.0381318	0.0669116	0.999864	0.822542	0.0648737	0.0848419
O60318	Germinal-center associated nuclear protein	MCM3AP	11	11	9.2	218.4	193160000	2.72277e-05	2.79626e-05	3.01037e-05	2.85686e-05	2.79451e-05	2.94577e-05	2.71431e-05	3.08053e-05	2.87257e-05	2.76841e-05	2.85822e-05	2.92883e-05	2.96835e-05	2.75615e-05	2.96134e-05	3.11374e-05	0.726909	0.0187379	0.13852	0.885557	0.00528332	0.0527834	0.999864	0.321228	0.0514412	0.493186
O60331	Phosphatidylinositol 4-phosphate 5-kinase type-1 gamma	PIP5K1C	2	2	3	73.259	31746000	7.17032e-06	8.52758e-06	9.4997e-06	7.78605e-06	1.46793e-05	1.43618e-05	1.19411e-05	8.65833e-06	1.7745e-05	7.77285e-06	2.02089e-05	1.2989e-05	1.72994e-05	1.39387e-05	2.13491e-05	1.02697e-05	0.0305844	0.589769	1.5145	0.0607659	0.831997	1.21634	0.999864	0.0213762	0.93032	1.67007
O60333	Kinesin-like protein KIF1B	KIF1B	14	10	10.5	204.47	361960000	4.89498e-05	4.012e-05	4.27863e-05	4.38421e-05	3.96674e-05	4.36628e-05	4.606e-05	4.14609e-05	3.92775e-05	4.69901e-05	4.62405e-05	3.90672e-05	3.90827e-05	4.67052e-05	3.97851e-05	3.67563e-05	0.61854	-0.0403594	0.208632	0.72902	-0.0342579	0.13726	0.999864	0.282141	-0.114177	0.549533
O60336	Mitogen-activated protein kinase-binding protein 1	MAPKBP1	2	2	3	163.82	35271000	3.23706e-06	3.68689e-06	3.72049e-06	2.71435e-06	2.62555e-06	3.47052e-06	3.55356e-06	3.33131e-06	2.82529e-06	4.10563e-06	3.22051e-06	2.39823e-06	2.67604e-06	2.94563e-06	3.49037e-06	2.19545e-06	0.775631	-0.0413936	0.110345	0.657249	-0.0901403	0.18227	0.999864	0.202612	-0.240511	0.693335
O60341	Lysine-specific histone demethylase 1A	KDM1A	10	10	14	92.902	600630000	9.2826e-05	7.68371e-05	8.94524e-05	8.49253e-05	8.07762e-05	8.05735e-05	9.11451e-05	7.92012e-05	8.52247e-05	9.32928e-05	9.19469e-05	7.77928e-05	7.74819e-05	8.56722e-05	8.75301e-05	7.42309e-05	0.511836	-0.0527186	0.29087	0.838847	0.0175729	0.0763175	0.999864	0.349095	-0.0825175	0.457057
O60343	TBC1 domain family member 4	TBC1D4	24	23	23.1	146.56	4993900000	0.000112067	0.000114521	0.000118798	0.000115334	0.000111954	0.000113982	0.000116424	0.000113614	0.000110685	0.000112831	0.000116838	0.000111263	0.000111189	0.00011526	0.000119611	0.000118165	0.504002	-0.0149358	0.297567	0.290837	-0.0287883	0.53635	0.999864	0.718761	0.0109345	0.143415
O60346	PH domain leucine-rich repeat-containing protein phosphatase 1	PHLPP1	7	7	9.1	184.67	128530000	9.29597e-06	9.43413e-06	1.05069e-05	9.06189e-06	8.58949e-06	9.47384e-06	9.08955e-06	9.25984e-06	9.29392e-06	9.07783e-06	9.53783e-06	8.95173e-06	8.774e-06	9.25204e-06	9.67092e-06	8.67432e-06	0.251256	-0.072861	0.599884	0.337638	-0.0551962	0.471549	0.999864	0.267482	-0.0745043	0.572706
O60347	TBC1 domain family member 12	TBC1D12	5	5	13.3	85.625	34451000	5.57209e-06	4.94768e-06	5.66594e-06	5.35603e-06	4.86486e-06	4.95835e-06	5.03837e-06	8.24156e-06	5.12771e-06	5.25264e-06	4.9168e-06	5.18651e-06	5.21539e-06	5.04654e-06	5.16684e-06	5.27602e-06	0.657798	0.100954	0.181907	0.182359	-0.0726615	0.739073	0.999864	0.25669	-0.0571707	0.590591
O60353	Frizzled-6	FZD6	4	4	7.6	79.291	359270000	1.55791e-05	1.81074e-05	1.75971e-05	1.81885e-05	1.68866e-05	1.71893e-05	1.66069e-05	1.77653e-05	1.75288e-05	1.51435e-05	1.68007e-05	1.91304e-05	1.66692e-05	1.59007e-05	1.76777e-05	1.86555e-05	0.711108	-0.0214208	0.148064	0.839741	-0.0181496	0.0758544	0.999864	0.873444	-0.0118634	0.0587652
O60437	Periplakin	PPL	56	56	34.8	204.74	3035300000	0.00024377	0.000246943	0.000250644	0.000234634	0.00025095	0.000238432	0.000235659	0.000236391	0.000237426	0.000238035	0.000239393	0.00023033	0.000259014	0.000240665	0.000252468	0.000248627	0.490087	-0.0216829	0.309727	0.101104	-0.0462732	0.995232	0.999864	0.273261	0.0361771	0.563423
O60443	Non-syndromic hearing impairment protein 5	GSDME	21	21	47	54.554	9798000000	0.00033328	0.000337157	0.000367308	0.00034881	0.000318772	0.000350568	0.000365002	0.00034734	0.000329793	0.000359524	0.000349688	0.00034437	0.000329718	0.000354708	0.000358987	0.000357063	0.924519	-0.0050784	0.0340843	0.938254	-0.00331164	0.0276794	0.999864	0.746118	0.0144129	0.127193
O60447	Ecotropic viral integration site 5 protein homolog	EVI5	4	4	4.9	92.948	75789000	1.39269e-05	1.23898e-05	1.30714e-05	1.22385e-05	1.32477e-05	1.35048e-05	1.34727e-05	1.32721e-05	1.2275e-05	1.47471e-05	1.29876e-05	1.211e-05	1.21229e-05	1.29898e-05	1.24966e-05	1.18881e-05	0.276779	0.0513549	0.557867	0.868876	0.0137194	0.061042	0.999864	0.28561	-0.0607603	0.544226
O60462	Neuropilin-2	NRP2	6	6	7.7	104.83	271880000	1.88436e-05	1.90448e-05	1.94545e-05	1.91624e-05	1.83251e-05	1.8913e-05	1.93205e-05	1.97481e-05	1.83762e-05	1.92737e-05	1.89782e-05	1.78446e-05	1.86487e-05	1.81505e-05	2.03366e-05	1.71509e-05	0.884938	-0.00374984	0.0530872	0.188979	-0.0388501	0.723586	0.999864	0.444435	-0.0424562	0.352192
O60493	Sorting nexin-3	SNX3	8	7	57.4	18.762	263970000	2.18111e-05	2.12192e-05	2.05677e-05	2.03646e-05	2.039e-05	2.13589e-05	2.06898e-05	2.03042e-05	1.99511e-05	2.15489e-05	2.15787e-05	1.99174e-05	2.01812e-05	2.03336e-05	2.00501e-05	2.02145e-05	0.481503	-0.0211109	0.317401	0.688404	-0.016704	0.162157	0.999864	0.0544584	-0.0557588	1.26394
O60499	Syntaxin-10	STX10	4	4	22.5	28.114	116880000	4.82502e-06	5.93868e-06	5.72442e-06	5.41557e-06	5.09064e-06	5.61372e-06	5.35816e-06	5.47836e-06	5.88408e-06	5.4276e-06	5.34913e-06	5.77067e-06	5.56973e-06	5.47905e-06	6.03081e-06	6.12497e-06	0.745094	-0.0240973	0.127789	0.647991	0.0343507	0.188431	0.999864	0.30691	0.0832339	0.512989
O60502	Protein O-GlcNAcase	OGA	33	33	47.5	102.91	6825700000	0.000306491	0.000304695	0.000317815	0.000307626	0.000307276	0.000309171	0.000316799	0.000306897	0.000296737	0.000305435	0.000307943	0.000287601	0.000298357	0.000318914	0.000306084	0.000296908	0.822221	0.00409633	0.0850117	0.12608	-0.0461251	0.899355	0.999864	0.509575	-0.0192178	0.292792
O60504	Vinexin	SORBS3	17	17	28.3	75.34	3500100000	0.000127973	0.000143889	0.000152426	0.0001376	0.000146693	0.000139177	0.000137702	0.000167617	0.000142935	0.00013144	0.00013368	0.000150345	0.000139601	0.000129451	0.000142075	0.000163939	0.42746	0.0733363	0.369105	0.901486	-0.00898277	0.0450409	0.999864	0.724035	0.0334477	0.140241
O60506	Heterogeneous nuclear ribonucleoprotein Q	SYNCRIP	23	15	51.5	69.602	13481000000	0.000367661	0.000247825	0.000259441	0.000277623	0.000284698	0.000261695	0.000304294	0.0002469	0.000258727	0.000333404	0.000304819	0.000233982	0.000293793	0.000447859	0.0002603	0.000233454	0.663064	-0.0704932	0.178445	0.883102	-0.0273162	0.0539892	0.999864	0.720053	0.100156	0.142635
O60508	Pre-mRNA-processing factor 17	CDC40	2	2	4.1	65.521	92408000	4.99908e-06	5.7372e-06	5.69861e-06	5.18421e-06	5.36846e-06	5.74735e-06	5.06593e-06	6.2641e-06	5.49047e-06	5.62456e-06	5.49172e-06	5.82858e-06	6.2536e-06	5.20986e-06	5.2523e-06	5.97358e-06	0.539415	0.0541417	0.268077	0.349882	0.0534663	0.456079	0.999864	0.435148	0.0697086	0.361363
O60524	Nuclear export mediator factor NEMF	NEMF	21	21	22.1	122.95	1826500000	0.000155764	0.000130823	0.000137307	0.000139974	0.000127239	0.0001339	0.000145938	0.000135501	0.000125358	0.000151285	0.000145733	0.000127516	0.000140069	0.000185185	0.000143518	0.000142848	0.447926	-0.0555291	0.348794	0.69096	-0.0362096	0.160547	0.999864	0.358777	0.117278	0.445175
O60547	GDP-mannose 4,6 dehydratase	GMDS	11	11	38.7	41.949	2404500000	0.000133441	0.000128331	0.000132494	0.00014191	0.000140746	0.000131765	0.000135058	0.000131803	0.000135583	0.000126743	0.000138477	0.00013879	0.000134127	0.000127585	0.000129349	0.000133849	0.829227	0.00857295	0.0813266	0.838052	0.00916461	0.076729	0.999864	0.423949	-0.030634	0.372686
O60551	Glycylpeptide N-tetradecanoyltransferase 2	NMT2	9	6	22.3	56.98	287290000	3.08712e-05	2.96861e-05	2.72854e-05	2.93374e-05	2.79429e-05	2.9317e-05	2.89162e-05	2.83592e-05	2.81673e-05	3.01486e-05	3.0691e-05	2.88449e-05	2.7411e-05	3.01898e-05	2.90691e-05	2.89327e-05	0.442878	-0.0329341	0.353716	0.864805	0.00824647	0.0630818	0.999864	0.689225	-0.0195531	0.161639
O60563	Cyclin-T1	CCNT1	18	17	26.6	80.684	2682900000	0.000118786	0.000117266	0.000123402	0.000119921	0.000117387	0.000116371	0.000119755	0.000122571	0.000127267	0.000131817	0.00012871	0.000137343	0.000129182	0.000123573	0.000131184	0.000136346	0.679971	-0.00993752	0.16751	0.00444383	0.131542	2.35224	0.387051	0.0132518	0.11815	1.87772
O60566	Mitotic checkpoint serine/threonine-protein kinase BUB1 beta	BUB1B	27	27	30.5	119.54	1515200000	0.000153936	0.000158135	0.000163754	0.000158262	0.000150723	0.000159929	0.000163568	0.000161306	0.00015339	0.000156482	0.000160086	0.000158338	0.000153024	0.000158291	0.000161719	0.000164251	0.920713	0.0032702	0.0358758	0.579183	-0.0132361	0.237184	0.999864	0.808377	0.00725792	0.0923861
O60568	Procollagen-lysine,2-oxoglutarate 5-dioxygenase 3	PLOD3	17	17	32.8	84.784	1218500000	8.8058e-05	7.95692e-05	7.83871e-05	8.40838e-05	7.77977e-05	8.58661e-05	8.41383e-05	7.91678e-05	7.8546e-05	8.18302e-05	8.37413e-05	7.91229e-05	7.74609e-05	8.1462e-05	7.67649e-05	7.84058e-05	0.799248	-0.0137371	0.0973183	0.522462	-0.0302877	0.281945	0.999864	0.152947	-0.0717008	0.815458
O60573	Eukaryotic translation initiation factor 4E type 2	EIF4E2	8	8	39.2	28.362	1283100000	0.000125724	0.000123501	0.000122311	0.000118859	0.00011025	0.000131348	0.000127299	0.000121859	0.00010887	0.000130257	0.000123033	0.000112785	0.000106922	0.000121412	0.00011475	0.000110491	0.985627	0.00105992	0.00628729	0.475133	-0.0461835	0.323184	0.999864	0.0363106	-0.112607	1.43997
O60583	Cyclin-T2	CCNT2	4	3	6.4	81.028	130460000	1.3802e-05	1.50511e-05	1.51411e-05	1.49165e-05	1.41027e-05	1.50308e-05	1.42499e-05	1.607e-05	1.42615e-05	1.52158e-05	1.43828e-05	1.62808e-05	1.45279e-05	1.4258e-05	1.48208e-05	1.62573e-05	0.812843	0.0132262	0.0899932	0.603315	0.0298167	0.219456	0.999864	0.676626	0.0231558	0.169651
O60610	Protein diaphanous homolog 1	DIAPH1	39	39	34.9	141.35	8517800000	0.000402065	0.000350989	0.000353453	0.000372812	0.000371157	0.000371091	0.000395395	0.000346415	0.000340579	0.000395066	0.000389016	0.000321522	0.000343784	0.000392066	0.000335491	0.000314391	0.941448	0.00461311	0.0262037	0.714362	-0.0326839	0.146081	0.999864	0.291243	-0.0942853	0.535745
O60613	15 kDa selenoprotein	SELENOF	3	3	24.8	18.092	1568700000	2.83165e-05	3.04768e-05	3.01985e-05	2.78162e-05	2.89205e-05	2.91789e-05	2.97118e-05	3.07128e-05	2.75796e-05	2.8554e-05	2.81439e-05	2.89781e-05	2.99246e-05	2.68402e-05	2.94731e-05	2.97432e-05	0.599941	0.0210395	0.221892	0.269273	-0.0445574	0.569807	0.999864	0.840549	-0.0102493	0.075437
O60645	Exocyst complex component 3	EXOC3	2	2	3.4	85.566	20176000	5.53962e-06	4.85612e-06	5.43626e-06	5.05037e-06	4.88032e-06	4.97015e-06	5.15354e-06	4.90537e-06	4.8825e-06	6.18444e-06	4.92537e-06	3.83282e-06	5.19292e-06	6.83304e-06	5.12004e-06	4.3288e-06	0.207468	-0.0688371	0.683048	0.620951	-0.0749557	0.206943	0.999864	0.796688	0.0403596	0.0987116
O60658	High affinity cAMP-specific and IBMX-insensitive 3,5-cyclic phosphodiesterase 8A	PDE8A	2	2	4.6	93.303	14362000	1.00894e-06	7.56253e-07	7.93749e-07	8.01084e-07	9.13511e-07	8.9835e-07	8.29554e-07	9.51961e-07	6.05048e-07	8.65192e-07	8.66285e-07	7.77564e-07	7.17924e-07	8.31246e-07	9.45862e-07	9.72453e-07	0.387422	0.0968698	0.411816	0.491407	-0.10966	0.308558	0.999864	0.75338	0.045419	0.122986
O60664	Perilipin-3	PLIN3	22	22	76.7	47.074	42145000000	0.00042415	0.000483384	0.000463053	0.000475831	0.000466825	0.000467676	0.000449005	0.000480798	0.000484039	0.000437707	0.000442023	0.000508063	0.000473865	0.000437248	0.000469372	0.000504782	0.771257	0.0139079	0.112801	0.777358	0.0197216	0.109379	0.999864	0.629063	0.0300392	0.201306
O60671	Cell cycle checkpoint protein RAD1	RAD1	10	10	55	31.827	1702300000	6.6952e-05	7.08661e-05	6.8407e-05	6.95581e-05	6.89254e-05	6.67125e-05	6.56322e-05	6.83247e-05	7.02865e-05	6.45038e-05	6.81691e-05	7.23921e-05	7.11675e-05	6.94942e-05	6.90094e-05	7.26871e-05	0.217143	-0.0327423	0.663253	0.956027	-0.00225984	0.01953	0.999864	0.21364	0.0339916	0.670318
O60678	Protein arginine N-methyltransferase 3	PRMT3	13	13	28.6	59.902	2184200000	0.000120627	0.000114857	0.000106939	0.000119776	0.000114476	0.000114615	0.000114919	0.000109901	0.000113793	0.00010739	0.000115085	0.000111966	0.000115816	0.000112801	0.00010957	0.0001097	0.560042	-0.0261033	0.251779	0.364809	-0.0442641	0.437934	0.999864	0.342492	-0.0453781	0.46535
O60684	Importin subunit alpha-7	KPNA6	5	2	14.4	60.029	72472000	4.73334e-06	4.19977e-06	4.16353e-06	4.59611e-06	4.20994e-06	4.13744e-06	4.44273e-06	3.87039e-06	3.74153e-06	4.63002e-06	4.60692e-06	4.05185e-06	4.25933e-06	4.4935e-06	4.53585e-06	3.81978e-06	0.212218	-0.0867265	0.673218	0.548062	-0.0550524	0.26117	0.999864	0.526492	-0.0484475	0.278608
O60701	UDP-glucose 6-dehydrogenase	UGDH	31	31	80	55.023	120650000000	0.00108978	0.000925272	0.00072861	0.00094531	0.000927859	0.000972327	0.000939322	0.000884539	0.000857088	0.000949349	0.000986232	0.000819602	0.000913606	0.000909067	0.000805676	0.000787574	0.912369	0.013653	0.0398297	0.826584	-0.0303121	0.0827132	0.999864	0.433619	-0.110943	0.362892
O60716	Catenin delta-1	CTNND1	22	22	32.3	108.17	5075100000	0.000107314	0.000112151	0.000110084	0.000107121	0.000118449	0.000110149	0.000105398	0.000116268	0.000116704	0.000107587	0.000105725	0.000116882	0.000112207	0.000109158	0.000107159	0.000115676	0.329135	0.0442291	0.482626	0.452926	0.0334038	0.343973	0.999864	0.427843	0.0246643	0.368716
O60739	Eukaryotic translation initiation factor 1b	EIF1B	6	2	75.2	12.823	1388900000	5.52816e-06	5.8858e-06	6.50697e-06	6.32105e-06	6.2239e-06	6.07667e-06	5.98526e-06	6.89002e-06	6.33083e-06	6.22018e-06	6.29263e-06	6.82125e-06	6.09398e-06	5.56535e-06	6.81646e-06	6.8784e-06	0.466767	0.0545325	0.3309	0.219022	0.0822883	0.659513	0.999864	0.494986	0.0647166	0.305408
O60749	Sorting nexin-2	SNX2	17	15	43	58.47	1571500000	9.59991e-05	8.54595e-05	8.6671e-05	8.69013e-05	8.28663e-05	8.95562e-05	9.10151e-05	8.18632e-05	8.309e-05	9.439e-05	9.11583e-05	7.73445e-05	8.3244e-05	8.40414e-05	8.04666e-05	7.96977e-05	0.496261	-0.0400903	0.304289	0.638164	-0.0372433	0.195067	0.999864	0.0406697	-0.116671	1.39073
O60763	General vesicular transport factor p115	USO1	46	45	57.6	107.89	24336000000	0.000692822	0.00066178	0.000696608	0.000725724	0.000649758	0.000677198	0.000705772	0.000677208	0.000640311	0.000681081	0.000698117	0.000686826	0.000667885	0.000686238	0.000685981	0.000712705	0.372214	-0.0352338	0.429207	0.368614	-0.0371525	0.433428	0.999864	0.71929	-0.0125883	0.143096
O60784	Target of Myb protein 1	TOM1	14	14	34.8	53.818	1810000000	6.42087e-05	7.12382e-05	6.66106e-05	7.2774e-05	7.42096e-05	7.09577e-05	6.9103e-05	7.99258e-05	7.78952e-05	6.10071e-05	6.71236e-05	8.57932e-05	7.79804e-05	6.64992e-05	7.08984e-05	7.94358e-05	0.16914	0.0982305	0.771753	0.496644	0.0865266	0.303955	0.999864	0.218401	0.101256	0.660746
O60825	6-phosphofructo-2-kinase/fructose-2,6-bisphosphatase 2;6-phosphofructo-2-kinase;Fructose-2,6-bisphosphatase	PFKFB2	16	12	38	58.476	377750000	4.77823e-05	4.4179e-05	4.31445e-05	4.42968e-05	4.06581e-05	4.62225e-05	4.63096e-05	4.24784e-05	3.9023e-05	4.59928e-05	4.49934e-05	3.99685e-05	4.39343e-05	4.73359e-05	4.63535e-05	4.18415e-05	0.609278	-0.0303449	0.215184	0.28864	-0.0778552	0.539643	0.999864	0.992486	0.000504062	0.00327553
O60826	Coiled-coil domain-containing protein 22	CCDC22	8	8	17.7	70.755	91581000	1.45028e-05	1.14142e-05	1.17678e-05	1.2216e-05	1.29584e-05	1.2661e-05	1.30396e-05	1.16533e-05	1.28312e-05	1.33294e-05	1.31269e-05	1.12455e-05	1.27342e-05	1.38631e-05	1.28418e-05	1.10349e-05	0.897421	0.0118496	0.0470038	0.857177	0.0181673	0.0669294	0.999864	0.87993	0.0164821	0.0555518
O60828	Polyglutamine-binding protein 1	PQBP1	8	8	32.8	30.472	3405500000	8.04942e-05	8.79174e-05	8.54778e-05	8.55113e-05	8.48346e-05	8.71899e-05	8.28566e-05	8.89832e-05	8.45672e-05	8.41847e-05	8.15646e-05	8.90521e-05	8.59261e-05	7.72886e-05	8.29664e-05	8.54937e-05	0.606988	0.0188497	0.21682	0.997204	-0.000136743	0.00121579	0.999864	0.473535	-0.0332202	0.324648
O60832	H/ACA ribonucleoprotein complex subunit 4	DKC1	23	23	47.1	57.673	6891200000	0.000223158	0.000210371	0.000222178	0.000213878	0.00020533	0.000217025	0.000223941	0.000213887	0.000202841	0.000224712	0.000221896	0.000206246	0.00021266	0.000232937	0.000216732	0.000196813	0.653093	-0.0156819	0.185025	0.602633	-0.0232292	0.219947	0.999864	0.756821	-0.0174328	0.121007
O60841	Eukaryotic translation initiation factor 5B	EIF5B	60	60	49.1	138.83	57892000000	0.00113918	0.00115028	0.00114399	0.00116375	0.000953855	0.00114686	0.00114277	0.00112278	0.000996112	0.00114623	0.00114168	0.0010727	0.00103194	0.0011031	0.00112358	0.00110187	0.26081	-0.0743556	0.583676	0.143072	-0.0775099	0.844445	0.999864	0.0289474	-0.0762658	1.53839
O60869	Endothelial differentiation-related factor 1	EDF1	13	13	52.7	16.368	28734000000	0.000221325	0.000247653	0.000220959	0.000240681	0.000243678	0.000238339	0.000228649	0.000246499	0.000250554	0.000226652	0.000231129	0.000260367	0.000238184	0.000226308	0.000219229	0.000254885	0.430395	0.0405799	0.366133	0.398755	0.057864	0.399293	0.999864	0.853264	0.0123317	0.0689168
O60870	DNA/RNA-binding protein KIN17	KIN	10	10	26.2	45.373	329100000	3.45958e-05	3.24304e-05	3.03197e-05	3.21104e-05	3.36386e-05	3.5936e-05	3.33803e-05	3.36729e-05	3.37787e-05	3.49726e-05	3.35051e-05	3.44951e-05	3.26863e-05	3.27594e-05	3.25344e-05	3.35465e-05	0.141923	0.0777854	0.847949	0.10002	0.0790919	0.999914	0.999864	0.588448	0.0228898	0.230292
O60879	Protein diaphanous homolog 2	DIAPH2	11	11	11.2	125.57	432450000	3.78023e-05	3.73169e-05	3.88748e-05	3.8697e-05	3.72267e-05	3.78753e-05	3.99034e-05	3.78636e-05	3.85884e-05	3.92717e-05	3.88764e-05	3.74196e-05	3.66205e-05	4.12383e-05	3.81399e-05	4.02554e-05	0.950625	0.00168111	0.0219907	0.5254	0.013777	0.27951	0.999864	0.450296	0.0332787	0.346502
O60884	DnaJ homolog subfamily A member 2	DNAJA2	15	15	50.5	45.745	11719000000	0.000206811	0.000175683	0.000175107	0.000182028	0.000194755	0.0001907	0.000193636	0.000175091	0.000187133	0.000194474	0.000192923	0.00016315	0.000168136	0.000175183	0.000155589	0.000146796	0.692069	0.0281148	0.159851	0.964228	-0.00380517	0.0158205	0.999864	0.0535143	-0.195929	1.27153
O60885	Bromodomain-containing protein 4	BRD4	34	31	26.7	152.22	8491400000	0.000370717	0.00041016	0.000410558	0.000407926	0.000386114	0.000401988	0.000397214	0.000428638	0.000393158	0.000375695	0.000397506	0.000431983	0.000394712	0.000365832	0.000409722	0.000427593	0.792462	0.0131057	0.101021	0.987247	-0.000918776	0.00557438	0.999864	0.982362	-0.00135526	0.00772831
O60888	Protein CutA	CUTA	6	6	48.6	19.116	16748000000	0.000163579	0.000164838	0.000177272	0.00016242	0.000155334	0.000164885	0.000169343	0.000167408	0.000160177	0.000166055	0.000168541	0.000162803	0.000164742	0.000164926	0.000172383	0.000170416	0.570588	-0.0242556	0.243678	0.52538	-0.0229254	0.279526	0.999864	0.792255	0.0093824	0.101135
O60890	Oligophrenin-1	OPHN1	2	2	4.7	91.64	100050000	1.01204e-05	1.2309e-05	1.05148e-05	1.14935e-05	1.31889e-05	1.19848e-05	1.10717e-05	1.38895e-05	1.26274e-05	1.16098e-05	1.14525e-05	1.3643e-05	1.13384e-05	9.95006e-06	1.21414e-05	1.18756e-05	0.124192	0.174031	0.905906	0.134747	0.150761	0.870481	0.999864	0.765159	0.0278992	0.116248
O60907	F-box-like/WD repeat-containing protein TBL1X	TBL1X	14	6	36.4	62.495	1705100000	8.77333e-05	8.62012e-05	9.01636e-05	8.77264e-05	8.56946e-05	8.4992e-05	8.68604e-05	8.69353e-05	8.31891e-05	8.88062e-05	8.71248e-05	8.21952e-05	8.84023e-05	9.08872e-05	9.12761e-05	8.71123e-05	0.100175	-0.0304262	0.999242	0.189139	-0.0437509	0.723219	0.999864	0.300415	0.0238046	0.522279
O60921	Checkpoint protein HUS1	HUS1	4	4	18.6	31.691	271940000	1.74672e-05	1.70792e-05	1.88369e-05	1.64619e-05	1.72996e-05	1.67394e-05	1.93127e-05	1.77524e-05	1.6994e-05	1.84551e-05	1.88834e-05	1.74903e-05	1.67644e-05	1.8165e-05	1.93229e-05	1.76686e-05	0.688261	0.0257747	0.162247	0.484517	0.0402859	0.314691	0.999864	0.505573	0.042252	0.296216
O60925	Prefoldin subunit 1	PFDN1	7	7	43.4	14.21	17134000000	9.21646e-05	0.00011602	9.85318e-05	9.99902e-05	0.00014617	0.000106562	9.77073e-05	0.000117759	0.000139623	9.31878e-05	9.74467e-05	0.000127356	0.000123757	9.72439e-05	0.000105152	0.000122642	0.236724	0.203132	0.625757	0.344942	0.170142	0.462254	0.999864	0.251413	0.142067	0.599612
O60927	Protein phosphatase 1 regulatory subunit 11	PPP1R11	4	4	38.1	13.952	457710000	2.55421e-05	2.99823e-05	2.8439e-05	2.99234e-05	2.9676e-05	2.74607e-05	2.9028e-05	3.05278e-05	3.18151e-05	2.57121e-05	2.86503e-05	3.25108e-05	2.9852e-05	2.66569e-05	3.07193e-05	3.28782e-05	0.587802	0.0351101	0.230769	0.546457	0.0595752	0.262444	0.999864	0.384427	0.0767105	0.415186
O60934	Nibrin	NBN	25	25	42.2	84.958	2480400000	0.000160446	0.000174283	0.000175902	0.000170483	0.000163767	0.000173862	0.000166727	0.000171031	0.000166085	0.000163218	0.000165114	0.000178281	0.000162507	0.000157562	0.000162773	0.000180248	0.740612	-0.0121824	0.130409	0.680922	-0.0179371	0.166903	0.999864	0.485337	-0.0386936	0.313956
O60936	Nucleolar protein 3	NOL3	7	7	61.5	22.629	11615000000	0.000122336	0.000126512	0.000132863	0.000124738	0.000113951	0.000125281	0.000124858	0.000129827	0.000119039	0.000127725	0.000120713	0.000127601	0.00012283	0.000127551	0.000129611	0.000133869	0.468867	-0.0361475	0.32895	0.40863	-0.0327606	0.388669	0.999864	0.58529	0.0209594	0.232629
O75037	Kinesin-like protein KIF21B	KIF21B	3	2	3	182.66	30824000	5.93763e-06	5.27769e-06	6.02338e-06	5.9643e-06	4.5742e-06	4.99578e-06	5.97356e-06	6.0015e-06	4.45196e-06	5.14941e-06	5.97418e-06	5.87801e-06	5.21796e-06	5.64408e-06	5.88525e-06	6.07683e-06	0.33818	-0.106955	0.470852	0.311861	-0.113093	0.506039	0.999864	0.723085	-0.0237504	0.140811
O75044	SLIT-ROBO Rho GTPase-activating protein 2	SRGAP2	21	11	23.1	120.87	804800000	5.61698e-05	5.841e-05	5.77367e-05	5.60309e-05	5.65956e-05	5.84884e-05	5.74528e-05	5.872e-05	5.7537e-05	5.6753e-05	5.63759e-05	5.70307e-05	5.6465e-05	5.75361e-05	5.64832e-05	5.73042e-05	0.378341	0.0182653	0.422117	0.806508	-0.00411709	0.0933914	0.999864	0.836632	-0.00353525	0.0774656
O75054	Immunoglobulin superfamily member 3	IGSF3	7	7	6.9	135.19	96354000	1.59532e-05	1.39005e-05	1.54422e-05	1.41516e-05	1.43884e-05	1.43217e-05	1.51047e-05	1.45368e-05	1.38731e-05	1.56104e-05	1.48318e-05	1.40784e-05	1.46894e-05	1.60367e-05	1.5734e-05	1.4204e-05	0.621929	-0.0268476	0.206259	0.692434	-0.0258043	0.159621	0.999864	0.660057	0.0292239	0.180418
O75061	Putative tyrosine-protein phosphatase auxilin	DNAJC6	2	2	3.5	99.995	22635000	5.32044e-06	5.61798e-06	6.05762e-06	5.18562e-06	5.407e-06	5.80211e-06	5.75308e-06	5.8499e-06	5.16036e-06	5.72329e-06	5.76709e-06	6.0149e-06	5.76843e-06	5.00791e-06	5.93525e-06	5.77955e-06	0.496505	0.0404319	0.304076	0.663267	0.0311401	0.178312	0.999864	0.794553	0.01999	0.0998772
O75083	WD repeat-containing protein 1	WDR1	28	28	70.8	66.193	67724000000	0.00124807	0.00122911	0.00110364	0.00123665	0.00128155	0.00123254	0.00118598	0.00116954	0.00122694	0.00121202	0.0012062	0.00117066	0.00123649	0.00120375	0.00111819	0.00114928	0.767621	0.0155335	0.114853	0.991199	-0.000493768	0.00383905	0.999864	0.547007	-0.0332494	0.262007
O75096	Low-density lipoprotein receptor-related protein 4	LRP4	3	3	1.9	212.04	62269000	9.59418e-06	1.03588e-05	1.07158e-05	1.01031e-05	1.02692e-05	1.01312e-05	1.06422e-05	1.03824e-05	9.95526e-06	1.12736e-05	9.86862e-06	9.87922e-06	9.40638e-06	1.03625e-05	1.06612e-05	8.09322e-06	0.552335	0.0229321	0.257798	0.90622	0.007231	0.0427665	0.999864	0.402696	-0.0818407	0.395023
O75113	NEDD4-binding protein 1	N4BP1	13	13	21.5	100.38	4140900000	8.02531e-05	8.45145e-05	9.45307e-05	7.80105e-05	7.75821e-05	8.73507e-05	8.27058e-05	8.26212e-05	7.68436e-05	8.53894e-05	7.98061e-05	7.63099e-05	7.8507e-05	8.19657e-05	8.54169e-05	7.87674e-05	0.687125	-0.0304687	0.162964	0.303162	-0.0834606	0.518325	0.999864	0.459403	-0.0551535	0.337806
O75116	Rho-associated protein kinase 2	ROCK2	68	61	47.3	160.9	18000000000	0.000602597	0.000509481	0.000503195	0.000587851	0.000800163	0.000502667	0.000514496	0.00048234	0.000900615	0.00096647	0.000957688	0.000858369	0.000818187	0.0008832	0.000839836	0.000819472	0.772213	0.0618749	0.112263	5.16387e-05	0.741387	4.28702	0.0114048	7.09499e-05	0.60921	4.14905
O75122	CLIP-associating protein 2	CLASP2	31	26	33.5	141.06	3178100000	0.000216905	0.00021287	0.000217324	0.000212303	0.000204455	0.000217008	0.00021955	0.000212233	0.000204694	0.000221698	0.000216628	0.000205626	0.000212042	0.000216394	0.000218712	0.000213754	0.681406	-0.0103728	0.166594	0.561739	-0.0181697	0.250466	0.999864	0.855287	0.00251633	0.0678881
O75128	Protein cordon-bleu	COBL	13	13	15.1	135.62	166690000	1.81006e-05	2.02054e-05	2.05832e-05	2.06194e-05	1.99321e-05	1.94099e-05	1.95438e-05	2.07469e-05	2.10022e-05	1.69864e-05	1.95569e-05	2.29768e-05	2.14322e-05	1.82126e-05	2.25719e-05	2.24755e-05	0.964622	0.00224914	0.0156428	0.861944	0.0182761	0.0645211	0.999864	0.315393	0.0911172	0.501148
O75131	Copine-3	CPNE3	18	17	41.9	60.13	7616200000	0.000178721	0.000166275	0.00013226	0.000179058	0.000171004	0.000169524	0.00015593	0.000154327	0.000165392	0.000141488	0.000162525	0.000158483	0.000168257	0.000148069	0.000142742	0.00014315	0.911023	-0.0122036	0.0404708	0.58285	-0.063879	0.234443	0.999864	0.322791	-0.124098	0.491079
O75143	Autophagy-related protein 13	ATG13	10	10	26.1	56.571	1264500000	7.23073e-05	7.77331e-05	7.87927e-05	7.85824e-05	7.62126e-05	7.51677e-05	9.04145e-05	7.69324e-05	7.85865e-05	7.04451e-05	7.9602e-05	8.37362e-05	7.82683e-05	7.2455e-05	8.32496e-05	7.97675e-05	0.496624	0.052132	0.303972	0.710033	0.0230643	0.148721	0.999864	0.58251	0.0293808	0.234697
O75145	Liprin-alpha-3	PPFIA3	10	7	10	133.49	87151000	1.10549e-05	1.15461e-05	1.29679e-05	1.14795e-05	1.06374e-05	1.13681e-05	1.15389e-05	1.17861e-05	1.1194e-05	1.11486e-05	1.1246e-05	1.13967e-05	1.19284e-05	1.18617e-05	1.27143e-05	1.23148e-05	0.40926	-0.0536595	0.388001	0.265278	-0.0646919	0.576299	0.999864	0.373623	0.0533045	0.427566
O75146	Huntingtin-interacting protein 1-related protein	HIP1R	17	15	18.3	119.39	234160000	3.74752e-05	3.09052e-05	3.09123e-05	3.12501e-05	3.13068e-05	3.27031e-05	3.39626e-05	3.01578e-05	2.9408e-05	3.5355e-05	3.42433e-05	2.71198e-05	3.24335e-05	3.5681e-05	3.07365e-05	2.78777e-05	0.750932	-0.0269115	0.124399	0.678635	-0.0496574	0.168364	0.999864	0.692296	-0.0427794	0.159708
O75147	Obscurin-like protein 1	OBSL1	8	8	6.3	206.94	91825000	1.46553e-05	1.30936e-05	1.3969e-05	1.37023e-05	1.28695e-05	1.40999e-05	1.46552e-05	1.36775e-05	1.34561e-05	1.50123e-05	1.42627e-05	1.2786e-05	1.32395e-05	1.40265e-05	1.37708e-05	1.29872e-05	0.954476	-0.00307898	0.0202352	0.968166	0.00251801	0.01405	0.999864	0.418424	-0.0368133	0.378383
O75150	E3 ubiquitin-protein ligase BRE1B	RNF40	28	26	30.4	113.68	1365200000	0.000134336	0.000113285	0.000106431	0.000115022	0.000113513	0.000114286	0.000124489	0.000108318	0.000108744	0.000124436	0.000124495	0.00010154	0.000112005	0.000121282	0.000103694	0.000100991	0.768528	-0.0262797	0.11434	0.776807	-0.0306469	0.109687	0.999864	0.341765	-0.098975	0.466273
O75151	Lysine-specific demethylase PHF2	PHF2	5	4	6.3	120.77	379130000	1.86244e-05	2.13137e-05	2.09222e-05	1.98063e-05	2.08035e-05	2.06211e-05	2.03053e-05	2.17112e-05	2.01326e-05	1.98356e-05	1.93664e-05	2.10654e-05	2.03081e-05	1.9716e-05	2.08102e-05	2.21044e-05	0.344581	0.0487872	0.462709	0.927554	-0.00477822	0.0326609	0.999864	0.499368	0.0400734	0.301579
O75152	Zinc finger CCCH domain-containing protein 11A	ZC3H11A	24	16	38.4	89.13	2894500000	0.000157343	0.000183811	0.000174456	0.000175089	0.000183214	0.000177133	0.000169431	0.000188825	0.000183192	0.000159549	0.00016548	0.000199426	0.000180224	0.000156863	0.000177493	0.00018561	0.352748	0.0571374	0.452535	0.703035	0.0349717	0.153023	0.999864	0.786628	0.0196896	0.104231
O75153	Clustered mitochondria protein homolog	CLUH	37	37	39.6	146.67	4582900000	0.000284812	0.00022963	0.000211039	0.000249214	0.000242328	0.000240482	0.000259016	0.000221285	0.000232427	0.000264069	0.000265819	0.000211824	0.000231114	0.000255982	0.000222298	0.000191346	0.87443	-0.0172481	0.058275	0.994799	-0.000824061	0.00226468	0.999864	0.405316	-0.113841	0.392206
O75155	Cullin-associated NEDD8-dissociated protein 2	CAND2	5	3	4.3	135.25	2732700000	5.62486e-05	5.65494e-05	5.78974e-05	5.08202e-05	5.1159e-05	5.61296e-05	5.46345e-05	5.39459e-05	4.63885e-05	5.85751e-05	5.55067e-05	4.9006e-05	5.19994e-05	5.76877e-05	5.57074e-05	5.05231e-05	0.480374	-0.0372516	0.318421	0.386486	-0.0806203	0.412866	0.999864	0.56027	-0.0369269	0.251603
O75157	TSC22 domain family protein 2	TSC22D2	8	6	9.2	79.227	678490000	2.96416e-05	3.17596e-05	3.24611e-05	3.10814e-05	3.46467e-05	3.34693e-05	2.95376e-05	3.21517e-05	2.95093e-05	3.03136e-05	2.90433e-05	3.01678e-05	3.71869e-05	2.89869e-05	3.21477e-05	3.05114e-05	0.368761	0.0550707	0.433255	0.0696828	-0.0699043	1.15687	0.999864	0.62344	0.0442227	0.205206
O75164	Lysine-specific demethylase 4A	KDM4A	5	5	5.4	120.66	62452000	8.75948e-06	8.86494e-06	9.34324e-06	9.08603e-06	8.79437e-06	9.24801e-06	9.44704e-06	9.43919e-06	9.03294e-06	1.03166e-05	9.13826e-06	9.46393e-06	9.18942e-06	9.81828e-06	9.58472e-06	9.59509e-06	0.316765	0.0345921	0.499263	0.186822	0.0740176	0.728571	0.999864	0.0272989	0.082954	1.56386
O75165	DnaJ homolog subfamily C member 13	DNAJC13	11	11	6.2	254.41	204070000	1.34897e-05	1.15584e-05	1.17546e-05	1.2384e-05	1.13553e-05	1.18316e-05	1.32016e-05	1.18149e-05	1.09751e-05	1.33747e-05	1.30665e-05	1.06046e-05	1.21578e-05	1.39636e-05	1.20313e-05	1.13843e-05	0.691532	-0.0291383	0.160188	0.737873	-0.034609	0.132018	0.999864	0.905025	0.0102362	0.0433395
O75167	Phosphatase and actin regulator 2	PHACTR2	13	13	30.3	69.699	483740000	4.53875e-05	4.8544e-05	4.92448e-05	4.77519e-05	4.79562e-05	4.98723e-05	4.68686e-05	4.87633e-05	4.86268e-05	4.76099e-05	4.66058e-05	4.78891e-05	4.86222e-05	4.62822e-05	4.98828e-05	4.88471e-05	0.569376	0.0190083	0.244601	0.959871	-0.00148684	0.0177873	0.999864	0.571949	0.0203038	0.242643
O75170	Serine/threonine-protein phosphatase 6 regulatory subunit 2	PPP6R2	17	17	28.3	104.94	427560000	4.32936e-05	4.64386e-05	4.62157e-05	5.14319e-05	4.81369e-05	4.36352e-05	4.46197e-05	4.78023e-05	4.91605e-05	4.11888e-05	4.46835e-05	5.43146e-05	4.77563e-05	4.33752e-05	4.9075e-05	5.30619e-05	0.708543	-0.0247398	0.149634	0.886565	0.015069	0.0522896	0.999864	0.593825	0.0446386	0.226342
O75175	CCR4-NOT transcription complex subunit 3	CNOT3	13	13	19.7	81.871	9441200000	0.000163691	0.000175215	0.000173105	0.000174958	0.000170287	0.000175483	0.000166808	0.000175865	0.000172562	0.000164038	0.000166946	0.000179652	0.000173502	0.000163738	0.000172932	0.000174075	0.919371	0.00308961	0.036509	0.836991	-0.0079431	0.077279	0.999864	0.858846	-0.00572771	0.0660845
O75177	Calcium-responsive transactivator	SS18L1	2	2	5.8	42.99	33098000	5.50739e-06	4.8806e-06	5.66463e-06	4.90622e-06	4.71463e-06	4.93172e-06	5.3878e-06	5.2543e-06	4.65349e-06	5.6908e-06	5.06041e-06	4.71065e-06	5.0106e-06	5.2661e-06	5.45179e-06	5.33138e-06	0.533487	-0.0468999	0.272877	0.525252	-0.0592623	0.279632	0.999864	0.913483	0.0069384	0.0392996
O75179	Ankyrin repeat domain-containing protein 17	ANKRD17	34	22	16.7	274.25	1311600000	9.28928e-05	9.91054e-05	0.000100963	9.64226e-05	9.63131e-05	9.56176e-05	9.88902e-05	0.000104233	9.56503e-05	9.34452e-05	9.49853e-05	0.000102935	9.8197e-05	9.09972e-05	0.000102391	0.000101787	0.608647	0.0208566	0.215635	0.836382	-0.00879834	0.0775953	0.999864	0.762342	0.0147017	0.11785
O75182	Paired amphipathic helix protein Sin3b	SIN3B	3	3	4.2	133.06	69969000	6.41323e-06	6.62294e-06	6.80435e-06	6.19682e-06	6.44315e-06	6.74812e-06	6.72779e-06	6.52773e-06	7.08179e-06	6.63585e-06	6.42187e-06	6.88231e-06	7.18017e-06	6.37071e-06	7.52798e-06	6.6699e-06	0.52367	0.0225106	0.280943	0.253133	0.0535431	0.596652	0.999864	0.190195	0.0918417	0.7208
O75190	DnaJ homolog subfamily B member 6	DNAJB6	8	7	27.9	36.087	724760000	3.86236e-05	4.1677e-05	4.16879e-05	4.27123e-05	4.3384e-05	4.13945e-05	4.19444e-05	4.41588e-05	4.62309e-05	4.04939e-05	4.22801e-05	4.80902e-05	4.15799e-05	3.79401e-05	4.05781e-05	4.19687e-05	0.206086	0.0531502	0.685952	0.164776	0.104676	0.783106	0.999864	0.621914	-0.0232588	0.206269
O75197	Low-density lipoprotein receptor-related protein 5	LRP5	7	5	6	179.14	16611000	3.34306e-06	2.76027e-06	2.91924e-06	2.84936e-06	2.99242e-06	3.09423e-06	3.06036e-06	2.82693e-06	2.87888e-06	3.0511e-06	3.12351e-06	2.72167e-06	2.94167e-06	3.47764e-06	3.04213e-06	2.81695e-06	0.863586	0.012342	0.0636946	0.882959	-0.0118072	0.0540597	0.999864	0.617707	0.0485673	0.209217
O75208	Ubiquinone biosynthesis protein COQ9, mitochondrial	COQ9	6	6	28.6	35.509	390130000	2.54466e-05	2.08268e-05	2.24483e-05	2.25399e-05	2.06497e-05	2.27118e-05	2.42057e-05	2.16765e-05	1.9509e-05	2.38867e-05	2.3409e-05	1.96739e-05	1.94084e-05	2.38895e-05	2.1915e-05	1.79631e-05	0.694753	-0.0322555	0.158169	0.460987	-0.0776644	0.336312	0.999864	0.261085	-0.133839	0.583219
O75223	Gamma-glutamylcyclotransferase	GGCT	13	13	82.4	21.007	45411000000	0.000403689	0.000409328	0.000420567	0.000403284	0.000387878	0.000397241	0.00041479	0.000413247	0.000406443	0.00040274	0.00041431	0.000415168	0.000393073	0.000392555	0.000419327	0.000425623	0.467163	-0.0210525	0.330532	0.932032	0.00157919	0.030569	0.999864	0.87461	-0.00555459	0.0581856
O75306	NADH dehydrogenase [ubiquinone] iron-sulfur protein 2, mitochondrial	NDUFS2	2	2	6.7	52.545	78485000	1.01457e-06	8.73372e-07	8.86412e-07	7.72839e-07	7.2544e-07	7.90588e-07	6.95866e-07	9.0363e-07	9.28199e-07	9.81692e-07	8.17006e-07	7.97626e-07	9.94468e-07	8.80535e-07	9.87804e-07	8.02738e-07	0.161841	-0.187203	0.790912	0.934758	-0.00924947	0.0293007	0.999864	0.677074	0.0473499	0.169364
O75312	Zinc finger protein ZPR1	ZPR1	17	17	55.8	50.925	8524000000	0.000148974	0.000164032	0.000159398	0.000151994	0.000166214	0.000160725	0.000158493	0.000164186	0.000162456	0.00015504	0.000153883	0.000157223	0.000155008	0.00015678	0.000158101	0.000160919	0.151993	0.0571256	0.818175	0.797782	0.00967986	0.0981156	0.999864	0.676164	0.0147352	0.169948
O75330	Hyaluronan mediated motility receptor	HMMR	26	26	38.5	84.099	1427800000	0.00012646	0.000127342	0.00013025	0.000120868	0.000125384	0.000123382	0.000121707	0.000122229	0.000121611	0.000120792	0.000118549	0.000121328	0.000131059	0.000123324	0.000130588	0.000128612	0.200595	-0.0353377	0.697679	0.0346788	-0.0661848	1.45994	0.999864	0.443978	0.0245429	0.352639
O75340	Programmed cell death protein 6	PDCD6	4	4	34	21.868	1428500000	2.77578e-05	2.52868e-05	2.73565e-05	2.5648e-05	2.65364e-05	2.69583e-05	2.81336e-05	2.51183e-05	2.70864e-05	2.74967e-05	2.7247e-05	2.52783e-05	2.54497e-05	2.6163e-05	2.64758e-05	2.53837e-05	0.848392	0.00945945	0.0714036	0.750495	0.0143409	0.124652	0.999864	0.373096	-0.0354879	0.42818
O75347	Tubulin-specific chaperone A	TBCA	8	8	46.3	12.855	92585000000	0.000379288	0.000442304	0.000412849	0.000421849	0.000412786	0.000434719	0.00042493	0.000440509	0.000447425	0.000407314	0.000420306	0.00047012	0.00040508	0.000390868	0.000466564	0.000463432	0.365364	0.0485218	0.437275	0.291603	0.0754076	0.535208	0.999864	0.487932	0.0594298	0.31164
O75348	V-type proton ATPase subunit G 1	ATP6V1G1	6	6	58.5	13.757	1776800000	8.20223e-05	9.46742e-05	8.18719e-05	8.80076e-05	0.000107271	9.141e-05	8.3257e-05	8.81918e-05	0.000107587	7.61564e-05	8.23683e-05	9.8957e-05	0.000102471	8.09364e-05	8.16685e-05	0.000103333	0.36524	0.0948601	0.437422	0.578387	0.0749956	0.237781	0.999864	0.461399	0.0881347	0.335923
O75351	Vacuolar protein sorting-associated protein 4B	VPS4B	8	8	19.4	49.301	426440000	3.59877e-05	3.24378e-05	3.50925e-05	3.37254e-05	3.25848e-05	3.43711e-05	3.58788e-05	3.4251e-05	3.30604e-05	3.61623e-05	3.45632e-05	3.24526e-05	3.04699e-05	3.27178e-05	3.23103e-05	2.65833e-05	0.970686	-0.00165878	0.0129211	0.832563	-0.010601	0.0795826	0.999864	0.0558527	-0.168893	1.25296
O75356	Ectonucleoside triphosphate diphosphohydrolase 5	ENTPD5	3	3	11	47.517	51797000	1.01748e-05	9.23485e-06	8.95078e-06	9.20464e-06	9.29383e-06	1.00619e-05	1.03999e-05	9.11261e-06	8.95255e-06	1.03303e-05	9.82982e-06	8.08141e-06	8.7541e-06	9.62635e-06	8.80571e-06	8.92596e-06	0.454955	0.0491989	0.342032	0.874751	-0.0143186	0.0581158	0.999864	0.322075	-0.0569092	0.492042
O75362	Zinc finger protein 217	ZNF217	18	18	21.4	115.27	547800000	4.62184e-05	4.99517e-05	5.09938e-05	4.97536e-05	4.58138e-05	4.88098e-05	4.90863e-05	5.13302e-05	4.75482e-05	4.77474e-05	4.82081e-05	5.06391e-05	4.91699e-05	4.65096e-05	5.03015e-05	5.28026e-05	0.77049	-0.0138206	0.113233	0.602314	-0.0204734	0.220177	0.999864	0.789237	0.0136062	0.102793
O75363	Breast carcinoma-amplified sequence 1	BCAS1	24	24	58.9	61.708	10751000000	0.000324947	0.00035094	0.000341469	0.000341262	0.000317139	0.000353005	0.000334115	0.000341585	0.000358526	0.000339378	0.000329508	0.000344467	0.000331286	0.000335002	0.000357928	0.000365792	0.741875	-0.0136293	0.129669	0.696639	0.0140133	0.156992	0.999864	0.464566	0.0329534	0.332953
O75367	Core histone macro-H2A.1	MACROH2A1	7	6	20.9	39.183	917400000	6.09282e-05	5.37267e-05	5.52555e-05	5.79061e-05	5.26417e-05	5.59739e-05	6.10095e-05	5.66079e-05	5.47674e-05	5.92125e-05	5.96813e-05	5.68151e-05	5.56411e-05	7.02717e-05	5.64906e-05	5.64488e-05	0.871011	-0.0100631	0.0599765	0.744574	0.0167458	0.128092	0.999864	0.501971	0.0682458	0.299322
O75368	SH3 domain-binding glutamic acid-rich-like protein	SH3BGRL	11	11	85.1	12.774	51944000000	0.000382225	0.00046326	0.000425018	0.000442546	0.000509173	0.000454714	0.00041466	0.000516411	0.00050507	0.00040109	0.000417132	0.000525701	0.000464924	0.000388399	0.000483533	0.000515556	0.174892	0.145599	0.75723	0.376412	0.110173	0.424337	0.999864	0.318468	0.112838	0.496934
O75369	Filamin-B	FLNB	175	158	86	278.16	1219900000000	0.00991339	0.0103331	0.0101758	0.0100046	0.0102982	0.0101036	0.00989396	0.00986495	0.00981385	0.00985691	0.00998804	0.00965607	0.0100858	0.00996717	0.00998394	0.00957814	0.6452	-0.00953323	0.190306	0.0527485	-0.0402421	1.27779	0.999864	0.211986	-0.0292687	0.673692
O75376	Nuclear receptor corepressor 1	NCOR1	55	51	27	270.21	6061300000	0.000347342	0.000386756	0.000372154	0.000376235	0.000392646	0.000369483	0.000355564	0.000384649	0.000382079	0.000347901	0.000356541	0.000392562	0.000393963	0.000359695	0.000387457	0.000411981	0.686596	0.0191937	0.163299	0.951483	-0.00331677	0.0215988	0.999864	0.24462	0.0671271	0.611507
O75380	NADH dehydrogenase [ubiquinone] iron-sulfur protein 6, mitochondrial	NDUFS6	3	3	38.7	13.711	551460000	1.63037e-05	2.0957e-05	1.74659e-05	1.74431e-05	2.07902e-05	1.87344e-05	1.7135e-05	1.99244e-05	2.15244e-05	1.73528e-05	1.79334e-05	2.18647e-05	1.96326e-05	1.72031e-05	1.7808e-05	2.1222e-05	0.422509	0.0856497	0.374164	0.334615	0.124517	0.475454	0.999864	0.522177	0.0720558	0.282182
O75381	Peroxisomal membrane protein PEX14	PEX14	6	6	21.5	41.236	520860000	3.26618e-05	3.3515e-05	3.62909e-05	3.41356e-05	3.08604e-05	3.30222e-05	3.56994e-05	3.51734e-05	3.10743e-05	3.36029e-05	3.50621e-05	3.42262e-05	3.02546e-05	3.11726e-05	3.52411e-05	2.88055e-05	0.743987	-0.0196496	0.128435	0.589378	-0.0281313	0.229606	0.999864	0.129187	-0.122606	0.888781
O75382	Tripartite motif-containing protein 3	TRIM3	12	10	22.3	80.829	336300000	3.92658e-05	3.74687e-05	3.50319e-05	3.60342e-05	3.64407e-05	3.8139e-05	3.76805e-05	3.54638e-05	3.40962e-05	3.90617e-05	3.72564e-05	3.38022e-05	3.68639e-05	3.68791e-05	3.53002e-05	3.35815e-05	0.986691	-0.000748103	0.00581875	0.58871	-0.0354159	0.230099	0.999864	0.325574	-0.0514292	0.48735
O75385	Serine/threonine-protein kinase ULK1	ULK1	3	3	2.1	112.63	10510000	3.04677e-06	2.95759e-06	2.99562e-06	2.34892e-06	2.72788e-06	2.56973e-06	2.83442e-06	2.59876e-06	2.76854e-06	3.19757e-06	3.36008e-06	2.70325e-06	2.93067e-06	3.36738e-06	3.0473e-06	2.89227e-06	0.410793	-0.0807951	0.386377	0.486473	0.084019	0.312941	0.999864	0.300434	0.108771	0.522251
O75390	Citrate synthase, mitochondrial	CS	15	15	41.2	51.712	11181000000	0.000212066	0.000208755	0.000196711	0.000229233	0.000219293	0.000202584	0.000205162	0.000202541	0.000226707	0.000182831	0.000216106	0.000233911	0.000226915	0.000196828	0.000208789	0.000224366	0.602656	-0.0295801	0.21993	0.815804	0.021632	0.0884144	0.999864	0.80336	0.0171631	0.0950898
O75391	Sperm-associated antigen 7	SPAG7	14	14	65.6	26.034	8500300000	0.000161533	0.000186714	0.000174295	0.000171501	0.000189378	0.00018284	0.000168383	0.000192946	0.000181751	0.000164748	0.000167009	0.000193778	0.000176067	0.000161117	0.000172085	0.000188999	0.236005	0.0798645	0.627079	0.711831	0.0272673	0.147623	0.999864	0.895993	0.00875634	0.0476954
O75396	Vesicle-trafficking protein SEC22b	SEC22B	7	7	42.8	24.74	2061900000	5.05757e-05	5.38614e-05	5.43047e-05	5.35134e-05	4.74097e-05	5.28239e-05	5.48269e-05	5.44213e-05	4.88475e-05	5.51708e-05	5.38843e-05	5.26259e-05	5.12435e-05	5.49518e-05	5.35918e-05	5.492e-05	0.728594	-0.0189746	0.137514	0.796944	-0.0117847	0.0985721	0.999864	0.631448	0.0165703	0.199663
O75400	Pre-mRNA-processing factor 40 homolog A	PRPF40A	19	18	20.7	108.8	3341700000	0.000153754	0.000137458	0.000134119	0.000140755	0.0001473	0.000134249	0.000140497	0.000130447	0.000135912	0.000139833	0.000137684	0.000134191	0.000136561	0.000152785	0.000124104	0.000128118	0.57062	-0.0350671	0.243653	0.340856	-0.0478476	0.467429	0.999864	0.454606	-0.0638787	0.342365
O75410	Transforming acidic coiled-coil-containing protein 1	TACC1	36	33	57.4	87.793	8655500000	0.00028942	0.000318943	0.00032656	0.000310298	0.000308517	0.000317762	0.000305308	0.000329842	0.000312972	0.000303011	0.000301392	0.000327337	0.000308795	0.000291287	0.00031995	0.000328981	0.691363	0.018657	0.160294	0.990247	-0.0005901	0.00425665	0.999864	0.93648	0.00438625	0.0285014
O75414	Nucleoside diphosphate kinase 6	NME6	5	5	37.1	21.142	167360000	9.29764e-06	9.81016e-06	1.00734e-05	9.31879e-06	1.00171e-05	9.08875e-06	9.80505e-06	9.81202e-06	1.0234e-05	9.9274e-06	9.12213e-06	9.28028e-06	9.26853e-06	1.01635e-05	1.00657e-05	9.89437e-06	0.848117	0.00833113	0.0715441	0.962434	0.00239156	0.0166291	0.999864	0.451522	0.0330496	0.345321
O75420	PERQ amino acid-rich with GYF domain-containing protein 1	GIGYF1	11	11	12	114.6	323660000	3.87668e-05	4.34323e-05	4.60498e-05	4.42499e-05	3.88161e-05	4.34719e-05	4.09486e-05	4.39045e-05	4.09393e-05	4.18636e-05	4.19273e-05	4.48871e-05	4.11282e-05	3.93998e-05	4.49497e-05	4.3293e-05	0.518369	-0.045521	0.285361	0.698665	-0.0243037	0.155731	0.999864	0.653124	-0.0315233	0.185005
O75427	Leucine-rich repeat and calponin homology domain-containing protein 4	LRCH4	2	2	5	73.449	15040000	9.66365e-07	1.10166e-06	1.04877e-06	1.14256e-06	1.02353e-06	1.05901e-06	1.22986e-06	1.10991e-06	1.0692e-06	1.27875e-06	1.13893e-06	1.06965e-06	1.10472e-06	9.45643e-07	1.00384e-06	9.60482e-07	0.515419	0.0541664	0.287839	0.278008	0.0973037	0.555943	0.999864	0.286358	-0.0853466	0.543091
O75436	Vacuolar protein sorting-associated protein 26A	VPS26A	24	20	76.1	38.169	49337000000	0.000429403	0.000442867	0.000452254	0.00043528	0.000413918	0.000437507	0.000432027	0.00043997	0.000417612	0.000435758	0.000431115	0.000426265	0.00042488	0.000446979	0.000441689	0.000436372	0.281298	-0.0301386	0.550834	0.0986992	-0.0407867	1.00569	0.999864	0.730165	-0.00812572	0.136579
O75439	Mitochondrial-processing peptidase subunit beta	PMPCB	12	12	34.6	54.366	1649600000	0.00011089	9.43511e-05	8.45401e-05	8.90156e-05	9.78676e-05	9.80818e-05	9.45692e-05	8.71049e-05	0.000100278	0.000112076	0.000105211	8.93864e-05	9.21212e-05	9.1381e-05	8.32102e-05	7.67248e-05	0.964381	-0.00447646	0.0157515	0.383033	0.103433	0.416764	0.999864	0.242458	-0.141378	0.615363
O75446	Histone deacetylase complex subunit SAP30	SAP30	2	2	8.2	23.306	114210000	1.36752e-05	1.45174e-05	1.33169e-05	1.52657e-05	1.6003e-05	1.28682e-05	1.32281e-05	1.39458e-05	1.67425e-05	9.78093e-06	1.39583e-05	1.7495e-05	1.58364e-05	1.31908e-05	1.44654e-05	1.67805e-05	0.832395	-0.0186729	0.0796703	0.872911	0.0302113	0.05903	0.999864	0.368348	0.086252	0.433741
O75449	Katanin p60 ATPase-containing subunit A1	KATNA1	8	6	15.7	55.964	435510000	2.75214e-05	2.70568e-05	3.06437e-05	2.64098e-05	2.52387e-05	2.87418e-05	2.89292e-05	2.7537e-05	2.56453e-05	3.34554e-05	2.81086e-05	2.44134e-05	2.56838e-05	2.84637e-05	2.85815e-05	2.56805e-05	0.822854	-0.0153958	0.0846773	0.999225	-0.000115737	0.000336495	0.999864	0.54237	-0.0422557	0.265704
O75475	PC4 and SFRS1-interacting protein	PSIP1	28	27	56	60.103	13278000000	0.000476486	0.000525492	0.000506724	0.000510897	0.00051368	0.000538488	0.000515068	0.000534834	0.000529051	0.000507693	0.000505763	0.000544358	0.000493243	0.000488518	0.000518802	0.0005388	0.140965	0.0577421	0.85089	0.269018	0.0472687	0.570218	0.999864	0.762161	0.0140495	0.117954
O75496	Geminin	GMNN	5	5	35.4	23.565	258150000	2.33229e-05	2.57764e-05	2.72564e-05	2.41924e-05	2.6151e-05	2.53883e-05	2.40091e-05	2.72004e-05	2.5195e-05	2.39242e-05	2.30013e-05	2.6405e-05	2.59529e-05	2.37218e-05	2.59561e-05	2.7147e-05	0.634461	0.0312371	0.197595	0.673977	-0.0293161	0.171355	0.999864	0.638235	0.0316428	0.195019
O75503	Ceroid-lipofuscinosis neuronal protein 5	CLN5	6	6	20.9	41.496	804200000	5.74638e-05	6.12401e-05	5.61853e-05	5.92843e-05	6.40244e-05	5.85411e-05	5.53833e-05	5.8147e-05	5.98698e-05	5.86451e-05	5.7094e-05	5.82155e-05	5.41713e-05	5.61058e-05	5.07374e-05	5.35732e-05	0.828002	0.0117942	0.0819684	0.946237	-0.00215245	0.0240003	0.999864	0.0202867	-0.12601	1.69279
O75506	Heat shock factor-binding protein 1	HSBP1	2	2	39.5	8.5435	1027400000	8.21106e-05	8.7768e-05	0.000107527	8.63598e-05	8.43512e-05	9.8966e-05	9.13583e-05	8.81789e-05	9.10342e-05	9.76693e-05	9.08283e-05	9.2197e-05	9.62521e-05	9.50484e-05	9.56156e-05	0.000104176	0.972991	-0.00361691	0.0118911	0.746522	0.0312431	0.126957	0.999864	0.302063	0.104501	0.519903
O75521	Enoyl-CoA delta isomerase 2, mitochondrial	ECI2	5	5	24.6	43.585	86396000	9.91077e-06	8.60152e-06	9.25816e-06	8.02982e-06	9.11878e-06	8.69337e-06	8.74454e-06	9.59079e-06	8.88298e-06	9.31453e-06	8.81452e-06	7.90381e-06	9.32914e-06	9.16182e-06	8.65252e-06	8.3683e-06	0.855532	0.0139247	0.0677636	0.675874	-0.0360889	0.170134	0.999864	0.881519	-0.0116723	0.0547681
O75528	Transcriptional adapter 3	TADA3	6	6	20.1	48.902	150330000	1.67053e-05	1.70902e-05	1.94954e-05	1.62125e-05	1.71589e-05	1.74619e-05	1.63428e-05	1.74307e-05	1.76131e-05	1.69112e-05	1.66006e-05	1.92416e-05	1.84551e-05	1.57007e-05	1.94298e-05	1.93825e-05	0.732553	-0.0232051	0.135161	0.825584	0.0178068	0.0832387	0.999864	0.476101	0.0701843	0.322301
O75530	Polycomb protein EED	EED	5	5	14.7	50.197	102380000	1.53346e-05	1.25628e-05	1.20884e-05	1.39271e-05	1.27683e-05	1.32568e-05	1.35411e-05	1.28442e-05	1.17546e-05	1.42555e-05	1.36358e-05	1.11639e-05	1.3273e-05	1.58504e-05	1.28763e-05	1.18432e-05	0.635864	-0.0407742	0.196636	0.483685	-0.0855226	0.315438	0.999864	0.988061	-0.00187532	0.00521613
O75531	Barrier-to-autointegration factor;Barrier-to-autointegration factor, N-terminally processed	BANF1	5	5	51.7	10.058	4645700000	6.30197e-05	7.10767e-05	6.03207e-05	5.63543e-05	7.56204e-05	7.44016e-05	6.37654e-05	6.93216e-05	7.79222e-05	7.69387e-05	6.54532e-05	6.31583e-05	7.28783e-05	7.28828e-05	6.54628e-05	7.17893e-05	0.0976414	0.174985	1.01037	0.148287	0.176836	0.828898	0.999864	0.0656424	0.174497	1.18282
O75533	Splicing factor 3B subunit 1	SF3B1	31	31	33.7	145.83	25464000000	0.000453302	0.000458095	0.000447881	0.000446695	0.000478865	0.000453533	0.000445547	0.000477073	0.000449992	0.000461902	0.000432828	0.000470895	0.000464152	0.000502527	0.000433143	0.000476849	0.211948	0.0386568	0.673771	0.789508	0.00768308	0.102643	0.999864	0.273236	0.0553995	0.563463
O75534	Cold shock domain-containing protein E1	CSDE1	28	28	42.2	88.884	9491600000	0.000353096	0.000327169	0.000305884	0.000341825	0.000334557	0.000326856	0.000335909	0.000324652	0.000332315	0.000335229	0.000339309	0.000326246	0.000324382	0.000331677	0.000303523	0.000315239	0.89177	-0.00653343	0.0497473	0.907355	0.00555786	0.0422226	0.999864	0.305643	-0.0589315	0.514786
O75554	WW domain-binding protein 4	WBP4	10	10	45.7	42.506	1549400000	8.26598e-05	9.60819e-05	9.52261e-05	9.83189e-05	9.58928e-05	9.50423e-05	9.25152e-05	9.98469e-05	0.000100661	8.47896e-05	9.15841e-05	0.000107381	9.56202e-05	8.1242e-05	9.86499e-05	0.000105376	0.50093	0.0420499	0.300223	0.636632	0.0462532	0.196111	0.999864	0.740249	0.0329519	0.130622
O75575	DNA-directed RNA polymerase III subunit RPC9	CRCP	3	3	45.3	16.871	83460000	4.10565e-06	4.53052e-06	5.01167e-06	4.63595e-06	4.82806e-06	4.90107e-06	4.05248e-06	5.07958e-06	4.50938e-06	3.91267e-06	4.45752e-06	4.95633e-06	4.58277e-06	4.1984e-06	4.88681e-06	5.42017e-06	0.640651	0.0448564	0.193379	0.706599	-0.0357808	0.150827	0.999864	0.550665	0.0621129	0.259112
O75581	Low-density lipoprotein receptor-related protein 6	LRP6	23	21	18	180.43	989820000	9.93202e-05	9.73525e-05	9.91349e-05	9.92588e-05	9.76477e-05	9.62757e-05	9.72575e-05	9.4636e-05	9.78165e-05	9.76843e-05	9.78876e-05	9.46975e-05	9.98891e-05	0.000100016	0.000101172	9.57315e-05	0.0305139	-0.0341789	1.5155	0.10317	-0.0257191	0.986445	0.999864	0.745725	0.00634915	0.127421
O75586	Mediator of RNA polymerase II transcription subunit 6	MED6	5	5	18.7	28.424	206030000	3.37004e-05	3.37769e-05	3.24664e-05	3.2251e-05	3.10651e-05	3.36677e-05	3.37624e-05	3.47315e-05	2.99597e-05	3.51751e-05	3.36966e-05	2.97704e-05	3.07812e-05	3.37031e-05	3.24753e-05	3.13818e-05	0.779612	0.0112187	0.108121	0.548226	-0.0397544	0.261041	0.999864	0.250832	-0.0426787	0.600618
O75592	E3 ubiquitin-protein ligase MYCBP2	MYCBP2	8	8	2	513.63	478140000	2.77745e-05	2.98893e-05	3.08649e-05	2.80529e-05	2.51495e-05	2.9631e-05	2.70001e-05	2.96927e-05	2.51995e-05	3.09584e-05	2.86881e-05	2.71343e-05	2.53397e-05	2.82558e-05	2.82515e-05	2.81895e-05	0.373377	-0.064642	0.427853	0.450625	-0.0580957	0.346185	0.999864	0.165059	-0.0833581	0.78236
O75607	Nucleoplasmin-3	NPM3	6	6	52.8	19.343	11168000000	7.85579e-05	8.41962e-05	8.93682e-05	9.34317e-05	8.40529e-05	8.59139e-05	8.51367e-05	8.96898e-05	9.58868e-05	8.15402e-05	8.24161e-05	0.000109283	9.08293e-05	7.83423e-05	8.92861e-05	0.000104116	0.957799	-0.0031793	0.0187255	0.450276	0.0952048	0.346521	0.999864	0.517298	0.0693644	0.286259
O75608	Acyl-protein thioesterase 1	LYPLA1	9	9	56.1	24.669	14395000000	0.000225001	0.00025321	0.000245326	0.00028428	0.000268303	0.00023896	0.000247748	0.000259105	0.000294598	0.000204794	0.000256346	0.000315222	0.000271114	0.000238007	0.000251532	0.000312222	0.91338	0.00898832	0.0393487	0.582937	0.0876705	0.234378	0.999864	0.453898	0.0902476	0.343042
O75629	Protein CREG1	CREG1	6	6	41.8	24.074	1658000000	8.06184e-05	7.55837e-05	8.2288e-05	7.78417e-05	7.4203e-05	7.68457e-05	8.41097e-05	8.01982e-05	7.15903e-05	7.96981e-05	7.83599e-05	7.61573e-05	7.31849e-05	7.39855e-05	8.11956e-05	7.5822e-05	0.928517	-0.00445442	0.0322103	0.29902	-0.0488238	0.5243	0.999864	0.241207	-0.0564755	0.617611
O75635	Serpin B7	SERPINB7	6	6	17.1	42.904	88829000	2.31713e-05	1.47209e-05	1.73669e-05	1.5262e-05	1.58034e-05	1.63247e-05	1.64426e-05	1.56768e-05	1.55126e-05	1.59099e-05	1.62086e-05	1.56647e-05	1.72931e-05	1.66535e-05	1.69925e-05	1.66244e-05	0.450228	-0.134412	0.346568	0.387543	-0.155943	0.41168	0.999864	0.716193	-0.0618081	0.14497
O75643	U5 small nuclear ribonucleoprotein 200 kDa helicase	SNRNP200	57	57	32	244.5	7655500000	0.000601546	0.000409206	0.000407476	0.000491583	0.000454763	0.000428313	0.000505397	0.000420493	0.000416981	0.000540985	0.000512994	0.000402302	0.000473467	0.000699025	0.000419967	0.000391555	0.629643	-0.0782636	0.200906	0.878578	-0.0278761	0.0562199	0.999864	0.831458	0.0549926	0.0801598
O75663	TIP41-like protein	TIPRL	11	11	41.9	31.444	6001500000	0.000177644	0.000171609	0.00015683	0.000173217	0.000179843	0.000175236	0.000171046	0.000168727	0.000173829	0.000175518	0.000170513	0.000164466	0.000168873	0.000173356	0.000157835	0.000165857	0.477725	0.032658	0.320822	0.814715	0.0106362	0.0889943	0.999864	0.570453	-0.0286955	0.24378
O75665	Oral-facial-digital syndrome 1 protein	OFD1	8	8	8	116.67	346820000	3.21581e-05	3.49789e-05	3.51846e-05	3.52232e-05	3.49036e-05	3.40671e-05	3.16591e-05	3.68153e-05	3.61138e-05	3.14034e-05	3.27392e-05	3.60216e-05	3.42122e-05	3.12802e-05	3.69454e-05	3.77863e-05	0.985349	-0.00104638	0.00640972	0.828529	-0.0133506	0.0816923	0.999864	0.698759	0.0278325	0.155672
O75674	TOM1-like protein 1	TOM1L1	11	11	35.1	52.988	3627300000	0.000143466	0.00015588	0.000159308	0.000160139	0.00014079	0.000156932	0.000155787	0.000161177	0.000144261	0.000149468	0.0001519	0.000160792	0.000147599	0.000147678	0.000158606	0.000169189	0.867244	-0.00960883	0.0618589	0.571948	-0.0291353	0.242643	0.999864	0.873713	0.00993823	0.0586313
O75683	Surfeit locus protein 6	SURF6	8	8	31.9	41.45	224800000	1.5656e-05	1.39933e-05	1.47719e-05	1.45314e-05	1.1951e-05	1.43274e-05	1.50025e-05	1.40807e-05	1.23234e-05	1.47514e-05	1.54747e-05	1.37743e-05	1.37497e-05	1.59379e-05	1.46649e-05	1.39546e-05	0.273451	-0.0906668	0.56312	0.423104	-0.0658061	0.373552	0.999864	0.798189	-0.0158818	0.0978945
O75688	Protein phosphatase 1B	PPM1B	15	13	45.3	52.642	4485400000	0.000170099	0.000155951	0.000151585	0.000152264	0.000155197	0.000165179	0.00016211	0.000161267	0.000153304	0.000165427	0.000158871	0.000143958	0.000157307	0.000155342	0.000154005	0.00014073	0.497346	0.0313851	0.303342	0.750777	-0.0192246	0.124489	0.999864	0.363771	-0.0525111	0.439172
O75691	Small subunit processome component 20 homolog	UTP20	3	3	1.1	318.38	359870000	4.783e-06	3.89229e-06	4.23464e-06	3.69109e-06	3.39064e-06	3.60943e-06	4.12528e-06	3.65404e-06	2.75593e-06	4.09813e-06	4.0446e-06	2.97147e-06	3.39922e-06	5.57856e-06	3.73025e-06	3.15663e-06	0.16062	-0.167686	0.794202	0.159347	-0.259291	0.797656	0.999864	0.769277	-0.0654552	0.113917
O75694	Nuclear pore complex protein Nup155	NUP155	3	3	4	155.2	25596000	4.82072e-06	4.29427e-06	4.68584e-06	4.31037e-06	4.22148e-06	4.3384e-06	4.6424e-06	4.07877e-06	3.78701e-06	4.54254e-06	4.47768e-06	4.04507e-06	3.65363e-06	4.74337e-06	4.34818e-06	4.22007e-06	0.290485	-0.0676923	0.536876	0.209213	-0.103938	0.679411	0.999864	0.315639	-0.0943005	0.500809
O75695	Protein XRP2	RP2	3	3	10.9	39.641	112160000	1.25385e-05	1.38983e-05	1.36901e-05	1.40867e-05	1.44217e-05	1.36886e-05	1.35383e-05	1.36963e-05	1.56666e-05	1.21987e-05	1.33645e-05	1.55082e-05	1.49789e-05	1.37746e-05	1.44104e-05	1.52447e-05	0.506586	0.0297949	0.295347	0.515547	0.065659	0.287732	0.999864	0.070154	0.107528	1.15395
O75717	WD repeat and HMG-box DNA-binding protein 1	WDHD1	34	34	36	125.97	6376300000	0.000369714	0.00036673	0.000351004	0.00037811	0.000358616	0.000366168	0.000366873	0.000372316	0.000365281	0.000364198	0.000371279	0.000381416	0.000356259	0.000354928	0.000351105	0.000376866	0.952092	-0.00156143	0.0213211	0.56939	0.0162656	0.24459	0.999864	0.446589	-0.0262254	0.350092
O75718	Cartilage-associated protein	CRTAP	2	2	6.2	46.561	14017000	3.78954e-06	3.08171e-06	3.65148e-06	3.38989e-06	2.85917e-06	3.49513e-06	3.71995e-06	3.50501e-06	3.08672e-06	3.78045e-06	3.30189e-06	3.15852e-06	2.92786e-06	3.95098e-06	3.14704e-06	2.64312e-06	0.743022	-0.0349879	0.128999	0.532041	-0.0619796	0.274055	0.999864	0.370561	-0.13509	0.43114
O75781	Paralemmin-1	PALM	12	12	41.6	42.075	1122500000	7.52225e-05	8.40395e-05	8.23908e-05	8.02162e-05	8.1658e-05	7.96516e-05	7.7415e-05	8.33252e-05	8.53643e-05	7.58764e-05	7.84683e-05	8.42232e-05	8.01336e-05	7.46896e-05	8.40279e-05	8.78006e-05	0.98498	0.000809693	0.00657264	0.868005	0.00921829	0.0614776	0.999864	0.736691	0.0212796	0.132715
O75792	Ribonuclease H2 subunit A	RNASEH2A	10	10	38.5	33.395	1269800000	7.73761e-05	7.65874e-05	7.9172e-05	7.80832e-05	6.99944e-05	7.71899e-05	8.01501e-05	7.98975e-05	7.08697e-05	7.85234e-05	7.76167e-05	7.9719e-05	7.34049e-05	7.57898e-05	7.8649e-05	8.1633e-05	0.696005	-0.0186009	0.157388	0.605335	-0.0209652	0.218004	0.999864	0.822925	-0.00809786	0.0846398
O75794	Cell division cycle protein 123 homolog	CDC123	7	7	28.6	39.134	508890000	6.55147e-05	5.1472e-05	4.8157e-05	5.58082e-05	5.61013e-05	5.73404e-05	5.69511e-05	5.03744e-05	5.24661e-05	6.07771e-05	5.82126e-05	4.74263e-05	5.36916e-05	5.44311e-05	4.92449e-05	4.31633e-05	0.991386	-0.00120642	0.00375723	0.917805	-0.0135786	0.0372493	0.999864	0.306794	-0.139908	0.513154
O75808	Calpain-15	CAPN15	7	7	8.5	117.31	81497000	1.22706e-05	1.4583e-05	1.44202e-05	1.43549e-05	1.4231e-05	1.38911e-05	1.41063e-05	1.49175e-05	1.47346e-05	1.25593e-05	1.36494e-05	1.60036e-05	1.53326e-05	1.3516e-05	1.51513e-05	1.63989e-05	0.54461	0.0388208	0.263915	0.732064	0.0337902	0.135451	0.999864	0.190864	0.118687	0.719277
O75815	Breast cancer anti-estrogen resistance protein 3	BCAR3	4	4	5	92.565	38330000	6.55959e-06	6.83054e-06	7.1041e-06	7.15903e-06	6.8e-06	6.71697e-06	6.65109e-06	7.56425e-06	7.12593e-06	6.88829e-06	6.97437e-06	7.14738e-06	6.82256e-06	7.32985e-06	6.89158e-06	7.09413e-06	0.940381	0.00411898	0.026696	0.455602	0.0249665	0.341414	0.999864	0.523733	0.0250764	0.28089
O75817	Ribonuclease P protein subunit p20	POP7	4	4	37.1	15.651	390190000	9.74125e-06	9.84223e-06	9.77152e-06	9.13174e-06	1.00019e-05	1.03892e-05	9.90644e-06	9.82204e-06	1.08918e-05	9.91615e-06	9.5862e-06	9.16058e-06	9.35887e-06	9.83759e-06	1.06324e-05	1.01949e-05	0.0959756	0.0599439	1.01784	0.53277	0.0394879	0.273461	0.999864	0.270076	0.0564957	0.568514
O75818	Ribonuclease P protein subunit p40	RPP40	10	10	47.9	41.833	2727300000	7.25747e-05	7.19335e-05	7.77734e-05	6.87072e-05	6.43074e-05	7.24372e-05	7.65076e-05	7.3163e-05	6.55938e-05	7.58664e-05	7.47749e-05	6.53438e-05	6.93092e-05	7.57678e-05	7.57404e-05	7.0859e-05	0.73289	-0.0228555	0.134961	0.51667	-0.0474242	0.286786	0.999864	0.947636	0.00340481	0.0233584
O75821	Eukaryotic translation initiation factor 3 subunit G	EIF3G	22	22	70	35.611	32566000000	0.000392038	0.00042622	0.000407028	0.000402511	0.000432817	0.000430926	0.000407536	0.000467283	0.000414572	0.000415587	0.000397405	0.000427379	0.000413692	0.000385636	0.000402628	0.000436671	0.0996592	0.0949736	1.00148	0.499411	0.0238614	0.301542	0.999864	0.840249	0.00956793	0.0755918
O75822	Eukaryotic translation initiation factor 3 subunit J	EIF3J	21	21	68.2	29.062	31516000000	0.000609711	0.000641999	0.000629994	0.000616635	0.000642464	0.000668883	0.000639162	0.000667804	0.000656096	0.000644389	0.000620521	0.000653244	0.000630977	0.000609297	0.000654653	0.000652176	0.0313271	0.0676688	1.50408	0.129362	0.0431823	0.888193	0.999864	0.377248	0.0278877	0.423373
O75828	Carbonyl reductase [NADPH] 3	CBR3	9	7	47.3	30.85	4437800000	5.74352e-05	5.57979e-05	4.8286e-05	5.81733e-05	6.25961e-05	5.621e-05	5.30798e-05	5.33498e-05	6.32835e-05	5.13491e-05	5.51162e-05	5.94682e-05	6.01043e-05	5.20204e-05	5.34244e-05	5.18898e-05	0.677064	0.0359509	0.16937	0.515219	0.06123	0.288008	0.999864	0.856665	-0.0148749	0.0671892
O75832	26S proteasome non-ATPase regulatory subunit 10	PSMD10	11	11	55.8	24.428	3299500000	0.000212741	0.000175732	0.000179916	0.000178019	0.000187714	0.000188359	0.000193745	0.000171288	0.000179918	0.000200663	0.000191444	0.000163261	0.000188135	0.000196185	0.000175902	0.000159752	0.89899	-0.0102847	0.0462449	0.823017	-0.0216602	0.0845911	0.999864	0.596113	-0.0520222	0.224671
O75864	Protein phosphatase 1 regulatory subunit 37	PPP1R37	6	6	11.6	74.766	234270000	2.46516e-05	2.39241e-05	2.34869e-05	2.26749e-05	2.32574e-05	2.23494e-05	2.3634e-05	2.33133e-05	2.31143e-05	2.38907e-05	2.29537e-05	2.27193e-05	2.31149e-05	2.35731e-05	2.30253e-05	2.28576e-05	0.314169	-0.0336391	0.502836	0.329337	-0.0317083	0.48236	0.999864	0.265203	-0.0333766	0.576421
O75865	Trafficking protein particle complex subunit 6A	TRAPPC6A	2	2	8.2	17.604	131010000	2.0386e-05	1.66074e-05	1.43952e-05	1.73587e-05	1.86482e-05	1.85907e-05	1.87578e-05	1.59687e-05	1.69161e-05	1.81837e-05	1.8084e-05	1.50153e-05	1.73783e-05	1.672e-05	1.56522e-05	1.48985e-05	0.589019	0.0660029	0.229871	0.927321	-0.0115482	0.0327698	0.999864	0.478276	-0.0886718	0.320321
O75874	Isocitrate dehydrogenase [NADP] cytoplasmic	IDH1	16	15	42.5	46.659	4565900000	0.000254657	0.000174753	0.00017277	0.000195126	0.000191553	0.000194782	0.000218234	0.00017257	0.000188038	0.0002366	0.000223632	0.000154151	0.000149902	0.000213326	0.000128822	0.000116035	0.820709	-0.036961	0.0858107	0.963306	0.00922508	0.0162358	0.999864	0.152115	-0.390861	0.817827
O75880	Protein SCO1 homolog, mitochondrial	SCO1	3	3	8.3	33.814	107260000	1.37681e-05	1.35737e-05	1.27461e-05	1.33287e-05	1.60409e-05	1.23704e-05	1.2478e-05	1.26659e-05	1.63849e-05	1.23476e-05	1.33393e-05	1.29982e-05	1.37867e-05	1.26739e-05	1.2086e-05	1.28996e-05	0.970947	0.00374174	0.0128044	0.670083	0.0439842	0.173872	0.999864	0.281936	-0.0542198	0.549849
O75882	Attractin	ATRN	19	19	17	158.54	1055500000	0.000108436	0.000106371	0.000113556	0.000109683	0.000105566	0.000103829	0.000108653	0.000107655	0.000104608	0.00010566	0.000107184	0.000104743	0.000106578	0.000110268	0.000109573	0.000104932	0.147572	-0.0412314	0.830997	0.050404	-0.0531724	1.29754	0.999864	0.427075	-0.0222213	0.369496
O75884	Putative hydrolase RBBP9	RBBP9	8	8	64.5	21	3536800000	0.000105475	9.76487e-05	8.97448e-05	9.37457e-05	9.91631e-05	0.000106818	0.000104119	9.75883e-05	0.000100782	0.000103176	0.000101243	9.40094e-05	0.000101474	0.000101332	0.000103642	9.62552e-05	0.233905	0.076571	0.63096	0.450766	0.0462538	0.346048	0.999864	0.31892	0.0588191	0.496318
O75886	Signal transducing adapter molecule 2	STAM2	24	22	49.5	58.164	9680200000	0.000327526	0.000355861	0.000352426	0.000354975	0.00034712	0.000364937	0.000356864	0.000363682	0.000351613	0.000349201	0.000345002	0.000374899	0.000342684	0.000331921	0.000357164	0.000353497	0.23391	0.042737	0.630951	0.462239	0.0307156	0.335133	0.999864	0.881104	-0.00573796	0.054973
O75909	Cyclin-K	CCNK	15	15	34.8	64.239	3934200000	0.000221052	0.000224058	0.000230639	0.000219295	0.000217712	0.000227015	0.000224812	0.000220786	0.000229837	0.000254246	0.000247387	0.00023097	0.000222239	0.000232731	0.000234792	0.000227369	0.728584	-0.00762491	0.13752	0.0422992	0.104738	1.37367	0.999864	0.192951	0.0351692	0.714554
O75928;O75925	E3 SUMO-protein ligase PIAS2;E3 SUMO-protein ligase PIAS1	PIAS2	2	2	3.9	68.24	42441000	7.46853e-06	7.0871e-06	8.48298e-06	7.41335e-06	6.4388e-06	7.23418e-06	7.53584e-06	7.72613e-06	6.60554e-06	7.7761e-06	7.81282e-06	7.43764e-06	7.50175e-06	7.38559e-06	7.55556e-06	7.81364e-06	0.395284	-0.0737226	0.403091	0.636664	-0.0393742	0.19609	0.999864	0.881906	-0.00928828	0.0545775
O75934	Pre-mRNA-splicing factor SPF27	BCAS2	8	7	36.9	26.131	762060000	3.72579e-05	3.83745e-05	3.40336e-05	3.298e-05	4.00833e-05	3.74583e-05	3.48388e-05	3.4991e-05	4.06443e-05	3.68097e-05	3.56566e-05	3.48925e-05	3.98854e-05	3.56688e-05	3.61646e-05	3.52923e-05	0.531836	0.0470166	0.274222	0.487266	0.0531886	0.312234	0.999864	0.536194	0.043487	0.270678
O75935	Dynactin subunit 3	DCTN3	6	6	33.3	21.119	1050900000	7.14573e-05	5.83562e-05	4.87602e-05	5.51917e-05	6.36433e-05	6.39167e-05	6.08821e-05	5.45549e-05	5.91538e-05	6.34591e-05	6.03691e-05	4.75232e-05	5.75907e-05	5.66144e-05	5.03384e-05	4.51884e-05	0.675503	0.0558777	0.170373	0.894889	-0.0202619	0.0482309	0.999864	0.323573	-0.156515	0.490028
O75937	DnaJ homolog subfamily C member 8	DNAJC8	17	17	56.5	29.841	32451000000	0.000424843	0.000481058	0.000469506	0.000494349	0.000491298	0.000492494	0.000472768	0.000531905	0.000510722	0.00044703	0.000458979	0.000554728	0.000473677	0.000418716	0.000482918	0.000482486	0.179818	0.088805	0.745166	0.415023	0.0764141	0.381928	0.999864	0.894184	-0.00925732	0.0485733
O75940	Survival of motor neuron-related-splicing factor 30	SMNDC1	8	8	45.4	26.711	10396000000	0.000229734	0.0002537	0.000249933	0.000238947	0.00024087	0.000254486	0.000239483	0.000258899	0.000250689	0.00024619	0.000241315	0.00025935	0.000238699	0.000227929	0.000248798	0.000256032	0.490439	0.0314449	0.309415	0.379738	0.0369593	0.420515	0.999864	0.980033	-0.00126791	0.00875923
O75952	Calcium-binding tyrosine phosphorylation-regulated protein	CABYR	2	2	5.7	52.773	68611000	8.54245e-06	9.62631e-06	9.72674e-06	9.07056e-06	8.72883e-06	8.75542e-06	9.52088e-06	9.31765e-06	8.69856e-06	9.25404e-06	8.95384e-06	8.73415e-06	8.92121e-06	8.85229e-06	9.64308e-06	9.46117e-06	0.652207	-0.0253268	0.185614	0.315189	-0.0526804	0.501429	0.999864	0.949899	-0.00345064	0.0223225
O75955	Flotillin-1	FLOT1	3	3	10.5	47.355	43637000	5.66735e-06	4.0191e-06	4.52359e-06	4.10527e-06	3.96783e-06	3.93724e-06	4.71442e-06	3.66509e-06	3.71203e-06	5.60181e-06	4.47692e-06	3.63075e-06	4.74099e-06	8.53934e-06	4.35114e-06	3.81155e-06	0.293351	-0.169545	0.532612	0.719688	-0.0721809	0.142856	0.999864	0.518867	0.227457	0.284944
O75962	Triple functional domain protein	TRIO	26	22	11.5	346.9	795890000	6.56651e-05	6.09659e-05	6.27676e-05	6.27534e-05	5.87075e-05	6.44593e-05	6.63341e-05	6.33219e-05	5.98856e-05	6.61085e-05	6.52013e-05	6.06869e-05	6.00037e-05	6.38513e-05	6.38447e-05	6.00626e-05	0.932256	0.00383281	0.0304646	0.97205	-0.00154405	0.0123113	0.999864	0.483335	-0.0253374	0.315752
O75970	Multiple PDZ domain protein	MPDZ	45	44	31.1	221.62	3016200000	0.000240618	0.000236323	0.000250712	0.00024047	0.000235862	0.000238741	0.000249126	0.000239795	0.000235422	0.00023389	0.000243217	0.00023774	0.000241742	0.000241428	0.000247838	0.000243211	0.793247	-0.0068708	0.100592	0.270638	-0.0268564	0.567611	0.999864	0.669765	0.00905191	0.174078
O75971	snRNA-activating protein complex subunit 5	SNAPC5	2	2	24.5	11.328	49222000	4.88447e-06	5.92399e-06	5.91407e-06	5.70646e-06	6.40157e-06	5.80789e-06	4.98689e-06	6.67496e-06	5.94555e-06	5.26389e-06	5.65145e-06	6.12612e-06	5.4822e-06	4.67443e-06	6.33226e-06	6.0479e-06	0.45109	0.0899128	0.345737	0.668396	0.0354539	0.174966	0.999864	0.953211	0.00691756	0.0208111
O75976	Carboxypeptidase D	CPD	19	19	19.7	152.93	759360000	7.68556e-05	6.82466e-05	7.38856e-05	7.17145e-05	7.17906e-05	6.92395e-05	7.45785e-05	7.03905e-05	6.92597e-05	7.66763e-05	7.17542e-05	6.48374e-05	7.0559e-05	8.51538e-05	7.21938e-05	6.75545e-05	0.603888	-0.0235322	0.219044	0.529693	-0.0411516	0.275975	0.999864	0.790667	0.0234252	0.102007
O76003	Glutaredoxin-3	GLRX3	16	16	66.6	37.432	51229000000	0.00031129	0.00033515	0.000314892	0.000313392	0.000343985	0.000335698	0.000323949	0.000332926	0.000345893	0.000322732	0.000321774	0.000334072	0.000342029	0.000330357	0.000335959	0.000378512	0.0665884	0.0683366	1.1766	0.167426	0.0552319	0.776176	0.999864	0.0611974	0.121633	1.21327
O76021	Ribosomal L1 domain-containing protein 1	RSL1D1	15	15	28.2	54.972	3052800000	0.000167098	0.000133137	0.000138547	0.000144971	0.000128863	0.000131513	0.000147254	0.000128882	0.000139294	0.000156127	0.000151323	0.000126118	0.000138148	0.000207932	0.000138253	0.000136027	0.221941	-0.121749	0.653763	0.795139	-0.0271712	0.099557	0.999864	0.649379	0.0877455	0.187502
O76024	Wolframin	WFS1	3	3	3.9	100.29	103500000	1.2773e-05	1.34471e-05	1.32776e-05	1.2655e-05	1.19287e-05	1.32697e-05	1.27916e-05	1.44198e-05	1.27357e-05	1.45139e-05	1.31612e-05	1.30009e-05	1.2155e-05	1.30739e-05	1.29374e-05	1.35171e-05	0.911374	0.00709512	0.0403033	0.501956	0.0344161	0.299334	0.999864	0.743624	-0.0130399	0.128647
O76031	ATP-dependent Clp protease ATP-binding subunit clpX-like, mitochondrial	CLPX	14	14	25.6	69.223	1067100000	0.000100039	0.000105027	0.000101853	0.000105358	9.77892e-05	0.000110996	0.000105601	0.000111176	0.000103759	0.000109459	0.000104773	0.000107517	9.83608e-05	0.000100493	0.000101152	9.74349e-05	0.36597	0.0457517	0.436555	0.119842	0.0455728	0.92139	0.999864	0.0541299	-0.0528742	1.26656
O76039	Cyclin-dependent kinase-like 5	CDKL5	4	4	5.9	107.52	57418000	1.01961e-05	9.85717e-06	1.11926e-05	9.87174e-06	8.84357e-06	1.03932e-05	1.09285e-05	1.12836e-05	1.00658e-05	1.03251e-05	1.05866e-05	1.15285e-05	9.96878e-06	9.26719e-06	1.24005e-05	1.14938e-05	0.898639	0.0115768	0.0464146	0.46762	0.0479141	0.330107	0.999864	0.541831	0.0689461	0.266136
O76041	Nebulette	NEBL	3	2	3.1	116.45	871200000	1.68111e-05	1.93625e-05	1.87884e-05	1.87065e-05	1.95006e-05	1.88364e-05	1.79825e-05	2.06274e-05	2.01067e-05	1.76025e-05	1.74592e-05	2.10651e-05	1.91362e-05	1.59895e-05	1.79974e-05	2.07659e-05	0.337784	0.0628163	0.471361	0.567563	0.0493781	0.245986	0.999864	0.963238	0.00431043	0.0162665
O76054	SEC14-like protein 2	SEC14L2	15	15	44.9	46.145	1442300000	6.58824e-05	6.11984e-05	6.51488e-05	6.37168e-05	6.1723e-05	6.34193e-05	6.4951e-05	6.19575e-05	6.40469e-05	6.48013e-05	6.53827e-05	6.35944e-05	6.61168e-05	6.69099e-05	6.88665e-05	6.69559e-05	0.473734	-0.0221269	0.324465	0.685862	0.010552	0.163763	0.999864	0.0346719	0.0709554	1.46002
O76070	Gamma-synuclein	SNCG	9	8	77.2	13.331	8212800000	0.000181419	0.000189779	0.000192733	0.0001904	0.000180103	0.000195335	0.000192932	0.000189267	0.000184172	0.000190997	0.000186207	0.000194493	0.000176056	0.000178369	0.000186778	0.000179302	0.849091	0.00630493	0.0710458	0.913696	0.00293518	0.0391984	0.999864	0.046851	-0.0661909	1.32928
O76071	Probable cytosolic iron-sulfur protein assembly protein CIAO1	CIAO1	15	15	63.1	37.84	6466600000	0.000198265	0.000197065	0.000203469	0.000201305	0.000181775	0.000200645	0.000199993	0.000205645	0.000192879	0.000197718	0.000200809	0.000201531	0.000189885	0.000194388	0.000193381	0.000198868	0.599339	-0.021888	0.222327	0.49149	-0.0129811	0.308485	0.999864	0.0461881	-0.0431619	1.33547
O76074	cGMP-specific 3,5-cyclic phosphodiesterase	PDE5A	8	8	12.3	99.984	165570000	1.59212e-05	1.55554e-05	1.67792e-05	1.59286e-05	1.44655e-05	1.53398e-05	1.63779e-05	1.62781e-05	1.45164e-05	1.53105e-05	1.64064e-05	1.63828e-05	1.63567e-05	1.45788e-05	1.7326e-05	1.58575e-05	0.437856	-0.0392648	0.358669	0.483992	-0.0356897	0.315162	0.999864	0.980025	-0.00147394	0.00876296
O76075	DNA fragmentation factor subunit beta	DFFB	3	3	13.6	39.109	151500000	1.64825e-05	1.73159e-05	1.7807e-05	1.74356e-05	1.82345e-05	1.52566e-05	1.7279e-05	1.79857e-05	1.77774e-05	1.56332e-05	1.68528e-05	1.75226e-05	1.83561e-05	1.63347e-05	1.72351e-05	1.87772e-05	0.925473	-0.00597009	0.0336364	0.592224	-0.0264654	0.227514	0.999864	0.527376	0.0343209	0.277879
O76080	AN1-type zinc finger protein 5	ZFAND5	7	7	48.8	23.132	1981700000	5.05017e-05	6.53578e-05	5.75892e-05	5.81662e-05	6.5224e-05	5.87622e-05	5.354e-05	6.72558e-05	6.52088e-05	5.39886e-05	5.27027e-05	7.19002e-05	5.9573e-05	4.88762e-05	6.23104e-05	6.6719e-05	0.478734	0.0797684	0.319906	0.600682	0.0739709	0.221355	0.999864	0.773079	0.036069	0.111776
O76094	Signal recognition particle subunit SRP72	SRP72	18	18	29.7	74.605	1927600000	0.000137643	9.76756e-05	0.000107935	0.000111452	9.37831e-05	9.71674e-05	0.000115881	9.86726e-05	9.00975e-05	0.000127298	0.000114775	9.23715e-05	0.000101474	0.000166029	9.54679e-05	9.1801e-05	0.25773	-0.165218	0.588835	0.564603	-0.0990265	0.248257	0.999864	0.999357	0.000208099	0.000279492
O94760	N(G),N(G)-dimethylarginine dimethylaminohydrolase 1	DDAH1	12	11	63.2	31.121	5744000000	7.89638e-05	9.19641e-05	8.55146e-05	8.50167e-05	0.000103742	9.07067e-05	8.45959e-05	9.76346e-05	9.97485e-05	8.44271e-05	8.2139e-05	9.68224e-05	9.47097e-05	8.23446e-05	9.10421e-05	9.94375e-05	0.124494	0.141622	0.90485	0.332032	0.0888005	0.478819	0.999864	0.196351	0.106164	0.706966
O94761	ATP-dependent DNA helicase Q4	RECQL4	2	2	4.7	133.07	29675000	1.65847e-06	1.74892e-06	2.0569e-06	1.68735e-06	1.71849e-06	1.82185e-06	1.6608e-06	1.67252e-06	1.87673e-06	1.91312e-06	1.737e-06	1.87081e-06	1.87882e-06	1.52912e-06	2.04856e-06	1.9575e-06	0.507678	-0.0571988	0.294411	0.558929	0.0487961	0.252644	0.999864	0.668833	0.0519778	0.174683
O94762	ATP-dependent DNA helicase Q5	RECQL5	15	15	19.3	108.86	1271300000	6.32823e-05	7.02296e-05	6.83517e-05	6.43825e-05	6.44707e-05	6.93249e-05	6.4886e-05	6.97636e-05	6.63662e-05	6.60685e-05	6.3017e-05	6.76456e-05	6.72988e-05	6.40176e-05	6.81621e-05	6.97192e-05	0.807646	0.0118671	0.0927791	0.694301	-0.0171643	0.158452	0.999864	0.728906	0.0159057	0.137329
O94763	Unconventional prefoldin RPB5 interactor 1	URI1	22	22	54	59.832	5547200000	0.000223848	0.00019649	0.000198288	0.000191633	0.000186282	0.000232798	0.000197713	0.000200056	0.000197308	0.000193801	0.000185972	0.000204092	0.000202025	0.000186896	0.000198994	0.000211036	0.898132	0.0116844	0.0466597	0.406985	-0.052739	0.390421	0.999864	0.758504	-0.0202764	0.120042
O94776	Metastasis-associated protein MTA2	MTA2	17	15	29	75.022	1027000000	0.000117275	9.89413e-05	9.03032e-05	0.000105869	0.000108593	0.000100913	0.000106097	9.80534e-05	0.000105182	0.000102858	0.000111011	0.000100297	0.000113719	0.000124624	9.72707e-05	0.000103752	0.960769	0.00442934	0.0173811	0.786404	0.0241458	0.104354	0.999864	0.445292	0.0914205	0.351355
O94782	Ubiquitin carboxyl-terminal hydrolase 1	USP1	8	8	13	88.206	59302000	1.18514e-05	1.15963e-05	1.24289e-05	1.13642e-05	1.10424e-05	1.13646e-05	1.20677e-05	1.15086e-05	1.11012e-05	1.28553e-05	1.23303e-05	1.19891e-05	1.16508e-05	1.24952e-05	1.20702e-05	1.20113e-05	0.354684	-0.0389214	0.450158	0.572684	0.0312689	0.242085	0.999864	0.423063	0.0298243	0.373595
O94804	Serine/threonine-protein kinase 10	STK10	19	17	24.4	112.13	549550000	7.28015e-05	6.20112e-05	6.25332e-05	6.75516e-05	7.60559e-05	5.22637e-05	4.91955e-05	4.82571e-05	8.10071e-05	8.54919e-05	8.71979e-05	8.20329e-05	7.95134e-05	8.7963e-05	8.47323e-05	8.46058e-05	0.215197	-0.230566	0.667164	0.000896512	0.341866	3.04744	0.115501	0.00109152	0.34652	2.96197
O94811	Tubulin polymerization-promoting protein	TPPP	9	9	42.9	23.693	813050000	2.85146e-05	3.17939e-05	3.0728e-05	3.12431e-05	3.51235e-05	3.23841e-05	3.04866e-05	3.34082e-05	3.59381e-05	2.86289e-05	2.97689e-05	3.81949e-05	3.39735e-05	2.80114e-05	3.35786e-05	3.59283e-05	0.107732	0.103807	0.967656	0.333559	0.116144	0.476827	0.999864	0.2586	0.104789	0.587371
O94817	Ubiquitin-like protein ATG12	ATG12	2	2	32.1	15.113	51076000	3.34115e-06	3.24353e-06	3.22741e-06	3.11353e-06	2.64406e-06	3.71669e-06	3.36403e-06	3.22802e-06	2.91648e-06	3.21632e-06	2.90357e-06	2.94579e-06	3.42005e-06	3.58938e-06	3.48101e-06	3.64495e-06	0.977205	0.00302912	0.0100143	0.0358924	-0.109346	1.445	0.999864	0.00467893	0.129078	2.32985
O94819	Kelch repeat and BTB domain-containing protein 11	KBTBD11	14	14	35.2	65.719	492710000	5.36771e-05	5.204e-05	5.30167e-05	5.07756e-05	5.18013e-05	5.11811e-05	5.2292e-05	4.975e-05	5.15924e-05	5.30788e-05	5.19242e-05	5.02587e-05	5.16648e-05	5.25632e-05	5.34638e-05	5.17601e-05	0.22924	-0.0312198	0.63971	0.468069	-0.0184021	0.32969	0.999864	0.985437	-0.000396884	0.00637116
O94822	E3 ubiquitin-protein ligase listerin	LTN1	4	4	2.6	200.55	88076000	1.62507e-05	1.41744e-05	1.49547e-05	1.48328e-05	1.4887e-05	1.48552e-05	1.55503e-05	1.43728e-05	1.4559e-05	1.69674e-05	1.63079e-05	1.43149e-05	1.46389e-05	1.67582e-05	1.4907e-05	1.31715e-05	0.792407	-0.0131727	0.101052	0.559042	0.0456689	0.252556	0.999864	0.836455	-0.0177717	0.0775575
O94826	Mitochondrial import receptor subunit TOM70	TOMM70	3	3	5.6	67.454	23168000	7.52774e-06	6.46699e-06	6.2981e-06	6.63913e-06	7.1488e-06	6.70215e-06	7.16614e-06	6.84043e-06	7.32723e-06	6.96278e-06	7.3548e-06	6.51063e-06	6.28145e-06	7.05553e-06	6.1276e-06	6.30429e-06	0.465672	0.0487471	0.33192	0.399919	0.0640942	0.398028	0.999864	0.430414	-0.0636906	0.366114
O94829	Importin-13	IPO13	3	3	3.5	108.19	36647000	4.95061e-06	3.76841e-06	4.13086e-06	3.85939e-06	3.90578e-06	4.06836e-06	4.80334e-06	4.03124e-06	3.25312e-06	5.55907e-06	4.46533e-06	2.74517e-06	3.26488e-06	4.42529e-06	4.36419e-06	3.29779e-06	0.943634	0.00856019	0.0251966	0.810785	-0.0605321	0.0910944	0.999864	0.44939	-0.122208	0.347377
O94830	Phospholipase DDHD2	DDHD2	25	25	48	81.031	2794300000	0.000131452	0.000132434	0.000141645	0.000139529	0.00012273	0.000133196	0.000137956	0.000137464	0.000123698	0.000133602	0.000137983	0.000131945	0.000121877	0.000133485	0.000134714	0.000133647	0.460877	-0.036761	0.336415	0.299034	-0.0479857	0.524279	0.999864	0.22601	-0.0576092	0.645871
O94842	TOX high mobility group box family member 4	TOX4	11	11	18.5	66.194	1449700000	7.77056e-05	8.7795e-05	8.92918e-05	8.26305e-05	9.12531e-05	8.55547e-05	8.07636e-05	9.3084e-05	8.80934e-05	8.11478e-05	7.9015e-05	9.14217e-05	8.65159e-05	7.61492e-05	8.61287e-05	8.63342e-05	0.423003	0.0554966	0.373657	0.89048	0.0096099	0.0503757	0.999864	0.880731	-0.00984528	0.0551567
O94851	Protein-methionine sulfoxide oxidase MICAL2	MICAL2	6	4	4.2	219.06	110240000	1.08352e-05	1.24806e-05	1.1884e-05	1.23168e-05	1.15708e-05	1.32491e-05	1.32143e-05	1.32813e-05	1.23953e-05	1.21877e-05	1.16544e-05	1.22845e-05	1.09365e-05	1.20647e-05	1.10779e-05	1.27699e-05	0.14049	0.110964	0.852355	0.557603	0.0302017	0.253675	0.999864	0.779336	-0.020409	0.108275
O94855	Protein transport protein Sec24D	SEC24D	12	11	16.4	113.01	448930000	3.88743e-05	3.40535e-05	3.10519e-05	3.4888e-05	3.37453e-05	3.57099e-05	3.52834e-05	3.34776e-05	3.16935e-05	3.68347e-05	3.69843e-05	3.17136e-05	3.28852e-05	3.51529e-05	3.11995e-05	2.87406e-05	0.926978	-0.0067852	0.0329306	0.858431	-0.0171557	0.0662947	0.999864	0.243477	-0.117812	0.613542
O94864	STAGA complex 65 subunit gamma	SUPT7L	5	5	19.8	46.192	156760000	3.23443e-05	2.82588e-05	3.13469e-05	2.8721e-05	2.95301e-05	2.96561e-05	3.09441e-05	2.85134e-05	2.89712e-05	3.04536e-05	3.14317e-05	2.87867e-05	2.99784e-05	3.04587e-05	3.19901e-05	2.86733e-05	0.664661	-0.024443	0.1774	0.834384	-0.0123418	0.0786342	0.999864	0.932026	0.00512616	0.0305718
O94874	E3 UFM1-protein ligase 1	UFL1	6	6	9.7	89.594	94215000	1.30065e-05	1.10661e-05	1.14272e-05	1.25036e-05	1.04574e-05	1.26128e-05	1.22474e-05	1.06044e-05	1.07269e-05	1.26206e-05	1.22774e-05	1.03328e-05	1.09937e-05	1.2516e-05	1.08588e-05	1.04912e-05	0.494736	-0.0639502	0.305626	0.506331	-0.0628282	0.295566	0.999864	0.262969	-0.0977189	0.580095
O94880	PHD finger protein 14	PHF14	15	15	18.1	106.99	1196100000	7.80327e-05	7.2171e-05	7.54292e-05	7.2774e-05	7.11832e-05	7.24774e-05	7.36191e-05	7.59431e-05	7.40492e-05	7.28771e-05	7.01443e-05	7.49434e-05	6.93841e-05	6.89367e-05	7.41567e-05	7.54928e-05	0.470244	-0.0252831	0.327676	0.383907	-0.0312432	0.415773	0.999864	0.267839	-0.0513602	0.572126
O94885	SAM and SH3 domain-containing protein 1	SASH1	19	19	22.8	136.65	568850000	6.25445e-05	7.40683e-05	7.09461e-05	7.26779e-05	7.72577e-05	7.12315e-05	6.92408e-05	7.80552e-05	7.7616e-05	6.39265e-05	6.86679e-05	8.4858e-05	7.67564e-05	6.4888e-05	7.42503e-05	8.04184e-05	0.294622	0.0779035	0.530734	0.512636	0.0744025	0.290191	0.999864	0.375948	0.0804756	0.424873
O94887	FERM, RhoGEF and pleckstrin domain-containing protein 2	FARP2	5	5	5.8	119.89	126000000	1.57746e-05	1.64835e-05	1.56158e-05	1.4544e-05	1.56612e-05	1.57861e-05	1.52802e-05	1.52508e-05	1.74138e-05	1.64993e-05	1.54384e-05	1.45043e-05	1.56401e-05	1.76095e-05	1.6677e-05	1.51554e-05	0.803575	-0.0101968	0.0949735	0.648023	0.0328569	0.188409	0.999864	0.364246	0.0602976	0.438605
O94888	UBX domain-containing protein 7	UBXN7	19	19	48.9	54.862	4114800000	0.00013187	0.00015209	0.000144487	0.000155022	0.00015297	0.000144817	0.000143383	0.000151169	0.000159533	0.000132847	0.000142445	0.000173971	0.000155731	0.000136331	0.000149262	0.000169394	0.709542	0.0217644	0.149022	0.567844	0.061301	0.245771	0.999864	0.458586	0.0658487	0.33858
O94903	Proline synthase co-transcribed bacterial homolog protein	PLPBP	8	8	32.4	30.344	1224700000	7.81616e-05	7.50671e-05	6.30258e-05	6.80368e-05	8.2518e-05	7.52682e-05	7.21449e-05	6.87178e-05	8.20655e-05	7.3037e-05	6.94691e-05	6.71198e-05	7.61175e-05	7.00565e-05	6.58741e-05	6.32449e-05	0.456295	0.0710806	0.340754	0.709678	0.0370729	0.148939	0.999864	0.629155	-0.0464021	0.201242
O94905;O75477	Erlin-2;Erlin-1	ERLIN2	2	2	5.6	37.839	76109000	9.58224e-06	9.19788e-06	9.69909e-06	8.55793e-06	8.51372e-06	9.2769e-06	8.76456e-06	9.48159e-06	8.53463e-06	1.06555e-05	9.44663e-06	7.76668e-06	6.93513e-06	8.76745e-06	9.15298e-06	7.69568e-06	0.49069	-0.0395029	0.309192	0.821649	-0.0248983	0.0853136	0.999864	0.0954509	-0.18626	1.02022
O94906	Pre-mRNA-processing factor 6	PRPF6	11	11	17.1	106.92	643480000	3.60283e-05	3.77257e-05	3.9773e-05	3.98573e-05	3.99309e-05	3.61772e-05	3.92249e-05	3.96982e-05	4.09213e-05	3.57574e-05	3.65762e-05	4.31498e-05	3.94056e-05	3.695e-05	3.72286e-05	4.4757e-05	0.755967	0.0154066	0.121497	0.716907	0.0281327	0.144537	0.999864	0.56359	0.0458851	0.249037
O94907	Dickkopf-related protein 1	DKK1	5	5	27.4	28.671	169400000	1.44287e-05	1.71245e-05	1.52615e-05	1.5623e-05	1.78025e-05	1.70087e-05	1.48424e-05	1.71576e-05	1.82899e-05	1.56634e-05	1.50144e-05	1.7196e-05	1.56752e-05	1.37069e-05	1.57527e-05	1.69374e-05	0.248417	0.0976735	0.604818	0.355618	0.0836245	0.449017	0.999864	0.920222	-0.00847009	0.0361074
O94913	Pre-mRNA cleavage complex 2 protein Pcf11	PCF11	21	21	18.1	173.05	1145200000	7.27657e-05	7.43792e-05	7.70991e-05	7.00784e-05	7.2544e-05	7.4806e-05	7.16198e-05	7.51543e-05	7.14079e-05	7.43718e-05	7.25805e-05	7.05797e-05	7.39994e-05	7.06139e-05	7.56886e-05	7.44653e-05	0.977721	-0.000972767	0.00978492	0.454871	-0.0266282	0.342112	0.999864	0.953467	0.00217879	0.0206944
O94915	Protein furry homolog-like	FRYL	14	14	6.1	339.59	482370000	3.29364e-05	2.72404e-05	3.01274e-05	2.82545e-05	2.87615e-05	2.94954e-05	3.12223e-05	2.74265e-05	2.75368e-05	3.32155e-05	3.03634e-05	2.60731e-05	3.03014e-05	3.31677e-05	2.99435e-05	2.45291e-05	0.789483	-0.0202562	0.102657	0.870677	-0.0167675	0.0601431	0.999864	0.946233	-0.00752913	0.0240019
O94916	Nuclear factor of activated T-cells 5	NFAT5	8	8	7.4	165.76	160480000	1.90492e-05	1.95966e-05	2.01291e-05	1.78957e-05	1.93495e-05	1.90326e-05	1.87994e-05	1.98245e-05	1.89011e-05	1.92752e-05	1.81485e-05	1.9286e-05	1.97948e-05	2.0071e-05	1.97384e-05	2.00202e-05	0.878755	0.00629777	0.056132	0.645485	-0.0200811	0.190114	0.999864	0.178579	0.0545374	0.748169
O94919	Endonuclease domain-containing 1 protein	ENDOD1	2	2	5.4	55.016	66967000	2.77745e-06	2.49147e-06	2.75804e-06	2.99188e-06	2.34686e-06	2.64333e-06	3.03072e-06	2.93536e-06	2.64695e-06	2.92538e-06	2.93103e-06	2.75026e-06	2.76216e-06	2.43772e-06	2.81111e-06	2.42894e-06	0.93553	-0.00821422	0.0289421	0.652361	0.0304185	0.185512	0.999864	0.356624	-0.077858	0.44779
O94925	Glutaminase kidney isoform, mitochondrial	GLS	8	8	16.1	73.46	363630000	6.56555e-05	5.87601e-05	6.44718e-05	6.10658e-05	5.45163e-05	5.82196e-05	6.31596e-05	5.77205e-05	5.76293e-05	6.30717e-05	6.12383e-05	5.55867e-05	5.81547e-05	6.24699e-05	5.53331e-05	5.35408e-05	0.137314	-0.0975192	0.862287	0.2285	-0.0735729	0.641114	0.999864	0.0873188	-0.123173	1.05889
O94953	Lysine-specific demethylase 4B	KDM4B	8	8	8.7	121.9	212030000	1.90305e-05	1.78393e-05	1.97345e-05	1.85122e-05	1.66331e-05	1.86857e-05	1.93558e-05	1.93501e-05	1.75083e-05	1.8674e-05	1.81236e-05	1.95171e-05	1.81418e-05	1.80762e-05	1.93645e-05	1.96234e-05	0.731313	-0.0211226	0.135897	0.60066	-0.0250583	0.221371	0.999864	0.96997	0.00171424	0.0132419
O94964	Protein SOGA1;N-terminal form;C-terminal 80 kDa form	SOGA1	13	10	11.5	159.76	144730000	2.3909e-05	2.3104e-05	2.52119e-05	2.38384e-05	2.21274e-05	2.3541e-05	2.4532e-05	2.3498e-05	2.28531e-05	2.53471e-05	2.39854e-05	2.25555e-05	2.37061e-05	2.32025e-05	2.59265e-05	2.17425e-05	0.405099	-0.0359608	0.392438	0.682919	-0.0199955	0.165631	0.999864	0.715432	-0.0224875	0.145432
O94966	Ubiquitin carboxyl-terminal hydrolase 19	USP19	26	26	30	145.65	1812700000	0.000117893	0.000115057	0.000114075	0.00011393	0.000108053	0.000116829	0.000117214	0.000117101	0.000107524	0.000119587	0.000116072	0.00010775	0.000111032	0.00011329	0.000113489	0.000110386	0.862433	-0.00551446	0.0642747	0.458793	-0.0317125	0.338383	0.999864	0.0386983	-0.0404951	1.41231
O94967	WD repeat-containing protein 47	WDR47	16	16	26	101.95	613210000	5.80273e-05	5.61382e-05	6.09186e-05	5.66356e-05	5.20407e-05	5.47983e-05	5.93794e-05	5.50919e-05	5.28443e-05	5.6688e-05	5.67589e-05	5.36726e-05	5.42158e-05	5.80129e-05	6.07834e-05	5.55036e-05	0.210663	-0.0663095	0.676411	0.0937419	-0.0751143	1.02807	0.999864	0.672749	-0.0200874	0.172147
O94973	AP-2 complex subunit alpha-2	AP2A2	31	21	41.4	103.96	4281600000	0.000193383	0.000174363	0.000178613	0.00017869	0.00016695	0.000181009	0.000185649	0.000169467	0.000161735	0.000186413	0.000186932	0.000157386	0.000172119	0.000186769	0.0001767	0.000161894	0.40458	-0.0444002	0.392996	0.395891	-0.0663345	0.402425	0.999864	0.338897	-0.0559195	0.469932
O94979	Protein transport protein Sec31A	SEC31A	39	39	41.9	133.01	23034000000	0.000726869	0.00072455	0.000707196	0.000717333	0.000735847	0.000728291	0.000719239	0.000701156	0.000713043	0.000730395	0.000716156	0.000688958	0.000721575	0.000716922	0.000691965	0.000699786	0.813051	0.00430043	0.0898823	0.505415	-0.0138086	0.296352	0.999864	0.216806	-0.0231091	0.663929
O94988	Protein FAM13A	FAM13A	6	5	9.2	116.93	119100000	1.79726e-05	1.68441e-05	2.07823e-05	1.61698e-05	1.6575e-05	1.8075e-05	1.87974e-05	1.87707e-05	1.62775e-05	2.25005e-05	1.75464e-05	1.59918e-05	1.56471e-05	1.76618e-05	1.98078e-05	1.75798e-05	0.92491	0.00900196	0.0339006	0.942589	0.0109601	0.0256778	0.999864	0.846406	-0.0217191	0.0724214
O94992	Protein HEXIM1	HEXIM1	13	12	50.1	40.623	27404000000	0.00025301	0.000288733	0.000281625	0.000267755	0.000308996	0.000283449	0.000264619	0.000299034	0.000291175	0.00026077	0.000253776	0.000295088	0.000288199	0.000252633	0.000284633	0.000287905	0.241414	0.0834518	0.617238	0.859676	0.0127516	0.065665	0.999864	0.650868	0.0291207	0.186507
O95049	Tight junction protein ZO-3	TJP3	7	7	9.1	101.4	191680000	2.18309e-05	2.01112e-05	2.11182e-05	2.12171e-05	2.08949e-05	2.20803e-05	2.1656e-05	2.12043e-05	2.12724e-05	2.19766e-05	2.12418e-05	2.09244e-05	2.1665e-05	2.1947e-05	2.27051e-05	2.12906e-05	0.410751	0.0264282	0.386422	0.5232	0.0193466	0.281332	0.999864	0.123832	0.0559131	0.907169
O95059	Ribonuclease P protein subunit p14	RPP14	6	6	67.7	13.693	853210000	3.78834e-05	3.49177e-05	3.48501e-05	3.17658e-05	3.26893e-05	3.46198e-05	3.27823e-05	3.34236e-05	3.0097e-05	3.62423e-05	3.40745e-05	2.83167e-05	3.50408e-05	3.6637e-05	3.25196e-05	3.00699e-05	0.308309	-0.0624063	0.511013	0.2702	-0.115053	0.568315	0.999864	0.524758	-0.0542996	0.280041
O95071	E3 ubiquitin-protein ligase UBR5	UBR5	38	38	18.9	309.35	1712100000	0.000259934	0.000200779	0.000239065	0.000214567	0.000206317	0.000210567	0.000240471	0.000198774	0.000187347	0.00028179	0.00023575	0.000170758	0.000200897	0.000266324	0.000219416	0.000177906	0.397628	-0.0949101	0.400523	0.744156	-0.062392	0.128336	0.999864	0.606052	-0.0807999	0.21749
O95081	Arf-GAP domain and FG repeat-containing protein 2	AGFG2	8	8	18.5	48.962	573250000	4.82932e-05	4.70287e-05	4.4019e-05	4.31436e-05	4.51519e-05	4.77271e-05	4.64448e-05	4.49939e-05	4.72037e-05	4.79549e-05	4.47163e-05	4.42522e-05	4.80254e-05	4.70328e-05	4.59668e-05	4.32257e-05	0.750354	0.014422	0.124734	0.796331	0.0129284	0.0989065	0.999864	0.791683	0.0138967	0.101449
O95104	Splicing factor, arginine/serine-rich 15	SCAF4	13	13	13.2	125.87	5453600000	0.000159406	0.000173108	0.000171211	0.000164021	0.000159554	0.000164093	0.000162799	0.000171137	0.00016666	0.00016436	0.00016101	0.000168512	0.000163925	0.000160655	0.000163285	0.000178255	0.54986	-0.0221259	0.259748	0.631918	-0.0156472	0.199339	0.999864	0.93899	-0.00351447	0.0273389
O95155	Ubiquitin conjugation factor E4 B	UBE4B	22	22	22.7	146.18	1153300000	9.26398e-05	8.82307e-05	8.48667e-05	8.32306e-05	9.0502e-05	8.91141e-05	8.85634e-05	8.28499e-05	8.48802e-05	8.84338e-05	8.70719e-05	8.10564e-05	8.85895e-05	8.94153e-05	8.61706e-05	8.21617e-05	0.853649	0.00849766	0.0687208	0.501204	-0.031452	0.299985	0.999864	0.811559	-0.0109166	0.0906801
O95163	Elongator complex protein 1	ELP1	40	40	39.7	150.25	5892800000	0.00037819	0.000324329	0.000359801	0.000357506	0.000334448	0.000337531	0.000364274	0.000328866	0.000316755	0.000375021	0.000359237	0.000292204	0.000328337	0.000383338	0.000332782	0.000305338	0.356586	-0.056687	0.447835	0.419371	-0.0800211	0.377402	0.999864	0.412702	-0.0729734	0.384363
O95166;Q9H0R8	Gamma-aminobutyric acid receptor-associated protein;Gamma-aminobutyric acid receptor-associated protein-like 1	GABARAP	4	2	16.2	13.918	4829500000	5.33763e-05	5.13055e-05	4.77698e-05	4.97232e-05	5.42528e-05	5.1583e-05	5.39352e-05	5.15178e-05	5.35672e-05	5.33412e-05	5.32015e-05	5.03774e-05	4.80558e-05	4.98664e-05	4.78805e-05	5.17252e-05	0.154568	0.0636129	0.810879	0.190152	0.0581299	0.720899	0.999864	0.465764	-0.0335468	0.331834
O95171	Sciellin	SCEL	4	4	7	77.551	35755000	8.37891e-06	8.25413e-06	8.6131e-06	8.05725e-06	7.87535e-06	7.90286e-06	8.60233e-06	8.06247e-06	8.13179e-06	8.48495e-06	7.89722e-06	8.79085e-06	8.32347e-06	7.87066e-06	8.89117e-06	7.82212e-06	0.33489	-0.0377613	0.475098	0.998811	6.14631e-05	0.000516784	0.999864	0.730704	-0.0172557	0.136258
O95197	Reticulon-3	RTN3	5	5	6.5	112.61	148050000	1.32371e-05	1.28904e-05	1.42198e-05	1.25805e-05	1.23616e-05	1.30524e-05	1.34423e-05	1.30883e-05	1.24851e-05	1.29473e-05	1.33038e-05	1.18561e-05	1.25786e-05	1.32372e-05	1.35438e-05	1.27844e-05	0.580879	-0.0270502	0.235914	0.263633	-0.0651083	0.579	0.999864	0.655113	-0.0215236	0.183684
O95202	LETM1 and EF-hand domain-containing protein 1, mitochondrial	LETM1	8	8	12.4	83.353	560860000	6.72552e-05	7.09298e-05	7.26371e-05	6.97268e-05	6.64629e-05	6.90109e-05	6.94228e-05	6.917e-05	6.80505e-05	6.69258e-05	6.89627e-05	7.06039e-05	6.50379e-05	6.48317e-05	7.08319e-05	7.30687e-05	0.267106	-0.0337256	0.573317	0.315867	-0.0312205	0.500496	0.999864	0.500482	-0.0352873	0.300611
O95208	Epsin-2	EPN2	12	11	31.7	68.481	1376800000	7.21115e-05	8.09671e-05	8.1079e-05	7.63932e-05	7.90866e-05	7.90588e-05	7.71862e-05	8.26854e-05	7.80055e-05	7.53466e-05	7.4077e-05	8.283e-05	7.88955e-05	7.19195e-05	7.9309e-05	8.45086e-05	0.471624	0.0342743	0.326404	0.980667	-0.00135577	0.00847851	0.999864	0.771327	0.0188391	0.112762
O95210	Starch-binding domain-containing protein 1	STBD1	2	2	5.6	39.007	95286000	9.91315e-06	9.54674e-06	9.98145e-06	9.53373e-06	8.32887e-06	9.22239e-06	1.07163e-05	9.68021e-06	8.79763e-06	9.66745e-06	9.95302e-06	9.51263e-06	9.16204e-06	9.50264e-06	1.0081e-05	9.98291e-06	0.632869	-0.0385363	0.198686	0.375654	-0.0391843	0.425212	0.999864	0.8098	-0.00915375	0.0916222
O95218	Zinc finger Ran-binding domain-containing protein 2	ZRANB2	17	17	38.8	37.404	6762000000	0.000397028	0.000454031	0.00043911	0.000460033	0.000438891	0.00045273	0.000435433	0.000467668	0.000481179	0.000422536	0.000441847	0.000517148	0.000428484	0.000398545	0.000447034	0.000486501	0.512538	0.03624	0.290274	0.310494	0.0898825	0.507947	0.999864	0.914896	0.00851692	0.0386284
O95219	Sorting nexin-4	SNX4	5	5	13.1	51.908	55602000	1.22353e-05	9.87088e-06	1.06341e-05	1.0547e-05	9.66048e-06	1.03447e-05	1.26223e-05	9.89733e-06	9.25902e-06	1.25986e-05	1.16526e-05	9.90612e-06	9.20463e-06	1.22512e-05	1.06127e-05	9.85996e-06	0.82873	-0.0256398	0.081587	0.973158	0.00429116	0.0118166	0.999864	0.695008	-0.0460142	0.15801
O95229	ZW10 interactor	ZWINT	8	8	35	31.293	377000000	1.40303e-05	1.62904e-05	1.53869e-05	1.48351e-05	1.52843e-05	1.63526e-05	1.51892e-05	1.65949e-05	1.52298e-05	1.43925e-05	1.47824e-05	1.68524e-05	1.57618e-05	1.40509e-05	1.6048e-05	1.57088e-05	0.273237	0.0670082	0.56346	0.812277	0.0169231	0.090296	0.999864	0.709352	0.0242643	0.149138
O95232	Luc7-like protein 3	LUC7L3	14	14	34.7	51.466	5229200000	0.000184742	0.000166258	0.000164895	0.000160367	0.000201442	0.000166844	0.000162123	0.000151478	0.000180317	0.000163845	0.000156103	0.000148024	0.000167525	0.000168	0.000154008	0.000148709	0.911089	0.0119498	0.0404394	0.453907	-0.0609461	0.343033	0.999864	0.237515	-0.0834805	0.624309
O95235	Kinesin-like protein KIF20A	KIF20A	3	3	5.1	100.28	18386000	3.8158e-06	3.3723e-06	3.62751e-06	3.66695e-06	3.73835e-06	3.4994e-06	3.78885e-06	3.43872e-06	3.63682e-06	3.95566e-06	3.89923e-06	3.18202e-06	3.74959e-06	3.86663e-06	3.63346e-06	3.76791e-06	0.973906	-0.00171877	0.011483	0.818214	0.0189193	0.0871331	0.999864	0.245134	0.0523355	0.610596
O95239	Chromosome-associated kinesin KIF4A	KIF4A	15	15	12.8	139.88	587250000	4.10278e-05	4.17456e-05	4.36318e-05	4.07175e-05	3.87813e-05	4.10127e-05	4.44195e-05	4.30925e-05	4.10519e-05	4.35858e-05	4.29678e-05	4.39785e-05	3.99486e-05	4.15733e-05	4.3967e-05	4.39839e-05	0.974896	0.00158041	0.0110418	0.27143	0.0380063	0.566343	0.999864	0.636971	0.0201449	0.195881
O95243	Methyl-CpG-binding domain protein 4	MBD4	8	8	17.1	66.05	622210000	4.30573e-05	4.70703e-05	4.65977e-05	4.59751e-05	4.49233e-05	4.59236e-05	4.46431e-05	4.80233e-05	4.68547e-05	4.45906e-05	4.69233e-05	4.85578e-05	4.54346e-05	4.43678e-05	4.69421e-05	4.88097e-05	0.869201	0.00640504	0.06088	0.417938	0.03299	0.378888	0.999864	0.608259	0.0223615	0.215912
O95249	Golgi SNAP receptor complex member 1	GOSR1	7	7	33.2	28.612	2725200000	5.21443e-05	5.92987e-05	5.84769e-05	5.73646e-05	5.47558e-05	5.74132e-05	5.60515e-05	5.86121e-05	5.96537e-05	5.65205e-05	5.64036e-05	6.16924e-05	5.45856e-05	5.59934e-05	5.96135e-05	6.14018e-05	0.952316	-0.00287142	0.0212188	0.428823	0.0436746	0.367722	0.999864	0.649293	0.0271006	0.187559
O95251	Histone acetyltransferase KAT7	KAT7	5	5	9.7	70.642	711240000	3.12794e-05	3.2756e-05	3.23004e-05	2.89507e-05	2.71765e-05	3.21882e-05	3.12587e-05	3.12036e-05	2.78138e-05	3.83344e-05	3.01644e-05	2.87213e-05	2.62127e-05	3.11751e-05	3.10936e-05	2.91571e-05	0.560049	-0.040398	0.251774	0.981058	-0.00291303	0.00830515	0.999864	0.232462	-0.0908715	0.633648
O95260	Arginyl-tRNA--protein transferase 1	ATE1	18	18	42.3	59.09	3160600000	0.000163113	0.000154639	0.000143718	0.000154582	0.000157818	0.000163508	0.000155592	0.000152254	0.000148866	0.000152523	0.000154276	0.000148918	0.000155846	0.000157418	0.0001477	0.000146437	0.504836	0.030403	0.29685	0.520003	-0.0271116	0.283994	0.999864	0.671714	-0.0204017	0.172816
O95273	Cyclin-D1-binding protein 1	CCNDBP1	5	5	16.9	40.262	459170000	3.05035e-05	2.74558e-05	2.89843e-05	2.64192e-05	2.68042e-05	2.93899e-05	2.94882e-05	2.69306e-05	2.82213e-05	3.26681e-05	2.93255e-05	2.47332e-05	2.81552e-05	2.96886e-05	2.91603e-05	2.6309e-05	0.877084	-0.00957539	0.0569588	0.838601	0.0200357	0.0764445	0.999864	0.991827	-0.000631991	0.003564
O95292	Vesicle-associated membrane protein-associated protein B/C	VAPB	8	7	34.6	27.228	734730000	7.12209e-05	8.44386e-05	8.11317e-05	7.91848e-05	9.53572e-05	8.12467e-05	7.83587e-05	9.469e-05	9.22659e-05	7.69862e-05	7.66039e-05	9.42492e-05	8.74123e-05	7.42691e-05	8.27373e-05	9.37912e-05	0.159908	0.146107	0.79613	0.317658	0.106166	0.498041	0.999864	0.306784	0.0981035	0.513168
O95295	SNARE-associated protein Snapin	SNAPIN	4	4	41.9	14.874	136010000	7.52177e-06	7.10889e-06	6.59864e-06	6.08947e-06	7.74406e-06	6.42056e-06	6.66019e-06	6.99229e-06	8.25113e-06	6.75807e-06	6.8736e-06	7.21304e-06	8.06274e-06	6.00544e-06	7.02162e-06	7.76376e-06	0.778663	0.0260797	0.10865	0.371799	0.0909204	0.429692	0.999864	0.514212	0.0788572	0.288857
O95297	Myelin protein zero-like protein 1	MPZL1	3	3	12.3	29.082	212800000	1.73822e-05	1.70848e-05	1.82276e-05	1.71433e-05	1.81875e-05	1.86862e-05	1.81391e-05	1.90613e-05	1.98822e-05	1.92914e-05	1.83279e-05	1.82378e-05	1.79941e-05	2.0427e-05	1.94726e-05	1.85158e-05	0.0214823	0.0849587	1.66792	0.0210728	0.117033	1.67628	0.999864	0.0335402	0.129742	1.47443
O95302	Peptidyl-prolyl cis-trans isomerase FKBP9	FKBP9	16	15	31.8	63.083	9403700000	0.000194407	0.000186942	0.000186114	0.000193443	0.000198881	0.000189344	0.000192378	0.000186813	0.000189943	0.00018705	0.000190134	0.000181029	0.000199996	0.000194265	0.000188458	0.000193221	0.646992	0.0122901	0.189101	0.332292	-0.0243789	0.47848	0.999864	0.284638	0.0282277	0.545707
O95336	6-phosphogluconolactonase	PGLS	15	15	90.7	27.547	52551000000	0.000303292	0.000327487	0.000325428	0.000329191	0.000299503	0.000317109	0.000319919	0.000326219	0.000328532	0.000311484	0.000326586	0.000348683	0.000310059	0.000309404	0.0003183	0.00034382	0.522538	-0.0256441	0.281882	0.472764	0.033161	0.325356	0.999864	0.92781	-0.00428753	0.032541
O95340	Bifunctional 3-phosphoadenosine 5-phosphosulfate synthase 2;Sulfate adenylyltransferase;Adenylyl-sulfate kinase	PAPSS2	11	11	19.4	69.5	888150000	7.92957e-05	5.69216e-05	5.2345e-05	6.3534e-05	5.65673e-05	6.41352e-05	6.85311e-05	5.58422e-05	5.26079e-05	7.48442e-05	6.88745e-05	4.8049e-05	5.49413e-05	7.71639e-05	5.15945e-05	4.39888e-05	0.800327	-0.0407467	0.0967323	0.831766	-0.0448745	0.0799987	0.999864	0.533735	-0.146913	0.272674
O95347	Structural maintenance of chromosomes protein 2	SMC2	32	32	28	135.65	2002000000	0.000284048	0.000174501	0.000185053	0.000203806	0.00019361	0.000185322	0.000225171	0.000166301	0.0001699	0.000257321	0.000225247	0.000143667	0.000176601	0.000292583	0.000154315	0.00013034	0.512836	-0.13744	0.290021	0.732644	-0.090043	0.135107	0.999864	0.611703	-0.168797	0.21346
O95352	Ubiquitin-like modifier-activating enzyme ATG7	ATG7	10	10	16.9	77.959	338240000	6.49058e-05	5.33546e-05	4.95899e-05	5.51964e-05	5.25502e-05	5.58835e-05	5.76868e-05	5.18184e-05	5.05903e-05	6.1592e-05	5.78548e-05	4.64329e-05	5.17935e-05	5.61034e-05	4.70924e-05	4.44353e-05	0.731096	-0.0334221	0.136026	0.740315	-0.0431791	0.130583	0.999864	0.20549	-0.161503	0.68721
O95359	Transforming acidic coiled-coil-containing protein 2	TACC2	89	86	43	309.42	35312000000	0.000885881	0.000993012	0.000968697	0.000943317	0.000993002	0.000954945	0.000918081	0.00100952	0.000975576	0.000888112	0.000900221	0.00101617	0.000980495	0.000879826	0.000977288	0.000998815	0.517019	0.0318561	0.286493	0.945926	-0.00412549	0.0241428	0.999864	0.758369	0.0172188	0.120119
O95361	Tripartite motif-containing protein 16	TRIM16	23	23	54.1	63.954	7626100000	0.00025215	0.000221292	0.000214761	0.000232161	0.000223974	0.000233222	0.00024292	0.000213972	0.000216955	0.000242684	0.0002396	0.000207322	0.000217086	0.000232907	0.000205294	0.00019885	0.883573	-0.00987021	0.0537576	0.781352	-0.0218018	0.107153	0.999864	0.185921	-0.107737	0.730671
O95365	Zinc finger and BTB domain-containing protein 7A	ZBTB7A	7	7	16.6	61.438	320120000	2.02783e-05	1.88768e-05	2.16724e-05	2.04139e-05	1.58964e-05	1.87769e-05	2.17444e-05	2.11647e-05	1.71163e-05	2.1113e-05	2.1271e-05	1.95581e-05	1.80907e-05	2.00458e-05	2.19665e-05	2.0319e-05	0.551122	-0.0664864	0.258752	0.643512	-0.0392936	0.191444	0.999864	0.841154	-0.0146225	0.0751246
O95372	Acyl-protein thioesterase 2	LYPLA2	6	6	34.2	24.737	4428300000	0.000115178	0.000120194	0.000121073	0.000128704	0.000119821	0.000120496	0.000124622	0.000126384	0.000130107	0.000112136	0.000126775	0.000142308	0.000132718	0.000124089	0.000125872	0.000138882	0.64804	0.018242	0.188398	0.373388	0.0758135	0.427839	0.999864	0.0834521	0.104408	1.07856
O95373	Importin-7	IPO7	31	30	40.7	119.52	40731000000	0.000664578	0.000589829	0.000592223	0.000605032	0.000630969	0.000624346	0.000635158	0.000586969	0.000592821	0.000673507	0.000652844	0.000546805	0.000611411	0.000672351	0.000604312	0.000546631	0.766256	0.0150914	0.115626	0.919038	0.00840008	0.0366667	0.999864	0.896109	-0.010013	0.0476392
O95376	E3 ubiquitin-protein ligase ARIH2	ARIH2	9	9	24.1	57.818	2327400000	4.16247e-05	4.07737e-05	4.32999e-05	4.27193e-05	4.47426e-05	4.29167e-05	4.36109e-05	4.33546e-05	4.62264e-05	4.15412e-05	4.41973e-05	4.61857e-05	4.64339e-05	4.31503e-05	4.96833e-05	4.53032e-05	0.0640297	0.0522156	1.19362	0.0975257	0.0810546	1.01088	0.999864	0.0337897	0.13213	1.47122
O95379	Tumor necrosis factor alpha-induced protein 8	TNFAIP8	2	2	17.2	23.003	635610000	6.5677e-06	5.35676e-06	4.915e-06	4.97911e-06	6.18994e-06	6.5989e-06	4.85013e-06	4.50941e-06	1.4187e-05	5.39736e-06	5.35265e-06	4.79109e-06	6.54522e-06	6.85871e-06	8.27472e-06	8.97185e-06	0.901021	0.0216447	0.0452651	0.420709	0.44627	0.376018	0.999864	0.0188394	0.490353	1.72493
O95391	Pre-mRNA-splicing factor SLU7	SLU7	13	13	27	68.386	8226200000	6.28334e-05	7.1062e-05	6.95738e-05	6.67429e-05	7.4854e-05	7.14475e-05	6.60403e-05	7.60485e-05	7.4495e-05	6.71233e-05	6.57152e-05	7.61234e-05	7.17034e-05	6.34577e-05	7.05437e-05	7.45426e-05	0.165855	0.0939304	0.780272	0.336645	0.0690368	0.472828	0.999864	0.430852	0.0526085	0.365672
O95394	Phosphoacetylglucosamine mutase	PGM3	19	18	39.5	59.851	2424000000	0.000126035	0.000107972	9.09248e-05	0.000107526	0.000126124	0.000113445	0.000110241	0.00010136	0.000117585	0.000104575	0.00010823	9.88867e-05	0.000112459	0.00010262	9.34483e-05	9.28883e-05	0.614662	0.0611132	0.211364	0.925654	-0.0106531	0.0335514	0.999864	0.397747	-0.10746	0.400393
O95396	Adenylyltransferase and sulfurtransferase MOCS3;Molybdopterin-synthase adenylyltransferase;Molybdopterin-synthase sulfurtransferase	MOCS3	5	5	15.4	49.669	85118000	1.37712e-05	1.20727e-05	1.24761e-05	1.21977e-05	1.1406e-05	1.24819e-05	1.39337e-05	1.24527e-05	1.18476e-05	1.43512e-05	1.32038e-05	1.11009e-05	1.25063e-05	1.21422e-05	1.32529e-05	1.10705e-05	0.928373	-0.00696954	0.0322777	0.996678	-0.000406474	0.00144505	0.999864	0.542314	-0.0448362	0.265749
O95400	CD2 antigen cytoplasmic tail-binding protein 2	CD2BP2	13	13	59.5	37.646	1888100000	9.00612e-05	9.60256e-05	9.30794e-05	9.26933e-05	0.000105756	9.27464e-05	9.45328e-05	9.5006e-05	0.000108841	8.9556e-05	8.94956e-05	0.000104724	0.00010923	8.88701e-05	9.74308e-05	0.000108229	0.252757	0.0614513	0.597297	0.356621	0.0783624	0.447793	0.999864	0.160481	0.118738	0.794576
O95402	Mediator of RNA polymerase II transcription subunit 26	MED26	4	4	6.5	65.446	115960000	1.18423e-05	1.23183e-05	1.26694e-05	1.17699e-05	1.20894e-05	1.1882e-05	1.18085e-05	1.28812e-05	1.16558e-05	1.21834e-05	1.18405e-05	1.24797e-05	1.1821e-05	1.18273e-05	1.22106e-05	1.24208e-05	0.963826	0.00182018	0.0160013	0.707426	-0.0131332	0.150319	0.999864	0.767122	-0.00953843	0.115136
O95405	Zinc finger FYVE domain-containing protein 9	ZFYVE9	15	15	15.2	156.4	484500000	5.89274e-05	6.21802e-05	6.48748e-05	6.09345e-05	5.76537e-05	6.19121e-05	5.88568e-05	6.2343e-05	5.80932e-05	5.95949e-05	6.00769e-05	6.11691e-05	5.95871e-05	5.58247e-05	6.28005e-05	6.21525e-05	0.398689	-0.0363961	0.399366	0.203466	-0.0474128	0.691507	0.999864	0.446886	-0.0388001	0.349803
O95425	Supervillin	SVIL	40	40	25.1	247.74	2377000000	0.000170777	0.000187532	0.000186338	0.000174818	0.000175667	0.000187435	0.000179955	0.000190834	0.000177849	0.00018691	0.000173922	0.000183422	0.000175248	0.000167887	0.000184301	0.000186126	0.530166	0.0286429	0.275588	0.900759	0.00528177	0.0453915	0.999864	0.812147	-0.0118853	0.0903652
O95429	BAG family molecular chaperone regulator 4	BAG4	6	6	19.9	49.593	2243000000	3.6119e-05	4.14077e-05	3.95702e-05	4.02019e-05	4.15355e-05	3.84681e-05	3.78885e-05	4.08699e-05	4.29996e-05	3.41828e-05	3.76948e-05	4.55921e-05	4.01944e-05	3.48767e-05	3.90265e-05	4.32431e-05	0.808329	0.0133577	0.0924117	0.78743	0.0287897	0.103788	0.999864	0.996134	0.000383558	0.00168235
O95433	Activator of 90 kDa heat shock protein ATPase homolog 1	AHSA1	22	22	75.4	38.274	69088000000	0.000753514	0.000770158	0.000780789	0.000789411	0.000755986	0.000794833	0.000793675	0.000791267	0.000790661	0.00080148	0.000795214	0.000813763	0.000782706	0.000788924	0.000800085	0.00083511	0.421093	0.0194018	0.375622	0.0269617	0.0491619	1.56925	0.999864	0.0906851	0.0517318	1.04246
O95453	Poly(A)-specific ribonuclease PARN	PARN	15	15	27.7	73.45	2000900000	0.000151047	0.000127993	0.000126402	0.000132361	0.000132882	0.000136404	0.000141425	0.000127494	0.000125398	0.000147166	0.000138943	0.000115501	0.000119993	0.000131223	0.000121604	0.000109528	0.987928	0.00108048	0.00527459	0.77532	-0.0292501	0.110519	0.999864	0.102706	-0.157001	0.988406
O95456	Proteasome assembly chaperone 1	PSMG1	16	16	66.3	32.854	9987600000	0.000180378	0.000176388	0.000186588	0.000185485	0.000175907	0.000180672	0.000188925	0.000189262	0.00017564	0.000181847	0.000189527	0.000182361	0.000174555	0.000178894	0.000185621	0.000186542	0.725989	0.0116848	0.13907	0.972286	0.00105945	0.012206	0.999864	0.834788	-0.00640028	0.0784239
O95466	Formin-like protein 1	FMNL1	7	7	6.9	121.85	187240000	4.82144e-05	4.64754e-05	4.9258e-05	4.64955e-05	4.36344e-05	4.61572e-05	4.71312e-05	4.65562e-05	4.57265e-05	4.83923e-05	4.70795e-05	4.56648e-05	4.65439e-05	4.96684e-05	4.60136e-05	4.79642e-05	0.142194	-0.0537471	0.847117	0.378473	-0.0273798	0.421965	0.999864	0.954611	-0.00191838	0.0201735
O95478	Ribosome biogenesis protein NSA2 homolog	NSA2	3	3	12.3	30.065	48101000	1.17449e-05	1.00702e-05	1.1275e-05	1.01047e-05	9.9801e-06	1.02134e-05	1.08988e-05	1.07378e-05	1.00309e-05	1.1626e-05	1.08801e-05	9.59889e-06	1.07107e-05	1.36018e-05	1.06058e-05	1.10069e-05	0.498674	-0.0463157	0.302183	0.683098	-0.0358032	0.165517	0.999864	0.440955	0.0884303	0.355606
O95479	GDH/6PGL endoplasmic bifunctional protein;Glucose 1-dehydrogenase;6-phosphogluconolactonase	H6PD	12	12	17.6	88.892	379040000	9.55526e-05	8.84707e-05	8.20431e-05	8.53144e-05	8.79763e-05	9.34573e-05	9.19251e-05	8.74415e-05	8.20925e-05	0.000100436	9.2413e-05	7.56267e-05	8.42083e-05	9.46817e-05	8.69858e-05	8.19647e-05	0.494764	0.0381651	0.305602	0.974938	-0.0033391	0.011023	0.999864	0.832228	-0.0146094	0.0797577
O95487	Protein transport protein Sec24B	SEC24B	6	6	7.8	137.42	278180000	2.66643e-05	2.43374e-05	2.31189e-05	2.5723e-05	2.29439e-05	2.28646e-05	2.27115e-05	2.26987e-05	2.24715e-05	2.27679e-05	2.4067e-05	2.42777e-05	2.66691e-05	2.33734e-05	2.32652e-05	2.33304e-05	0.0327125	-0.130341	1.48529	0.133081	-0.0934066	0.875884	0.999864	0.509354	-0.0470787	0.29298
O95490	Latrophilin-2	ADGRL2	7	7	6.6	163.35	76537000	1.06695e-05	1.03943e-05	1.10213e-05	1.01277e-05	1.07541e-05	1.04123e-05	1.10899e-05	1.20631e-05	1.08062e-05	1.07757e-05	1.05778e-05	1.04908e-05	1.14702e-05	1.17456e-05	1.17235e-05	1.07413e-05	0.240054	0.0702579	0.619691	0.614369	0.0148805	0.211571	0.999864	0.028686	0.113897	1.54233
O95503	Chromobox protein homolog 6	CBX6	5	5	21.1	43.898	178440000	1.18533e-05	1.22301e-05	1.25717e-05	1.16159e-05	1.12364e-05	1.21109e-05	1.19656e-05	1.26102e-05	1.21742e-05	1.13818e-05	1.18496e-05	1.26198e-05	1.23326e-05	1.12173e-05	1.39152e-05	1.24871e-05	0.813687	-0.0104393	0.0895427	0.86073	-0.00736056	0.0651332	0.999864	0.504424	0.0493888	0.297204
O95544	NAD kinase	NADK	5	5	15.9	49.228	354520000	3.07184e-05	2.89761e-05	3.43681e-05	3.16041e-05	2.75706e-05	2.88975e-05	3.19581e-05	2.93767e-05	2.74332e-05	3.04611e-05	3.11747e-05	2.89806e-05	2.89791e-05	3.04538e-05	3.10591e-05	2.75635e-05	0.224716	-0.0932268	0.648366	0.222121	-0.09021	0.653411	0.999864	0.214478	-0.0901367	0.668617
O95551	Tyrosyl-DNA phosphodiesterase 2	TDP2	3	3	11.9	40.929	29153000	6.94446e-06	5.6427e-06	4.83914e-06	5.28149e-06	5.42681e-06	5.50947e-06	5.89426e-06	4.9434e-06	5.06489e-06	6.24943e-06	5.81093e-06	4.44194e-06	4.79014e-06	6.18905e-06	4.40926e-06	3.85669e-06	0.652956	-0.0605855	0.185116	0.653842	-0.0743497	0.184527	0.999864	0.245844	-0.238693	0.60934
O95568	Histidine protein methyltransferase 1 homolog	METTL18	2	2	7.3	42.148	20663000	1.99557e-06	1.67401e-06	2.42879e-06	1.93717e-06	1.73704e-06	1.93421e-06	2.20257e-06	1.93658e-06	1.85885e-06	1.89342e-06	1.93722e-06	1.85904e-06	1.79414e-06	1.92647e-06	2.17185e-06	1.94481e-06	0.769199	-0.0410008	0.113961	0.469026	-0.0901994	0.328803	0.999864	0.786511	-0.0360447	0.104295
O95571	Persulfide dioxygenase ETHE1, mitochondrial	ETHE1	10	10	59.4	27.873	5443700000	9.31961e-05	0.000100773	9.83342e-05	0.000102676	9.56533e-05	9.84184e-05	0.000100034	0.000100492	0.000105457	9.00484e-05	9.80312e-05	0.000109094	0.000100406	9.63711e-05	9.45837e-05	0.000107535	0.968615	-0.0013939	0.0138488	0.697649	0.0276812	0.156363	0.999864	0.790852	0.0142383	0.101905
O95573;O60488	Long-chain-fatty-acid--CoA ligase 3;Long-chain-fatty-acid--CoA ligase 4	ACSL3	2	2	4.3	80.419	21740000	2.86149e-06	2.00392e-06	2.26838e-06	2.17525e-06	2.19794e-06	2.46566e-06	2.47343e-06	1.80549e-06	2.46838e-06	2.8149e-06	2.61057e-06	2.10261e-06	2.2806e-06	3.41359e-06	2.59783e-06	1.87253e-06	0.719802	-0.0579529	0.142787	0.49955	0.102786	0.301421	0.999864	0.590048	0.12684	0.229113
O95602	DNA-directed RNA polymerase I subunit RPA1	POLR1A	7	7	5.8	194.81	4521500000	2.76766e-05	2.56932e-05	2.76199e-05	2.77623e-05	2.48904e-05	2.69131e-05	2.77411e-05	2.74702e-05	2.60169e-05	2.80741e-05	2.94791e-05	2.56442e-05	2.33747e-05	2.94636e-05	2.92366e-05	2.29641e-05	0.613352	-0.0232322	0.212291	0.914292	0.00612042	0.0389152	0.999864	0.634658	-0.0501153	0.19746
O95613	Pericentrin	PCNT	35	35	13.3	378.03	3140200000	9.45474e-05	8.97339e-05	0.000144732	9.31504e-05	0.000137805	0.000111357	0.000173388	9.54891e-05	0.000121282	0.000111724	0.000166976	0.000174969	0.000138693	0.000142668	0.000207425	0.000114057	0.30734	0.295261	0.512381	0.11348	0.445638	0.94508	0.999864	0.107138	0.513981	0.970057
O95619	YEATS domain-containing protein 4	YEATS4	5	5	26	26.499	273790000	3.31417e-05	3.43155e-05	3.39862e-05	3.43208e-05	3.29397e-05	3.41601e-05	3.46256e-05	3.5307e-05	3.40939e-05	3.23607e-05	3.41526e-05	3.47544e-05	3.35967e-05	3.26885e-05	3.44382e-05	3.78586e-05	0.598607	0.0134142	0.222858	0.869123	-0.0042851	0.0609186	0.999864	0.566794	0.029637	0.246575
O95620	tRNA-dihydrouridine(20a/20b) synthase [NAD(P)+]-like	DUS4L	3	3	14.5	35.816	78777000	5.69386e-06	5.56975e-06	6.60443e-06	5.28852e-06	5.54503e-06	5.76368e-06	6.09367e-06	5.86969e-06	4.99643e-06	6.30092e-06	5.90591e-06	5.44842e-06	5.62005e-06	6.15458e-06	6.37536e-06	5.4688e-06	0.928043	0.00717897	0.0324317	0.763555	-0.0318026	0.11716	0.999864	0.757014	0.0285142	0.120896
O95625	Zinc finger and BTB domain-containing protein 11	ZBTB11	4	4	4.1	119.38	73778000	6.28358e-06	6.56761e-06	6.51672e-06	5.74255e-06	5.78083e-06	6.23543e-06	6.52344e-06	6.59942e-06	6.44544e-06	6.04422e-06	6.43371e-06	5.87195e-06	6.10264e-06	6.36728e-06	6.01504e-06	6.32972e-06	0.979284	0.00164478	0.00909132	0.750932	-0.0182203	0.124399	0.999864	0.73362	-0.0170939	0.134529
O95628	CCR4-NOT transcription complex subunit 4	CNOT4	12	12	22.1	63.509	1581900000	9.30433e-05	0.000105784	0.000104735	0.000104261	9.76651e-05	0.000102201	0.000101365	0.000106142	9.72874e-05	0.000100176	9.97645e-05	0.000108491	9.51357e-05	9.61095e-05	9.85243e-05	0.000107942	0.975158	-0.00158876	0.0109249	0.896005	-0.00746027	0.0476894	0.999864	0.567676	-0.0362202	0.2459
O95630	STAM-binding protein	STAMBP	18	18	50.2	48.076	6495700000	0.000178379	0.000179762	0.000171559	0.000169951	0.00018425	0.000180723	0.000172868	0.000173411	0.000201569	0.000181427	0.000172267	0.000173753	0.000179026	0.000173523	0.000179661	0.000188238	0.464059	0.0237242	0.333427	0.345494	0.0593124	0.461559	0.999864	0.230557	0.0422574	0.637221
O95639	Cleavage and polyadenylation specificity factor subunit 4	CPSF4	5	5	19.3	30.255	593850000	4.55953e-05	4.49355e-05	4.64528e-05	4.22669e-05	4.5853e-05	4.60743e-05	4.58754e-05	4.47241e-05	4.28375e-05	4.66451e-05	4.45626e-05	4.21104e-05	4.22961e-05	4.33483e-05	4.32084e-05	4.27219e-05	0.423635	0.0261316	0.373008	0.588691	-0.0251262	0.230113	0.999864	0.0859624	-0.0631402	1.06569
O95671	N-acetylserotonin O-methyltransferase-like protein	ASMTL	16	16	33.2	68.856	2616800000	0.000176147	0.000155966	0.000153268	0.00016189	0.000154119	0.000159431	0.000164468	0.000151565	0.000147803	0.00016576	0.000166188	0.00014296	0.000159483	0.000160428	0.000147683	0.00014307	0.478777	-0.0399739	0.319867	0.466436	-0.0558092	0.331208	0.999864	0.22004	-0.0839931	0.657497
O95674	Phosphatidate cytidylyltransferase 2	CDS2	3	3	9.7	51.417	85495000	1.19244e-05	1.29709e-05	1.29049e-05	1.27942e-05	1.12945e-05	1.25686e-05	1.31212e-05	1.33165e-05	1.24329e-05	1.28865e-05	1.26853e-05	1.27913e-05	1.24899e-05	1.28287e-05	1.33719e-05	1.27171e-05	0.891643	-0.0083989	0.0498088	0.854412	0.00573429	0.0683327	0.999864	0.533297	0.0229978	0.273031
O95677	Eyes absent homolog 4	EYA4	2	2	4.2	69.504	95539000	3.77187e-06	3.69717e-06	3.65622e-06	4.14395e-06	3.34644e-06	3.56044e-06	3.50364e-06	4.56928e-06	3.12567e-06	3.553e-06	3.72111e-06	4.39954e-06	3.28735e-06	3.31921e-06	3.93097e-06	4.29813e-06	0.817432	-0.0276065	0.0875481	0.696805	-0.0450947	0.156889	0.999864	0.702074	-0.041556	0.153617
O95684	FGFR1 oncogene partner	CEP43	9	9	32.6	43.064	1277400000	5.11392e-05	5.20767e-05	5.36936e-05	4.90692e-05	5.0815e-05	5.28239e-05	5.18916e-05	5.27511e-05	5.01107e-05	5.32887e-05	5.16068e-05	4.97765e-05	5.11007e-05	5.11818e-05	5.31953e-05	5.18598e-05	0.61095	0.0160406	0.213994	0.819736	-0.00840102	0.086326	0.999864	0.763756	0.00948742	0.117046
O95685	Protein phosphatase 1 regulatory subunit 3D	PPP1R3D	2	2	8.4	32.559	1542200000	5.4551e-06	6.19329e-06	6.77406e-06	5.15257e-06	5.53589e-06	6.71621e-06	6.16023e-06	5.66439e-06	5.60036e-06	7.65213e-06	6.19261e-06	5.33576e-06	5.83794e-06	6.51716e-06	6.69997e-06	4.74605e-06	0.79154	0.03038	0.101527	0.651192	0.0719672	0.186291	0.999864	0.924753	0.0137702	0.0339741
O95716	Ras-related protein Rab-3D	RAB3D	8	4	39.7	24.267	395260000	4.47524e-05	4.13881e-05	4.1975e-05	3.97917e-05	4.2979e-05	4.33815e-05	4.30857e-05	3.97265e-05	4.2842e-05	4.718e-05	4.38521e-05	3.72476e-05	4.01312e-05	4.66367e-05	3.95929e-05	3.7689e-05	0.82182	0.010832	0.0852233	0.739638	0.0273583	0.130981	0.999864	0.677031	-0.0335305	0.169391
O95721	Synaptosomal-associated protein 29	SNAP29	13	13	49.2	28.97	3514700000	0.000119254	0.000145206	0.000134486	0.000132267	0.000140611	0.00013913	0.000128805	0.000145645	0.000148414	0.000126041	0.000129876	0.000153856	0.000140313	0.0001215	0.000136344	0.000154906	0.403487	0.061094	0.39417	0.465732	0.0714567	0.331864	0.999864	0.552817	0.0581542	0.257419
O95747	Serine/threonine-protein kinase OSR1	OXSR1	14	13	30	58.022	2902900000	0.000106172	9.43217e-05	9.3277e-05	9.54709e-05	9.05346e-05	0.000102224	0.000100627	9.60749e-05	9.32702e-05	0.000112236	0.000104025	8.87008e-05	8.30591e-05	9.57232e-05	8.49465e-05	8.21966e-05	0.989487	0.000809364	0.00458994	0.724817	0.0329415	0.139772	0.999864	0.0464581	-0.170206	1.33294
O95749	Geranylgeranyl pyrophosphate synthase	GGPS1	6	6	24	34.87	361670000	3.64485e-05	3.17841e-05	3.00142e-05	3.26636e-05	3.25674e-05	3.25801e-05	3.28889e-05	3.07025e-05	2.92166e-05	3.16483e-05	3.29282e-05	2.87674e-05	3.20754e-05	2.98622e-05	3.03942e-05	2.76957e-05	0.720289	-0.0241316	0.142493	0.260509	-0.095086	0.584177	0.999864	0.146184	-0.125215	0.835099
O95757	Heat shock 70 kDa protein 4L	HSPA4L	21	17	32.5	94.511	1330600000	0.000133345	0.000113062	0.000111062	0.000120627	0.00011045	0.000119182	0.000124523	0.000114894	0.000112615	0.00012858	0.000126278	0.000108927	9.41223e-05	0.000105532	8.97811e-05	8.64813e-05	0.713475	-0.0275621	0.146621	0.953882	-0.00512284	0.0205051	0.999864	0.00791874	-0.346886	2.10134
O95758	Polypyrimidine tract-binding protein 3	PTBP3	8	5	23.7	59.689	440260000	2.29106e-05	2.3268e-05	2.55701e-05	2.47081e-05	2.64166e-05	2.574e-05	2.69637e-05	2.66608e-05	2.44969e-05	2.52097e-05	2.51529e-05	2.59689e-05	2.28528e-05	2.40689e-05	2.62763e-05	2.50545e-05	0.0134864	0.133127	1.87011	0.164664	0.0639469	0.783401	0.999864	0.655445	0.026612	0.183464
O95759	TBC1 domain family member 8	TBC1D8	2	2	2.4	130.83	24010000	2.24027e-06	1.87564e-06	1.9434e-06	2.02655e-06	1.81428e-06	2.2325e-06	1.78609e-06	1.83421e-06	2.54111e-06	1.97221e-06	2.07536e-06	1.78579e-06	1.95921e-06	2.05145e-06	2.1881e-06	1.84732e-06	0.458171	-0.0767227	0.338972	0.701167	0.0505965	0.154178	0.999864	0.929076	-0.0071139	0.0319487
O95777	U6 snRNA-associated Sm-like protein LSm8	LSM8	6	6	91.7	10.403	23418000000	0.000130915	0.000134231	0.00014111	0.00013189	0.000123962	0.000133438	0.000134899	0.000135344	0.000127285	0.000138546	0.000134809	0.000130414	0.000124517	0.000134084	0.000137551	0.000134505	0.485255	-0.0284352	0.31403	0.618063	-0.0191384	0.208968	0.999864	0.625526	-0.0202156	0.203754
O95782	AP-2 complex subunit alpha-1	AP2A1	36	26	46.1	107.54	6905300000	0.000356439	0.000332971	0.000348159	0.000353545	0.000323997	0.000339641	0.000356474	0.000339786	0.000329928	0.00035355	0.000356818	0.000332207	0.00033585	0.000357177	0.00034315	0.000342324	0.390975	-0.0327408	0.407851	0.613739	-0.0194302	0.212016	0.999864	0.663343	-0.013139	0.178262
O95785	Protein Wiz	WIZ	12	12	10.7	178.67	993830000	5.18722e-05	5.66449e-05	5.7987e-05	5.4383e-05	5.70528e-05	5.46928e-05	5.52403e-05	5.99174e-05	5.80369e-05	5.33512e-05	5.32292e-05	6.31777e-05	5.93226e-05	5.12894e-05	6.04534e-05	6.21475e-05	0.431711	0.0387684	0.364807	0.54798	0.0444274	0.261235	0.999864	0.30649	0.0783384	0.513583
O95793	Double-stranded RNA-binding protein Staufen homolog 1	STAU1	16	16	33.8	63.182	2529000000	0.000130421	0.000137825	0.000136764	0.000144667	0.000135057	0.000137509	0.000136719	0.00014862	0.000135428	0.000135126	0.000137628	0.000152373	0.000140226	0.000146475	0.000136918	0.000149981	0.645442	0.0214405	0.190143	0.609214	0.0282739	0.21523	0.999864	0.199887	0.0614612	0.699215
O95801	Tetratricopeptide repeat protein 4	TTC4	4	4	19.4	44.678	48851000	7.7961e-06	7.1532e-06	7.12569e-06	6.48912e-06	7.35978e-06	7.22991e-06	7.36581e-06	6.84994e-06	7.3108e-06	7.30295e-06	7.6027e-06	6.90339e-06	7.63211e-06	7.6824e-06	7.00462e-06	6.98265e-06	0.843734	0.012137	0.0737946	0.662752	0.0277986	0.178649	0.999864	0.595063	0.0367845	0.225437
O95810	Serum deprivation-response protein	CAVIN2	16	16	43.5	47.173	10418000000	0.000173977	0.000188144	0.000189117	0.00018327	0.000169906	0.000184161	0.000182215	0.000190238	0.000175732	0.000182104	0.00018142	0.000193017	0.000177312	0.000175752	0.000185897	0.000184856	0.728702	-0.0157732	0.13745	0.914718	-0.00439573	0.0387129	0.999864	0.558764	-0.0211501	0.252772
O95816	BAG family molecular chaperone regulator 2	BAG2	13	13	58.3	23.772	9120200000	0.000172317	0.000197148	0.000184547	0.000176433	0.000206735	0.000203674	0.000187056	0.000205419	0.000204708	0.000189152	0.000177104	0.000193897	0.000193389	0.000176405	0.000190446	0.00019789	0.0444399	0.136415	1.35223	0.318761	0.0664219	0.496535	0.999864	0.37174	0.0536689	0.429761
O95817	BAG family molecular chaperone regulator 3	BAG3	33	33	70.1	61.594	21148000000	0.000439693	0.000502896	0.0004802	0.000480519	0.000484047	0.000480688	0.000461042	0.000507161	0.00047573	0.000446256	0.00045593	0.000506318	0.000482735	0.000432749	0.000460826	0.000498796	0.663689	0.0222867	0.178036	0.807062	-0.0145312	0.0930929	0.999864	0.72933	-0.0215366	0.137076
O95819	Mitogen-activated protein kinase kinase kinase kinase 4	MAP4K4	18	13	16.9	142.1	1453800000	7.1942e-05	7.54858e-05	7.65934e-05	7.54462e-05	6.86118e-05	7.1126e-05	7.26181e-05	7.56451e-05	7.123e-05	7.11974e-05	7.39636e-05	7.74972e-05	7.29532e-05	7.20882e-05	7.61911e-05	7.53731e-05	0.159101	-0.0563245	0.798327	0.467944	-0.0271309	0.329806	0.999864	0.62816	-0.0138526	0.20193
O95822	Malonyl-CoA decarboxylase, mitochondrial	MLYCD	12	12	34.3	55.003	597560000	5.86242e-05	5.86157e-05	5.48341e-05	6.00532e-05	4.55351e-05	5.83376e-05	5.8225e-05	5.90412e-05	4.66407e-05	5.46609e-05	5.7555e-05	5.24926e-05	5.1075e-05	5.17099e-05	5.30352e-05	5.27028e-05	0.455184	-0.0699618	0.341813	0.0895029	-0.135286	1.04816	0.999864	0.00272485	-0.154709	2.56466
O95825	Quinone oxidoreductase-like protein 1	CRYZL1	15	15	68.5	38.696	10446000000	0.000244725	0.00025561	0.000257708	0.000256503	0.000247336	0.000245667	0.000251284	0.000250248	0.000253886	0.000247223	0.000254532	0.000261288	0.000246235	0.000240408	0.000249783	0.000260272	0.176776	-0.0287408	0.752576	0.890727	0.00338383	0.0502554	0.999864	0.418778	-0.0256049	0.378017
O95831	Apoptosis-inducing factor 1, mitochondrial	AIFM1	13	13	28.4	66.9	1886800000	0.000105938	0.000109405	0.000115848	0.000114891	0.000100955	0.000112347	0.000111929	0.000114146	0.000102919	0.000110539	0.000114012	0.000113412	0.000104523	0.000106681	0.000111553	0.000106707	0.67509	-0.0218486	0.170638	0.72009	-0.0169156	0.142613	0.999864	0.184675	-0.0547679	0.733593
O95834	Echinoderm microtubule-associated protein-like 2	EML2	20	18	38.4	70.678	10909000000	0.000194952	0.000195471	0.0001964	0.000201068	0.000191799	0.00019584	0.000196213	0.000201366	0.000199961	0.000190342	0.000196009	0.000201454	0.000194451	0.000190772	0.000194898	0.000198551	0.790713	-0.00490277	0.101981	0.991672	-0.000226979	0.00363204	0.999864	0.318188	-0.0169787	0.497317
O95848	Uridine diphosphate glucose pyrophosphatase	NUDT14	8	8	50	24.118	2442000000	8.93903e-05	9.19348e-05	9.63166e-05	9.42966e-05	9.11268e-05	9.99858e-05	9.94934e-05	0.000102678	8.83839e-05	9.35177e-05	9.52951e-05	9.38931e-05	8.82947e-05	8.75425e-05	9.29016e-05	9.07335e-05	0.116532	0.0805104	0.933555	0.92381	-0.00329454	0.0344171	0.999864	0.157415	-0.0491825	0.802954
O95861	3(2),5-bisphosphate nucleotidase 1	BPNT1	14	14	50.3	33.392	5451800000	0.000133145	0.000128059	0.000137833	0.000138847	0.000124191	0.000136063	0.000142376	0.00013981	0.000126373	0.000143087	0.000140835	0.000136476	0.000128409	0.000136678	0.000134329	0.000137999	0.817378	0.0121665	0.0875771	0.635527	0.0236437	0.196866	0.999864	0.972523	-0.00125541	0.0121
O95865	N(G),N(G)-dimethylarginine dimethylaminohydrolase 2	DDAH2	15	14	74	29.644	6761100000	0.000124915	0.000148612	0.000136406	0.000137928	0.000159525	0.000144151	0.000136124	0.000162128	0.000155196	0.00013211	0.00013627	0.000162493	0.000148858	0.000130866	0.000143585	0.000161585	0.137234	0.135784	0.86254	0.318412	0.0972638	0.497011	0.999864	0.291075	0.0943683	0.535994
O95881	Thioredoxin domain-containing protein 12	TXNDC12	9	9	66.9	19.206	23759000000	0.000247208	0.000275342	0.000262594	0.000276193	0.000264558	0.000266292	0.000259245	0.000280457	0.000282033	0.000251822	0.000270152	0.000305918	0.000267182	0.000253904	0.000267245	0.000291871	0.787313	0.0124733	0.103853	0.393451	0.0645796	0.40511	0.999864	0.667215	0.0254185	0.175734
O95905	Protein SGT1	ECD	6	6	13.2	72.757	123120000	2.35879e-05	1.83855e-05	1.85579e-05	2.09619e-05	1.94496e-05	2.01702e-05	2.05921e-05	1.94329e-05	1.88112e-05	2.125e-05	2.11189e-05	1.63685e-05	1.8222e-05	2.12605e-05	1.77966e-05	1.74384e-05	0.725358	-0.0330992	0.139448	0.578453	-0.0715788	0.237732	0.999864	0.302854	-0.125233	0.518767
O95926	Pre-mRNA-splicing factor SYF2	SYF2	3	3	12.3	28.722	231690000	2.22881e-05	2.39697e-05	2.47004e-05	2.31526e-05	2.28133e-05	2.3583e-05	2.2307e-05	2.53827e-05	2.42515e-05	2.29254e-05	2.33369e-05	2.64462e-05	2.37787e-05	2.08791e-05	2.33386e-05	2.50645e-05	0.994429	-0.000379909	0.00242643	0.478385	0.04303	0.320223	0.999864	0.805233	-0.016186	0.0940786
O95983	Methyl-CpG-binding domain protein 3	MBD3	4	4	15.5	32.844	196580000	2.01704e-05	2.15465e-05	2.23959e-05	1.99544e-05	2.09951e-05	2.08419e-05	2.16255e-05	2.02276e-05	1.93458e-05	2.04682e-05	1.98705e-05	2.02166e-05	2.0455e-05	1.92757e-05	2.17185e-05	2.15592e-05	0.888857	-0.00648543	0.0511679	0.148415	-0.0733279	0.828521	0.999864	0.755048	-0.0182853	0.122026
O95985	DNA topoisomerase 3-beta-1	TOP3B	16	16	27.4	96.661	819690000	5.92784e-05	6.01555e-05	6.33023e-05	6.01704e-05	5.74186e-05	5.89857e-05	6.20885e-05	5.95808e-05	5.63616e-05	5.96824e-05	6.14499e-05	5.90587e-05	5.79956e-05	5.9849e-05	6.23966e-05	6.03768e-05	0.392752	-0.0289944	0.405881	0.292252	-0.0382405	0.534243	0.999864	0.666906	-0.0136574	0.175936
O95989	Diphosphoinositol polyphosphate phosphohydrolase 1	NUDT3	6	6	41.9	19.471	3555600000	8.76259e-05	9.81751e-05	8.88308e-05	9.8408e-05	9.07741e-05	9.55648e-05	9.2536e-05	9.89527e-05	9.28289e-05	8.88037e-05	9.41866e-05	0.000101995	9.27297e-05	9.17233e-05	8.47175e-05	0.000100136	0.738616	0.0183991	0.131582	0.776303	0.018349	0.109969	0.999864	0.835195	-0.014511	0.0782123
O95994	Anterior gradient protein 2 homolog	AGR2	9	9	64.6	19.979	98028000000	0.000733124	0.000740658	0.00072221	0.00067568	0.000656638	0.000737761	0.000711908	0.000756091	0.000647629	0.000759489	0.000706784	0.000672167	0.000743855	0.00074362	0.000710806	0.000698514	0.932091	-0.00466695	0.0305418	0.478019	-0.0436601	0.320554	0.999864	0.747163	0.0125667	0.126585
O95997;Q9NZH5	Securin;Securin-2	PTTG1	3	3	16.3	22.024	36391000	5.86313e-06	6.39697e-06	6.46193e-06	5.91531e-06	6.22738e-06	6.03874e-06	5.71643e-06	6.45527e-06	6.72826e-06	6.34991e-06	5.82277e-06	6.59956e-06	5.99264e-06	6.17267e-06	6.14434e-06	6.45617e-06	0.829233	-0.0117314	0.0813237	0.428711	0.0496782	0.367835	0.999864	0.867359	0.00750395	0.0618013
O95999	B-cell lymphoma/leukemia 10	BCL10	7	7	37.8	26.251	1216400000	4.35849e-05	5.18221e-05	5.12835e-05	4.748e-05	5.08454e-05	5.14147e-05	4.7438e-05	5.22244e-05	5.35244e-05	4.79224e-05	4.71979e-05	5.31565e-05	5.01294e-05	4.68005e-05	5.15649e-05	5.51095e-05	0.409199	0.0564777	0.388065	0.481842	0.05561	0.317096	0.999864	0.39495	0.0684445	0.403458
O96005	Cleft lip and palate transmembrane protein 1	CLPTM1	3	3	4.8	76.096	68841000	1.16067e-05	1.09769e-05	1.29389e-05	1.05501e-05	8.60625e-06	9.89484e-06	1.1196e-05	1.00918e-05	8.93972e-06	1.11569e-05	1.05793e-05	8.55316e-06	9.71836e-06	1.14507e-05	1.0576e-05	9.64073e-06	0.0791321	-0.211541	1.10165	0.0809847	-0.231983	1.0916	0.999864	0.131919	-0.15477	0.879694
O96006	Zinc finger BED domain-containing protein 1	ZBED1	8	8	14.7	78.155	215480000	2.52795e-05	2.34524e-05	2.37851e-05	2.21226e-05	2.24475e-05	2.43162e-05	2.55644e-05	2.28032e-05	2.11839e-05	2.42729e-05	2.3611e-05	2.11165e-05	2.17717e-05	2.39936e-05	2.27076e-05	1.98503e-05	0.903088	0.00747759	0.0442701	0.326737	-0.0695676	0.485802	0.999864	0.196367	-0.0996494	0.706931
O96007	Molybdopterin synthase catalytic subunit	MOCS2	10	10	73.9	20.944	2057000000	0.000132994	0.000138753	0.000146884	0.000137222	0.000122836	0.000135889	0.000138276	0.000133463	0.000123048	0.000139158	0.000140682	0.000134809	0.000125699	0.000133602	0.000135938	0.00013792	0.206083	-0.0674457	0.685958	0.393402	-0.0479124	0.405164	0.999864	0.201308	-0.0601384	0.696139
O96013	Serine/threonine-protein kinase PAK 4	PAK4	19	19	45	64.071	4394900000	8.91181e-05	9.54429e-05	9.90454e-05	0.000100513	0.000105174	9.96819e-05	9.79023e-05	0.000105531	0.000262218	0.000247193	0.000237415	0.000239234	0.000109784	0.000112869	0.000116843	0.000119192	0.106891	0.0880369	0.97106	3.19134e-07	1.36012	6.49603	0.000426456	0.00129171	0.255962	2.88884
O96017	Serine/threonine-protein kinase Chk2	CHEK2	10	10	26.5	60.914	722850000	5.22327e-05	4.54325e-05	4.25413e-05	4.8223e-05	4.56462e-05	5.03471e-05	5.00535e-05	4.60962e-05	7.09418e-05	8.40647e-05	7.32507e-05	6.06724e-05	4.46178e-05	4.89691e-05	4.62525e-05	4.32032e-05	0.714052	0.0281554	0.14627	0.00297221	0.616693	2.52692	0.278487	0.596143	-0.0418449	0.22465
O96019	Actin-like protein 6A	ACTL6A	13	13	44.1	47.46	1352700000	0.000100251	9.57024e-05	8.58044e-05	9.55811e-05	9.8573e-05	9.96844e-05	9.39478e-05	8.7701e-05	9.32837e-05	9.13932e-05	9.42546e-05	8.65589e-05	9.56436e-05	9.4667e-05	8.76828e-05	7.46025e-05	0.88033	0.00978139	0.0553543	0.428817	-0.0460285	0.367728	0.999864	0.321577	-0.0978468	0.492715
O96028	Histone-lysine N-methyltransferase NSD2	NSD2	4	4	4.2	152.26	120150000	1.05294e-05	1.18903e-05	1.11654e-05	1.06e-05	1.16529e-05	1.16741e-05	1.08775e-05	1.21513e-05	1.13025e-05	1.03711e-05	1.0569e-05	1.15443e-05	1.14381e-05	1.12217e-05	1.08354e-05	1.23846e-05	0.234826	0.0691853	0.629255	0.821845	-0.0130656	0.0852102	0.999864	0.388693	0.0542947	0.410393
P00167	Cytochrome b5	CYB5A	4	4	42.5	15.33	1135000000	3.04223e-05	3.26459e-05	3.24374e-05	3.2912e-05	3.24084e-05	3.17988e-05	3.18801e-05	3.3439e-05	3.23466e-05	3.11284e-05	3.11797e-05	3.4328e-05	3.32105e-05	3.09135e-05	3.37387e-05	3.33046e-05	0.698872	0.0124033	0.155603	0.885543	0.00633388	0.0527902	0.999864	0.451481	0.0305658	0.34536
P00326;P00325;P07327	Alcohol dehydrogenase 1C;Alcohol dehydrogenase 1B;Alcohol dehydrogenase 1A	ADH1C	6	6	16	39.867	253980000	2.18099e-05	2.28683e-05	2.34448e-05	2.39861e-05	2.34534e-05	2.15943e-05	2.24825e-05	2.32275e-05	2.47288e-05	1.97583e-05	2.39504e-05	2.62427e-05	2.4675e-05	2.21621e-05	2.52345e-05	2.61344e-05	0.609343	-0.021324	0.215138	0.675986	0.0397208	0.170063	0.999864	0.167248	0.0924702	0.776638
P00338	L-lactate dehydrogenase A chain	LDHA	35	32	91	36.688	1018000000000	0.00364437	0.00363572	0.00387379	0.00373117	0.00360445	0.00357074	0.00373815	0.00368718	0.00367082	0.00364773	0.00367047	0.00371749	0.00357499	0.00359573	0.00386866	0.00370406	0.330195	-0.0278444	0.48123	0.464326	-0.0174099	0.333177	0.999864	0.698063	-0.013791	0.156105
P00352	Retinal dehydrogenase 1	ALDH1A1	48	44	91.2	54.861	3013400000000	0.0185621	0.0179918	0.0194108	0.0188143	0.0173177	0.0176658	0.0186515	0.0179675	0.0176797	0.0185733	0.0185453	0.0177392	0.0175962	0.0177723	0.0185377	0.0178497	0.0998514	-0.0626242	1.00065	0.194081	-0.0439063	0.712017	0.999864	0.0801878	-0.0595367	1.09589
P00367	Glutamate dehydrogenase 1, mitochondrial	GLUD1	29	9	61.8	61.397	44612000000	0.000627929	0.000617468	0.000659943	0.000660608	0.000610481	0.000642483	0.000643452	0.000625357	0.000612434	0.000628842	0.000642212	0.000605682	0.000591096	0.000627829	0.000618892	0.000603543	0.446405	-0.025054	0.35027	0.213165	-0.0438266	0.671285	0.999864	0.0638121	-0.0718061	1.1951
P00374	Dihydrofolate reductase	DHFR	9	9	62.6	21.452	4196100000	4.76796e-05	4.65145e-05	5.28481e-05	4.46695e-05	0.000189308	0.000208354	0.000211414	0.000210617	7.59294e-05	8.03105e-05	7.08044e-05	9.79684e-05	6.55575e-05	7.64573e-05	6.72509e-05	8.29099e-05	1.2651e-07	2.09614	6.89788	0.00164231	0.761557	2.78454	0.178177	0.0012954	0.607897	2.8876
P00390	Glutathione reductase, mitochondrial	GSR	26	26	66.3	56.256	268530000000	0.00198583	0.00206772	0.00209999	0.00208025	0.00190453	0.00197598	0.00198768	0.00201456	0.00197583	0.00195224	0.00204366	0.00206423	0.00202081	0.00196422	0.00204565	0.00204581	0.0433151	-0.0628554	1.36336	0.226096	-0.0350853	0.645708	0.999864	0.259954	-0.0278269	0.585103
P00441	Superoxide dismutase [Cu-Zn]	SOD1	14	14	89.6	15.936	199290000000	0.000674486	0.000798287	0.000738435	0.000721458	0.00089557	0.000782373	0.000699792	0.000852729	0.000850671	0.000727821	0.000690836	0.000856794	0.000829421	0.000691543	0.000808582	0.000839499	0.186327	0.139528	0.729725	0.366288	0.0921607	0.436177	0.999864	0.215584	0.111835	0.666384
P00450	Ceruloplasmin	CP	30	26	39	122.2	3251300000	0.000215372	0.000207741	0.000214013	0.00021121	0.000204131	0.000207224	0.000213042	0.000204848	0.000206068	0.000207079	0.000211934	0.000200591	0.000213985	0.000212517	0.000213606	0.00020717	0.119798	-0.0328403	0.921551	0.096114	-0.0390688	1.01721	0.999864	0.912519	-0.00180305	0.039758
P00491	Purine nucleoside phosphorylase	PNP	18	18	82.4	32.118	99689000000	0.00124936	0.00129944	0.00133437	0.00131953	0.00120968	0.00125706	0.00125043	0.00128812	0.00127569	0.00122639	0.00131103	0.00133518	0.00123312	0.0012151	0.00128162	0.00128772	0.0913721	-0.0558086	1.03919	0.666471	-0.0151707	0.176218	0.999864	0.122694	-0.0522776	0.911176
P00492	Hypoxanthine-guanine phosphoribosyltransferase	HPRT1	14	13	79.4	24.579	88278000000	0.000665055	0.000713215	0.000701033	0.000727436	0.000678542	0.00068913	0.000688639	0.000707117	0.000706288	0.000648188	0.000707414	0.0007395	0.000684432	0.000668463	0.000699896	0.000738967	0.48666	-0.0224361	0.312774	0.95597	-0.00275198	0.0195557	0.999864	0.858742	-0.00772053	0.066137
P00505	Aspartate aminotransferase, mitochondrial	GOT2	30	30	73.5	47.517	165620000000	0.00141711	0.0014607	0.00149051	0.00148321	0.0013939	0.0013967	0.00143297	0.00144291	0.00144264	0.00138628	0.00146393	0.00149918	0.00140772	0.0013669	0.0014339	0.0014798	0.0669128	-0.0463652	1.17449	0.624518	-0.0147472	0.204455	0.999864	0.207212	-0.0408132	0.683586
P00519	Tyrosine-protein kinase ABL1	ABL1	16	16	18.6	122.87	1066200000	7.55759e-05	8.4228e-05	7.92353e-05	7.96701e-05	8.4005e-05	7.88754e-05	7.61228e-05	8.76085e-05	8.36822e-05	7.3222e-05	7.48051e-05	8.71549e-05	8.521e-05	7.46383e-05	7.93214e-05	8.60199e-05	0.550302	0.0353359	0.259399	0.992231	0.000701761	0.00338701	0.999864	0.631681	0.0290401	0.199502
P00533	Epidermal growth factor receptor	EGFR	24	24	27.9	134.28	1883500000	0.000121806	0.000141142	0.000133306	0.000128352	0.000148802	0.000132066	0.000123296	0.000144345	0.000143982	0.000125898	0.000122587	0.000144406	0.000142883	0.000129531	0.000130101	0.000146442	0.432265	0.0642793	0.364249	0.68045	0.0333484	0.167204	0.999864	0.346615	0.0654556	0.460152
P00558	Phosphoglycerate kinase 1	PGK1	25	20	72.2	44.614	90374000000	0.00124292	0.00104589	0.000900214	0.00113302	0.0010512	0.00111985	0.00111354	0.00101882	0.00105869	0.00113786	0.00115027	0.000986347	0.000934506	0.000923541	0.00082294	0.000766575	0.953391	-0.00622981	0.0207292	0.973983	0.00370851	0.0114487	0.999864	0.0387253	-0.326135	1.41201
P00568	Adenylate kinase isoenzyme 1	AK1	13	12	70.1	21.635	7959500000	0.000200593	0.000213734	0.000178281	0.000195379	0.000229178	0.000221856	0.000199278	0.00021166	0.000234026	0.000203702	0.000198836	0.000216236	0.000220065	0.000194979	0.000196411	0.000212228	0.107912	0.129468	0.966928	0.182288	0.114035	0.739241	0.999864	0.386459	0.0639163	0.412897
P00738;P00739	Haptoglobin;Haptoglobin alpha chain;Haptoglobin beta chain;Haptoglobin-related protein	HP	2	2	6.2	45.205	11073000	3.44286e-06	2.66651e-06	2.61035e-06	2.23486e-06	2.62773e-06	2.51118e-06	2.62045e-06	2.53141e-06	2.61024e-06	2.57895e-06	2.53549e-06	2.75147e-06	3.66908e-06	2.27758e-06	2.92021e-06	2.92843e-06	0.53976	-0.0901833	0.267799	0.659055	-0.0644239	0.181078	0.999864	0.601111	0.106679	0.221046
P00749	Urokinase-type plasminogen activator;Urokinase-type plasminogen activator long chain A;Urokinase-type plasminogen activator short chain A;Urokinase-type plasminogen activator chain B	PLAU	5	5	15.1	48.523	243600000	3.26189e-05	3.18184e-05	3.01669e-05	3.02235e-05	3.40414e-05	3.16255e-05	3.24677e-05	3.05073e-05	3.24389e-05	3.48326e-05	3.12049e-05	2.92471e-05	3.0718e-05	3.09135e-05	3.07119e-05	2.78553e-05	0.359097	0.0434226	0.444788	0.602453	0.0330866	0.220077	0.999864	0.269538	-0.0545172	0.569381
P00813	Adenosine deaminase	ADA	23	23	82.1	40.764	17397000000	0.000290184	0.000303862	0.000318632	0.000313322	0.000289836	0.000310076	0.000313497	0.000321723	0.000304798	0.000296262	0.000307867	0.00032518	0.00029625	0.000293609	0.00031931	0.000303094	0.812437	0.0107058	0.0902105	0.823589	0.0095093	0.0842897	0.999864	0.700133	-0.0162565	0.154819
P00918	Carbonic anhydrase 2	CA2	10	9	43.5	29.246	2717400000	0.000130301	0.000125751	0.000125235	0.000130108	0.000143146	0.000131865	0.000126816	0.000126816	0.000139942	0.000130707	0.000126891	0.000128713	0.000133678	0.000124123	0.000127256	0.000128914	0.331812	0.0478546	0.479109	0.290484	0.0413189	0.536877	0.999864	0.798737	0.00724831	0.097596
P00966	Argininosuccinate synthase	ASS1	4	4	12.4	46.53	134960000	2.60292e-05	2.07117e-05	1.96587e-05	1.98375e-05	2.38518e-05	2.05031e-05	2.2405e-05	1.82399e-05	2.18961e-05	2.44708e-05	2.18568e-05	1.79371e-05	1.94894e-05	2.42027e-05	1.75055e-05	1.52462e-05	0.878332	-0.0208487	0.0563413	0.992793	-0.00127465	0.00314123	0.999864	0.352564	-0.173909	0.452762
P00973	2-5-oligoadenylate synthase 1	OAS1	2	2	5	46.028	42654000	8.78145e-06	9.08086e-06	8.23249e-06	9.19901e-06	8.51067e-06	9.39973e-06	9.31184e-06	8.96127e-06	8.07324e-06	8.9956e-06	9.07527e-06	8.61082e-06	8.86598e-06	9.42416e-06	9.60245e-06	9.06388e-06	0.480105	0.0359174	0.318664	0.683321	-0.0221975	0.165375	0.999864	0.178725	0.0664112	0.747815
P01009	Alpha-1-antitrypsin;Short peptide from AAT	SERPINA1	5	5	19.4	46.736	126010000	3.8084e-05	1.75597e-05	1.83027e-05	1.6134e-05	1.75879e-05	1.66161e-05	1.74407e-05	1.78922e-05	1.78349e-05	1.75713e-05	1.7326e-05	1.69205e-05	1.96275e-05	1.7886e-05	1.81951e-05	1.82861e-05	0.362705	-0.373434	0.440447	0.364923	-0.371036	0.437798	0.999864	0.470446	-0.283791	0.32749
P01011	Alpha-1-antichymotrypsin;Alpha-1-antichymotrypsin His-Pro-less	SERPINA3	5	5	15.4	47.65	127230000	1.96611e-05	1.72554e-05	1.92233e-05	1.72031e-05	1.70004e-05	1.81464e-05	1.92276e-05	1.80179e-05	1.61517e-05	1.83001e-05	1.79062e-05	1.63666e-05	1.72402e-05	1.81745e-05	1.9912e-05	1.72628e-05	0.773639	-0.0188197	0.111462	0.219089	-0.0938306	0.65938	0.999864	0.841132	-0.0148943	0.0751361
P01024	Complement C3;Complement C3 beta chain;C3-beta-c;Complement C3 alpha chain;C3a anaphylatoxin;Acylation stimulating protein;Complement C3b alpha chain;Complement C3c alpha chain fragment 1;Complement C3dg fragment;Complement C3g fragment;Complement C3d fragment;Complement C3f fragment;Complement C3c alpha chain fragment 2	C3	37	35	31.4	187.15	1936000000	0.00029589	0.000190088	0.000195486	0.000184922	0.000194224	0.000189349	0.000190896	0.000185878	0.000187504	0.00019921	0.000188781	0.000174768	0.000204613	0.000192104	0.000190502	0.000173444	0.357021	-0.188354	0.447306	0.323402	-0.207613	0.490258	0.999864	0.370054	-0.187752	0.431735
P01031	Complement C5;Complement C5 beta chain;Complement C5 alpha chain;C5a anaphylatoxin;Complement C5 alpha chain	C5	6	6	5	188.3	63530000	1.0952e-05	9.67698e-06	9.79496e-06	8.95008e-06	9.61106e-06	8.88529e-06	9.3329e-06	9.51114e-06	8.46775e-06	1.03018e-05	1.00248e-05	7.77758e-06	9.63457e-06	1.00828e-05	9.04806e-06	7.80491e-06	0.295876	-0.0765069	0.52889	0.377873	-0.106505	0.422654	0.999864	0.318408	-0.106569	0.497016
P01034	Cystatin-C	CST3	7	7	61.6	15.799	2308600000	8.96792e-05	8.97682e-05	9.54105e-05	8.97985e-05	8.3182e-05	8.88503e-05	9.02039e-05	9.0566e-05	8.32814e-05	9.08533e-05	9.01456e-05	8.82404e-05	8.72204e-05	8.84447e-05	9.07096e-05	9.12348e-05	0.23076	-0.0476775	0.636839	0.220426	-0.0488296	0.656738	0.999864	0.340756	-0.0281521	0.467557
P01037;P09228;P01036	Cystatin-SN;Cystatin-SA;Cystatin-S	CST1	2	2	24.8	16.387	36428000	4.71949e-06	5.4515e-06	5.39754e-06	5.05154e-06	5.66239e-06	4.9164e-06	5.37376e-06	5.88176e-06	4.79355e-06	5.35537e-06	5.14758e-06	5.68418e-06	6.13845e-06	5.25729e-06	5.7099e-06	5.75835e-06	0.302358	0.0825465	0.519478	0.733366	0.0250105	0.134679	0.999864	0.0643393	0.149027	1.19152
P01040	Cystatin-A;Cystatin-A, N-terminally processed	CSTA	7	7	75.5	11.006	3159100000	0.000184336	5.95264e-05	6.37369e-05	5.79811e-05	6.82156e-05	5.89053e-05	5.83784e-05	6.21502e-05	5.48754e-05	6.06747e-05	5.91145e-05	5.55164e-05	6.53983e-05	5.96094e-05	5.73157e-05	5.76733e-05	0.379538	-0.56189	0.420745	0.317268	-0.667422	0.498573	0.999864	0.351124	-0.607175	0.45454
P01111	GTPase NRas	NRAS	8	2	55.6	21.229	123120000	3.09332e-05	2.93311e-05	2.8468e-05	2.94921e-05	3.42482e-05	3.23314e-05	3.16305e-05	3.03146e-05	3.39994e-05	3.10534e-05	2.99503e-05	3.3131e-05	3.21691e-05	3.16274e-05	3.03966e-05	3.14541e-05	0.0373	0.120516	1.42829	0.0582169	0.116125	1.23495	0.999864	0.0260183	0.0878492	1.58472
P01112	GTPase HRas;GTPase HRas, N-terminally processed	HRAS	9	2	63.5	21.298	7354000000	0.000158505	0.000152142	0.000153695	0.000154729	0.000150313	0.000152556	0.000156915	0.000157539	0.000151753	0.000151953	0.000154712	0.000155031	0.000148221	0.000146795	0.000152621	0.00015225	0.849345	-0.00407979	0.0709159	0.416806	-0.0131644	0.380066	0.999864	0.0523168	-0.0454154	1.28136
P01116	GTPase KRas;GTPase KRas, N-terminally processed	KRAS	8	2	57.1	21.656	3014500000	5.44268e-05	5.73133e-05	5.64619e-05	5.88343e-05	5.53306e-05	5.65341e-05	5.79468e-05	5.86069e-05	6.0444e-05	5.38736e-05	5.93689e-05	6.31874e-05	5.85666e-05	5.51279e-05	5.87023e-05	6.12946e-05	0.778696	0.00875604	0.108632	0.298268	0.0611968	0.525394	0.999864	0.328277	0.0416817	0.48376
P01130	Low-density lipoprotein receptor	LDLR	10	10	13	95.375	531210000	5.67738e-05	5.70048e-05	6.12241e-05	5.99875e-05	5.73924e-05	5.80739e-05	5.96784e-05	5.99765e-05	5.69876e-05	5.66205e-05	5.87038e-05	5.81937e-05	5.90066e-05	5.85141e-05	6.14237e-05	5.78479e-05	0.980233	0.000803407	0.00867051	0.389105	-0.0277987	0.409934	0.999864	0.750024	0.0110216	0.124925
P01137	Transforming growth factor beta-1;Latency-associated peptide	TGFB1	11	11	41.8	44.341	924800000	5.1588e-05	5.1849e-05	5.55163e-05	5.10686e-05	5.01226e-05	5.27887e-05	5.40184e-05	5.20034e-05	5.02053e-05	5.29963e-05	5.09618e-05	4.88001e-05	4.82594e-05	5.20497e-05	5.38381e-05	5.14658e-05	0.841543	-0.00749932	0.0749236	0.23636	-0.0493205	0.626426	0.999864	0.502326	-0.0306081	0.299014
P01834	Ig kappa chain C region	IGKC	2	2	33.6	11.765	53652000	4.69753e-05	1.02339e-06	9.23103e-07	1.15993e-06	1.01763e-06	2.24983e-07	8.44061e-07	1.28442e-06	1.05558e-06	1.82471e-07	9.59174e-07	7.79212e-07	9.79653e-07	7.72568e-07	9.19558e-07	8.76435e-07	0.348582	-3.89299	0.457695	0.344808	-4.07262	0.462423	0.999864	0.350195	-3.81912	0.45569
P01857	Ig gamma-1 chain C region	IGHG1	4	4	21.8	36.105	52667000	7.10849e-05	4.1983e-06	4.3458e-06	3.99112e-06	4.15551e-06	3.17461e-06	4.29323e-06	4.31002e-06	4.17724e-06	1.8901e-06	4.12496e-06	4.06906e-06	6.08345e-06	3.74634e-06	4.18686e-06	4.14824e-06	0.350807	-2.3918	0.454932	0.340112	-2.55174	0.468378	0.999864	0.365926	-2.2027	0.436607
P02144	Myoglobin	MB	5	5	39	17.184	5442100000	7.31143e-05	8.16085e-05	7.83213e-05	7.78886e-05	7.85771e-05	8.01314e-05	7.70224e-05	8.1041e-05	7.8976e-05	7.61464e-05	7.66518e-05	8.06591e-05	7.57383e-05	7.64964e-05	7.86022e-05	8.32042e-05	0.484586	0.0268416	0.31463	0.860169	0.00694594	0.0654162	0.999864	0.759385	0.0143511	0.119538
P02452	Collagen alpha-1(I) chain	COL1A1	8	8	7	138.91	73945000	1.63515e-05	1.79387e-05	1.87318e-05	1.81437e-05	1.69229e-05	1.74802e-05	1.77309e-05	1.75662e-05	1.83242e-05	1.75148e-05	1.77086e-05	1.92176e-05	1.78281e-05	1.78933e-05	1.91231e-05	1.89645e-05	0.521216	-0.0300188	0.282982	0.553107	0.0320691	0.257191	0.999864	0.322848	0.0526179	0.491002
P02458	Collagen alpha-1(II) chain;Collagen alpha-1(II) chain;Chondrocalcin	COL2A1	4	4	3.2	141.78	86541000	1.56794e-05	1.61516e-05	1.65456e-05	1.62748e-05	1.83804e-05	1.63285e-05	1.59562e-05	1.72283e-05	1.77261e-05	1.50063e-05	1.6353e-05	1.73253e-05	1.68718e-05	1.6042e-05	1.74816e-05	1.72943e-05	0.204351	0.0705891	0.689624	0.512271	0.0387367	0.2905	0.999864	0.0843013	0.0662583	1.07417
P02462	Collagen alpha-1(IV) chain;Arresten	COL4A1	3	3	2.3	160.61	49326000	7.00988e-06	7.14439e-06	6.69267e-06	7.14051e-06	7.09306e-06	6.68833e-06	7.06864e-06	6.5213e-06	6.94196e-06	6.94903e-06	6.75468e-06	6.70689e-06	7.59606e-06	6.86067e-06	7.34179e-06	6.26688e-06	0.417638	-0.0321142	0.3792	0.245342	-0.0331043	0.610228	0.999864	0.952123	0.00401241	0.021307
P02511	Alpha-crystallin B chain	CRYAB	3	3	16	20.159	102240000	1.44701e-05	1.41803e-05	1.46423e-05	1.40065e-05	1.372e-05	1.48512e-05	1.44227e-05	1.38289e-05	1.31352e-05	1.42052e-05	1.48252e-05	1.18711e-05	1.20913e-05	1.38913e-05	1.3976e-05	1.20734e-05	0.705822	-0.0120458	0.151305	0.265033	-0.084573	0.5767	0.999864	0.0548066	-0.139118	1.26117
P02545	Prelamin-A/C;Lamin-A/C	LMNA	43	42	63.4	74.139	65912000000	0.00085723	0.00100873	0.000955448	0.000953022	0.0010075	0.000967027	0.000918965	0.000981562	0.00098465	0.000886237	0.000909089	0.00100311	0.000998914	0.000885449	0.000993444	0.000986195	0.517581	0.037959	0.286022	0.960967	0.00330715	0.0172916	0.999864	0.608869	0.0338378	0.215476
P02671	Fibrinogen alpha chain;Fibrinopeptide A;Fibrinogen alpha chain	FGA	17	16	26.2	94.972	1157900000	9.25395e-05	0.000101953	9.64009e-05	9.99433e-05	0.000102858	9.66424e-05	9.20837e-05	0.000101337	0.00010418	8.82038e-05	9.45519e-05	0.000109569	0.000105831	9.04153e-05	9.66032e-05	0.000109231	0.875915	0.00767587	0.057538	0.794883	0.0207757	0.099697	0.999864	0.577078	0.0409235	0.238766
P02675	Fibrinogen beta chain;Fibrinopeptide B;Fibrinogen beta chain	FGB	6	6	19.6	55.928	139180000	1.19528e-05	1.1104e-05	1.12039e-05	1.02482e-05	1.12669e-05	1.04982e-05	1.13179e-05	1.11099e-05	1.14058e-05	1.2038e-05	1.1767e-05	1.10076e-05	2.82957e-05	1.19023e-05	1.14764e-05	1.12915e-05	0.848675	-0.0102807	0.0712587	0.342194	0.0543715	0.465727	0.999864	0.314173	0.500477	0.502831
P02679	Fibrinogen gamma chain	FGG	5	5	11.5	51.511	280190000	2.1649e-05	1.78361e-05	1.84031e-05	1.8394e-05	1.60379e-05	1.84938e-05	1.96044e-05	1.7809e-05	1.64223e-05	2.09878e-05	2.02598e-05	1.55106e-05	1.67665e-05	1.90564e-05	1.54323e-05	1.38364e-05	0.380862	-0.0844522	0.419232	0.648888	-0.0598875	0.18783	0.999864	0.0936767	-0.228876	1.02837
P02686	Myelin basic protein	MBP	3	3	23.7	33.117	149290000	6.22007e-06	6.49563e-06	7.13807e-06	6.22706e-06	6.35127e-06	6.25879e-06	7.45395e-06	6.5046e-06	6.67715e-06	6.8348e-06	6.92902e-06	6.58623e-06	6.71841e-06	6.5262e-06	6.87237e-06	6.93302e-06	0.739257	0.0267322	0.131205	0.341464	0.051422	0.466655	0.999864	0.340467	0.0526381	0.467925
P02751	Fibronectin;Anastellin;Ugl-Y1;Ugl-Y2;Ugl-Y3	FN1	39	39	25	272.32	1804300000	0.000141463	0.000140435	0.000146431	0.000143211	0.000135312	0.000140921	0.000145587	0.00014065	0.000131985	0.000143755	0.000144264	0.00013549	0.00014219	0.000143805	0.00014193	0.000136817	0.395345	-0.023077	0.403024	0.272754	-0.0410836	0.564229	0.999864	0.429026	-0.0172618	0.367516
P02753	Retinol-binding protein 4;Plasma retinol-binding protein(1-182);Plasma retinol-binding protein(1-181);Plasma retinol-binding protein(1-179);Plasma retinol-binding protein(1-176)	RBP4	8	8	65.7	23.01	784160000	5.30826e-05	5.85496e-05	5.42098e-05	5.57472e-05	5.9487e-05	5.69485e-05	5.41068e-05	5.88408e-05	6.19505e-05	5.16566e-05	5.29874e-05	6.0636e-05	5.90932e-05	5.24605e-05	5.65768e-05	6.24593e-05	0.292942	0.0498703	0.533218	0.640967	0.036268	0.193165	0.999864	0.387859	0.0574406	0.411326
P02786	Transferrin receptor protein 1;Transferrin receptor protein 1, serum form	TFRC	22	22	34.6	84.87	7499900000	0.000189713	0.000194798	0.000193487	0.00020242	0.000204799	0.000194079	0.000194237	0.000193332	0.00020881	0.000188545	0.000199726	0.000208543	0.000205903	0.000200172	0.000199351	0.000206252	0.706877	0.0111009	0.150656	0.293288	0.0458598	0.532706	0.999864	0.0521624	0.0566617	1.28264
P02787	Serotransferrin	TF	15	13	23.5	77.063	400410000	8.73179e-05	4.11703e-05	4.3213e-05	3.91869e-05	4.03097e-05	3.86766e-05	4.31819e-05	4.08185e-05	3.87258e-05	3.93542e-05	4.1683e-05	3.89e-05	6.25664e-05	4.22334e-05	4.35803e-05	3.78437e-05	0.341659	-0.371723	0.466407	0.302654	-0.410512	0.519053	0.999864	0.646875	-0.17944	0.18918
P02792	Ferritin light chain	FTL	5	5	40.6	20.019	1145500000	7.35082e-05	6.03318e-05	4.80068e-05	7.24318e-05	6.7508e-05	5.09826e-05	8.36677e-05	7.07554e-05	5.04305e-05	5.91325e-05	5.8404e-05	5.46926e-05	5.48688e-05	5.11353e-05	6.88985e-05	4.61162e-05	0.623354	0.102035	0.205265	0.256947	-0.191571	0.590156	0.999864	0.323335	-0.202241	0.490347
P02794	Ferritin heavy chain;Ferritin heavy chain, N-terminally processed	FTH1	9	9	53.6	21.225	1891000000	7.40598e-05	6.5304e-05	5.1057e-05	7.22279e-05	7.33125e-05	5.54162e-05	8.68266e-05	7.72561e-05	5.58009e-05	5.78553e-05	6.09813e-05	5.61318e-05	6.03126e-05	5.28468e-05	7.23367e-05	5.30794e-05	0.403599	0.156839	0.39405	0.187139	-0.186682	0.727836	0.999864	0.419146	-0.138688	0.377634
P02795	Metallothionein-2	MT2A	4	2	65.6	6.0422	34186000000	0.000152615	0.000162047	0.000165701	0.000165219	0.000154997	0.000163619	0.000167172	0.000168729	0.000170445	0.000148394	0.000173307	0.000176367	0.000155221	0.000155037	0.000173344	0.000180943	0.623481	0.0198288	0.205177	0.4471	0.0503553	0.349595	0.999864	0.53536	0.0417668	0.271354
P03950	Angiogenin	ANG	2	2	21.8	16.55	252800000	1.27317e-05	1.35864e-05	1.35065e-05	1.31449e-05	1.19877e-05	1.27492e-05	1.32567e-05	1.35526e-05	1.31467e-05	1.21449e-05	1.30078e-05	1.35536e-05	1.18084e-05	1.25991e-05	1.34654e-05	1.34787e-05	0.401656	-0.0392933	0.396146	0.461609	-0.0307348	0.335726	0.999864	0.398778	-0.0447507	0.399269
P04040	Catalase	CAT	29	28	61.5	59.755	25193000000	0.000368496	0.000370133	0.00037276	0.00037818	0.000366998	0.000367725	0.000370201	0.000359828	0.000359381	0.000367322	0.000371657	0.000355128	0.000349027	0.000359549	0.000359602	0.000358909	0.0902192	-0.0242389	1.0447	0.0808254	-0.0353762	1.09245	0.999864	0.00342719	-0.061823	2.46506
P04062	Glucosylceramidase	GBA1	7	7	15.7	59.716	817450000	7.80589e-05	6.59576e-05	6.0189e-05	6.76336e-05	7.71031e-05	7.07919e-05	6.81541e-05	6.32397e-05	7.08382e-05	6.8358e-05	6.98596e-05	6.08662e-05	6.63766e-05	6.53183e-05	6.16331e-05	5.83941e-05	0.706392	0.0390045	0.150954	0.916021	-0.0102106	0.0380947	0.999864	0.270763	-0.110922	0.56741
P04066	Tissue alpha-L-fucosidase	FUCA1	17	17	40.6	53.688	6378700000	0.000213999	0.000222393	0.00022678	0.000222916	0.000210292	0.000217623	0.000224508	0.000220984	0.00021652	0.000217149	0.000220304	0.000218184	0.000210383	0.000214096	0.000220222	0.000217323	0.46395	-0.0207971	0.333529	0.26242	-0.0228635	0.581003	0.999864	0.129438	-0.039725	0.88794
P04075	Fructose-bisphosphate aldolase A	ALDOA	39	32	91.2	39.42	1008400000000	0.00530635	0.00541919	0.00557823	0.00538017	0.00512852	0.00518593	0.00529212	0.00532291	0.00504575	0.00525514	0.00529244	0.00520274	0.00516811	0.00509275	0.00530377	0.0051573	0.0418902	-0.0510911	1.37789	0.0307862	-0.0603169	1.51164	0.999864	0.0160839	-0.0654685	1.79361
P04080	Cystatin-B	CSTB	11	11	93.9	11.139	84958000000	0.000411425	0.00043895	0.000419355	0.000429092	0.000409367	0.00041608	0.000408784	0.000428664	0.000419706	0.000406639	0.000419702	0.000451245	0.000430146	0.000409694	0.000399772	0.000451485	0.278905	-0.0308369	0.554543	0.973876	-0.00130021	0.0114964	0.999864	0.886152	-0.00657562	0.052492
P04083	Annexin A1	ANXA1	25	25	70.8	38.714	58495000000	0.00121312	0.000847838	0.000771728	0.000937739	0.000948891	0.000862178	0.000972237	0.000756656	0.000893567	0.00108772	0.00101921	0.000704004	0.000739877	0.000961804	0.000539145	0.000463806	0.613	-0.0909929	0.21254	0.901745	-0.0254476	0.044916	0.999864	0.120771	-0.479295	0.918039
P04114	Apolipoprotein B-100;Apolipoprotein B-48	APOB	2	2	0.4	515.6	577240000	5.4828e-06	5.0576e-06	5.96385e-06	4.79089e-06	4.88053e-06	4.70338e-06	5.66131e-06	4.94622e-06	4.04191e-06	6.63834e-06	4.99289e-06	3.35672e-06	4.54346e-06	6.38856e-06	5.18605e-06	4.26047e-06	0.437807	-0.0767795	0.358717	0.48208	-0.162259	0.316881	0.999864	0.684957	-0.0634742	0.164337
P04150	Glucocorticoid receptor	NR3C1	18	18	33.3	85.658	2715600000	0.000153869	0.000186778	0.000169523	0.000174916	0.000191746	0.000172855	0.000163339	0.000193365	0.000189326	0.00015269	0.000161915	0.000202149	0.000190653	0.00015735	0.000173989	0.00020614	0.400907	0.0743282	0.396956	0.709258	0.0435483	0.149195	0.999864	0.423985	0.0879151	0.37265
P04155	Trefoil factor 1	TFF1	3	3	54.8	9.1494	124890000	9.76775e-06	1.24265e-05	9.98593e-06	1.03431e-05	1.43074e-05	1.04733e-05	9.86068e-06	1.23157e-05	1.42537e-05	8.9656e-06	1.01732e-05	1.38778e-05	1.31063e-05	1.01342e-05	1.05861e-05	1.39902e-05	0.381366	0.143092	0.418658	0.446556	0.152679	0.350125	0.999864	0.28311	0.169267	0.548044
P04156	Major prion protein	PRNP	6	6	23.3	27.661	2972500000	3.13009e-05	3.18478e-05	3.23558e-05	3.12853e-05	3.29179e-05	3.2668e-05	3.16357e-05	3.32772e-05	3.25447e-05	3.20507e-05	3.10462e-05	3.23993e-05	3.15348e-05	3.1136e-05	3.10936e-05	3.37934e-05	0.0772364	0.0415979	1.11218	0.487922	0.0141669	0.31165	0.999864	0.790525	0.0087132	0.102084
P04179	Superoxide dismutase [Mn], mitochondrial	SOD2	12	12	66.2	24.75	72398000000	0.000499478	0.000523435	0.000520658	0.000498193	0.000464213	0.000481944	0.000485481	0.000494648	0.000464966	0.00049792	0.000494729	0.000464256	0.000487065	0.000489031	0.000476046	0.000491289	0.0207352	-0.0839945	1.68329	0.0388782	-0.0873049	1.41029	0.999864	0.0171653	-0.0712097	1.76535
P04181	Ornithine aminotransferase, mitochondrial;Ornithine aminotransferase, hepatic form;Ornithine aminotransferase, renal form	OAT	8	8	22.8	48.534	586920000	4.01349e-05	3.1292e-05	3.37386e-05	3.31324e-05	3.97284e-05	3.33688e-05	3.45268e-05	3.06691e-05	3.61655e-05	3.62748e-05	3.47219e-05	2.83191e-05	3.46101e-05	3.88521e-05	3.23546e-05	2.97607e-05	0.999663	-4.9726e-05	0.000146531	0.802518	-0.0296843	0.0955454	0.999864	0.811148	-0.0286617	0.0909002
P04183	Thymidine kinase, cytosolic	TK1	5	5	29.5	25.468	262160000	2.92476e-05	2.82049e-05	2.90501e-05	2.88382e-05	2.75902e-05	2.5838e-05	2.83338e-05	2.63679e-05	2.64605e-05	2.91838e-05	2.86629e-05	2.53389e-05	2.48201e-05	2.77595e-05	2.71432e-05	2.56456e-05	0.0256705	-0.0931391	1.59057	0.179198	-0.0730497	0.746667	0.999864	0.0127239	-0.13046	1.89538
P04259	Keratin, type II cytoskeletal 6B	KRT6B	34	2	51.1	60.066	248450000	3.85305e-06	2.22822e-06	4.49593e-06	1.6073e-06	2.66496e-06	6.37283e-07	1.03229e-06	3.86525e-06	2.8442e-06	6.65859e-07	1.61618e-06	6.39264e-06	4.87767e-05	0.000114312	3.49431e-06	2.27553e-06	0.361261	-0.571389	0.442179	0.910783	-0.0810473	0.0405851	0.999864	0.187915	3.7927	0.726039
P04406	Glyceraldehyde-3-phosphate dehydrogenase	GAPDH	24	24	74.3	36.053	1051900000000	0.0070901	0.00699946	0.0074236	0.00715247	0.00745166	0.00702242	0.00716536	0.00713181	0.00741303	0.00710375	0.00710135	0.00721546	0.00698077	0.00696824	0.0072285	0.00680882	0.844911	0.00530575	0.073189	0.732054	0.00842827	0.135457	0.999864	0.225966	-0.0345996	0.645957
P04424	Argininosuccinate lyase	ASL	18	18	45.9	51.657	5481200000	0.000204896	0.000203479	0.000207473	0.000206715	0.000202572	0.000200924	0.000201977	0.000201323	0.000201893	0.000208943	0.000205165	0.000193948	0.000197922	0.00020725	0.000202491	0.000199055	0.00666121	-0.0279229	2.17645	0.378196	-0.0222945	0.422283	0.999864	0.133162	-0.0280595	0.87562
P04439	HLA class I histocompatibility antigen, A-3 alpha chain	HLA-A	4	3	16.2	40.84	264720000	2.03824e-05	1.85755e-05	1.99273e-05	1.88668e-05	1.80309e-05	1.84714e-05	2.08463e-05	1.83216e-05	1.90699e-05	2.07594e-05	1.95435e-05	1.73874e-05	1.80339e-05	2.22661e-05	2.02592e-05	1.69533e-05	0.528386	-0.039153	0.277049	0.772358	-0.0185215	0.112181	0.999864	0.963599	-0.00445049	0.0161035
P04626	Receptor tyrosine-protein kinase erbB-2	ERBB2	7	7	8.9	137.91	197220000	2.16452e-05	2.32641e-05	2.41783e-05	2.27131e-05	2.28307e-05	2.10635e-05	2.36821e-05	2.27208e-05	2.27833e-05	2.12333e-05	2.24506e-05	2.32671e-05	2.19686e-05	2.27448e-05	2.31893e-05	2.45602e-05	0.639209	-0.0238263	0.194357	0.479054	-0.0328457	0.319616	0.999864	0.834549	0.0103698	0.0785483
P04632	Calpain small subunit 1	CAPNS1	11	11	82.5	28.315	18086000000	0.00016845	0.000176528	0.000198191	0.000180799	0.000158763	0.000178726	0.000186411	0.000186677	0.000159447	0.00016672	0.000178339	0.000178778	0.000167686	0.000167447	0.000190281	0.00018662	0.724998	-0.0269344	0.139663	0.24259	-0.0834409	0.615127	0.999864	0.744379	-0.0239792	0.128206
P04792	Heat shock protein beta-1	HSPB1	17	17	87.8	22.782	34993000000	0.000408631	0.000432316	0.000411348	0.000427029	0.000438586	0.000432684	0.00042285	0.000450582	0.000423174	0.000412788	0.000421994	0.000442377	0.000378773	0.000357935	0.000348347	0.000360081	0.0935101	0.0550997	1.02914	0.559684	0.0179364	0.252057	0.999864	0.000497565	-0.216675	3.30315
P04818	Thymidylate synthase	TYMS	3	3	13.7	35.716	49323000	7.20041e-06	5.97687e-06	6.36474e-06	6.11291e-06	5.38871e-06	5.73781e-06	6.14099e-06	4.82263e-06	5.59991e-06	7.03301e-06	6.49695e-06	4.84996e-06	5.44171e-06	7.10443e-06	5.31608e-06	4.764e-06	0.0631103	-0.215834	1.1999	0.479246	-0.0974143	0.319442	0.999864	0.23544	-0.18124	0.62812
P04844	Dolichyl-diphosphooligosaccharide--protein glycosyltransferase subunit 2	RPN2	2	2	4.1	69.283	186670000	1.61e-05	1.52908e-05	1.64842e-05	1.28758e-05	1.19168e-05	1.57577e-05	1.48907e-05	1.35056e-05	1.26479e-05	1.8858e-05	1.49026e-05	1.10931e-05	1.14798e-05	1.64005e-05	1.5288e-05	1.23981e-05	0.354668	-0.115653	0.450178	0.679317	-0.0793022	0.167927	0.999864	0.396222	-0.128695	0.402062
P04899	Guanine nucleotide-binding protein G(i) subunit alpha-2	GNAI2	5	3	18.6	40.45	17094000	2.96368e-06	2.5299e-06	2.7633e-06	2.36392e-06	2.45573e-06	2.76541e-06	2.9405e-06	2.13587e-06	2.32404e-06	2.93288e-06	2.86226e-06	2.38081e-06	2.6531e-06	3.09159e-06	2.68058e-06	2.37851e-06	0.726722	-0.0445981	0.138632	0.888174	-0.016505	0.0515018	0.999864	0.824276	0.0246429	0.0839274
P04920	Anion exchange protein 2	SLC4A2	6	6	12.3	137.01	239700000	1.33505e-05	1.36885e-05	1.40931e-05	1.34182e-05	1.37942e-05	1.30524e-05	1.26938e-05	1.40308e-05	1.21976e-05	1.27371e-05	1.30612e-05	1.4216e-05	1.40755e-05	1.30891e-05	1.42691e-05	1.45417e-05	0.516408	-0.0261292	0.287007	0.249608	-0.0632114	0.602742	0.999864	0.358642	0.0372038	0.445339
P05023	Sodium/potassium-transporting ATPase subunit alpha-1	ATP1A1	4	4	5.6	112.89	50881000	1.07049e-05	9.88654e-06	1.0208e-05	9.69406e-06	1.03478e-05	9.11362e-06	1.00632e-05	9.85647e-06	1.01518e-05	1.05563e-05	9.9568e-06	8.48604e-06	9.93648e-06	1.27116e-05	1.02305e-05	9.00053e-06	0.449919	-0.0401831	0.346866	0.529151	-0.0486411	0.27642	0.999864	0.688192	0.0485412	0.16229
P05026	Sodium/potassium-transporting ATPase subunit beta-1	ATP1B1	2	2	7.3	35.061	36483000	1.44813e-05	1.0207e-05	1.16164e-05	1.20331e-05	1.14349e-05	1.09039e-05	1.25539e-05	1.01219e-05	1.09746e-05	1.33874e-05	1.20204e-05	1.18069e-05	1.26888e-05	1.90329e-05	1.18259e-05	1.09745e-05	0.448772	-0.102756	0.347974	0.972177	-0.00443608	0.0122545	0.999864	0.476946	0.173692	0.32153
P05060	Secretogranin-1;PE-11;GAWK peptide;CCB peptide	CHGB	3	3	5.5	78.275	26486000	5.38634e-06	5.11023e-06	6.13427e-06	5.22336e-06	4.88467e-06	5.38437e-06	5.51467e-06	5.68674e-06	4.6384e-06	5.4376e-06	5.63709e-06	5.39439e-06	4.86386e-06	5.28052e-06	5.95126e-06	5.1386e-06	0.750387	-0.0255572	0.124715	0.578872	-0.0501556	0.237418	0.999864	0.651735	-0.0415182	0.185929
P05067	Amyloid beta A4 protein;N-APP;Soluble APP-alpha;Soluble APP-beta;C99;Beta-amyloid protein 42;Beta-amyloid protein 40;C83;P3(42);P3(40);C80;Gamma-secretase C-terminal fragment 59;Gamma-secretase C-terminal fragment 57;Gamma-secretase C-terminal fragment 50;C31	APP	12	12	19.9	86.942	2386800000	6.62739e-05	7.45041e-05	7.33141e-05	7.08473e-05	7.55943e-05	6.99228e-05	6.80631e-05	7.22739e-05	7.43577e-05	6.6036e-05	6.78466e-05	7.16725e-05	7.14366e-05	6.735e-05	7.14895e-05	7.40962e-05	0.92837	0.00462424	0.0322787	0.647558	-0.0256773	0.188721	0.999864	0.952704	-0.00287398	0.0210422
P05089	Arginase-1	ARG1	4	4	14.9	34.735	96741000	4.19423e-05	5.76389e-06	7.39594e-06	5.35579e-06	2.43983e-05	4.71544e-06	7.56028e-06	9.8151e-06	9.6783e-06	6.17794e-06	5.06318e-06	1.6197e-05	1.87358e-05	1.30368e-05	8.03582e-06	5.63989e-06	0.73809	-0.379037	0.131891	0.553379	-0.703874	0.256978	0.999864	0.703917	-0.411707	0.152478
P05091	Aldehyde dehydrogenase, mitochondrial	ALDH2	24	19	55.7	56.381	17005000000	0.000600472	0.000578396	0.000626754	0.000656178	0.000488881	0.000630903	0.00068999	0.000657937	0.000506759	0.000645788	0.000699049	0.000654625	0.000522124	0.000594211	0.000619015	0.000633322	0.976155	0.00345994	0.0104813	0.812728	0.0258004	0.0900547	0.999864	0.465384	-0.0556349	0.332189
P05109	Protein S100-A8;Protein S100-A8, N-terminally processed	S100A8	2	2	19.4	10.834	36016000	1.22033e-05	3.01267e-06	3.13706e-06	2.80061e-06	3.52127e-06	2.81339e-06	3.25431e-06	3.42587e-06	3.77778e-06	2.38167e-06	3.17415e-06	3.69883e-06	3.52771e-06	2.64344e-06	3.64947e-06	4.52483e-06	0.412557	-0.700749	0.384516	0.416727	-0.698799	0.380148	0.999864	0.494019	-0.560313	0.306257
P05114	Non-histone chromosomal protein HMG-14	HMGN1	5	5	43	10.659	42360000000	0.000267741	0.000292748	0.000281019	0.000277904	0.00028657	0.000298897	0.00028729	0.00029333	0.000298854	0.000299387	0.000287636	0.000286486	0.000265497	0.000279625	0.000284091	0.00029641	0.0954712	0.058936	1.02013	0.0774167	0.0666786	1.11117	0.999864	0.85605	0.007982	0.0675006
P05121	Plasminogen activator inhibitor 1	SERPINE1	4	4	13.7	45.059	90785000	7.00296e-06	7.07364e-06	7.5653e-06	7.2549e-06	6.17382e-06	7.07643e-06	7.19135e-06	7.68913e-06	6.48462e-06	6.92478e-06	7.16912e-06	7.41971e-06	6.45207e-06	6.5905e-06	7.41764e-06	7.146e-06	0.593309	-0.0387624	0.226719	0.376782	-0.0455735	0.42391	0.999864	0.261631	-0.0659162	0.582311
P05161	Ubiquitin-like protein ISG15	ISG15	4	4	30.3	17.887	290150000	3.89172e-05	3.90698e-05	3.87458e-05	3.91353e-05	4.2807e-05	4.17763e-05	4.31871e-05	4.25452e-05	4.50172e-05	3.94042e-05	4.24489e-05	4.34818e-05	4.10112e-05	3.96809e-05	4.24449e-05	4.41809e-05	2.43487e-05	0.127885	4.61352	0.0225981	0.128193	1.64593	0.999864	0.0255518	0.102266	1.59258
P05162	Galectin-2	LGALS2	3	3	31.8	14.644	119410000	8.22992e-06	9.81481e-06	9.2363e-06	9.61062e-06	1.14306e-05	9.98778e-06	9.3784e-06	1.07761e-05	1.21669e-05	8.22726e-06	9.27934e-06	1.13882e-05	1.13459e-05	8.61294e-06	1.01416e-05	1.16556e-05	0.0860228	0.172348	1.06539	0.327669	0.154501	0.484565	0.999864	0.167788	0.17869	0.77524
P05165	Propionyl-CoA carboxylase alpha chain, mitochondrial	PCCA	7	7	13.6	80.058	230250000	2.64781e-05	2.22555e-05	2.01739e-05	2.3135e-05	2.2626e-05	2.4158e-05	2.35838e-05	2.15563e-05	2.03325e-05	2.57346e-05	2.48876e-05	2.00962e-05	2.13444e-05	2.31054e-05	2.12385e-05	1.86385e-05	0.98417	-0.00185623	0.0069297	0.90443	-0.0156265	0.0436252	0.999864	0.274025	-0.126308	0.56221
P05166	Propionyl-CoA carboxylase beta chain, mitochondrial	PCCB	19	19	47.5	58.215	3109500000	0.000137321	0.000130574	0.000139943	0.00013767	0.000132501	0.000130107	0.00013688	0.00013111	0.000130391	0.000135394	0.000136258	0.00012432	0.000130296	0.000134419	0.000130835	0.00012826	0.188364	-0.0399802	0.725001	0.209969	-0.0515428	0.677845	0.999864	0.0638748	-0.0585557	1.19467
P05198	Eukaryotic translation initiation factor 2 subunit 1	EIF2S1	21	21	64.4	36.112	37416000000	0.000470039	0.00049041	0.000486785	0.000491044	0.000464452	0.000482722	0.000488523	0.000478512	0.000483206	0.000473025	0.000484324	0.000485214	0.000475573	0.000480914	0.000475825	0.000489344	0.430229	-0.0180268	0.3663	0.602438	-0.00934121	0.220087	0.999864	0.507071	-0.0124252	0.294931
P05204	Non-histone chromosomal protein HMG-17	HMGN2	3	2	32.2	9.3926	25798000000	0.000268004	0.000297546	0.000284022	0.000287702	0.000288269	0.000314698	0.000297222	0.000306666	0.000296017	0.000307485	0.000286251	0.000301412	0.000260606	0.000288255	0.000282022	0.000235761	0.0837914	0.0856718	1.0768	0.127313	0.0667926	0.895128	0.999864	0.234877	-0.0925004	0.629159
P05362	Intercellular adhesion molecule 1	ICAM1	3	3	7.7	57.825	39250000	5.67595e-06	5.49826e-06	6.07395e-06	5.66966e-06	5.18818e-06	5.5793e-06	5.73514e-06	5.63021e-06	5.24323e-06	5.54333e-06	5.76205e-06	5.34933e-06	5.73473e-06	5.78368e-06	6.37241e-06	5.78529e-06	0.294207	-0.0502809	0.531347	0.177933	-0.065675	0.749744	0.999864	0.367525	0.0469623	0.434713
P05386	60S acidic ribosomal protein P1	RPLP1	4	3	89.5	11.514	7132600000	0.000137469	0.000139774	0.000135365	0.000139836	0.000154097	0.00013754	0.000137652	0.000149951	0.000142827	0.000128395	0.000129808	0.000147895	0.000141249	0.000117559	0.000126323	0.000133705	0.177212	0.0683365	0.751506	0.864342	-0.00921623	0.0633142	0.999864	0.155892	-0.0905504	0.807176
P05387	60S acidic ribosomal protein P2	RPLP2	7	6	91.3	11.665	47054000000	0.000372006	0.000396451	0.000412507	0.000415872	0.000387138	0.000395105	0.000384319	0.000420005	0.00038084	0.000360099	0.000377427	0.000434793	0.00037222	0.000341579	0.000386595	0.000410759	0.848669	-0.00930713	0.0712614	0.58643	-0.0400096	0.231784	0.999864	0.26879	-0.0795658	0.570588
P05388;Q8NHW5	60S acidic ribosomal protein P0;60S acidic ribosomal protein P0-like	RPLP0	14	14	59.6	34.273	23972000000	0.000259528	0.0002262	0.0002404	0.000253175	0.000230724	0.0002349	0.000257058	0.000224641	0.000225165	0.00024899	0.000246251	0.000219839	0.000211373	0.000240914	0.000205819	0.000196012	0.463406	-0.047899	0.334038	0.38458	-0.0587199	0.415013	0.999864	0.0420772	-0.197321	1.37595
P05423	DNA-directed RNA polymerase III subunit RPC4	POLR3D	5	5	14.1	44.395	165740000	2.24806e-05	1.98935e-05	2.18891e-05	2.18301e-05	1.76575e-05	2.1849e-05	2.30688e-05	2.10871e-05	1.82697e-05	2.28147e-05	2.16875e-05	2.01737e-05	1.92862e-05	2.31868e-05	2.09018e-05	1.9672e-05	0.654064	-0.0413225	0.18438	0.513593	-0.0537365	0.289381	0.999864	0.492956	-0.0519755	0.307192
P05455	Lupus La protein	SSB	28	28	61	46.836	205090000000	0.00155213	0.00158269	0.00158713	0.00155857	0.001543	0.00157291	0.00157157	0.00156768	0.0015974	0.00160074	0.00159018	0.00158631	0.00150976	0.00153076	0.00157586	0.00161715	0.590691	-0.00583739	0.228639	0.0444664	0.0214557	1.35197	0.999864	0.660966	-0.0108359	0.179821
P05556	Integrin beta-1	ITGB1	22	22	30.7	88.414	5567300000	0.00028295	0.000247017	0.000272037	0.000268434	0.000260334	0.000252276	0.000279438	0.000250579	0.000251004	0.000279766	0.00027504	0.000243576	0.00026084	0.000313853	0.000262024	0.000251992	0.513641	-0.0379767	0.28934	0.66698	-0.0286562	0.175887	0.999864	0.784318	0.0244169	0.105508
P05783	Keratin, type I cytoskeletal 18	KRT18	43	28	84.2	48.057	682670000000	0.00359877	0.00405631	0.00406317	0.00397495	0.00379735	0.00389855	0.00373789	0.00384341	0.00364335	0.00366297	0.00381609	0.00382652	0.00380739	0.00368179	0.0038859	0.00388662	0.401381	-0.0387592	0.396443	0.173002	-0.070097	0.76195	0.999864	0.403827	-0.0402232	0.393805
P05997	Collagen alpha-2(V) chain	COL5A2	23	23	26.1	144.91	882660000	0.000104031	0.000109755	0.000107956	0.000103342	0.000104349	0.000106487	0.000104982	0.000108331	0.000100352	0.000103558	0.000101971	0.000105814	0.000105363	0.000101329	0.000104642	0.000105281	0.899834	-0.00317534	0.0458376	0.134108	-0.0461696	0.872546	0.999864	0.287666	-0.02903	0.541112
P06132	Uroporphyrinogen decarboxylase	UROD	15	15	53.4	40.786	8403700000	0.000188293	0.000192409	0.000203472	0.000192716	0.000176625	0.000188361	0.00019348	0.000191631	0.000183811	0.000186506	0.000193609	0.000190335	0.000186473	0.000189131	0.000198238	0.000190874	0.227584	-0.0506305	0.642859	0.196198	-0.0426467	0.707306	0.999864	0.48681	-0.0227845	0.312641
P06213	Insulin receptor;Insulin receptor subunit alpha;Insulin receptor subunit beta	INSR	3	3	2.5	156.33	4513100	1.17267e-06	1.07086e-06	1.01632e-06	9.66054e-07	1.21987e-06	1.013e-06	1.18574e-06	1.14989e-06	1.22221e-06	1.14158e-06	1.09837e-06	1.02945e-06	1.1564e-06	1.02669e-06	1.08565e-06	1.28527e-06	0.225212	0.112457	0.647408	0.309849	0.087972	0.50885	0.999864	0.292475	0.107878	0.533911
P06280	Alpha-galactosidase A	GLA	13	13	38.5	48.766	3350200000	9.94586e-05	9.73696e-05	9.40593e-05	0.000101533	9.65308e-05	9.83254e-05	9.87524e-05	9.73622e-05	9.33468e-05	8.99235e-05	9.96008e-05	9.87292e-05	9.56483e-05	9.51853e-05	9.42709e-05	9.47663e-05	0.83543	-0.00533758	0.0780898	0.369773	-0.0403366	0.432065	0.999864	0.101055	-0.0468899	0.995441
P06400	Retinoblastoma-associated protein	RB1	16	16	20.8	106.16	959930000	9.38073e-05	8.93642e-05	9.2903e-05	8.89898e-05	8.88647e-05	9.16813e-05	9.19927e-05	8.95382e-05	8.82646e-05	9.52498e-05	8.97954e-05	8.58441e-05	8.75972e-05	9.12197e-05	8.79241e-05	8.70674e-05	0.624432	-0.0118545	0.204515	0.550841	-0.0235482	0.258974	0.999864	0.117763	-0.0451821	0.92899
P06454	Prothymosin alpha;Prothymosin alpha, N-terminally processed;Thymosin alpha-1	PTMA	9	9	40.5	12.203	319210000000	0.00149872	0.00151513	0.00165556	0.00158199	0.00139858	0.00158112	0.00157084	0.00157192	0.00153241	0.00162401	0.00159144	0.00159942	0.0014168	0.00147724	0.00166046	0.00159647	0.590744	-0.0300635	0.228601	0.577332	0.0219603	0.238574	0.999864	0.716448	-0.0233633	0.144815
P06493	Cyclin-dependent kinase 1	CDK1	13	11	45.8	34.095	832630000	9.80906e-05	8.33271e-05	9.0614e-05	8.89687e-05	7.88863e-05	8.39797e-05	9.31938e-05	8.2837e-05	8.0246e-05	0.000100036	9.67942e-05	7.86699e-05	7.86053e-05	9.72586e-05	8.09296e-05	7.72236e-05	0.245402	-0.0911544	0.610123	0.841868	-0.0211513	0.0747559	0.999864	0.270308	-0.112078	0.568142
P06576	ATP synthase subunit beta, mitochondrial	ATP5F1B	18	18	55.6	56.559	7183600000	0.000224507	0.00019377	0.000178036	0.000184674	0.000195785	0.000176452	0.000178167	0.000162102	0.000190578	0.000179589	0.0001909	0.000168022	0.000178192	0.000178518	0.000151954	0.000157949	0.215814	-0.132394	0.665921	0.306864	-0.0992011	0.513054	0.999864	0.0599319	-0.228449	1.22234
P06702	Protein S100-A9	S100A9	3	3	26.3	13.242	313230000	0.000156333	1.17579e-05	1.40804e-05	4.61064e-05	5.21496e-05	1.02101e-05	1.28784e-05	5.49146e-05	1.45937e-05	5.44635e-05	1.21066e-05	1.97473e-05	5.61115e-05	1.37507e-05	5.34268e-05	2.66158e-05	0.52222	-0.810583	0.282147	0.403149	-1.1777	0.394535	0.999864	0.60134	-0.606741	0.22088
P06703	Protein S100-A6	S100A6	8	8	74.4	10.18	278010000000	0.000621124	0.000673065	0.000663683	0.000651162	0.000661232	0.000713018	0.000674807	0.000685739	0.000701829	0.000697202	0.00065098	0.000686341	0.000628496	0.00066416	0.000715732	0.000705298	0.0931198	0.0679178	1.03096	0.0959015	0.0687383	1.01817	0.999864	0.298569	0.0567382	0.524955
P06730	Eukaryotic translation initiation factor 4E	EIF4E	7	7	39.6	25.097	5881800000	0.000117415	0.000106291	9.5155e-05	0.000109472	0.000110565	0.000114216	0.000111107	0.000103462	0.000107314	0.000107482	0.000111172	9.73554e-05	9.71836e-05	9.96131e-05	8.88403e-05	8.67706e-05	0.611465	0.0366413	0.213628	0.826929	-0.0169683	0.082532	0.999864	0.0459747	-0.20185	1.33748
P06731	Carcinoembryonic antigen-related cell adhesion molecule 5	CEACAM5	4	2	6.6	76.795	160380000	1.5279e-05	1.46604e-05	1.46947e-05	1.53979e-05	1.46921e-05	1.53598e-05	1.54341e-05	1.50172e-05	1.4724e-05	1.47941e-05	1.561e-05	1.4917e-05	1.60965e-05	1.52829e-05	1.53781e-05	1.49419e-05	0.663042	0.0112829	0.178459	0.991015	0.000316013	0.00391957	0.999864	0.226947	0.0395253	0.644075
P06733	Alpha-enolase	ENO1	34	30	80.6	47.168	844140000000	0.00471519	0.0047014	0.00489287	0.00477683	0.00428897	0.00469359	0.00470662	0.00474144	0.00444565	0.00470575	0.00476362	0.00477558	0.00443486	0.00453091	0.00460284	0.00468918	0.204892	-0.0504324	0.688476	0.307248	-0.0302231	0.512511	0.999864	0.024493	-0.0640242	1.61096
P06737	Glycogen phosphorylase, liver form	PYGL	48	38	61.3	97.147	40824000000	0.00054976	0.000540817	0.000561853	0.000560895	0.000544727	0.000544366	0.000558981	0.000541875	0.000545332	0.000549759	0.000557511	0.000527082	0.000551145	0.000564824	0.000540524	0.000544386	0.39119	-0.0153182	0.407612	0.342569	-0.0220963	0.465252	0.999864	0.685239	-0.00813537	0.164158
P06744	Glucose-6-phosphate isomerase	GPI	35	34	74.7	63.146	592130000000	0.00487731	0.0047178	0.00491105	0.00469526	0.00469046	0.00469434	0.00479918	0.00471934	0.00468547	0.00489921	0.00478176	0.00460113	0.00473443	0.00478543	0.00471786	0.0046812	0.263017	-0.0225731	0.580016	0.514172	-0.0176775	0.288891	0.999864	0.275846	-0.0213828	0.559333
P06748	Nucleophosmin	NPM1	23	23	85.4	32.575	242300000000	0.00149203	0.00157469	0.00162832	0.00158283	0.00148665	0.00156404	0.00153234	0.00158857	0.00154248	0.00156594	0.0015539	0.00167041	0.00156621	0.00149069	0.00161263	0.00166211	0.487311	-0.0246314	0.312194	0.748891	0.012551	0.125581	0.999864	0.780867	0.0123029	0.107423
P06753	Tropomyosin alpha-3 chain	TPM3	22	9	53	32.95	50155000000	0.000258549	0.000293335	0.000271458	0.000270567	0.000298044	0.000286639	0.000263215	0.000281125	0.000303808	0.000278416	0.000265743	0.000303859	0.000279352	0.00025207	0.000266999	0.000282044	0.424854	0.0455829	0.37176	0.271791	0.0744291	0.565765	0.999864	0.747514	-0.0178395	0.126381
P06756	Integrin alpha-V;Integrin alpha-V heavy chain;Integrin alpha-V light chain	ITGAV	26	26	28.9	116.04	1873300000	0.00015958	0.000139127	0.000156008	0.000152186	0.000142848	0.000144136	0.000155748	0.0001413	0.00013409	0.000154315	0.000153566	0.000128156	0.000143875	0.000171195	0.000151601	0.000135792	0.342555	-0.0554162	0.465269	0.296896	-0.0901803	0.527396	0.999864	0.903766	-0.0105872	0.0439442
P06865	Beta-hexosaminidase subunit alpha	HEXA	19	19	43.1	60.702	16782000000	0.000214606	0.000231155	0.000220287	0.000240986	0.000235144	0.000227576	0.000224359	0.000229536	0.00024954	0.000202182	0.000225229	0.00025259	0.000231395	0.000219294	0.000216759	0.000246311	0.715961	0.0151567	0.145111	0.683825	0.0353612	0.165055	0.999864	0.857089	0.010655	0.0669743
P07093	Glia-derived nexin	SERPINE2	3	3	9.5	44.002	135650000	1.44027e-05	1.47055e-05	1.35642e-05	1.51821e-05	1.46791e-05	1.46035e-05	1.46604e-05	1.49684e-05	1.47855e-05	1.47809e-05	1.46413e-05	1.35996e-05	1.41324e-05	1.55506e-05	1.34418e-05	1.37872e-05	0.478506	0.0261187	0.320113	0.979722	-0.00117474	0.00889726	0.999864	0.695895	-0.0236933	0.157456
P07099	Epoxide hydrolase 1	EPHX1	7	7	20.9	52.948	1002700000	7.74167e-05	5.02284e-05	6.12926e-05	6.00743e-05	5.91778e-05	5.66597e-05	6.79461e-05	5.0526e-05	5.09821e-05	7.64688e-05	6.65517e-05	4.40972e-05	5.54211e-05	8.9919e-05	5.44046e-05	4.49091e-05	0.602473	-0.0877992	0.220062	0.778088	-0.0646482	0.108971	0.999864	0.926748	-0.0254729	0.0330383
P07108	Acyl-CoA-binding protein	DBI	8	8	67.8	10.044	84296000000	0.0012422	0.00133964	0.00134912	0.00131083	0.00130712	0.00134171	0.00131345	0.00141087	0.00134761	0.0012921	0.00130196	0.00141082	0.00129711	0.00123827	0.00134952	0.00140194	0.369883	0.0357043	0.431936	0.474663	0.030149	0.323614	0.999864	0.800366	0.012346	0.0967115
P07195	L-lactate dehydrogenase B chain	LDHB	24	21	74.3	36.638	616720000000	0.00310192	0.00316519	0.00334278	0.00322581	0.00313372	0.00306961	0.00318151	0.003181	0.00316598	0.0030856	0.00317289	0.00322273	0.00312446	0.00309355	0.00330614	0.00319279	0.286678	-0.0306542	0.542606	0.452058	-0.0213439	0.344806	0.999864	0.68476	-0.0134093	0.164462
P07199	Major centromere autoantigen B	CENPB	4	4	11.7	65.171	91011000	1.28131e-05	1.19878e-05	1.36361e-05	1.19023e-05	1.173e-05	1.17969e-05	1.27502e-05	1.28674e-05	1.23624e-05	1.31777e-05	1.24434e-05	1.23128e-05	1.21168e-05	1.29003e-05	1.31364e-05	1.17437e-05	0.577049	-0.0346564	0.238787	0.981896	-0.00123176	0.00793463	0.999864	0.839121	-0.0127256	0.0761756
P07203	Glutathione peroxidase 1	GPX1	6	6	36.9	22.088	270900000	3.63124e-05	3.69179e-05	3.87853e-05	3.89853e-05	3.68304e-05	3.89705e-05	3.89181e-05	3.98807e-05	3.83092e-05	3.68322e-05	3.79619e-05	3.91835e-05	3.77837e-05	3.55686e-05	3.97062e-05	3.90458e-05	0.370228	0.0339801	0.431531	0.710748	0.0122337	0.148284	0.999864	0.815241	0.010504	0.0887141
P07204	Thrombomodulin	THBD	8	8	24.7	60.329	479390000	4.39001e-05	4.38559e-05	4.53017e-05	4.37741e-05	4.1738e-05	4.3188e-05	4.44949e-05	4.45391e-05	4.17859e-05	4.36408e-05	4.40814e-05	4.49234e-05	4.32299e-05	4.32163e-05	4.56368e-05	4.55376e-05	0.379471	-0.023622	0.420821	0.458207	-0.0197171	0.338939	0.999864	0.807524	0.00642077	0.0928444
P07225	Vitamin K-dependent protein S	PROS1	6	6	12.1	75.122	294620000	1.65935e-05	1.63019e-05	1.81057e-05	1.6201e-05	1.69314e-05	1.62619e-05	1.77291e-05	1.65767e-05	1.7185e-05	1.80952e-05	1.72413e-05	1.58735e-05	1.6572e-05	1.72344e-05	1.79781e-05	1.89313e-05	0.895936	0.00636024	0.0477228	0.65641	0.0253845	0.182825	0.999864	0.239614	0.0735288	0.620488
P07237	Protein disulfide-isomerase	P4HB	43	43	82.3	57.116	656970000000	0.00283475	0.00303128	0.00309808	0.00307438	0.00302355	0.00300229	0.00301616	0.0030921	0.00313085	0.00280466	0.00303534	0.00323654	0.00305144	0.00286226	0.00319113	0.00325988	0.718177	0.0114112	0.143768	0.713963	0.0200985	0.146325	0.999864	0.471919	0.038573	0.326132
P07305	Histone H1.0;Histone H1.0, N-terminally processed	H1-0	6	6	26.8	20.863	554950000	4.76605e-05	3.82962e-05	4.45695e-05	4.52086e-05	3.82108e-05	3.94427e-05	4.41907e-05	3.92357e-05	3.7967e-05	4.45881e-05	4.31492e-05	4.16961e-05	4.12499e-05	5.18786e-05	4.31666e-05	4.07167e-05	0.177584	-0.125623	0.750596	0.427571	-0.0700975	0.368992	0.999864	0.925476	0.0104455	0.0336349
P07311	Acylphosphatase-1	ACYP1	8	8	69.7	11.261	5160400000	8.22586e-05	8.98832e-05	8.79721e-05	8.98899e-05	9.10441e-05	9.0247e-05	9.20525e-05	9.53606e-05	9.92509e-05	9.13357e-05	9.59552e-05	0.000112133	9.68138e-05	9.1073e-05	0.00010012	0.000103084	0.0702125	0.0750926	1.15359	0.0447581	0.187841	1.34913	0.999864	0.0170945	0.160132	1.76714
P07339	Cathepsin D;Cathepsin D light chain;Cathepsin D heavy chain	CTSD	17	17	53.2	44.552	16999000000	0.000446832	0.000405191	0.000396703	0.000414887	0.000400354	0.000422888	0.000431949	0.000402507	0.000414392	0.000396941	0.00042013	0.000401309	0.000395086	0.000378717	0.000393023	0.000404973	0.915818	-0.00513915	0.038191	0.551757	-0.026997	0.258252	0.999864	0.109467	-0.081903	0.960716
P07355	Annexin A2	ANXA2	32	11	77.3	38.604	689600000000	0.00256138	0.00244786	0.00244338	0.00251581	0.00255523	0.00252728	0.00252844	0.00244683	0.002558	0.00245418	0.00249838	0.00250676	0.00249325	0.00244956	0.00248133	0.0025481	0.566575	0.012872	0.246742	0.742419	0.00705824	0.129351	0.999864	0.979221	0.00055095	0.00911937
P07384	Calpain-1 catalytic subunit	CAPN1	36	36	65.5	81.889	43043000000	0.000533357	0.00054045	0.000604234	0.000592164	0.000457006	0.000518694	0.000562205	0.000536941	0.000461679	0.000507243	0.000551742	0.000545061	0.000494648	0.000503456	0.000551755	0.000558577	0.139744	-0.129819	0.854666	0.111256	-0.136175	0.953677	0.999864	0.146635	-0.10665	0.833763
P07437	Tubulin beta chain	TUBB	19	4	59.5	49.67	5032500000	9.52303e-05	7.14488e-05	7.01533e-05	7.66932e-05	7.69638e-05	7.26558e-05	8.0761e-05	6.75101e-05	7.03e-05	8.267e-05	8.05417e-05	6.12248e-05	7.64381e-05	9.53662e-05	6.44629e-05	5.903e-05	0.567018	-0.0737996	0.246403	0.560302	-0.089157	0.251578	0.999864	0.662003	-0.0864148	0.17914
P07602	Prosaposin;Saposin-A;Saposin-B-Val;Saposin-B;Saposin-C;Saposin-D	PSAP	26	26	57.1	58.112	262870000000	0.00100822	0.00112193	0.00107147	0.00106005	0.00110611	0.00108418	0.00104753	0.00111235	0.00113669	0.00101826	0.00104065	0.00115229	0.00108661	0.00100413	0.0010925	0.00111261	0.452443	0.0296529	0.344437	0.617631	0.0288964	0.209271	0.999864	0.80677	0.0115238	0.09325
P07686	Beta-hexosaminidase subunit beta;Beta-hexosaminidase subunit beta chain B;Beta-hexosaminidase subunit beta chain A	HEXB	19	19	41.7	63.137	19521000000	0.000430406	0.000446099	0.000447591	0.000440062	0.000434624	0.000442933	0.000442947	0.000441511	0.000437607	0.000440882	0.000437816	0.000433412	0.00041842	0.00042385	0.000429868	0.000436596	0.906609	-0.00175346	0.0425798	0.422134	-0.0118576	0.37455	0.999864	0.0460303	-0.0460516	1.33696
P07711	Cathepsin L1;Cathepsin L1 heavy chain;Cathepsin L1 light chain	CTSL	9	8	43.8	37.564	3830600000	0.000163868	0.000174202	0.00017767	0.000198778	0.000177009	0.000174938	0.000177951	0.000181096	0.000209159	0.000157422	0.000180541	0.000242631	0.000194255	0.000165948	0.000184707	0.000235487	0.909593	-0.007133	0.0411527	0.379127	0.144433	0.421215	0.999864	0.354466	0.12724	0.450426
P07737	Profilin-1	PFN1	11	11	91.4	15.054	285010000000	0.00123922	0.00144682	0.0012991	0.00146453	0.00171912	0.00142234	0.00135034	0.00167717	0.0017824	0.00115953	0.00134852	0.00195229	0.00166516	0.0012473	0.00148245	0.00171888	0.143887	0.178861	0.841978	0.343004	0.196012	0.464701	0.999864	0.215831	0.165896	0.665887
P07738	Bisphosphoglycerate mutase	BPGM	4	4	25.5	30.005	253920000	2.20601e-05	1.93258e-05	1.64763e-05	1.80092e-05	3.4479e-05	2.20856e-05	1.98506e-05	1.68133e-05	2.81425e-05	2.03737e-05	1.94216e-05	1.75105e-05	2.35095e-05	1.88209e-05	1.78572e-05	1.67945e-05	0.32563	0.297215	0.487275	0.396036	0.171495	0.402265	0.999864	0.888325	0.0209678	0.0514282
P07741	Adenine phosphoribosyltransferase	APRT	12	12	85.6	19.608	50460000000	0.000264303	0.000264252	0.000286023	0.000272935	0.000258266	0.000287267	0.000280374	0.000278504	0.00028057	0.000292288	0.000281338	0.00027929	0.000261284	0.000275004	0.000272392	0.000285611	0.619829	0.0222461	0.207728	0.101636	0.059734	0.992954	0.999864	0.820911	0.00896439	0.0857037
P07814	Bifunctional glutamate/proline--tRNA ligase;Glutamate--tRNA ligase;Proline--tRNA ligase	EPRS1	44	43	34.5	170.59	15060000000	0.000624538	0.0005027	0.000465871	0.000440859	0.000571072	0.000526079	0.000506593	0.000434086	0.000538171	0.000540236	0.000507502	0.000413157	0.000593203	0.000661838	0.000472303	0.000403676	0.985136	0.00273622	0.00650364	0.86842	-0.0249714	0.0612702	0.999864	0.744269	0.0672465	0.12827
P07858	Cathepsin B;Cathepsin B light chain;Cathepsin B heavy chain	CTSB	13	13	49.6	37.821	4345400000	0.000199531	0.00020059	0.0001763	0.000176901	0.000196924	0.000188495	0.000185665	0.000182964	0.000193965	0.000195314	0.000185927	0.000172393	0.000177734	0.000186011	0.000171794	0.000172559	0.981304	0.00138787	0.0081964	0.873007	-0.0110038	0.0589822	0.999864	0.183709	-0.0893182	0.73587
P07900	Heat shock protein HSP 90-alpha	HSP90AA1	55	27	71.9	84.659	543200000000	0.00261748	0.00228252	0.0024187	0.00240728	0.00314265	0.00209831	0.00224578	0.00205855	0.00218961	0.00230746	0.00226967	0.0020064	0.00523294	0.00537049	0.00553528	0.00509371	0.870019	-0.027055	0.0604714	0.0482668	-0.14875	1.31635	0.999864	2.99839e-07	1.12635	6.52311
P07902	Galactose-1-phosphate uridylyltransferase	GALT	9	9	28.5	43.363	2671200000	4.77369e-05	4.75819e-05	4.84889e-05	4.46601e-05	4.98962e-05	4.79055e-05	4.76538e-05	4.63712e-05	4.87191e-05	4.91296e-05	4.7349e-05	4.5849e-05	4.76977e-05	4.60621e-05	4.80972e-05	4.63307e-05	0.479468	0.0254843	0.31924	0.586779	0.0196071	0.231526	0.999864	0.945378	-0.00214525	0.0243945
P07910	Heterogeneous nuclear ribonucleoproteins C1/C2	HNRNPC	16	16	47.7	33.67	21777000000	0.000294912	0.000257691	0.000254418	0.000264848	0.000253563	0.000261721	0.000272965	0.00025782	0.000251409	0.000293963	0.00027121	0.000255279	0.000264467	0.000342581	0.000250793	0.000265085	0.548055	-0.0351504	0.261176	0.999896	-9.80368e-06	4.52655e-05	0.999905	0.596359	0.067136	0.224492
P07919;A0A096LP55	Cytochrome b-c1 complex subunit 6, mitochondrial;Cytochrome b-c1 complex subunit 6	UQCRH	5	5	51.6	10.739	835750000	4.23935e-05	4.72098e-05	4.53755e-05	4.62517e-05	4.65519e-05	4.9699e-05	4.65176e-05	4.95059e-05	4.83633e-05	4.57278e-05	4.39882e-05	5.1286e-05	4.4709e-05	4.16442e-05	4.67648e-05	5.15082e-05	0.0900015	0.0853407	1.04575	0.326318	0.0633461	0.48636	0.999864	0.726754	0.0267811	0.138613
P07942	Laminin subunit beta-1	LAMB1	40	40	32.4	198.04	9980000000	0.000310168	0.00032472	0.000318316	0.00031869	0.000311413	0.000320551	0.000318151	0.000315659	0.000298021	0.000318808	0.000316962	0.000296566	0.000305191	0.00032197	0.000310887	0.000299677	0.683011	-0.0069594	0.165572	0.170492	-0.047903	0.768295	0.999864	0.179594	-0.0392879	0.745708
P07948	Tyrosine-protein kinase Lyn	LYN	3	2	10	58.573	125110000	3.72436e-06	4.23478e-06	4.12217e-06	3.85001e-06	4.03663e-06	4.03445e-06	3.72879e-06	4.06926e-06	5.20202e-06	3.85468e-06	4.18115e-06	4.8914e-06	4.6352e-06	3.42874e-06	4.43931e-06	4.78246e-06	0.916729	-0.00564231	0.0377592	0.149584	0.186453	0.825115	0.999864	0.341406	0.117714	0.466729
P07954	Fumarate hydratase, mitochondrial	FH	8	8	20.8	54.636	950690000	7.29782e-05	5.1849e-05	4.7077e-05	5.67622e-05	5.55614e-05	5.7368e-05	6.17557e-05	4.93286e-05	5.25921e-05	6.61635e-05	6.30094e-05	4.44364e-05	4.6558e-05	6.14186e-05	3.98515e-05	3.44244e-05	0.857161	-0.0296578	0.0669375	0.93727	-0.0156364	0.0281352	0.999864	0.202466	-0.327306	0.693649
P07992	DNA excision repair protein ERCC-1	ERCC1	4	4	15.8	32.562	286660000	3.76853e-05	3.77992e-05	3.68361e-05	3.48693e-05	3.36233e-05	3.53859e-05	3.67055e-05	3.63451e-05	3.62128e-05	3.57824e-05	3.63747e-05	3.28209e-05	3.59535e-05	3.45931e-05	3.40466e-05	3.20277e-05	0.232845	-0.051179	0.632934	0.212581	-0.0600321	0.672476	0.999864	0.0469412	-0.1075	1.32845
P08047	Transcription factor Sp1	SP1	6	6	14.8	80.692	2829500000	0.000153012	0.000166231	0.000165717	0.000159164	0.000153655	0.000160936	0.000162146	0.000161273	0.000150627	0.000157364	0.000159733	0.000162021	0.000162364	0.000150614	0.000161532	0.00016388	0.692928	-0.0137579	0.159312	0.400511	-0.0325686	0.397386	0.999864	0.75303	-0.0129002	0.123187
P08069	Insulin-like growth factor 1 receptor;Insulin-like growth factor 1 receptor alpha chain;Insulin-like growth factor 1 receptor beta chain	IGF1R	4	4	3.3	154.79	308240000	3.63387e-05	3.85973e-05	3.80794e-05	3.72086e-05	3.54348e-05	3.92116e-05	3.88219e-05	3.9819e-05	3.72374e-05	3.77445e-05	3.80047e-05	3.82264e-05	3.49027e-05	3.68204e-05	3.6768e-05	3.84746e-05	0.513161	0.0291239	0.289746	0.663343	0.00946785	0.178262	0.999864	0.391783	-0.0316347	0.406954
P08133	Annexin A6	ANXA6	34	34	56.5	75.872	14266000000	0.000504945	0.000449698	0.000384718	0.000458485	0.000470918	0.000479959	0.00046086	0.000421572	0.000437495	0.000467326	0.000460616	0.000401817	0.000433492	0.000434143	0.000393393	0.000384472	0.761359	0.0281807	0.11841	0.799675	-0.0247603	0.0970867	0.999864	0.222602	-0.127744	0.652471
P08174	Complement decay-accelerating factor	CD55	9	9	33.9	41.4	953870000	8.15137e-05	8.14812e-05	8.42003e-05	8.25039e-05	8.80438e-05	8.11236e-05	8.12108e-05	7.98924e-05	8.57606e-05	7.86084e-05	8.32853e-05	8.39324e-05	8.64574e-05	8.23471e-05	8.35501e-05	8.72469e-05	0.944174	0.00249838	0.024948	0.784583	0.00823584	0.105361	0.999864	0.111509	0.0426926	0.952692
P08185	Corticosteroid-binding globulin	SERPINA6	2	2	9.4	45.14	33924000	3.71624e-06	3.32212e-06	3.82216e-06	3.46724e-06	3.3238e-06	3.15476e-06	3.39522e-06	3.51554e-06	3.30559e-06	3.28281e-06	3.37923e-06	3.48368e-06	3.34305e-06	3.44048e-06	3.531e-06	3.31724e-06	0.13722	-0.097729	0.862582	0.124632	-0.0910672	0.904371	0.999864	0.210716	-0.0718384	0.676303
P08195	4F2 cell-surface antigen heavy chain	SLC3A2	14	14	30.3	67.993	3277900000	0.000113001	7.93489e-05	8.84726e-05	8.70138e-05	8.63739e-05	8.27614e-05	9.40336e-05	8.0486e-05	8.04149e-05	0.000104035	9.33552e-05	7.403e-05	9.07076e-05	0.000152448	8.32299e-05	7.87574e-05	0.471733	-0.0981033	0.326304	0.700272	-0.064162	0.154733	0.999864	0.635911	0.139366	0.196604
P08236	Beta-glucuronidase	GUSB	10	10	20.6	74.731	1415900000	9.52852e-05	0.000105872	0.000106847	8.15195e-05	8.17712e-05	7.15781e-05	8.01969e-05	7.89597e-05	7.84536e-05	7.53216e-05	8.40411e-05	6.10891e-05	8.84959e-05	0.000103721	6.90143e-05	9.38236e-05	0.0225665	-0.317828	1.64654	0.0254034	-0.382022	1.59511	0.999864	0.393958	-0.133672	0.40455
P08237	ATP-dependent 6-phosphofructokinase, muscle type	PFKM	15	14	25.6	85.182	1098400000	9.39195e-05	8.4774e-05	9.75493e-05	0.000101957	8.14468e-05	8.27614e-05	9.44054e-05	8.99955e-05	7.64383e-05	9.37502e-05	9.61265e-05	8.58611e-05	8.01594e-05	0.000103195	8.35033e-05	8.29748e-05	0.171456	-0.117537	0.765846	0.301283	-0.102851	0.521026	0.999864	0.312473	-0.112484	0.505187
P08238	Heat shock protein HSP 90-beta	HSP90AB1	61	32	74.2	83.263	854820000000	0.00452347	0.00393733	0.00423306	0.00418661	0.00505145	0.00376316	0.00408706	0.00368282	0.00377958	0.00416962	0.00402444	0.00351905	0.00868834	0.00919678	0.0095458	0.00879153	0.83317	-0.0255216	0.0792666	0.11246	-0.123768	0.949004	0.999864	7.66261e-07	1.10153	6.11562
P08240	Signal recognition particle receptor subunit alpha	SRPRA	6	6	13.9	69.81	639240000	3.58707e-05	3.84088e-05	4.14193e-05	3.79446e-05	3.72463e-05	3.72724e-05	3.91547e-05	4.02712e-05	3.83205e-05	3.85418e-05	3.86169e-05	3.89339e-05	3.76059e-05	3.73827e-05	4.24351e-05	3.48833e-05	0.957798	0.00282585	0.0187262	0.872766	0.00721034	0.0591023	0.999864	0.869577	-0.0126034	0.060692
P08243	Asparagine synthetase [glutamine-hydrolyzing]	ASNS	16	16	34.6	64.369	3763400000	0.000265497	0.000236409	0.000206435	0.000250386	0.000222624	0.000245139	0.000241553	0.000228109	0.00021446	0.000241759	0.00025168	0.000213045	0.000243076	0.000250579	0.000227748	0.00021753	0.710274	-0.0324153	0.148574	0.574189	-0.0580059	0.240945	0.999864	0.746427	-0.0300969	0.127013
P08397	Porphobilinogen deaminase	HMBS	20	20	65.1	39.33	23668000000	0.00025874	0.000274705	0.000285207	0.00028653	0.00026175	0.000270914	0.000285756	0.000283027	0.000278971	0.000273217	0.000283404	0.000298552	0.000276357	0.000270774	0.000279116	0.000306361	0.916094	-0.00488402	0.03806	0.422067	0.0373203	0.374618	0.999864	0.5266	0.0353639	0.278519
P08559	Pyruvate dehydrogenase E1 component subunit alpha, somatic form, mitochondrial	PDHA1	3	3	20	43.295	79380000	8.76593e-06	5.65299e-06	6.23067e-06	6.57233e-06	6.04972e-06	6.35776e-06	6.78863e-06	5.9627e-06	5.80527e-06	7.65363e-06	7.47447e-06	4.90545e-06	5.71671e-06	8.47578e-06	5.21264e-06	4.25673e-06	0.492341	-0.113705	0.307734	0.728663	-0.0752288	0.137473	0.999864	0.461913	-0.202205	0.335439
P08571	Monocyte differentiation antigen CD14;Monocyte differentiation antigen CD14, urinary form;Monocyte differentiation antigen CD14, membrane-bound form	CD14	6	6	18.7	40.076	256780000	3.30486e-05	3.08538e-05	3.53559e-05	3.2033e-05	3.40174e-05	3.151e-05	3.55928e-05	3.03942e-05	3.36346e-05	3.37554e-05	3.7065e-05	3.10182e-05	3.12469e-05	3.10406e-05	4.49078e-05	3.07608e-05	0.971902	0.00244888	0.0123777	0.528872	0.045235	0.276649	0.999864	0.6601	0.0714375	0.180391
P08579	U2 small nuclear ribonucleoprotein B	SNRPB2	13	10	52	25.486	24131000000	0.000179564	0.000182193	0.000188524	0.000183825	0.000183606	0.000189638	0.000190872	0.000185212	0.000180657	0.000189377	0.000185282	0.000173215	0.000177444	0.000186315	0.000184739	0.000182058	0.188018	0.0296091	0.725801	0.735876	-0.0109984	0.133195	0.999864	0.753946	-0.00699452	0.12266
P08581	Hepatocyte growth factor receptor	MET	15	14	15.7	155.54	976780000	8.6647e-05	7.92828e-05	8.58544e-05	7.74104e-05	7.83159e-05	8.31357e-05	8.57243e-05	7.98179e-05	7.54228e-05	8.79064e-05	8.23355e-05	7.13187e-05	7.51087e-05	8.51881e-05	8.30058e-05	7.38917e-05	0.853506	-0.0096782	0.0687934	0.508629	-0.0545338	0.293599	0.999864	0.442389	-0.0535742	0.354195
P08582	Melanotransferrin	MELTF	7	7	12.2	80.214	87742000	1.94887e-05	1.52844e-05	1.55086e-05	1.54598e-05	2.01546e-05	1.81655e-05	1.58545e-05	1.50296e-05	1.91157e-05	1.68849e-05	1.57012e-05	1.52756e-05	1.89363e-05	1.85324e-05	1.64251e-05	1.5137e-05	0.595286	0.0740538	0.225274	0.824514	0.026868	0.0838021	0.999864	0.566682	0.0704348	0.24666
P08603	Complement factor H	CFH	10	10	11.9	139.09	189340000	2.67478e-05	2.42512e-05	2.46548e-05	2.31308e-05	2.58397e-05	2.52878e-05	2.46235e-05	2.47743e-05	2.45082e-05	2.72092e-05	2.39678e-05	2.22722e-05	2.62946e-05	2.48452e-05	2.51433e-05	2.31893e-05	0.608152	0.0251998	0.215988	0.876276	-0.0121321	0.0573589	0.999864	0.867979	0.0100101	0.0614909
P08621	U1 small nuclear ribonucleoprotein 70 kDa	SNRNP70	12	12	37.3	51.556	1471800000	0.000104716	6.5277e-05	6.66633e-05	6.80673e-05	0.000103402	7.12893e-05	7.93077e-05	5.95705e-05	8.02505e-05	8.68141e-05	7.78032e-05	5.63402e-05	8.7857e-05	0.000131705	6.63125e-05	5.47304e-05	0.873338	0.0412845	0.0588174	0.942026	-0.0167412	0.0259373	0.999864	0.661068	0.160598	0.179754
P08648	Integrin alpha-5;Integrin alpha-5 heavy chain;Integrin alpha-5 light chain	ITGA5	4	4	5.9	114.54	183560000	1.53429e-05	1.27141e-05	1.46918e-05	1.29567e-05	1.23912e-05	1.33706e-05	1.3668e-05	1.27625e-05	1.20532e-05	1.4307e-05	1.39941e-05	1.15069e-05	1.33612e-05	1.60357e-05	1.38149e-05	1.18758e-05	0.26068	-0.0939822	0.583892	0.350529	-0.103164	0.455276	0.999864	0.890548	-0.0160913	0.0503425
P08651	Nuclear factor 1 C-type	NFIC	7	6	19.7	55.674	730340000	4.35825e-05	4.57972e-05	4.60077e-05	4.27076e-05	4.30509e-05	4.28464e-05	4.32053e-05	4.41845e-05	3.81066e-05	4.43331e-05	4.27159e-05	4.21831e-05	4.47839e-05	4.49106e-05	4.39473e-05	4.51835e-05	0.215957	-0.0394826	0.665632	0.134652	-0.0898764	0.870789	0.999864	0.838779	0.0059033	0.0763523
P08670	Vimentin	VIM	28	22	63.9	53.651	18905000000	0.00028837	0.000351625	0.000326429	0.000326612	0.000372572	0.000345595	0.000315031	0.000362834	0.000354247	0.000304311	0.000305171	0.000368841	0.000348208	0.000294954	0.000331452	0.00036265	0.205917	0.11057	0.686307	0.657027	0.0434494	0.182417	0.999864	0.59259	0.0485212	0.227246
P08708	40S ribosomal protein S17	RPS17	7	7	45.9	15.55	5993800000	8.2039e-05	7.80392e-05	8.47113e-05	8.90179e-05	7.42662e-05	7.89231e-05	8.35092e-05	8.88907e-05	7.57335e-05	8.06029e-05	8.30964e-05	8.83785e-05	8.53644e-05	8.54399e-05	8.66188e-05	8.05805e-05	0.616208	-0.0359633	0.210273	0.683349	-0.02615	0.165357	0.999864	0.707633	0.0180233	0.150192
P08754	Guanine nucleotide-binding protein G(k) subunit alpha	GNAI3	5	3	17.8	40.532	79995000	9.43898e-06	7.72411e-06	8.38921e-06	8.56074e-06	8.00207e-06	7.83353e-06	8.95903e-06	7.74077e-06	7.56097e-06	9.38026e-06	8.69535e-06	7.73954e-06	7.76013e-06	9.62122e-06	7.92992e-06	6.87665e-06	0.415341	-0.068313	0.381595	0.750441	-0.0315071	0.124684	0.999864	0.501592	-0.0838041	0.299649
P08758	Annexin A5	ANXA5	26	26	80	35.936	67515000000	0.000628931	0.000567967	0.000402208	0.000556254	0.000629727	0.000608848	0.000537974	0.000504643	0.000586674	0.000574728	0.000562122	0.000482695	0.000532094	0.000506879	0.000440458	0.000420909	0.59783	0.0818589	0.223422	0.820598	0.0336469	0.0858695	0.999864	0.290615	-0.181671	0.536681
P08865;A0A8I5KQE6	40S ribosomal protein SA	RPSA	14	14	56.3	32.854	10639000000	0.000263539	0.000221037	0.00019321	0.000218146	0.000233663	0.000230977	0.000227248	0.000209226	0.000220071	0.00023813	0.000237005	0.000200596	0.000216096	0.000215226	0.000189059	0.000173633	0.936503	0.00831993	0.0284907	0.998534	-0.00021023	0.000636998	0.999864	0.204787	-0.174226	0.688698
P09012	U1 small nuclear ribonucleoprotein A	SNRPA	13	11	37.6	31.279	28218000000	0.000287773	0.000314218	0.000308439	0.000309571	0.000298502	0.000301334	0.000289214	0.000300371	0.000291828	0.000295088	0.000302173	0.000311588	0.000297865	0.000294294	0.000291578	0.000306086	0.284072	-0.0366232	0.546572	0.534166	-0.0230341	0.272324	0.999864	0.301116	-0.0361343	0.521266
P09038	Fibroblast growth factor 2	FGF2	4	4	13.2	30.77	1386500000	6.0773e-05	6.14702e-05	5.88009e-05	5.86468e-05	6.20344e-05	6.27109e-05	6.09445e-05	6.08655e-05	6.16848e-05	6.45888e-05	6.1198e-05	5.64105e-05	6.00575e-05	6.2514e-05	6.11898e-05	5.91099e-05	0.0859597	0.0407369	1.06571	0.588925	0.0250091	0.22994	0.999864	0.46515	0.0190161	0.332407
P09104	Gamma-enolase	ENO2	19	15	68.9	47.268	32555000000	0.000332372	0.000344232	0.000357957	0.00033702	0.000329636	0.000343359	0.000345242	0.00034585	0.000332653	0.000353425	0.000341778	0.000336932	0.000331661	0.000341065	0.000350982	0.000338583	0.791305	-0.00790368	0.101656	0.820341	-0.00716424	0.0860055	0.999864	0.746724	-0.00980509	0.12684
P09110	3-ketoacyl-CoA thiolase, peroxisomal	ACAA1	9	9	39.4	44.292	920010000	5.08145e-05	3.18698e-05	2.76594e-05	2.56246e-05	4.84831e-05	4.57779e-05	3.0406e-05	2.68458e-05	4.87259e-05	3.93842e-05	2.94313e-05	2.49513e-05	5.14986e-05	3.42239e-05	2.91627e-05	2.63913e-05	0.6405	0.15617	0.193481	0.841872	0.0676173	0.0747538	0.999864	0.874518	0.0552523	0.0582313
P09132	Signal recognition particle 19 kDa protein	SRP19	4	4	29.2	16.156	328900000	2.53296e-05	2.0274e-05	2.14911e-05	1.91153e-05	2.22559e-05	2.20929e-05	2.33664e-05	1.92024e-05	2.00938e-05	2.49232e-05	2.1912e-05	1.68255e-05	2.08658e-05	2.78818e-05	1.94556e-05	1.44818e-05	0.916378	0.0117931	0.0379255	0.786387	-0.0416888	0.104363	0.999864	0.784244	-0.0602306	0.105549
P09211	Glutathione S-transferase P	GSTP1	12	12	61	23.356	31408000000	0.000505471	0.000427297	0.000335674	0.000451571	0.00043839	0.000443033	0.000422616	0.000402353	0.000402683	0.000440782	0.000439957	0.000386989	0.000428203	0.000422261	0.000361499	0.000354145	0.928913	-0.0114698	0.0320249	0.754816	-0.0422159	0.122159	0.999864	0.378458	-0.135235	0.421982
P09234	U1 small nuclear ribonucleoprotein C	SNRPC	3	3	24.5	17.394	589620000	4.15483e-05	4.13269e-05	4.04473e-05	4.068e-05	5.02663e-05	3.92191e-05	3.84605e-05	3.9336e-05	5.40738e-05	3.95891e-05	3.92921e-05	4.7012e-05	4.94882e-05	3.82531e-05	3.71818e-05	5.02687e-05	0.782103	0.028562	0.106736	0.300674	0.134013	0.521904	0.999864	0.458363	0.0952157	0.338791
P09327	Villin-1	VIL1	3	3	4.1	92.694	31249000	7.84242e-06	6.86604e-06	6.76589e-06	7.56595e-06	7.03362e-06	7.74385e-06	7.32655e-06	7.12616e-06	7.45401e-06	7.40218e-06	6.9842e-06	6.87674e-06	7.11277e-06	7.00394e-06	7.27086e-06	6.70507e-06	0.882176	0.00940258	0.0544448	0.797341	-0.016145	0.0983557	0.999864	0.443864	-0.0478644	0.35275
P09382	Galectin-1	LGALS1	12	12	91.1	14.716	72102000000	0.000618832	0.00064572	0.000651751	0.000640075	0.000621258	0.000649818	0.000644908	0.000671427	0.000651232	0.000645038	0.000643623	0.000682053	0.000639075	0.000632499	0.000656623	0.0006836	0.55888	0.0174082	0.252681	0.204214	0.0365373	0.689915	0.999864	0.343553	0.030942	0.464006
P09417	Dihydropteridine reductase	QDPR	5	5	22.1	25.789	188400000	1.22881e-05	1.13633e-05	1.26742e-05	1.09901e-05	1.18386e-05	1.19278e-05	1.16206e-05	1.15107e-05	1.00976e-05	1.18412e-05	1.20824e-05	1.00711e-05	1.03304e-05	1.18224e-05	1.11233e-05	1.05825e-05	0.804486	-0.012799	0.0944815	0.274932	-0.101786	0.560775	0.999864	0.142863	-0.109458	0.845081
P09429;B2RPK0	High mobility group protein B1;Putative high mobility group protein B1-like 1	HMGB1	10	9	33.5	24.893	74569000000	0.000443919	0.000499468	0.000468979	0.000460806	0.000538784	0.000496814	0.000462264	0.000528899	0.000542697	0.000451654	0.000455981	0.000541959	0.000520322	0.000442847	0.000506906	0.000495903	0.115132	0.113692	0.938805	0.329821	0.0889446	0.481721	0.999864	0.302408	0.0697632	0.519406
P09455	Retinol-binding protein 1	RBP1	5	5	34.1	15.85	278790000	4.31719e-05	4.16452e-05	4.13692e-05	4.08371e-05	4.21038e-05	4.41978e-05	4.34341e-05	4.23448e-05	4.42111e-05	4.30884e-05	4.31215e-05	4.29681e-05	4.32463e-05	4.41087e-05	4.60678e-05	4.41435e-05	0.120543	0.0430336	0.91886	0.0332946	0.0539631	1.47763	0.999864	0.0147608	0.0883069	1.83089
P09493	Tropomyosin alpha-1 chain	TPM1	25	12	58.8	32.708	57708000000	0.000337792	0.000370354	0.000370706	0.000365077	0.000369611	0.000383425	0.000371657	0.000384135	0.000373995	0.000357949	0.000353795	0.00038682	0.000342497	0.000333559	0.000367065	0.000377788	0.112063	0.0634288	0.950536	0.536318	0.0283258	0.270577	0.999864	0.67273	-0.0231851	0.172159
P09496	Clathrin light chain A	CLTA	9	9	23	27.076	55581000000	0.00026681	0.000331233	0.000301458	0.000299047	0.000395738	0.000332407	0.000284092	0.000339555	0.000378071	0.000289489	0.000273175	0.000374971	0.000339829	0.000269698	0.000316059	0.000361478	0.196683	0.173586	0.706234	0.376273	0.13455	0.424497	0.999864	0.386031	0.102796	0.413377
P09497	Clathrin light chain B	CLTB	9	9	27.9	25.19	19075000000	0.000171912	0.000202108	0.000184765	0.000180881	0.000200993	0.000198804	0.000177327	0.00019763	0.000196426	0.000181749	0.000172657	0.000198665	0.000186012	0.000170814	0.000184655	0.000200489	0.33581	0.0668638	0.473907	0.790428	0.019048	0.102138	0.999864	0.949769	0.00448518	0.022382
P09525	Annexin A4	ANXA4	24	24	72.7	35.882	46186000000	0.000561268	0.000421299	0.000345156	0.000464299	0.000465083	0.000451901	0.000471286	0.000395389	0.000447403	0.00049472	0.000477194	0.000373251	0.00036658	0.000412457	0.000287194	0.000266058	0.966874	-0.00674811	0.0146302	0.998008	0.000439354	0.000865793	0.999864	0.0884662	-0.427682	1.05322
P09543	2,3-cyclic-nucleotide 3-phosphodiesterase	CNP	20	20	54.9	47.578	10648000000	0.000267813	0.000258547	0.000246003	0.000261191	0.0002609	0.00026373	0.000263111	0.000255402	0.000276944	0.000258495	0.000261989	0.000269429	0.000272074	0.00026652	0.000262073	0.000266208	0.644853	0.0133241	0.190539	0.223731	0.0457535	0.650273	0.999864	0.147138	0.0457758	0.832275
P09601	Heme oxygenase 1	HMOX1	8	8	37.5	32.818	3211200000	5.82183e-05	5.84272e-05	5.66357e-05	5.60754e-05	5.37586e-05	5.65541e-05	5.72214e-05	5.69856e-05	5.49858e-05	5.81927e-05	5.69277e-05	5.53444e-05	5.38413e-05	5.72354e-05	5.71236e-05	5.64587e-05	0.267998	-0.0307496	0.571868	0.339884	-0.0247816	0.468669	0.999864	0.27735	-0.029855	0.556972
P09603	Macrophage colony-stimulating factor 1;Processed macrophage colony-stimulating factor 1	CSF1	2	2	4.5	60.179	56938000	8.95001e-06	9.26717e-06	9.18099e-06	8.77311e-06	8.34237e-06	9.60622e-06	9.37632e-06	9.24365e-06	8.82308e-06	9.61047e-06	9.49576e-06	9.27737e-06	8.44423e-06	9.39433e-06	8.95619e-06	9.23022e-06	0.750837	0.0157597	0.124454	0.257371	0.040717	0.58944	0.999864	0.882067	-0.00584653	0.0544984
P09622	Dihydrolipoyl dehydrogenase, mitochondrial	DLD	21	21	59.3	54.177	47171000000	0.000618641	0.000643002	0.0006537	0.000653881	0.000630272	0.000644015	0.000650498	0.000660635	0.000643126	0.000631791	0.000644631	0.000668436	0.000621545	0.000609199	0.000653766	0.000626513	0.7117	0.0090658	0.147703	0.692874	0.0104957	0.159346	0.999864	0.289808	-0.0330574	0.537889
P09651;Q32P51;A0A2R8Y4L2	Heterogeneous nuclear ribonucleoprotein A1;Heterogeneous nuclear ribonucleoprotein A1, N-terminally processed;Heterogeneous nuclear ribonucleoprotein A1-like 2	HNRNPA1	18	17	55.6	38.746	91180000000	0.000770848	0.000845659	0.000808551	0.000764541	0.000810396	0.000799003	0.00080852	0.000833329	0.000811693	0.000814228	0.000763268	0.000847611	0.000839579	0.000777433	0.000827694	0.000858728	0.473417	0.0276186	0.324756	0.660886	0.0211927	0.179874	0.999864	0.308572	0.0505909	0.510643
P09661	U2 small nuclear ribonucleoprotein A	SNRPA1	16	16	74.9	28.415	29635000000	0.000246945	0.000257079	0.000257864	0.000264637	0.000259398	0.000251072	0.0002554	0.000258488	0.000259876	0.000241396	0.000255867	0.00026909	0.000249301	0.000248525	0.000254611	0.000256182	0.899303	-0.00304749	0.046094	0.991708	-0.000415337	0.00361611	0.999864	0.318418	-0.0253868	0.497003
P09668	Pro-cathepsin H;Cathepsin H mini chain;Cathepsin H;Cathepsin H heavy chain;Cathepsin H light chain	CTSH	2	2	7.8	37.393	737480000	1.87216e-05	1.92578e-05	1.92412e-05	1.9217e-05	1.82143e-05	1.94126e-05	1.86177e-05	1.8632e-05	1.86376e-05	1.77105e-05	2.02424e-05	1.92516e-05	1.81448e-05	1.77806e-05	1.88719e-05	1.89852e-05	0.215856	-0.0297669	0.665835	0.794777	-0.0112833	0.0997548	0.999864	0.0812674	-0.0510022	1.09008
P09871	Complement C1s subcomponent;Complement C1s subcomponent heavy chain;Complement C1s subcomponent light chain	C1S	3	3	8	76.684	25791000	8.15543e-06	8.04187e-06	8.48641e-06	7.83152e-06	8.40856e-06	8.03198e-06	8.55917e-06	7.80372e-06	8.36237e-06	8.24301e-06	8.11514e-06	7.63875e-06	7.83526e-06	8.64545e-06	8.23063e-06	8.06878e-06	0.754721	0.0127307	0.122214	0.858439	-0.00693717	0.0662907	0.999864	0.772286	0.0117054	0.112222
P09874	Poly [ADP-ribose] polymerase 1	PARP1	23	23	21.9	113.08	999030000	0.000169768	0.000127043	0.000127084	0.000132792	0.000139701	0.000137587	0.000144929	0.000129301	0.000134874	0.000145902	0.000142218	0.000123438	0.000127459	0.0001558	0.00012332	0.000109284	0.908581	-0.0134565	0.0416364	0.829783	-0.0268246	0.0810354	0.999864	0.498635	-0.109879	0.302218
P09884	DNA polymerase alpha catalytic subunit	POLA1	26	26	23.5	165.91	1179300000	0.000118468	0.000106528	0.000105491	0.00011386	0.000106294	0.000112149	0.000114976	0.000109187	0.000105695	0.000115546	0.000113498	0.000103626	0.000108853	0.000109324	0.000108526	0.000103233	0.907923	-0.005666	0.0419507	0.736365	-0.0195549	0.132907	0.999864	0.330063	-0.0475626	0.481403
P09914	Interferon-induced protein with tetratricopeptide repeats 1	IFIT1	3	3	7.1	55.36	24460000	2.06309e-06	1.8928e-06	2.1425e-06	1.94838e-06	1.92607e-06	2.08131e-06	2.19836e-06	1.80775e-06	1.81127e-06	1.92117e-06	1.9874e-06	1.68459e-06	1.99666e-06	2.33919e-06	2.14323e-06	1.95812e-06	0.937957	-0.00598186	0.0278172	0.114248	-0.120021	0.942153	0.999864	0.380121	0.0683561	0.420078
P09936	Ubiquitin carboxyl-terminal hydrolase isozyme L1	UCHL1	16	16	81.6	24.824	361000000000	0.00196938	0.00205974	0.00204491	0.00200923	0.0020132	0.00203456	0.00202354	0.00211346	0.00203791	0.00200723	0.00201361	0.00211877	0.00201737	0.00195872	0.00205774	0.00207689	0.436794	0.0180029	0.359724	0.497391	0.0167261	0.303302	0.999864	0.842033	0.00489351	0.0746708
P09960	Leukotriene A-4 hydrolase	LTA4H	37	37	75.6	69.284	193770000000	0.00159052	0.0015954	0.00160575	0.00159926	0.00152643	0.0015278	0.00155664	0.0015737	0.00155962	0.00150848	0.00153765	0.00159571	0.0015275	0.00152465	0.00153525	0.00158762	0.00503224	-0.0473542	2.29824	0.0442337	-0.0434198	1.35425	0.999864	0.0118424	-0.0495845	1.92656
P09972	Fructose-bisphosphate aldolase C	ALDOC	24	17	77.5	39.455	65466000000	0.000264375	0.000272575	0.000280861	0.000269794	0.000258244	0.00026574	0.000265451	0.000267224	0.000254944	0.000264919	0.000268061	0.000259132	0.000256627	0.000259967	0.000262098	0.000261644	0.100116	-0.0416438	0.999498	0.0659709	-0.0548157	1.18065	0.999864	0.0178309	-0.064105	1.74883
P0C024	Peroxisomal coenzyme A diphosphatase NUDT7	NUDT7	5	5	24.4	26.942	61848000	5.26959e-06	5.84688e-06	5.74944e-06	5.89116e-06	5.5901e-06	6.0523e-06	6.23901e-06	5.96296e-06	5.57806e-06	5.75028e-06	6.21025e-06	5.8894e-06	5.62309e-06	5.89493e-06	5.40253e-06	5.0341e-06	0.21808	0.0673341	0.661383	0.424687	0.0419184	0.371931	0.999864	0.419292	-0.0517882	0.377484
P0C0L5;P0C0L4	Complement C4-B;Complement C4 beta chain;Complement C4-B alpha chain;C4a anaphylatoxin;C4b-B;C4d-B;Complement C4 gamma chain;Complement C4-A;Complement C4 beta chain;Complement C4-A alpha chain;C4a anaphylatoxin;C4b-A;C4d-A;Complement C4 gamma chain	C4B_2	11	3	7.6	192.75	274400000	5.84284e-06	5.37708e-06	6.67844e-06	5.57847e-06	5.30358e-06	5.55016e-06	5.8381e-06	5.74584e-06	4.77576e-06	6.6226e-06	5.71972e-06	5.01254e-06	5.03986e-06	5.95947e-06	5.38061e-06	4.70415e-06	0.433559	-0.0653147	0.362952	0.529147	-0.085194	0.276424	0.999864	0.177768	-0.155083	0.750147
Q71UI9;P0C0S5	Histone H2A.V;Histone H2A.Z	H2AZ2	3	2	24.2	13.509	878240000	2.02974e-05	1.48834e-05	1.51751e-05	1.56982e-05	1.71446e-05	1.69554e-05	1.84453e-05	1.57467e-05	1.59305e-05	2.03547e-05	1.76681e-05	1.36566e-05	1.72339e-05	2.7938e-05	1.44981e-05	1.32927e-05	0.700694	0.0480692	0.154472	0.84474	0.0335852	0.0732771	0.999864	0.645717	0.143511	0.189958
P0C7T5	Ataxin-1-like	ATXN1L	9	9	17.4	73.305	438940000	3.36216e-05	3.68248e-05	3.55481e-05	3.47638e-05	3.61272e-05	3.48509e-05	3.487e-05	3.66277e-05	3.54517e-05	3.40478e-05	3.45909e-05	3.69035e-05	3.61922e-05	3.30136e-05	3.61622e-05	3.78237e-05	0.615012	0.017496	0.211116	0.950886	0.00241284	0.0218717	0.999864	0.633209	0.0247279	0.198453
P0C870	JmjC domain-containing protein 7	JMJD7	3	3	21.5	35.932	157210000	9.28236e-06	9.39936e-06	1.01811e-05	9.28902e-06	8.27771e-06	8.9099e-06	8.87194e-06	8.91759e-06	8.23267e-06	1.01239e-05	1.0052e-05	8.77922e-06	9.05321e-06	9.09801e-06	1.00295e-05	8.94342e-06	0.0246584	-0.125341	1.60804	0.657886	-0.0369247	0.18185	0.999864	0.467917	-0.0393954	0.329831
P0CAP2	DNA-directed RNA polymerase II subunit GRINL1A	POLR2M	11	11	40.2	41.739	616460000	5.63655e-05	5.95337e-05	6.07526e-05	5.62934e-05	5.93759e-05	6.15328e-05	5.68497e-05	6.177e-05	6.20766e-05	5.49234e-05	5.70461e-05	6.0922e-05	6.24541e-05	5.42061e-05	6.09903e-05	6.11923e-05	0.345577	0.0402054	0.461455	0.810027	0.012473	0.0915006	0.999864	0.523754	0.0360704	0.280873
P0CG35;P0CG34;A0A087X1C1	Thymosin beta-15B;Thymosin beta-15A	TMSB15B	3	3	40	5.2288	2253900000	2.63754e-05	2.89614e-05	2.73775e-05	2.67637e-05	2.60509e-05	2.93396e-05	2.93426e-05	2.8056e-05	2.73792e-05	3.08635e-05	2.8091e-05	2.7396e-05	2.44293e-05	2.68769e-05	2.67122e-05	2.5703e-05	0.42314	0.0429853	0.373516	0.330573	0.0549655	0.480733	0.999864	0.122554	-0.077929	0.911673
P0DMN0;P0DMM9;P50225	Sulfotransferase 1A4;Sulfotransferase 1A3;Sulfotransferase 1A1	SULT1A4	5	5	22.7	34.196	322690000	3.76614e-05	3.2428e-05	2.93715e-05	3.36949e-05	3.02334e-05	3.35245e-05	3.33101e-05	3.12421e-05	2.73364e-05	3.43427e-05	3.58456e-05	2.79169e-05	2.84759e-05	3.65392e-05	3.08991e-05	2.81171e-05	0.546222	-0.05348	0.262631	0.51313	-0.0860988	0.289772	0.999864	0.413023	-0.102411	0.384026
P0DMV9;P0DMV8	Heat shock 70 kDa protein 1B;Heat shock 70 kDa protein 1A	HSPA1B	33	15	73.2	70.051	109940000000	0.00118676	0.00102751	0.000935009	0.00104903	0.00102385	0.0011245	0.00110145	0.000999599	0.0010051	0.00111266	0.00111051	0.000943825	0.000934763	0.000979065	0.000891506	0.000820295	0.838523	0.0174538	0.076485	0.924756	-0.00903455	0.0339728	0.999864	0.0603887	-0.211576	1.21904
P0DP25;P0DP24;P0DP23	NA	CALM3	13	11	92.6	16.837	410300000000	0.00165914	0.00169266	0.0017523	0.00168341	0.00165088	0.00172104	0.00170442	0.00168639	0.00173703	0.00170874	0.00167861	0.00171419	0.00167511	0.00159719	0.00179252	0.00161807	0.811413	-0.00527696	0.0907582	0.601331	0.0108099	0.220886	0.999864	0.605936	-0.0224134	0.217573
P0DTL6	NA	ZFTRAF1	11	11	33.2	43.813	437870000	5.43743e-05	4.94988e-05	4.9985e-05	5.13827e-05	5.26591e-05	5.24195e-05	5.22374e-05	5.15718e-05	5.17072e-05	5.24364e-05	5.25389e-05	4.72857e-05	4.96614e-05	4.95021e-05	5.11733e-05	4.7231e-05	0.44717	0.0254101	0.349528	0.85454	-0.00897275	0.0682678	0.999864	0.209539	-0.0549696	0.678735
P10109	Adrenodoxin, mitochondrial	FDX1	4	4	25.5	19.393	4071400000	8.08571e-05	0.000100586	9.53315e-05	9.84501e-05	0.000115636	9.70544e-05	9.4538e-05	0.000111091	0.000116526	8.41022e-05	8.99037e-05	0.0001196	0.000108727	8.80511e-05	0.000100677	8.63292e-05	0.165738	0.156848	0.780579	0.420709	0.128334	0.376018	0.999864	0.768302	0.032536	0.114468
P10155	60 kDa SS-A/Ro ribonucleoprotein	RO60	29	29	62.1	60.67	34249000000	0.00048286	0.00051898	0.000507435	0.000541838	0.000497198	0.000494428	0.000499703	0.000515204	0.000508493	0.000461327	0.000512112	0.000542589	0.000503588	0.000505608	0.000508187	0.000524385	0.428242	-0.0317028	0.368311	0.759936	-0.0188263	0.119223	0.999864	0.864855	-0.00658914	0.0630569
P10253	Lysosomal alpha-glucosidase;76 kDa lysosomal alpha-glucosidase;70 kDa lysosomal alpha-glucosidase	GAA	27	27	37.5	105.32	25238000000	0.000374274	0.000394688	0.000382111	0.000387228	0.00038311	0.000385309	0.000373217	0.000392306	0.000384173	0.000370747	0.000382894	0.00039295	0.000378703	0.000368766	0.00037039	0.000384497	0.857934	-0.00409407	0.0665463	0.773862	-0.00708705	0.111336	0.999864	0.163322	-0.0341111	0.786957
P10275	Androgen receptor	AR	2	2	2.6	99.187	8446700	1.70983e-06	1.8832e-06	2.04481e-06	1.84133e-06	1.85409e-06	2.25754e-06	1.97713e-06	2.15809e-06	1.9439e-06	1.82134e-06	1.8505e-06	1.98641e-06	1.92092e-06	1.89087e-06	1.93216e-06	2.23127e-06	0.142363	0.140967	0.846603	0.711197	0.0235307	0.14801	0.999864	0.283903	0.0926477	0.546831
P10301	Ras-related protein R-Ras	RRAS	8	6	42.7	23.48	851590000	8.33283e-05	7.36105e-05	6.56202e-05	6.82923e-05	9.9137e-05	7.78656e-05	7.09854e-05	6.71016e-05	0.00010389	7.37344e-05	7.20212e-05	7.15465e-05	9.14589e-05	7.20736e-05	6.63766e-05	6.55319e-05	0.484907	0.11548	0.314341	0.421543	0.143152	0.375158	0.999864	0.878569	0.0225877	0.0562243
P10398	Serine/threonine-protein kinase A-Raf	ARAF	4	4	8.7	67.585	208190000	2.20699e-05	1.9717e-05	2.06965e-05	2.02434e-05	2.24301e-05	2.19655e-05	1.9082e-05	1.9575e-05	1.99209e-05	2.03599e-05	1.99219e-05	2.05483e-05	2.34487e-05	2.03999e-05	1.96989e-05	2.16874e-05	0.936432	0.00567051	0.0285239	0.386043	-0.0348742	0.413365	0.999864	0.540186	0.0430885	0.267457
P10412	Histone H1.4	H1-4	8	3	36.5	21.865	4128300000	6.95234e-05	7.14219e-05	6.01495e-05	7.99842e-05	5.60382e-05	5.92017e-05	6.12409e-05	6.55985e-05	5.63053e-05	5.88176e-05	6.73856e-05	6.81229e-05	6.6159e-05	8.03594e-05	5.2055e-05	7.28866e-05	0.0751211	-0.215495	1.12424	0.182433	-0.165408	0.738896	0.999864	0.751804	-0.0502355	0.123895
P10451	Osteopontin	SPP1	7	7	32.8	35.422	517680000	4.95514e-05	5.10118e-05	5.39438e-05	5.16077e-05	4.77559e-05	5.04426e-05	5.11351e-05	5.29233e-05	4.7967e-05	5.09367e-05	5.03471e-05	4.89842e-05	5.01411e-05	4.78592e-05	5.2055e-05	5.17676e-05	0.519071	-0.0272595	0.284773	0.132704	-0.0562359	0.877115	0.999864	0.449673	-0.0303581	0.347103
P10515	Dihydrolipoyllysine-residue acetyltransferase component of pyruvate dehydrogenase complex, mitochondrial	DLAT	17	17	37.9	68.996	3189300000	0.000160272	0.00015909	0.000162216	0.00016197	0.000157651	0.000155686	0.000160001	0.000152819	0.000151755	0.000159491	0.000161577	0.000148431	0.000155437	0.000168352	0.000155296	0.000149976	0.04232	-0.0395235	1.37345	0.13271	-0.0508633	0.877096	0.999864	0.397566	-0.0328506	0.400591
P10586	Receptor-type tyrosine-protein phosphatase F	PTPRF	29	29	20.1	212.88	1607400000	0.0001358	0.00013217	0.000132905	0.000131939	0.000133535	0.000133767	0.000136963	0.000126926	0.000130411	0.000130457	0.000134723	0.000122178	0.000131766	0.000132089	0.000133349	0.00012628	0.865171	-0.00439766	0.0628979	0.223487	-0.04132	0.650748	0.999864	0.243287	-0.0254857	0.613881
P10599	Thioredoxin	TXN	9	9	85.7	11.737	289280000000	0.00144424	0.00152438	0.00157009	0.00162247	0.00144816	0.00149743	0.00153447	0.00159122	0.00158333	0.00142615	0.00156932	0.00173598	0.00151324	0.00145081	0.00161625	0.00163318	0.658451	-0.0212055	0.181477	0.621165	0.0355251	0.206793	0.999864	0.827377	0.0122003	0.0822964
P10606	Cytochrome c oxidase subunit 5B, mitochondrial	COX5B	2	2	17.8	13.696	741090000	1.5661e-05	2.03479e-05	1.75178e-05	1.81575e-05	2.47532e-05	1.92951e-05	1.79638e-05	2.24944e-05	2.28644e-05	1.63548e-05	1.63467e-05	2.35062e-05	2.16283e-05	1.57487e-05	1.87113e-05	2.34853e-05	0.128063	0.237408	0.892577	0.433541	0.141513	0.362969	0.999864	0.351193	0.150635	0.454454
P10619	Lysosomal protective protein;Lysosomal protective protein 32 kDa chain;Lysosomal protective protein 20 kDa chain	CTSA	9	9	19.6	54.465	1987400000	6.7291e-05	6.35756e-05	5.19631e-05	7.22326e-05	7.4669e-05	6.43286e-05	6.30193e-05	6.16595e-05	7.38916e-05	5.57907e-05	6.60024e-05	7.21958e-05	7.14834e-05	5.836e-05	5.86506e-05	6.54047e-05	0.695193	0.0479188	0.157895	0.609458	0.0707403	0.215056	0.999864	0.958239	-0.00659632	0.018526
P10636	Microtubule-associated protein tau	MAPT	23	23	38.3	78.927	1207900000	0.000134518	0.000144144	0.00014161	0.000142135	0.000137585	0.000136422	0.000136612	0.000144496	0.000141001	0.000133624	0.000138311	0.000152327	0.000142129	0.000133179	0.000142629	0.000136054	0.545732	-0.0188258	0.263021	0.879015	0.00730703	0.0560035	0.999864	0.526308	-0.0217502	0.27876
P10644	cAMP-dependent protein kinase type I-alpha regulatory subunit;cAMP-dependent protein kinase type I-alpha regulatory subunit, N-terminally processed	PRKAR1A	16	16	47	42.981	3011400000	0.000144557	0.000133568	0.000134744	0.00013545	0.000143333	0.00014036	0.000141409	0.000135511	0.000113766	9.65546e-05	8.8387e-05	7.34388e-05	0.000128388	0.000131221	0.000118328	0.000112354	0.348446	0.0319924	0.457864	0.00240684	-0.559146	2.61855	0.243998	0.0285698	-0.161376	1.54409
P10746	Uroporphyrinogen-III synthase	UROS	8	8	43	28.627	1128800000	6.92202e-05	6.66309e-05	5.82872e-05	6.69961e-05	7.18821e-05	6.77047e-05	6.22367e-05	6.4563e-05	7.02392e-05	6.27417e-05	6.53726e-05	6.60658e-05	7.29743e-05	6.21961e-05	6.53003e-05	6.37337e-05	0.69421	0.0287284	0.158509	0.783634	0.0180355	0.105887	0.999864	0.828412	0.0168621	0.0817535
P10768	S-formylglutathione hydrolase	ESD	13	13	75.5	31.462	41757000000	0.000425034	0.000446319	0.000461973	0.000450961	0.00042709	0.000439994	0.000448225	0.000458059	0.000445849	0.000426285	0.000445525	0.000464111	0.000436278	0.000435194	0.000451098	0.000462658	0.796889	-0.00885605	0.0986021	0.955975	-0.00203696	0.0195535	0.999864	0.982246	0.000760493	0.00777952
P10809	60 kDa heat shock protein, mitochondrial	HSPD1	37	37	74.2	61.054	196880000000	0.00113925	0.00106467	0.00105794	0.00105409	0.00105275	0.00110026	0.00110626	0.00103683	0.00101147	0.00111809	0.00107592	0.000995627	0.00104944	0.00105121	0.00101972	0.00099637	0.857941	-0.0066498	0.0665427	0.442637	-0.0389084	0.353953	0.999864	0.0841653	-0.0681712	1.07487
P10909	Clusterin;Clusterin beta chain;Clusterin alpha chain	CLU	9	9	28.3	52.494	506790000	4.9475e-05	4.28497e-05	4.57443e-05	4.35022e-05	4.44508e-05	4.57427e-05	4.61354e-05	4.31182e-05	4.44205e-05	4.65352e-05	4.51043e-05	3.97432e-05	4.39624e-05	4.61819e-05	4.41739e-05	3.9774e-05	0.757674	-0.0169761	0.120518	0.517336	-0.0465746	0.286227	0.999864	0.388569	-0.0606832	0.410532
P11021	78 kDa glucose-regulated protein	HSPA5	39	38	61.2	72.332	330240000000	0.00266858	0.00274999	0.00268402	0.00259176	0.00295845	0.00280083	0.00267895	0.00269999	0.00288428	0.00268543	0.00266171	0.00269017	0.00279469	0.00260065	0.00272294	0.00270497	0.172022	0.0586718	0.764416	0.387868	0.0303361	0.411316	0.999864	0.555046	0.0172871	0.255671
P11047	Laminin subunit gamma-1	LAMC1	42	41	36.7	177.6	2734000000	0.000230958	0.000214807	0.000230286	0.000219691	0.000213086	0.000215636	0.000224432	0.000212613	0.000204453	0.000226165	0.000225793	0.000202183	0.000219609	0.000239398	0.000223463	0.000210317	0.172727	-0.0491037	0.76264	0.271868	-0.061106	0.565642	0.999864	0.922267	-0.00476651	0.0351435
P11117	Lysosomal acid phosphatase	ACP2	10	10	25.5	48.344	1087500000	9.35327e-05	9.07229e-05	9.76415e-05	9.75922e-05	9.28795e-05	9.38692e-05	9.4928e-05	9.30352e-05	9.52878e-05	9.51674e-05	9.57713e-05	9.42347e-05	9.15666e-05	9.81681e-05	9.54851e-05	9.49509e-05	0.520273	-0.0182775	0.283769	0.892015	0.00368981	0.0496279	0.999864	0.939794	0.00258765	0.0269673
P11137	Microtubule-associated protein 2	MAP2	32	32	25.1	199.52	1513800000	0.000127395	0.000137005	0.000142851	0.000135438	0.00013173	0.000136427	0.000130419	0.000140283	0.000132593	0.000131277	0.000132342	0.000140275	0.000135328	0.000127167	0.000142432	0.000140897	0.814527	-0.0102196	0.0890948	0.697441	-0.0165833	0.156492	0.999864	0.873	0.00830948	0.0589858
P11142	Heat shock cognate 71 kDa protein	HSPA8	40	28	79.9	70.897	357290000000	0.00260841	0.00236328	0.0021808	0.00228767	0.00254761	0.00252426	0.00243087	0.00224607	0.00245284	0.00246433	0.00241922	0.00218271	0.00237436	0.00233218	0.00220852	0.00211734	0.523013	0.0464143	0.281488	0.866531	0.0120153	0.062216	0.999864	0.382243	-0.0637031	0.417661
P11171	Protein 4.1	EPB41	23	18	34	97.016	2378100000	0.000119803	0.000128569	0.000129452	0.000125915	0.000118602	0.000125912	0.000122799	0.000127014	0.000118033	0.000124174	0.00012351	0.000126014	0.000120499	0.000121104	0.000127842	0.000129428	0.445124	-0.0272114	0.351519	0.320568	-0.0348087	0.494081	0.999864	0.71341	-0.0140037	0.146661
P11172	Uridine 5-monophosphate synthase;Orotate phosphoribosyltransferase;Orotidine 5-phosphate decarboxylase	UMPS	17	17	35.4	52.221	1417400000	0.000151651	0.000112834	0.000107192	0.000116037	0.000148987	0.000127313	0.000120438	0.000108573	0.000141521	0.000128253	0.00012094	0.000102465	0.000143313	0.000123634	0.000108169	9.7577e-05	0.74977	0.0511368	0.125072	0.919459	0.0160742	0.0364674	0.999864	0.799648	-0.0451325	0.0971009
P11177	Pyruvate dehydrogenase E1 component subunit beta, mitochondrial	PDHB	3	3	13.6	39.233	53282000	1.10009e-05	8.26098e-06	8.50247e-06	8.90484e-06	8.38983e-06	8.31005e-06	9.75955e-06	8.37055e-06	7.63663e-06	9.58897e-06	9.52851e-06	7.05167e-06	8.02717e-06	1.06669e-05	7.66245e-06	6.51478e-06	0.545178	-0.07424	0.263462	0.457823	-0.1173	0.339303	0.999864	0.412209	-0.157741	0.384883
P11182	Lipoamide acyltransferase component of branched-chain alpha-keto acid dehydrogenase complex, mitochondrial	DBT	6	6	17.2	53.486	555160000	3.69499e-05	3.92338e-05	4.09425e-05	4.14348e-05	3.46358e-05	3.94025e-05	3.98618e-05	4.14789e-05	3.68321e-05	3.86918e-05	3.93022e-05	4.23575e-05	3.90546e-05	3.8236e-05	4.10608e-05	4.21707e-05	0.671812	-0.0292463	0.172752	0.829505	-0.0125876	0.0811809	0.999864	0.730245	0.0177339	0.136531
P11216	Glycogen phosphorylase, brain form	PYGB	50	37	65.7	96.695	126480000000	0.00103336	0.00101732	0.00103423	0.00100644	0.0010455	0.00103171	0.00105611	0.00102486	0.00104624	0.00103921	0.00103362	0.00099301	0.00102028	0.00106285	0.00102056	0.000997892	0.135483	0.0233715	0.868114	0.718469	0.00728757	0.143592	0.999864	0.871334	0.00360367	0.0598154
P11234	Ras-related protein Ral-B	RALB	2	2	11.2	23.408	28833000	3.76709e-06	2.9713e-06	3.50134e-06	2.69911e-06	2.8583e-06	3.31051e-06	3.19191e-06	3.07334e-06	3.22497e-06	3.26631e-06	3.1807e-06	2.61991e-06	2.9852e-06	3.8791e-06	2.86923e-06	2.66482e-06	0.646838	-0.0574123	0.189205	0.593427	-0.0740022	0.226633	0.999864	0.721869	-0.0615606	0.141542
P11274	Breakpoint cluster region protein	BCR	11	11	11.4	142.82	247340000	3.40872e-05	3.69252e-05	3.61013e-05	3.52631e-05	3.75685e-05	3.43208e-05	3.36091e-05	3.86782e-05	4.18828e-05	3.17833e-05	3.29962e-05	3.98571e-05	3.54714e-05	3.25296e-05	3.73912e-05	3.98763e-05	0.753989	0.0181235	0.122635	0.700672	0.0413771	0.154485	0.999864	0.679448	0.029007	0.167843
P11279	Lysosome-associated membrane glycoprotein 1	LAMP1	4	4	10.6	44.882	5139800000	2.30211e-05	2.27877e-05	2.68455e-05	2.58754e-05	2.26086e-05	2.16832e-05	2.40601e-05	2.50166e-05	2.42605e-05	2.30076e-05	2.52668e-05	2.53365e-05	2.33925e-05	2.43271e-05	2.80569e-05	2.64537e-05	0.345316	-0.0776224	0.461783	0.891363	-0.00967133	0.0499452	0.999864	0.550544	0.0531911	0.259208
P11310	Medium-chain specific acyl-CoA dehydrogenase, mitochondrial	ACADM	11	11	29.5	46.588	1154100000	0.000124633	0.000112959	0.000105865	0.000105857	0.000113098	0.000122747	0.00011756	0.00010606	0.000108256	0.000122179	0.000113583	9.53929e-05	0.000104572	0.000111378	0.000105088	8.3683e-05	0.670085	0.0322274	0.17387	0.740854	-0.0321542	0.130267	0.999864	0.186977	-0.150797	0.728212
P11387	DNA topoisomerase 1	TOP1	14	14	19.6	90.725	2899900000	0.000204943	0.000184176	0.000200561	0.000201194	0.000172395	0.000191589	0.000205975	0.000194087	0.000181999	0.000210545	0.000203409	0.00019158	0.000180484	0.000233181	0.000196273	0.000192196	0.452319	-0.0497884	0.344555	0.918456	-0.00610851	0.0369418	0.999864	0.8264	0.0203932	0.0828099
P11388	DNA topoisomerase 2-alpha	TOP2A	16	13	12.9	174.38	1294800000	9.39911e-05	9.25811e-05	9.38327e-05	9.21823e-05	8.74669e-05	8.9717e-05	9.30898e-05	9.30789e-05	8.82826e-05	9.82492e-05	9.35039e-05	9.78182e-05	9.07849e-05	0.000103767	9.4697e-05	9.60457e-05	0.161867	-0.0362082	0.790841	0.597919	0.0202501	0.223358	0.999864	0.293103	0.0483834	0.53298
P11413	Glucose-6-phosphate 1-dehydrogenase	G6PD	43	43	88.2	59.256	258640000000	0.00215695	0.00190205	0.00162287	0.00200058	0.00184845	0.00202438	0.00193613	0.00187437	0.00175059	0.00194624	0.0020166	0.00175841	0.00182623	0.00181139	0.00166396	0.00168394	0.998576	0.000166141	0.000618967	0.701197	-0.0401023	0.15416	0.999864	0.196425	-0.137201	0.706804
P11441	Ubiquitin-like protein 4A	UBL4A	7	7	51.6	17.776	1935300000	0.000100991	0.000106763	0.000105053	0.000101457	0.00010387	0.000105032	0.000102709	0.000105271	0.00010516	9.89166e-05	9.98477e-05	0.000104338	0.000107748	9.77916e-05	0.000105775	0.000107411	0.681585	0.00908739	0.16648	0.502267	-0.0210604	0.299065	0.999864	0.69649	0.0154491	0.157085
P11474	Steroid hormone receptor ERR1	ESRRA	3	3	10.6	45.509	744790000	9.72907e-06	9.93673e-06	9.86635e-06	8.21992e-06	7.82179e-06	9.44043e-06	9.2458e-06	9.37984e-06	7.30809e-06	1.13701e-05	9.31663e-06	6.62766e-06	7.10996e-06	9.90972e-06	8.44638e-06	6.87715e-06	0.438356	-0.07306	0.358173	0.519933	-0.124847	0.284053	0.999864	0.146019	-0.223093	0.835591
P11498	Pyruvate carboxylase, mitochondrial	PC	4	4	5.5	129.63	38130000	7.00296e-06	5.34526e-06	5.12993e-06	5.34361e-06	5.35169e-06	5.0229e-06	5.85734e-06	5.10964e-06	4.87957e-06	6.20119e-06	5.62248e-06	4.52117e-06	5.2945e-06	6.72889e-06	4.69717e-06	4.07018e-06	0.464715	-0.0967424	0.332813	0.51372	-0.104685	0.289274	0.999864	0.504814	-0.134469	0.296869
P11586	C-1-tetrahydrofolate synthase, cytoplasmic;Methylenetetrahydrofolate dehydrogenase;Methenyltetrahydrofolate cyclohydrolase;Formyltetrahydrofolate synthetase;C-1-tetrahydrofolate synthase, cytoplasmic, N-terminally processed	MTHFD1	26	25	30.6	101.53	1755900000	0.000230796	0.000152276	0.000154991	0.000176006	0.000179155	0.000147098	0.000176386	0.000143189	0.000161192	0.000194854	0.000182659	0.000127635	0.000154917	0.000237504	0.000130694	0.000114229	0.437771	-0.144915	0.358753	0.62868	-0.0998053	0.20157	0.999864	0.580793	-0.163991	0.235979
P11717	Cation-independent mannose-6-phosphate receptor	IGF2R	64	64	33.2	274.37	5097700000	0.000425702	0.000410748	0.000432209	0.000422646	0.000419492	0.000411684	0.000432911	0.000412528	0.000406556	0.000420236	0.000421768	0.000397238	0.000418654	0.000438495	0.000419844	0.000410584	0.60094	-0.0125853	0.221169	0.173616	-0.03935	0.76041	0.999864	0.904137	-0.00318326	0.043766
P11766	Alcohol dehydrogenase class-3	ADH5	21	21	62.8	39.724	79154000000	0.000867926	0.000884388	0.000864866	0.000900282	0.00093254	0.000876245	0.000860233	0.000877627	0.000949861	0.000862917	0.000873163	0.000942638	0.000879178	0.000833715	0.00082597	0.000895813	0.695955	0.0119199	0.157419	0.293814	0.0448698	0.531928	0.999864	0.315987	-0.0343608	0.500331
P11802	Cyclin-dependent kinase 4	CDK4	10	9	39.9	33.729	1263500000	4.61754e-05	4.46491e-05	4.64186e-05	4.2942e-05	4.34863e-05	4.67324e-05	4.64682e-05	4.37991e-05	4.1241e-05	4.36733e-05	4.19198e-05	3.87571e-05	4.61086e-05	4.64704e-05	4.60235e-05	4.38542e-05	0.951026	0.00240812	0.0218077	0.0306503	-0.121854	1.51357	0.999864	0.590497	0.0180748	0.228782
P11908	Ribose-phosphate pyrophosphokinase 2	PRPS2	16	7	59.1	34.769	3890800000	0.000130036	0.000126968	0.000121803	0.000127436	0.000117134	0.000130227	0.000127871	0.000124825	0.000120204	0.000127371	0.000131466	0.000120708	0.000118854	0.000121466	0.000117914	0.00012108	0.65883	-0.0177349	0.181227	0.632127	-0.0186299	0.199196	0.999864	0.0128947	-0.0788583	1.88959
P11926	Ornithine decarboxylase	ODC1	3	3	8.2	51.148	61058000	1.18194e-05	1.08722e-05	1.1678e-05	1.08621e-05	9.84206e-06	1.12114e-05	1.22123e-05	1.12609e-05	9.97913e-06	1.19677e-05	1.17342e-05	1.05484e-05	1.26401e-05	1.24979e-05	1.28591e-05	1.17888e-05	0.759861	-0.0226619	0.119266	0.658886	-0.0323225	0.18119	0.999864	0.0164469	0.138407	1.78392
P11940;Q9H361	Polyadenylate-binding protein 1;Polyadenylate-binding protein 3	PABPC1	18	9	35.1	70.67	16129000000	0.000277244	0.00025419	0.00025838	0.000252823	0.000239324	0.000227571	0.000244969	0.000244246	0.000228666	0.00025817	0.000255691	0.000225203	0.000254591	0.000298108	0.000226879	0.000255059	0.0206221	-0.124989	1.68567	0.121191	-0.107558	0.916529	0.999864	0.903149	-0.0111114	0.0442405
P12004	Proliferating cell nuclear antigen	PCNA	17	17	83.9	28.768	143890000000	0.0014678	0.00147603	0.00146942	0.00143293	0.00149229	0.00149657	0.00149965	0.00147426	0.00150075	0.00148214	0.00148356	0.00144409	0.00146564	0.00147049	0.00148619	0.00146985	0.0410802	0.0284903	1.38637	0.336327	0.0157946	0.473238	0.999864	0.323814	0.0113067	0.489704
P12081	Histidine--tRNA ligase, cytoplasmic	HARS1	23	17	54.8	57.41	9180300000	0.000285337	0.000289516	0.000258896	0.000296984	0.000305839	0.000290382	0.000283338	0.000275858	0.000269221	0.000270043	0.000290483	0.000273572	0.000240221	0.000271948	0.000255916	0.000244473	0.576938	0.0311542	0.238871	0.504873	-0.0354097	0.296818	0.999864	0.0351641	-0.159257	1.4539
P12109	Collagen alpha-1(VI) chain	COL6A1	9	9	12.5	108.53	165790000	1.60444e-05	1.48445e-05	1.65738e-05	1.52261e-05	1.52386e-05	1.55068e-05	1.5737e-05	1.53641e-05	1.47502e-05	1.49706e-05	1.56264e-05	1.49167e-05	1.65264e-05	1.66017e-05	1.7056e-05	1.67638e-05	0.622103	-0.0195151	0.206138	0.213727	-0.0569148	0.670142	0.999864	0.0402397	0.0948317	1.39534
P12268	Inosine-5-monophosphate dehydrogenase 2	IMPDH2	22	20	47.9	55.804	19022000000	0.000619906	0.000554502	0.000510148	0.000519054	0.000497786	0.000557428	0.000554847	0.000498425	0.000496468	0.000579127	0.000549953	0.000463868	0.000534716	0.000553259	0.000495651	0.000460613	0.458549	-0.0636625	0.338614	0.457604	-0.076769	0.33951	0.999864	0.264407	-0.108306	0.577727
P12270	Nucleoprotein TPR	TPR	116	116	50.3	267.29	158290000000	0.0022169	0.00234605	0.00231179	0.0022403	0.00230266	0.00229465	0.00221432	0.00219712	0.00215356	0.00219996	0.0021879	0.00213515	0.00228893	0.00227409	0.0022827	0.00223882	0.536722	-0.0169198	0.270251	0.0173971	-0.0711226	1.75952	0.999864	0.820652	-0.00483376	0.0858407
P12277	Creatine kinase B-type	CKB	16	16	61.7	42.644	3220000000	9.57006e-05	0.000100709	0.000103855	0.000100902	0.000100051	9.90866e-05	0.000100931	0.00010035	0.000106164	9.68995e-05	9.84116e-05	0.000111023	0.000106482	9.97671e-05	0.000107974	0.000105712	0.917788	-0.0026884	0.0372578	0.476273	0.0401862	0.322144	0.999864	0.106293	0.0659677	0.973494
P12429	Annexin A3	ANXA3	18	18	55.1	36.375	13035000000	0.000332826	0.000295539	0.000233865	0.00030111	0.000301876	0.000321455	0.000291762	0.000275986	0.000282731	0.000310284	0.000302727	0.000256321	0.00027308	0.000267718	0.000245207	0.000239485	0.771042	0.0339974	0.112922	0.910132	-0.0140518	0.0408955	0.999864	0.172796	-0.181959	0.762465
P12532	Creatine kinase U-type, mitochondrial	CKMT1B	12	12	41.7	47.036	1642800000	8.07855e-05	7.55935e-05	7.58954e-05	7.8416e-05	8.68115e-05	7.69135e-05	7.53454e-05	7.5383e-05	9.23853e-05	7.24972e-05	7.45607e-05	8.54128e-05	9.57044e-05	7.54989e-05	7.7489e-05	8.31818e-05	0.765426	0.017369	0.116097	0.491409	0.0643229	0.308557	0.999864	0.303461	0.0951582	0.517897
P12694	2-oxoisovalerate dehydrogenase subunit alpha, mitochondrial	BCKDHA	3	3	9	50.47	45941000	8.93378e-06	8.29085e-06	7.74389e-06	7.9731e-06	7.76583e-06	8.65394e-06	8.71672e-06	7.70043e-06	7.34209e-06	8.44346e-06	7.6551e-06	6.98965e-06	7.53241e-06	8.80951e-06	7.62305e-06	7.11658e-06	0.947008	-0.00459227	0.0236463	0.170789	-0.114402	0.767539	0.999864	0.337269	-0.0838535	0.472023
P12757	Ski-like protein	SKIL	7	7	13.7	76.975	108160000	1.58152e-05	1.6568e-05	1.70763e-05	1.6464e-05	1.60174e-05	1.67241e-05	1.60919e-05	1.72964e-05	1.61188e-05	1.61213e-05	1.67095e-05	1.67833e-05	1.62046e-05	1.57374e-05	1.72484e-05	1.79512e-05	0.900749	0.0045065	0.0453964	0.885204	-0.00417678	0.0529567	0.999864	0.608571	0.0264135	0.215689
P12814	Alpha-actinin-1	ACTN1	64	34	79.1	103.06	269170000000	0.00281016	0.00293874	0.00300668	0.00279029	0.00268804	0.00282695	0.00280218	0.00272697	0.00269829	0.00276416	0.00282119	0.00265698	0.00276567	0.00275028	0.00283795	0.00262392	0.0858597	-0.0640948	1.06621	0.0537914	-0.0776833	1.26929	0.999864	0.082894	-0.0727849	1.08148
P12830	Cadherin-1;E-Cad/CTF1;E-Cad/CTF2;E-Cad/CTF3	CDH1	8	8	12.1	97.455	2226700000	5.42478e-05	5.86499e-05	6.03839e-05	5.7517e-05	5.65128e-05	5.82949e-05	5.67327e-05	5.65257e-05	5.55802e-05	5.94399e-05	5.53329e-05	5.76534e-05	5.49811e-05	5.75092e-05	5.91752e-05	5.85312e-05	0.633896	-0.0171821	0.197982	0.680375	-0.0175593	0.167252	0.999864	0.927604	-0.00376677	0.0326373
P12931	Proto-oncogene tyrosine-protein kinase Src	SRC	22	20	53	59.834	18272000000	0.000340562	0.000360463	0.000348475	0.000364022	0.000341219	0.00035303	0.000350026	0.000367357	0.000442899	0.000435833	0.000444568	0.000452287	0.000348067	0.000348718	0.000342609	0.00036896	0.952859	-0.00193053	0.0209714	7.67257e-06	0.329001	5.11506	0.00263596	0.875832	-0.00528563	0.0575791
P12955	Xaa-Pro dipeptidase	PEPD	21	21	64.7	54.548	80047000000	0.000617901	0.000631031	0.000665816	0.000657092	0.000587794	0.000621257	0.00065432	0.000653287	0.000606895	0.000636115	0.000655364	0.000644788	0.000602869	0.000624064	0.000647092	0.000664422	0.502093	-0.0312927	0.299216	0.654901	-0.0161778	0.183824	0.999864	0.649351	-0.0188555	0.18752
P12956	X-ray repair cross-complementing protein 6	XRCC6	34	34	58.5	69.842	45183000000	0.000866303	0.000746926	0.000666554	0.000708496	0.00071721	0.000812517	0.000776906	0.000685662	0.000699712	0.000805555	0.000753795	0.00064331	0.000719679	0.000741835	0.000685266	0.000640604	0.985124	0.00193747	0.00650917	0.711597	-0.0420818	0.147766	0.999864	0.338778	-0.100402	0.470085
P13010	X-ray repair cross-complementing protein 5	XRCC5	28	28	52.6	82.704	21860000000	0.000441078	0.000415375	0.000405764	0.000427756	0.000392124	0.000428163	0.000442349	0.00041669	0.00039354	0.000444031	0.000441268	0.000412236	0.000363888	0.000413508	0.000373074	0.000395047	0.845643	-0.00911788	0.0728128	0.985276	0.000940816	0.00644217	0.999864	0.0370934	-0.12891	1.4307
P13051	Uracil-DNA glycosylase	UNG	6	6	31.9	34.645	357690000	2.1676e-05	2.16114e-05	2.14082e-05	1.98759e-05	1.79545e-05	2.02413e-05	2.14181e-05	1.98697e-05	2.01841e-05	2.10853e-05	2.14615e-05	1.95113e-05	2.05716e-05	2.15189e-05	2.18884e-05	2.18358e-05	0.178872	-0.0895129	0.747457	0.378816	-0.040291	0.421572	0.999864	0.574823	0.0210549	0.240466
P13073	Cytochrome c oxidase subunit 4 isoform 1, mitochondrial	COX4I1	4	4	18.3	19.576	1082100000	1.64064e-05	1.6793e-05	1.78715e-05	1.58567e-05	1.77285e-05	1.65887e-05	1.60628e-05	1.8697e-05	1.82411e-05	1.53807e-05	1.6458e-05	1.8624e-05	1.79225e-05	1.60491e-05	1.7656e-05	1.78434e-05	0.487722	0.0456051	0.311828	0.629098	0.037792	0.201282	0.999864	0.34061	0.0538121	0.467742
P13284	Gamma-interferon-inducible lysosomal thiol reductase	IFI30	3	3	16.4	27.963	256480000	2.32183e-05	2.41898e-05	2.56736e-05	2.4047e-05	2.27327e-05	2.37473e-05	2.51305e-05	2.56685e-05	2.23026e-05	2.41081e-05	2.39721e-05	2.35922e-05	2.32144e-05	2.36946e-05	2.57098e-05	2.47987e-05	0.965776	0.0022288	0.0151234	0.274797	-0.0476213	0.560989	0.999864	0.927274	0.00428197	0.0327921
P13473	Lysosome-associated membrane glycoprotein 2	LAMP2	5	5	13.7	44.96	3604500000	4.14767e-05	4.17847e-05	4.06133e-05	4.24076e-05	4.11218e-05	4.13392e-05	4.06366e-05	4.03971e-05	4.5114e-05	4.02465e-05	4.162e-05	4.17033e-05	3.95507e-05	4.12799e-05	4.07973e-05	4.20061e-05	0.157358	-0.0243897	0.803111	0.605357	0.0206873	0.217988	0.999864	0.338752	-0.0231615	0.470118
P13489	Ribonuclease inhibitor	RNH1	25	25	84.6	49.973	91382000000	0.000625016	0.000639526	0.000662287	0.000648185	0.000572945	0.000633666	0.00065341	0.000645835	0.000618041	0.000677182	0.000649342	0.000644521	0.000608837	0.000649002	0.000639383	0.000654296	0.418221	-0.0392769	0.378594	0.815291	0.00786315	0.0886875	0.999864	0.662853	-0.0132243	0.178583
P13498	Cytochrome b-245 light chain	CYBA	3	3	23.6	21.012	125870000	1.15854e-05	1.30699e-05	1.32468e-05	1.18529e-05	1.05042e-05	1.16901e-05	1.21327e-05	1.14552e-05	1.11487e-05	1.15543e-05	1.21449e-05	1.0766e-05	1.1461e-05	1.24541e-05	1.19968e-05	1.22789e-05	0.117262	-0.120051	0.930843	0.0904758	-0.125366	1.04347	0.999864	0.440325	-0.0460792	0.356227
P13521	Secretogranin-2;Secretoneurin;Manserin	SCG2	3	3	5.7	70.94	807920000	2.51076e-05	2.20552e-05	1.20981e-05	2.56433e-05	1.17223e-05	1.57593e-05	1.802e-05	0.000263011	1.38909e-05	1.5447e-05	1.74335e-05	2.31457e-05	2.43427e-05	2.49332e-05	1.7874e-05	3.51651e-05	0.402374	1.86142	0.39537	0.35491	-0.280192	0.449881	0.999864	0.395671	0.269109	0.402666
P13611	Versican core protein	VCAN	10	10	5.3	372.82	116590000	1.88149e-05	1.80675e-05	1.90223e-05	1.72645e-05	1.83146e-05	1.73986e-05	1.81939e-05	1.69885e-05	1.68261e-05	1.77402e-05	1.75237e-05	1.63833e-05	1.80891e-05	1.85011e-05	1.83338e-05	1.76379e-05	0.308305	-0.0455391	0.51102	0.0599784	-0.0956935	1.222	0.999864	0.742517	-0.0120228	0.129294
P13639	Elongation factor 2	EEF2	62	61	76.2	95.337	801680000000	0.00422765	0.00432585	0.00461262	0.00443507	0.00416226	0.00426656	0.00445131	0.00442436	0.00428668	0.00435358	0.00441343	0.00442183	0.00423007	0.00435928	0.00454078	0.00449041	0.514034	-0.0245276	0.289008	0.733952	-0.0103381	0.134332	0.999864	0.96575	0.00158461	0.0151353
P13667	Protein disulfide-isomerase A4	PDIA4	41	40	70.4	72.932	324570000000	0.00231188	0.00239048	0.00234735	0.00246377	0.00232923	0.00238477	0.00234382	0.00239842	0.00236412	0.00233118	0.00232462	0.00253801	0.00236148	0.00229619	0.00241173	0.00234065	0.709178	-0.00870604	0.149245	0.859018	0.00672715	0.0659979	0.999864	0.547203	-0.0157695	0.261851
P13674	Prolyl 4-hydroxylase subunit alpha-1	P4HA1	22	22	49.4	61.049	4437500000	0.000248306	0.000218503	0.000218399	0.000226254	0.000218117	0.000223526	0.000228379	0.00022138	0.00019838	0.000202607	0.000197823	0.000224733	0.000200258	0.000206791	0.00019942	0.00020711	0.522045	-0.0321062	0.282292	0.0601451	-0.146338	1.2208	0.999864	0.0158392	-0.163901	1.80027
P13688	Carcinoembryonic antigen-related cell adhesion molecule 1	CEACAM1	4	2	13.3	57.56	83715000	3.99725e-06	3.60757e-06	3.21687e-06	3.73352e-06	3.16181e-06	3.33889e-06	3.38144e-06	3.57695e-06	3.17701e-06	3.51551e-06	3.3815e-06	3.3165e-06	3.51391e-06	3.72482e-06	3.99575e-06	3.8739e-06	0.185749	-0.112954	0.731073	0.151022	-0.120325	0.820958	0.999864	0.499968	0.0538124	0.301058
P13693	Translationally-controlled tumor protein	TPT1	9	9	50	19.595	29860000000	0.000361142	0.000413294	0.000349423	0.000366109	0.000507671	0.000407489	0.000358814	0.000432287	0.000501512	0.000343902	0.00036027	0.00046239	0.000460384	0.000350649	0.000395683	0.000440387	0.163613	0.195556	0.786182	0.318712	0.162902	0.496602	0.999864	0.213039	0.14465	0.671541
P13716	Delta-aminolevulinic acid dehydratase	ALAD	12	12	43.6	36.294	4402000000	8.47656e-05	8.744e-05	8.81197e-05	9.36004e-05	9.04388e-05	8.48287e-05	8.74168e-05	8.57071e-05	9.32319e-05	8.01455e-05	9.09971e-05	9.24248e-05	9.02746e-05	8.5633e-05	8.76803e-05	9.09904e-05	0.55747	-0.0227371	0.253779	0.847236	0.0116668	0.0719957	0.999864	0.943906	0.00265839	0.0250712
P13797	Plastin-3	PLS3	44	40	74.3	70.81	272710000000	0.00234162	0.0024201	0.00252343	0.00244385	0.00226609	0.00245511	0.00247707	0.00248783	0.00232855	0.00248085	0.00246193	0.00244182	0.00232677	0.0023831	0.00249291	0.00244133	0.872941	-0.00637687	0.0590152	0.940202	-0.00235356	0.0267789	0.999864	0.696759	-0.0126425	0.156917
P13798	Acylamino-acid-releasing enzyme	APEH	29	29	62.4	81.224	43954000000	0.000549091	0.000542262	0.000563934	0.00055998	0.000535039	0.00053055	0.000542601	0.000522835	0.000530965	0.00054106	0.000558519	0.000519038	0.000541152	0.00054035	0.000535401	0.000510169	0.0173061	-0.0559334	1.7618	0.142164	-0.0434239	0.84721	0.999864	0.0468839	-0.0586122	1.32898
P13804	Electron transfer flavoprotein subunit alpha, mitochondrial	ETFA	17	17	65.5	35.079	40900000000	0.000464452	0.000468181	0.000475749	0.000464603	0.000409193	0.00048639	0.0004827	0.000474426	0.000444768	0.000467126	0.000461372	0.000456939	0.000450835	0.000464533	0.000457082	0.000456573	0.791728	-0.0157034	0.101424	0.0964754	-0.0333342	1.01558	0.999864	0.0292397	-0.0342658	1.53403
P13807	Glycogen [starch] synthase, muscle	GYS1	6	6	14.7	83.785	167760000	1.48752e-05	1.31879e-05	1.55357e-05	1.40337e-05	1.15954e-05	1.32322e-05	1.51739e-05	1.30236e-05	1.18454e-05	1.47636e-05	1.57776e-05	1.27029e-05	1.26448e-05	1.67073e-05	1.50764e-05	1.46165e-05	0.245447	-0.120208	0.610042	0.563422	-0.0651067	0.249166	0.999864	0.730734	0.0349318	0.13624
P13861	cAMP-dependent protein kinase type II-alpha regulatory subunit	PRKAR2A	16	15	49.8	45.518	2644200000	0.000122713	0.000109769	0.000102783	0.000110859	0.000106013	0.000116427	0.000119734	0.000108431	9.80777e-05	0.000102118	0.000105743	9.41548e-05	0.000100795	0.000104293	9.08402e-05	8.75836e-05	0.838315	0.0144132	0.0765925	0.0547385	-0.15711	1.26171	0.999864	0.0341482	-0.21818	1.46663
P13929	Beta-enolase	ENO3	15	11	50.2	46.986	12288000000	0.000168208	0.000177759	0.000185677	0.000183268	0.000168119	0.000180519	0.00018092	0.000181934	0.000173976	0.000177018	0.00017983	0.000187432	0.000171782	0.000178721	0.000180932	0.000182011	0.871604	-0.00691859	0.0596809	0.868343	0.00673194	0.0613085	0.999864	0.937808	-0.00296312	0.0278858
P13984	General transcription factor IIF subunit 2	GTF2F2	14	14	57.4	28.38	7855400000	0.000165312	0.000197369	0.000174461	0.000184547	0.000225477	0.00019071	0.000176622	0.000205596	0.000219069	0.000164963	0.000175119	0.000219854	0.000208393	0.000167117	0.000185458	0.000214936	0.176401	0.145742	0.753498	0.404294	0.110253	0.393303	0.999864	0.335232	0.104501	0.474655
P13987	CD59 glycoprotein	CD59	3	3	18.8	14.177	1049100000	2.84335e-05	2.65916e-05	2.80887e-05	2.70989e-05	2.72418e-05	2.64182e-05	2.72861e-05	2.66711e-05	2.67532e-05	2.62944e-05	2.77987e-05	2.66909e-05	2.66784e-05	2.9625e-05	2.78279e-05	2.71819e-05	0.223538	-0.0343827	0.650648	0.257557	-0.0354545	0.589127	0.999864	0.73392	0.0143337	0.134351
P13995	Bifunctional methylenetetrahydrofolate dehydrogenase/cyclohydrolase, mitochondrial;NAD-dependent methylenetetrahydrofolate dehydrogenase;Methenyltetrahydrofolate cyclohydrolase	MTHFD2	6	6	22.3	37.895	643040000	3.56224e-05	2.86187e-05	2.59805e-05	2.80834e-05	2.89902e-05	3.16732e-05	3.00758e-05	2.70719e-05	2.93067e-05	3.38203e-05	3.12855e-05	2.411e-05	2.71512e-05	2.96274e-05	2.41604e-05	2.09886e-05	0.95904	-0.00603593	0.0181632	0.985824	0.0026509	0.00620079	0.999864	0.194927	-0.214965	0.710129
P14174	Macrophage migration inhibitory factor	MIF	6	6	58.3	12.476	37948000000	0.000344119	0.000386487	0.000356798	0.000421357	0.000393778	0.00035519	0.00035234	0.0003893	0.000374581	0.000314983	0.000362134	0.000446448	0.000408005	0.000337227	0.000341229	0.000441784	0.831232	-0.0174629	0.0802776	0.936936	-0.0101863	0.0282902	0.999864	0.879944	0.0185118	0.0555448
P14209	CD99 antigen	CD99	3	3	28.6	18.848	1728400000	6.63814e-05	6.70421e-05	7.05221e-05	6.31425e-05	5.97221e-05	6.46577e-05	6.51252e-05	6.4843e-05	5.90232e-05	6.5986e-05	6.3216e-05	6.22667e-05	6.04203e-05	6.59857e-05	0.000112858	6.56266e-05	0.160483	-0.0705118	0.79457	0.0938265	-0.0925518	1.02767	0.999864	0.473855	0.190977	0.324355
P14314	Glucosidase 2 subunit beta	PRKCSH	20	20	51.7	59.425	56169000000	0.000573182	0.000709983	0.000635157	0.000630511	0.000786229	0.000660091	0.000596888	0.000721635	0.000703653	0.000590575	0.000583562	0.000723606	0.000710715	0.000566486	0.000643964	0.00067749	0.316103	0.11736	0.500171	0.785939	0.0294487	0.104611	0.999864	0.775407	0.0279284	0.11047
P14324	Farnesyl pyrophosphate synthase	FDPS	8	7	20.3	48.275	919250000	8.33569e-05	5.74871e-05	5.26005e-05	6.41552e-05	6.41855e-05	6.15228e-05	6.80267e-05	5.52846e-05	5.94803e-05	7.18398e-05	6.56422e-05	4.91659e-05	5.30175e-05	6.47926e-05	4.00018e-05	3.44444e-05	0.777622	-0.0488714	0.109231	0.741496	-0.0657207	0.129891	0.999864	0.139038	-0.4221	0.856867
P14543	Nidogen-1	NID1	9	9	10.1	136.38	327850000	3.55197e-05	2.84791e-05	2.94373e-05	2.71388e-05	2.60291e-05	3.20425e-05	3.18593e-05	2.90041e-05	2.53638e-05	3.7602e-05	3.08446e-05	2.33373e-05	2.37576e-05	2.89747e-05	2.61063e-05	2.17019e-05	0.866275	-0.0197569	0.062344	0.824195	-0.0415998	0.0839702	0.999864	0.0844276	-0.262154	1.07352
P14550	Alcohol dehydrogenase [NADP(+)]	AKR1A1	19	19	64.3	36.573	11892000000	0.000244582	0.000218741	0.000189594	0.000222155	0.000215683	0.000229819	0.000214443	0.000208944	0.000205016	0.000227204	0.000224423	0.000200691	0.000218541	0.000217287	0.000210168	0.000195638	0.902803	-0.0102273	0.0444071	0.74712	-0.0295418	0.12661	0.999864	0.527012	-0.0562062	0.278179
P14618	Pyruvate kinase PKM	PKM	57	55	84	57.936	1260300000000	0.00693085	0.00612939	0.00647168	0.00628355	0.00736892	0.00614374	0.00626709	0.00619036	0.00747247	0.00623468	0.00621352	0.00612951	0.00746149	0.0062245	0.00628867	0.0062372	0.913394	0.00861584	0.0393416	0.87749	0.0130576	0.0567577	0.999864	0.786235	0.0219838	0.104448
P14621	Acylphosphatase-2	ACYP2	5	5	38.4	11.139	760200000	3.84946e-05	4.16697e-05	3.65438e-05	3.81602e-05	4.61818e-05	3.9611e-05	3.73217e-05	4.30797e-05	4.52154e-05	3.7937e-05	3.76545e-05	4.22146e-05	4.10416e-05	3.80599e-05	3.71547e-05	4.20635e-05	0.249635	0.101827	0.602694	0.371162	0.0740191	0.430437	0.999864	0.606678	0.0317988	0.217042
P14625	Endoplasmin	HSP90B1	56	45	68	92.468	430600000000	0.00275501	0.00255022	0.00261485	0.00270052	0.00278123	0.0025416	0.00265919	0.00248863	0.00266113	0.00263544	0.00267431	0.00254964	0.00450109	0.00446637	0.00459053	0.00465327	0.653339	-0.0205151	0.184861	0.655336	-0.0136581	0.183536	0.999864	8.17699e-08	0.777965	7.08741
P14635	G2/mitotic-specific cyclin-B1	CCNB1	8	7	20.6	48.337	963680000	5.62414e-05	6.06256e-05	6.08343e-05	6.14408e-05	5.83243e-05	5.91666e-05	5.94236e-05	6.24457e-05	6.11443e-05	6.29892e-05	6.35511e-05	6.18063e-05	5.63386e-05	5.80006e-05	5.902e-05	6.11275e-05	0.972088	0.00131525	0.0122946	0.0963982	0.0611193	1.01593	0.999864	0.483392	-0.0283619	0.3157
P14649	Myosin light chain 6B	MYL6B	10	8	47.6	22.764	2636500000	6.29361e-05	7.7126e-05	7.00295e-05	7.34749e-05	8.29904e-05	7.41253e-05	6.71401e-05	8.03241e-05	8.06671e-05	6.1517e-05	6.50678e-05	8.40294e-05	7.56985e-05	6.2932e-05	6.90562e-05	8.02089e-05	0.30137	0.103134	0.5209	0.771771	0.0387255	0.112512	0.999864	0.830603	0.0218588	0.0806063
P14678	Small nuclear ribonucleoprotein-associated proteins B and B	SNRPB	10	2	47.1	24.61	20937000000	0.000453231	0.000467177	0.000473457	0.000487434	0.000469198	0.000448258	0.00046151	0.000469082	0.000483588	0.000415487	0.000472483	0.000506027	0.000474684	0.000444656	0.000474224	0.000496751	0.373125	-0.0257264	0.428146	0.965417	-0.00285075	0.0152852	0.999864	0.866338	0.00689749	0.0623124
P14735	Insulin-degrading enzyme	IDE	43	43	41.5	117.97	31585000000	0.000878909	0.000817285	0.000814952	0.000805444	0.000799662	0.000806488	0.00080657	0.000771996	0.000765779	0.000821776	0.000796599	0.000732982	0.00077826	0.000810806	0.000763438	0.000762759	0.128183	-0.0585354	0.89217	0.0984702	-0.0894789	1.0067	0.999864	0.0470851	-0.0903468	1.32712
P14854	Cytochrome c oxidase subunit 6B1	COX6B1	8	8	82.6	10.192	1686200000	5.97344e-05	6.21606e-05	5.78632e-05	5.54847e-05	7.6622e-05	5.9777e-05	5.93534e-05	5.73479e-05	7.38015e-05	6.01898e-05	5.6192e-05	5.54389e-05	5.92103e-05	4.97271e-05	4.57476e-05	5.89278e-05	0.378724	0.105558	0.421677	0.584369	0.0622898	0.233313	0.999864	0.189608	-0.139153	0.722143
P14859	POU domain, class 2, transcription factor 1	POU2F1	7	7	13.2	76.471	227410000	2.76169e-05	2.89663e-05	2.97086e-05	2.86671e-05	2.6998e-05	2.98847e-05	3.03982e-05	2.96311e-05	2.74692e-05	3.05785e-05	2.88014e-05	2.83845e-05	2.66129e-05	2.70896e-05	2.94534e-05	2.86982e-05	0.597121	0.0243039	0.223938	0.932958	0.00344483	0.0301381	0.999864	0.367157	-0.0394998	0.435148
P14866	Heterogeneous nuclear ribonucleoprotein L	HNRNPL	14	14	34.8	64.132	8675200000	0.000292858	0.000291108	0.000300484	0.000305399	0.000254238	0.000298822	0.000319087	0.000314965	0.000270954	0.000309335	0.000308925	0.000297947	0.000274367	0.000306347	0.000303203	0.000297981	0.965584	-0.00332177	0.0152101	0.946497	-0.00326298	0.023881	0.999864	0.811525	-0.00967225	0.0906983
P14868	Aspartate--tRNA ligase, cytoplasmic	DARS1	15	15	38.1	57.136	1250200000	0.000113115	6.12548e-05	6.48933e-05	7.48367e-05	7.9263e-05	6.19423e-05	7.96873e-05	5.59732e-05	6.69156e-05	8.9761e-05	7.91913e-05	5.13175e-05	7.34938e-05	0.000141218	5.43824e-05	4.14126e-05	0.511196	-0.182038	0.291412	0.658462	-0.129242	0.18147	0.999864	0.972695	-0.0165994	0.0120231
P14923	Junction plakoglobin	JUP	32	27	56.2	81.744	7827600000	0.000349849	0.000352874	0.000366807	0.00036271	0.000360641	0.000348383	0.000359386	0.000350064	0.000355959	0.000355275	0.000355559	0.000364722	0.000381137	0.000365343	0.000356647	0.00034195	0.52422	-0.0139349	0.280486	0.96987	-0.000731694	0.0132865	0.999864	0.736996	0.0128726	0.132535
P14927	Cytochrome b-c1 complex subunit 7	UQCRB	2	2	21.6	13.53	22443000	3.34712e-06	3.11941e-06	3.70126e-06	2.91312e-06	3.24846e-06	3.31653e-06	3.44904e-06	3.14194e-06	3.58751e-06	3.74471e-06	3.28576e-06	3.64407e-06	3.4561e-06	3.3351e-06	3.74552e-06	3.53447e-06	0.920644	0.0082558	0.0359084	0.181832	0.124718	0.740329	0.999864	0.239427	0.105281	0.620827
P15056	Serine/threonine-protein kinase B-raf	BRAF	3	3	7.2	84.436	50198000	6.8554e-06	6.76958e-06	7.42096e-06	6.50506e-06	5.96503e-06	7.24649e-06	6.5562e-06	7.02081e-06	6.53214e-06	6.75657e-06	6.61964e-06	6.85105e-06	7.20709e-06	6.61813e-06	7.34277e-06	8.83967e-06	0.598023	-0.04049	0.223282	0.372404	-0.0420588	0.428986	0.999864	0.274358	0.123226	0.561682
P15104	Glutamine synthetase	GLUL	13	13	39.9	42.064	4175200000	0.000146656	0.000139874	0.000150756	0.000146615	0.000137276	0.000134558	0.00014169	0.000138615	0.000133304	0.000144177	0.00014442	0.000135558	0.000138864	0.000145015	0.000139398	0.000141868	0.0258215	-0.080691	1.58802	0.121062	-0.0668555	0.916992	0.999864	0.127882	-0.0471015	0.893189
P15121	Aldose reductase	AKR1B1	30	29	85.8	35.853	496600000000	0.00301812	0.00304132	0.00297455	0.00308751	0.00285634	0.00299249	0.00296182	0.00301501	0.00301691	0.00302261	0.00302627	0.0031544	0.00297327	0.00295541	0.00286652	0.00313269	0.130676	-0.0356462	0.883805	0.566367	0.0116994	0.246902	0.999864	0.452015	-0.0232282	0.344847
P15144	Aminopeptidase N	ANPEP	8	8	9.4	109.54	296970000	3.26642e-05	3.08147e-05	3.42206e-05	2.76263e-05	2.72723e-05	3.12336e-05	3.18983e-05	3.03146e-05	2.6206e-05	3.62173e-05	3.056e-05	2.57266e-05	2.72401e-05	3.05516e-05	3.18325e-05	2.74513e-05	0.534352	-0.0540332	0.272173	0.578713	-0.0782437	0.237537	0.999864	0.300374	-0.0982447	0.522337
P15151	Poliovirus receptor	PVR	5	5	11.3	45.302	317640000	2.30822e-05	2.20467e-05	2.39376e-05	2.12741e-05	2.11943e-05	2.14476e-05	2.24172e-05	2.26527e-05	1.9868e-05	2.43333e-05	2.13287e-05	1.82163e-05	2.06774e-05	2.37716e-05	2.23788e-05	2.09315e-05	0.373912	-0.0426042	0.427231	0.290855	-0.109348	0.536323	0.999864	0.511042	-0.0418223	0.291544
P15170	Eukaryotic peptide chain release factor GTP-binding subunit ERF3A	GSPT1	25	11	56.5	55.755	54840000000	0.000616397	0.000605228	0.000591749	0.000601493	0.000627289	0.000619398	0.000621977	0.000599174	0.000619054	0.000609621	0.000597972	0.000593059	0.000619415	0.000604407	0.000608868	0.000605314	0.148354	0.0313042	0.8287	0.881149	0.0028889	0.0549505	0.999864	0.382993	0.0137578	0.416809
P15260	Interferon gamma receptor 1	IFNGR1	5	5	19	54.404	222010000	3.13964e-05	3.36153e-05	3.29036e-05	3.35566e-05	3.58246e-05	3.34366e-05	3.26211e-05	3.49062e-05	3.59179e-05	3.12034e-05	3.21144e-05	3.56993e-05	3.44065e-05	3.27838e-05	3.37166e-05	3.69259e-05	0.184111	0.0571909	0.734921	0.535758	0.0375087	0.271031	0.999864	0.172332	0.0681633	0.763633
P15289	Arylsulfatase A;Arylsulfatase A component B;Arylsulfatase A component C	ARSA	8	8	22.1	53.588	4549000000	0.000104401	0.000108506	0.000110005	0.000112013	0.000107069	0.000103337	0.000103146	0.000107144	0.000111059	9.52873e-05	0.000107701	0.000114791	0.000110515	0.000100772	0.000108977	0.000112386	0.119627	-0.0479885	0.922173	0.748168	-0.0203344	0.126001	0.999864	0.85706	-0.00756775	0.066989
P15311	Ezrin	EZR	42	30	62.3	69.412	143300000000	0.00104771	0.00108212	0.0010696	0.00107163	0.00113605	0.00107838	0.00105738	0.00107522	0.00116069	0.00105003	0.00107078	0.00112092	0.0010743	0.00104571	0.00105122	0.00109461	0.345047	0.0254348	0.462122	0.253061	0.0437004	0.596774	0.999864	0.925355	-0.00176513	0.0336918
P15336	Cyclic AMP-dependent transcription factor ATF-2	ATF2	6	5	14.7	54.537	119270000	1.46353e-05	1.63552e-05	1.77103e-05	1.68325e-05	1.76591e-05	1.66618e-05	1.55732e-05	1.71612e-05	1.6144e-05	1.56369e-05	1.54649e-05	1.81121e-05	1.70462e-05	1.54489e-05	1.73117e-05	2.02723e-05	0.645332	0.0331224	0.190217	0.962211	-0.00386644	0.0167299	0.999864	0.378519	0.0967567	0.421912
P15374	Ubiquitin carboxyl-terminal hydrolase isozyme L3	UCHL3	16	16	90.9	26.182	11061000000	0.000374489	0.000379559	0.000379451	0.000363226	0.000347599	0.000365766	0.000374595	0.000380461	0.000346434	0.000380419	0.000374126	0.000371313	0.000359161	0.000362312	0.000363247	0.000373149	0.417689	-0.0275427	0.379147	0.494022	-0.0237438	0.306254	0.999864	0.0939707	-0.0379467	1.02701
P15408	Fos-related antigen 2	FOSL2	4	4	16.6	35.193	96233000	1.26388e-05	1.27457e-05	1.53424e-05	1.34988e-05	1.25055e-05	1.31498e-05	1.30971e-05	1.40545e-05	1.27655e-05	1.24384e-05	1.27961e-05	1.46054e-05	1.35609e-05	1.21255e-05	1.39319e-05	1.38997e-05	0.631487	-0.0382524	0.199636	0.628678	-0.0437684	0.201571	0.999864	0.822929	-0.0189529	0.0846375
P15428	15-hydroxyprostaglandin dehydrogenase [NAD(+)]	HPGD	8	8	38	28.977	2900600000	0.000142838	0.000121785	9.92456e-05	0.000125383	0.000132423	0.000129868	0.000126395	0.000113128	0.000125633	0.000126008	0.000130541	0.000110313	0.00012144	0.0001195	0.000102162	0.000101081	0.762569	0.0365771	0.117721	0.93792	0.00953403	0.0278342	0.999864	0.324126	-0.139423	0.489287
P15529	Membrane cofactor protein	CD46	5	5	12.8	43.747	1027600000	3.24398e-05	3.22835e-05	3.25006e-05	3.53146e-05	3.41873e-05	3.07564e-05	3.07258e-05	3.2162e-05	3.3835e-05	2.81965e-05	3.14191e-05	3.54231e-05	3.80646e-05	3.31114e-05	3.1202e-05	3.76641e-05	0.322991	-0.0521703	0.490809	0.61609	-0.0404548	0.210356	0.999864	0.348475	0.0794482	0.457828
P15531	Nucleoside diphosphate kinase A	NME1	12	6	86.2	17.149	149830000000	0.00147831	0.0015552	0.00157801	0.00149296	0.00149699	0.00150082	0.00151039	0.001523	0.00147632	0.00147986	0.0015158	0.00147934	0.00147318	0.00148054	0.00153963	0.00147918	0.486465	-0.0174234	0.312948	0.188021	-0.0366577	0.725794	0.999864	0.293108	-0.0315268	0.532972
P15559	NAD(P)H dehydrogenase [quinone] 1	NQO1	16	16	54.4	30.867	150540000000	0.000748071	0.00068959	0.000607579	0.000689369	0.000753134	0.000739293	0.0006922	0.000652028	0.000686765	0.000691529	0.000694137	0.000644546	0.000701985	0.000666067	0.00065389	0.000634993	0.515905	0.0528565	0.28743	0.892065	-0.00933287	0.0496033	0.999864	0.56784	-0.0415718	0.245774
P15586	N-acetylglucosamine-6-sulfatase	GNS	12	12	31.9	62.081	21545000000	0.000229392	0.000248167	0.000241283	0.000240142	0.000246596	0.000242135	0.000238118	0.000242295	0.000244429	0.000230911	0.000236239	0.000244788	0.000239916	0.00022933	0.000239944	0.000249039	0.571809	0.0152042	0.242749	0.902775	-0.00394388	0.0444205	0.999864	0.97419	-0.00113559	0.0113565
P15735	Phosphorylase b kinase gamma catalytic chain, liver/testis isoform	PHKG2	10	10	28.6	46.442	481230000	2.44343e-05	2.07947e-05	2.23066e-05	2.59363e-05	3.60945e-05	2.14089e-05	2.17997e-05	2.06038e-05	5.68277e-05	5.81127e-05	6.32891e-05	6.01927e-05	4.07912e-05	4.17053e-05	4.54102e-05	4.46049e-05	0.693133	0.0960519	0.159184	1.01006e-06	1.35091	5.99565	0.000892316	1.66071e-05	0.884088	4.77971
P15822	Zinc finger protein 40	HIVEP1	2	2	0.8	296.83	14462000	2.57379e-06	2.78696e-06	2.91502e-06	2.7406e-06	2.50711e-06	2.84805e-06	2.82012e-06	2.922e-06	2.89689e-06	2.72992e-06	2.69195e-06	2.74347e-06	2.39495e-06	2.67718e-06	2.96208e-06	3.09777e-06	0.866862	0.0105582	0.0620503	0.895526	0.00599441	0.0479217	0.999864	0.871633	0.0150626	0.0596665
P15848	Arylsulfatase B	ARSB	15	15	35.1	59.687	4815500000	0.000138214	0.000146467	0.000145298	0.000143481	0.000136294	0.000140968	0.000137353	0.000146835	0.000140762	0.000138958	0.000142654	0.000144171	0.000136065	0.000136465	0.000139785	0.00014516	0.355127	-0.0305321	0.449617	0.451495	-0.0174985	0.345347	0.999864	0.201088	-0.040785	0.696614
P15880	40S ribosomal protein S2	RPS2	8	8	30.7	31.324	2089500000	0.000115548	6.77643e-05	6.94421e-05	8.27712e-05	9.46213e-05	6.87648e-05	8.65562e-05	6.22119e-05	8.2464e-05	8.84313e-05	8.73188e-05	6.60925e-05	9.92244e-05	0.000152993	6.89281e-05	6.37412e-05	0.678169	-0.104166	0.168662	0.826074	-0.0490664	0.082981	0.999864	0.615113	0.198008	0.211045
P15882	N-chimaerin	CHN1	2	2	5	53.172	31763000	4.84818e-06	4.59735e-06	4.19645e-06	4.85395e-06	4.47818e-06	4.33136e-06	4.61978e-06	5.07135e-06	4.57851e-06	4.34583e-06	4.65529e-06	4.84003e-06	4.54486e-06	4.65267e-06	5.07596e-06	4.43006e-06	0.995912	0.000370597	0.00177914	0.921419	-0.00596139	0.035543	0.999864	0.812266	0.0161039	0.0903018
P15923	Transcription factor E2-alpha	TCF3	6	6	11.9	67.6	146660000	1.82364e-05	1.94803e-05	2.09801e-05	2.00721e-05	1.77124e-05	2.03227e-05	1.97172e-05	2.00254e-05	1.88713e-05	1.96898e-05	1.938e-05	2.05137e-05	1.92396e-05	1.85033e-05	2.13079e-05	1.99538e-05	0.773799	-0.0182703	0.111372	0.910535	-0.00576482	0.0407034	0.999864	0.945633	0.00431241	0.0242775
P15924	Desmoplakin	DSP	66	66	25	331.77	2995000000	0.000311983	0.000278598	0.000275593	0.000272982	0.000337997	0.000269483	0.000278217	0.000285416	0.000311058	0.000289414	0.000286024	0.000280647	0.000352959	0.000393166	0.000281382	0.000269724	0.67143	0.0399157	0.172999	0.559019	0.0350178	0.252574	0.999864	0.246838	0.187471	0.607587
P15927	Replication protein A 32 kDa subunit	RPA2	8	8	52.6	29.247	4986400000	9.72191e-05	9.61602e-05	0.00010213	9.81642e-05	9.12488e-05	9.83933e-05	0.000101001	0.000100312	9.7821e-05	9.57297e-05	9.74845e-05	9.76728e-05	9.76587e-05	9.6552e-05	9.98764e-05	0.000102817	0.801457	-0.00999506	0.0961196	0.406626	-0.0183117	0.390805	0.999864	0.68553	0.0117911	0.163974
P16035	Metalloproteinase inhibitor 2	TIMP2	4	4	24.5	24.399	199950000	1.87521e-05	1.78371e-05	1.76766e-05	1.5656e-05	2.03103e-05	1.79419e-05	1.70718e-05	1.65296e-05	1.91461e-05	1.69089e-05	1.59385e-05	1.56295e-05	1.72678e-05	1.52492e-05	1.70001e-05	1.61159e-05	0.664554	0.0393171	0.17747	0.596548	-0.0482285	0.224355	0.999864	0.22733	-0.0913222	0.643342
P16070	CD44 antigen	CD44	8	8	13.1	81.537	40940000000	0.000322392	0.00032002	0.000318105	0.000319627	0.000340871	0.000324067	0.000319477	0.000314991	0.000338485	0.000335129	0.000323336	0.000315392	0.000320825	0.000362312	0.000311059	0.000312172	0.432245	0.0215455	0.36427	0.187186	0.0358362	0.727727	0.999864	0.608567	0.0292533	0.215691
P16083	Ribosyldihydronicotinamide dehydrogenase [quinone]	NQO2	13	13	66.7	25.918	25316000000	0.000286961	0.000295955	0.00031023	0.000298977	0.000274008	0.000293949	0.000295324	0.000304893	0.000290049	0.000288914	0.000302778	0.000310643	0.000280686	0.00028026	0.000308326	0.000300001	0.486118	-0.0292778	0.313258	0.992943	0.000316859	0.00307587	0.999864	0.527847	-0.0279198	0.277492
P16144	Integrin beta-4	ITGB4	15	15	12.7	202.16	943470000	5.62486e-05	6.82148e-05	6.4643e-05	6.74836e-05	6.71901e-05	6.59589e-05	6.31284e-05	7.15596e-05	6.82036e-05	6.10321e-05	6.26391e-05	7.57963e-05	6.71958e-05	5.74188e-05	7.00881e-05	7.4797e-05	0.420977	0.0618907	0.375742	0.544872	0.0609961	0.263706	0.999864	0.507593	0.0708183	0.294484
P16152	Carbonyl reductase [NADPH] 1	CBR1	16	13	71.8	30.375	96760000000	0.00102603	0.00102388	0.00105003	0.0010044	0.00100663	0.00103636	0.00104199	0.00104875	0.00104162	0.00104408	0.00104952	0.00104787	0.00100987	0.00102327	0.00103482	0.00103974	0.597331	0.0102922	0.223785	0.0841176	0.027413	1.07511	0.999864	0.944218	0.00117624	0.0249277
P16157	Ankyrin-1	ANK1	3	3	3.2	206.26	111690000	1.15376e-05	1.35717e-05	1.35855e-05	1.27563e-05	1.20744e-05	1.3444e-05	1.29036e-05	1.35475e-05	1.22525e-05	1.12899e-05	1.21187e-05	1.37729e-05	1.25966e-05	1.13151e-05	1.38588e-05	1.36376e-05	0.83299	0.0144624	0.0793602	0.50262	-0.0577024	0.29876	0.999864	0.989075	-0.00121005	0.00477077
P16219	Short-chain specific acyl-CoA dehydrogenase, mitochondrial	ACADS	2	2	5.8	44.297	65721000	3.631e-06	3.2144e-06	3.16261e-06	2.7706e-06	3.71266e-06	3.46976e-06	3.42096e-06	3.11753e-06	3.5123e-06	3.57874e-06	3.40543e-06	2.69671e-06	3.39571e-06	3.44708e-06	3.60711e-06	3.06685e-06	0.313683	0.102645	0.503509	0.713492	0.0460609	0.146611	0.999864	0.412025	0.0810164	0.385076
P16278	Beta-galactosidase	GLB1	13	13	28.5	76.074	814810000	6.04411e-05	5.18857e-05	5.45101e-05	5.70341e-05	5.18796e-05	5.34594e-05	5.72864e-05	5.31905e-05	5.23962e-05	5.95924e-05	5.7618e-05	5.12133e-05	5.12482e-05	5.74652e-05	5.04024e-05	4.89768e-05	0.387889	-0.0528662	0.411292	0.788617	-0.0197978	0.103134	0.999864	0.182169	-0.105442	0.739525
P16298	Serine/threonine-protein phosphatase 2B catalytic subunit beta isoform	PPP3CB	14	6	31.1	59.024	399580000	5.19271e-05	4.85734e-05	5.377e-05	5.07522e-05	5.23978e-05	5.18467e-05	5.28484e-05	5.28693e-05	5.41369e-05	5.27363e-05	5.31133e-05	5.12206e-05	5.32375e-05	5.34311e-05	5.67197e-05	5.35458e-05	0.310419	0.034347	0.508052	0.260676	0.0428751	0.583899	0.999864	0.0726379	0.0814734	1.13884
P16333	Cytoplasmic protein NCK1	NCK1	11	10	26	42.864	1743600000	0.000108734	0.000120103	0.000109328	0.000121506	0.000121689	0.000115899	0.00011534	0.00012114	0.000132129	0.00010443	0.000114211	0.000136427	0.000125886	0.000108549	0.000118451	0.000124183	0.380612	0.0444909	0.419517	0.436945	0.0839033	0.359573	0.999864	0.434133	0.0535973	0.362377
P16383	GC-rich sequence DNA-binding factor 2	GCFC2	10	10	17	89.384	1011000000	5.2789e-05	5.72251e-05	5.88456e-05	5.85999e-05	5.1823e-05	5.57051e-05	5.69095e-05	6.21888e-05	5.63976e-05	5.55507e-05	5.60056e-05	6.24847e-05	5.35394e-05	5.19813e-05	6.04928e-05	6.35367e-05	0.937781	-0.00529476	0.0278988	0.74143	0.0187724	0.12993	0.999864	0.871574	0.0131989	0.0596959
P16401	Histone H1.5	H1-5	10	8	39.4	22.58	13523000000	0.000283236	0.000266186	0.000275672	0.000318713	0.000234447	0.000250904	0.000277385	0.000266582	0.000254246	0.000241606	0.000289627	0.000311782	0.000285929	0.000324807	0.00027323	0.000303393	0.101356	-0.152155	0.994151	0.577511	-0.0599366	0.23844	0.999864	0.522005	0.0539117	0.282325
P16402	Histone H1.3	H1-3	10	5	39.8	22.35	20798000000	0.000160592	0.000161217	0.000153795	0.000197779	0.000143984	0.000150019	0.000158244	0.000158438	0.000164428	0.000133612	0.000166616	0.000210087	0.000176709	0.00018595	0.000149597	0.000197027	0.187917	-0.141	0.726034	0.986026	0.00290867	0.00611177	0.999864	0.550768	0.0749319	0.259032
P16403	Histone H1.2	H1-2	7	2	33.8	21.364	1809700000	2.0916e-05	2.03944e-05	2.70931e-05	2.50854e-05	1.66432e-05	1.82659e-05	1.89684e-05	2.56607e-05	1.66434e-05	1.94659e-05	2.01038e-05	2.09311e-05	1.92167e-05	2.13544e-05	1.91042e-05	2.46438e-05	0.222949	-0.233146	0.651795	0.0718329	-0.277236	1.14368	0.999864	0.312268	-0.148938	0.505473
P16422	Epithelial cell adhesion molecule	EPCAM	2	2	8	34.932	25924000	4.35181e-06	4.01763e-06	4.53228e-06	4.14747e-06	3.85505e-06	4.2452e-06	4.45911e-06	4.37452e-06	3.84578e-06	4.74525e-06	4.1552e-06	3.9513e-06	3.84929e-06	5.11549e-06	3.90807e-06	3.9774e-06	0.874666	-0.0097908	0.0581577	0.716121	-0.0300685	0.145014	0.999864	0.882548	-0.0169333	0.0542619
P16435	NADPH--cytochrome P450 reductase	POR	4	4	9	76.689	64494000	1.59666e-05	1.08085e-05	1.05006e-05	1.24923e-05	1.14358e-05	1.15254e-05	1.29733e-05	1.05346e-05	1.01759e-05	1.26068e-05	1.26641e-05	1.02885e-05	1.18598e-05	1.40785e-05	1.02684e-05	1.02188e-05	0.564049	-0.0989498	0.248683	0.508124	-0.12191	0.29403	0.999864	0.608763	-0.100298	0.215552
P16455	Methylated-DNA--protein-cysteine methyltransferase	MGMT	4	4	26.6	21.646	445090000	2.4186e-05	2.19524e-05	2.08745e-05	1.92655e-05	2.57395e-05	2.18339e-05	2.07327e-05	2.02708e-05	2.22945e-05	2.1197e-05	2.07452e-05	2.00838e-05	2.42538e-05	2.05057e-05	2.23317e-05	2.11774e-05	0.734205	0.0379305	0.134183	0.680561	-0.0331158	0.167133	0.999864	0.718921	0.0329002	0.143319
[truncated: 5,096 more rows]
